# Supplementary material for: Deciphering essential cistromes using genome-wide CRISPR screens
Source: Proc Natl Acad Sci U S A. 2019 Nov 14;116(50):25186–95. doi: 10.1073/pnas.1908155116 (PMC6911175; doi:10.1073/pnas.1908155116)
Supplement: Supplementary File [file pnas.1908155116.sd01.xlsx]

## Sheet: teng_merge.gene_summary
id	num	T47D_Day21_vs_T47D_Day0|neg|score	T47D_Day21_vs_T47D_Day0|neg|p-value	T47D_Day21_vs_T47D_Day0|neg|fdr	T47D_Day21_vs_T47D_Day0|neg|rank	T47D_Day21_vs_T47D_Day0|neg|goodsgrna	T47D_Day21_vs_T47D_Day0|neg|lfc	T47D_Day21_vs_T47D_Day0|pos|score	T47D_Day21_vs_T47D_Day0|pos|p-value	T47D_Day21_vs_T47D_Day0|pos|fdr	T47D_Day21_vs_T47D_Day0|pos|rank	T47D_Day21_vs_T47D_Day0|pos|goodsgrna	T47D_Day21_vs_T47D_Day0|pos|lfc	LNCaP_Day21_vs_LNCaP_Day0|neg|score	LNCaP_Day21_vs_LNCaP_Day0|neg|p-value	LNCaP_Day21_vs_LNCaP_Day0|neg|fdr	LNCaP_Day21_vs_LNCaP_Day0|neg|rank	LNCaP_Day21_vs_LNCaP_Day0|neg|goodsgrna	LNCaP_Day21_vs_LNCaP_Day0|neg|lfc	LNCaP_Day21_vs_LNCaP_Day0|pos|score	LNCaP_Day21_vs_LNCaP_Day0|pos|p-value	LNCaP_Day21_vs_LNCaP_Day0|pos|fdr	LNCaP_Day21_vs_LNCaP_Day0|pos|rank	LNCaP_Day21_vs_LNCaP_Day0|pos|goodsgrna	LNCaP_Day21_vs_LNCaP_Day0|pos|lfc
HNRNPK	10	4.3508e-11	2.5709e-07	0.00015	1	8	-2.1563	0.12084	0.2978	0.937875	5889	1	-2.1563	0.006023	0.033409	0.449568	1431	7	-1.1927	0.55017	0.75289	1	14032	1	-1.1927
CDK4	10	5.7761e-11	2.5709e-07	0.00015	2	10	-2.52	1	1	1	19256	0	-2.52	1.3166e-06	1.8253e-05	0.006876	47	8	-1.9807	0.90174	0.93292	1	17450	1	-1.9807
MRPS34	10	1.4355e-10	2.5709e-07	0.00015	3	10	-2.1232	0.99983	0.99984	1	19159	0	-2.1232	3.1739e-09	2.5709e-07	0.00045	3	8	-1.7078	0.98082	0.98089	1	18485	0	-1.7078
RAN	10	3.159e-10	2.5709e-07	0.00015	4	9	-2.0181	0.50558	0.71174	1	13047	1	-2.0181	2.9024e-05	0.00025426	0.026182	187	8	-1.4352	0.93919	0.94849	1	17783	1	-1.4352
GPN2	10	5.2826e-10	2.5709e-07	0.00015	5	8	-2.2262	0.73906	0.84529	1	15603	2	-2.2262	1.3018e-06	1.7225e-05	0.006876	46	9	-2.4357	0.99058	0.99066	1	18740	0	-2.4357
EIF6	10	9.7944e-10	2.5709e-07	0.00015	6	9	-2.4598	0.99866	0.99867	1	19020	0	-2.4598	1.4227e-06	1.9282e-05	0.006876	53	8	-1.8938	0.99801	0.99803	1	19016	0	-1.8938
RPS5	10	1.1091e-09	2.5709e-07	0.00015	7	9	-1.2943	0.98887	0.98893	1	18632	0	-1.2943	1.3339e-05	0.00012983	0.018248	137	8	-1.2807	0.79539	0.88685	1	16533	1	-1.2807
KMT2D	10	1.1379e-09	2.5709e-07	0.00015	8	9	-2.215	0.98341	0.98348	1	18479	0	-2.215	7.7489e-05	0.00064915	0.045455	275	9	-1.6171	0.99139	0.99146	1	18769	0	-1.6171
FOXA1	10	1.3562e-09	2.5709e-07	0.00015	9	9	-1.7563	0.88288	0.90992	1	16862	1	-1.7563	2.1749e-07	2.3138e-06	0.00165	25	10	-2.1424	1	1	1	19249	0	-2.1424
NCAPD2	10	1.4005e-09	2.5709e-07	0.00015	10	10	-1.715	1	1	1	19255	0	-1.715	2.8863e-06	3.265e-05	0.00863	71	9	-2.2279	0.99941	0.99942	1	19133	0	-2.2279
DUX4	10	1.8002e-09	2.5709e-07	0.00015	11	8	-2.5378	0.92126	0.92914	1	17259	1	-2.5378	7.0864e-07	8.4839e-06	0.004538	36	8	-2.1622	0.98422	0.9843	1	18571	0	-2.1622
WASH1	10	2.1716e-09	2.5709e-07	0.00015	12	9	-1.8297	0.96054	0.96068	1	17913	0	-1.8297	0.004332	0.025404	0.38885	1257	8	-0.96229	0.9986	0.99861	1	19059	0	-0.96229
FAU	10	2.4361e-09	2.5709e-07	0.00015	13	7	-1.4233	0.22772	0.45111	0.988494	8577	1	-1.4233	0.00055243	0.0040417	0.13486	577	7	-0.71548	0.54603	0.74978	1	13971	2	-0.71548
PUF60	10	4.4341e-09	2.5709e-07	0.00015	14	10	-2.4446	0.99998	0.99998	1	19215	0	-2.4446	1.9107e-06	2.1853e-05	0.007266	56	10	-2.2006	0.99999	1	1	19236	0	-2.2006
RPL37A	10	4.8258e-09	2.5709e-07	0.00015	15	10	-2.5897	1	1	1	19249	0	-2.5897	8.624e-06	8.7667e-05	0.014186	119	9	-1.6886	0.86703	0.92266	1	17220	1	-1.6886
TUBA1B	10	5.0556e-09	2.5709e-07	0.00015	16	8	-2.4996	0.98842	0.9885	1	18618	0	-2.4996	3.0525e-05	0.0002702	0.026958	192	8	-1.3456	0.96505	0.96559	1	18141	1	-1.3456
NDUFA3	10	5.8009e-09	2.5709e-07	0.00015	17	10	-2.0042	1	1	1	19248	0	-2.0042	0.012679	0.063006	0.632556	1917	8	-0.72816	0.96426	0.96491	1	18127	1	-0.72816
UBE2M	10	6.5144e-09	2.5709e-07	0.00015	18	10	-2.0004	0.99993	0.99994	1	19182	0	-2.0004	2.2316e-05	0.00019667	0.022018	172	8	-1.6734	0.9357	0.9467	1	17750	1	-1.6734
KTI12	10	6.9181e-09	2.5709e-07	0.00015	19	10	-2.1888	0.99972	0.99973	1	19136	0	-2.1888	4.3215e-07	5.3989e-06	0.003558	29	9	-1.6765	0.76811	0.87178	1	16258	1	-1.6765
FAM157A	10	7.08e-09	2.5709e-07	0.00015	20	8	-1.3943	0.82155	0.88855	1	16442	1	-1.3943	2.5431e-05	0.00021724	0.023111	181	6	-0.54425	0.22048	0.4509	0.979756	8660	2	-0.54425
LONP1	10	8.9728e-09	2.5709e-07	0.00015	21	9	-1.2317	0.99885	0.99887	1	19038	0	-1.2317	6.5144e-09	2.5709e-07	0.00045	6	8	-1.421	0.99854	0.99855	1	19049	0	-1.421
SPDEF	10	9.4633e-09	2.5709e-07	0.00015	22	10	-1.438	1	1	1	19231	0	-1.438	0.047819	0.17902	0.960604	3569	6	-0.51665	0.96463	0.96522	1	18132	1	-0.51665
RPS11	10	1.1092e-08	2.5709e-07	0.00015	23	10	-2.7603	1	1	1	19254	0	-2.7603	0.00019145	0.0015896	0.080762	379	9	-2.4949	0.99818	0.9982	1	19028	0	-2.4949
MAT2A	10	1.1095e-08	2.5709e-07	0.00015	24	9	-1.9531	0.99405	0.99407	1	18785	0	-1.9531	4.6158e-08	7.7127e-07	0.000825	12	9	-2.4328	0.99765	0.99768	1	18995	0	-2.4328
RRS1	10	1.2056e-08	2.5709e-07	0.00015	25	10	-1.321	1	1	1	19239	0	-1.321	1.0455e-05	0.00010721	0.016282	126	9	-1.095	0.73082	0.85252	1	15910	1	-1.095
PNPT1	10	1.2083e-08	2.5709e-07	0.00015	26	10	-1.6259	1	1	1	19238	0	-1.6259	0.00013208	0.0011212	0.066255	325	8	-0.81388	0.99188	0.99193	1	18784	0	-0.81388
SCAP	10	2.3533e-08	2.5709e-07	0.00015	27	10	-1.2527	1	1	1	19229	0	-1.2527	0.001158	0.0078564	0.196603	768	9	-1.2172	0.99972	0.99973	1	19173	0	-1.2172
BANF1	10	2.5409e-08	2.5709e-07	0.00015	28	9	-1.5197	0.99279	0.99283	1	18751	0	-1.5197	1.1876e-07	1.2854e-06	0.001125	21	8	-1.5456	0.87551	0.92489	1	17281	1	-1.5456
QARS	10	2.7252e-08	2.5709e-07	0.00015	29	9	-2.1733	0.85897	0.90063	1	16681	1	-2.1733	0.0086836	0.04555	0.533982	1641	8	-0.84734	0.87569	0.92493	1	17282	1	-0.84734
CAD	10	2.7935e-08	2.5709e-07	0.00015	30	8	-1.4553	0.9971	0.99711	1	18933	0	-1.4553	4.1154e-05	0.00035658	0.031789	216	8	-1.2156	0.99969	0.9997	1	19167	0	-1.2156
MRPL37	10	2.9983e-08	2.5709e-07	0.00015	31	8	-1.3527	0.79454	0.88132	1	16285	1	-1.3527	0.0012452	0.0083855	0.203363	793	9	-0.97546	0.97961	0.97967	1	18458	0	-0.97546
TSR2	10	3.0169e-08	2.5709e-07	0.00015	32	8	-1.5191	0.91917	0.92791	1	17235	1	-1.5191	1.1809e-05	0.00011595	0.017174	130	7	-1.3454	0.65475	0.81716	1	15247	2	-1.3454
RPL23A	10	3.1906e-08	2.5709e-07	0.00015	33	9	-2.7539	0.66342	0.80007	1	14715	1	-2.7539	8.2764e-05	0.00069594	0.048032	279	8	-2.0762	0.98035	0.98042	1	18475	0	-2.0762
SFPQ	10	3.5359e-08	5.1418e-07	0.000283	34	9	-1.2842	0.99853	0.99855	1	19011	0	-1.2842	3.2469e-05	0.00028563	0.028061	196	10	-1.4435	0.99995	0.99995	1	19217	0	-1.4435
WDR82	10	3.6198e-08	5.1418e-07	0.000283	35	9	-3.0922	0.938	0.94039	1	17501	1	-3.0922	6.264e-05	0.00052575	0.040737	248	7	-1.6899	0.70788	0.84139	1	15691	1	-1.6899
GNB2L1	10	3.7053e-08	7.7127e-07	0.000303	36	9	-1.943	0.99953	0.99954	1	19111	0	-1.943	5.5435e-07	5.913e-06	0.003558	31	8	-1.7869	0.85608	0.91996	1	17157	1	-1.7869
ANAPC2	10	4.2431e-08	7.7127e-07	0.000303	37	9	-1.3653	0.48597	0.69455	1	12731	1	-1.3653	0.00023305	0.0019094	0.088081	413	8	-1.2689	0.1809	0.40091	0.968302	7746	1	-1.2689
RPL5	10	4.747e-08	7.7127e-07	0.000303	38	10	-1.196	1	1	1	19253	0	-1.196	0.00012044	0.0010194	0.062669	313	8	-1.3552	0.99815	0.99817	1	19025	0	-1.3552
GMPPB	10	5.0378e-08	7.7127e-07	0.000303	39	10	-1.6338	1	1	1	19252	0	-1.6338	0.00020858	0.0017156	0.08356	394	9	-2.1127	0.99897	0.99899	1	19084	0	-2.1127
CCT7	10	5.6674e-08	7.7127e-07	0.000303	40	10	-1.6137	1	1	1	19246	0	-1.6137	2.4124e-07	2.3138e-06	0.00165	27	9	-2.1403	0.78756	0.88244	1	16444	1	-2.1403
PRPF6	10	5.8799e-08	7.7127e-07	0.000303	41	10	-1.9828	1	1	1	19237	0	-1.9828	1.5569e-05	0.00014885	0.019768	145	10	-1.6364	0.99984	0.99986	1	19187	0	-1.6364
PLK1	10	6.0249e-08	7.7127e-07	0.000303	42	10	-2.2958	1	1	1	19242	0	-2.2958	0.0058033	0.032382	0.444124	1404	7	-1.0533	0.94656	0.95261	1	17877	1	-1.0533
RPS8	10	6.1413e-08	7.7127e-07	0.000303	43	9	-2.2941	0.99966	0.99967	1	19128	0	-2.2941	0.0002864	0.0022673	0.096589	452	8	-2.0724	0.99467	0.99472	1	18884	0	-2.0724
RUVBL1	10	6.8129e-08	7.7127e-07	0.000303	44	9	-1.6601	0.9928	0.99284	1	18752	0	-1.6601	0.00024538	0.0019865	0.089167	429	7	-1.5041	0.52767	0.73574	1	13724	1	-1.5041
PFAS	10	7.6669e-08	7.7127e-07	0.000303	45	9	-1.5518	0.84487	0.8958	1	16581	1	-1.5518	0.063532	0.2228	0.999995	4186	5	-0.26549	0.56916	0.76732	1	14334	2	-0.26549
TFAP2C	10	7.7038e-08	7.7127e-07	0.000303	46	10	-1.8652	1	1	1	19247	0	-1.8652	0.10691	0.31935	0.999995	5531	6	-0.78545	0.89431	0.93045	1	17391	1	-0.78545
NOB1	10	8.9096e-08	7.7127e-07	0.000303	47	10	-1.2538	1	1	1	19251	0	-1.2538	0.011176	0.056536	0.599152	1815	7	-0.48921	0.99438	0.99442	1	18869	0	-0.48921
MARS2	10	9.0188e-08	7.7127e-07	0.000303	48	10	-1.4854	0.99976	0.99977	1	19144	0	-1.4854	0.00060602	0.0044032	0.138654	610	9	-1.3887	0.99939	0.99941	1	19130	0	-1.3887
ATP6V0C	10	9.4477e-08	7.7127e-07	0.000303	49	10	-1.5983	0.99999	1	1	19224	0	-1.5983	3.455e-06	3.9335e-05	0.009468	80	10	-1.4504	1	1	1	19238	0	-1.4504
MRPS30	10	9.8251e-08	1.2854e-06	0.000467	50	9	-1.388	0.51446	0.71957	1	13193	1	-1.388	0.0035477	0.021596	0.356338	1166	7	-1.1346	0.70679	0.84087	1	15682	1	-1.1346
PDCD7	10	1.2977e-07	1.2854e-06	0.000467	51	9	-1.2279	0.32319	0.5521	1	10319	1	-1.2279	2.5254e-05	0.0002157	0.023111	179	8	-1.2769	0.99454	0.99458	1	18875	0	-1.2769
INTS9	10	1.3321e-07	1.2854e-06	0.000467	52	10	-2.1046	0.99974	0.99974	1	19139	0	-2.1046	4.6249e-05	0.00039514	0.034121	223	7	-1.9784	0.017503	0.071098	0.761806	1661	2	-1.9784
WDR74	10	1.3838e-07	1.2854e-06	0.000467	53	10	-1.4618	0.99995	0.99996	1	19198	0	-1.4618	2.0645e-06	2.3395e-05	0.007266	61	7	-1.5323	0.99935	0.99937	1	19125	0	-1.5323
ATP5B	10	1.4485e-07	1.7996e-06	0.000559	54	10	-1.378	0.99984	0.99985	1	19162	0	-1.378	4.0733e-06	4.5505e-05	0.01007	86	10	-1.3487	0.99989	0.9999	1	19195	0	-1.3487
MYC	10	1.4725e-07	1.7996e-06	0.000559	55	9	-1.9317	0.90241	0.91889	1	17043	1	-1.9317	8.3847e-06	8.5096e-05	0.01409	116	9	-1.7602	0.98964	0.98968	1	18713	0	-1.7602
NOP2	10	1.4789e-07	1.7996e-06	0.000559	56	10	-2.3623	1	1	1	19228	0	-2.3623	9.3096e-05	0.00078283	0.05216	289	9	-2.0227	0.67282	0.82525	1	15389	1	-2.0227
PSMB5	10	1.5634e-07	1.7996e-06	0.000559	57	9	-1.7989	0.99839	0.9984	1	19001	0	-1.7989	0.00045705	0.0034365	0.12462	531	8	-1.1104	0.99957	0.99957	1	19151	0	-1.1104
PSMB4	10	1.8224e-07	1.7996e-06	0.000559	58	9	-2.302	0.99887	0.99888	1	19039	0	-2.302	0.0036982	0.022349	0.364056	1180	7	-1.183	0.80254	0.89097	1	16602	1	-1.183
POLR2L	10	1.8528e-07	1.7996e-06	0.000559	59	9	-1.3731	0.72542	0.83677	1	15412	1	-1.3731	0.00057875	0.0042227	0.136546	595	7	-1.078	0.31695	0.5671	1	10710	3	-1.078
CYC1	10	1.8649e-07	1.7996e-06	0.000559	60	9	-1.7936	0.94072	0.94249	1	17555	1	-1.7936	0.0029988	0.018778	0.332525	1086	8	-1.093	0.98069	0.98075	1	18481	0	-1.093
TOMM40	10	1.8978e-07	1.7996e-06	0.000559	61	9	-1.6239	0.99494	0.99498	1	18827	0	-1.6239	1.271e-05	0.0001252	0.018091	133	8	-1.8829	0.67347	0.82554	1	15396	1	-1.8829
USP17L15	10	1.9149e-07	1.7996e-06	0.000559	62	10	-1.0251	1	1	1	19244	0	-1.0251	1.2946e-08	2.5709e-07	0.00045	9	10	-1.595	1	1	1	19253	0	-1.595
EMG1	10	2.1536e-07	2.3138e-06	0.000685	63	8	-1.975	0.37685	0.59906	1	11073	2	-1.975	0.00023435	0.0019156	0.088081	418	7	-0.92221	0.94049	0.94919	1	17796	1	-0.92221
GTF3C5	10	2.1587e-07	2.3138e-06	0.000685	64	10	-1.2978	0.99981	0.99982	1	19155	0	-1.2978	5.388e-05	0.00045556	0.037171	236	9	-1.0655	0.99943	0.99944	1	19134	0	-1.0655
MRPL57	10	2.3899e-07	2.3138e-06	0.000685	65	8	-1.4402	0.99924	0.99925	1	19076	0	-1.4402	0.00016806	0.0014127	0.076199	357	9	-1.2312	0.9052	0.9341	1	17481	1	-1.2312
TUFM	10	2.5834e-07	2.828e-06	0.000789	66	10	-1.2865	1	1	1	19250	0	-1.2865	8.481e-05	0.00071008	0.048833	280	9	-1.5579	0.99966	0.99966	1	19162	0	-1.5579
CCND1	10	2.7478e-07	2.828e-06	0.000789	67	10	-1.9348	1	1	1	19240	0	-1.9348	8.0076e-06	8.2011e-05	0.013853	114	9	-1.5272	0.99542	0.99545	1	18907	0	-1.5272
RPL17	10	2.8242e-07	2.828e-06	0.000789	68	8	-0.79049	0.52197	0.72626	1	13336	1	-0.79049	0.00062965	0.0045584	0.140444	625	4	-0.0012925	0.034244	0.12293	0.832583	2658	5	-0.0012925
EXOSC6	10	2.9475e-07	2.828e-06	0.000789	69	10	-1.1252	0.99997	0.99997	1	19208	0	-1.1252	3.6185e-05	0.00031699	0.029631	206	9	-1.0168	0.97956	0.97963	1	18456	0	-1.0168
SF3B5	10	3.045e-07	3.3421e-06	0.000858	70	8	-1.864	0.90511	0.92021	1	17071	1	-1.864	0.0004669	0.0035033	0.125859	536	7	-1.7344	0.99122	0.99128	1	18760	0	-1.7344
RPL18A	10	3.0588e-07	3.3421e-06	0.000858	71	9	-1.7389	0.998	0.99802	1	18977	0	-1.7389	0.00028496	0.0022585	0.096589	450	8	-1.767	0.9984	0.99842	1	19038	0	-1.767
EIF4A3	10	3.0876e-07	3.3421e-06	0.000858	72	10	-1.9238	0.99999	1	1	19222	0	-1.9238	0.0013893	0.0092811	0.216738	823	9	-1.7133	0.83334	0.90943	1	16945	1	-1.7133
SEC22B	10	3.0881e-07	3.3421e-06	0.000858	73	9	-2.3982	0.9995	0.9995	1	19102	0	-2.3982	2.7104e-06	3.1622e-05	0.00863	69	10	-1.3204	1	1	1	19237	0	-1.3204
ATP6V0D1	10	3.479e-07	3.3421e-06	0.000858	74	8	-1.2461	0.67282	0.80544	1	14823	1	-1.2461	0.00034104	0.0026323	0.104297	486	8	-1.0328	0.35989	0.6097	1	11470	1	-1.0328
NOTCH2NL	10	3.5367e-07	3.3421e-06	0.000858	75	9	-1.4788	0.041621	0.1362	0.832222	2987	1	-1.4788	0.00054206	0.0039748	0.134045	571	7	-0.99481	0.98403	0.98412	1	18564	0	-0.99481
GPN1	10	3.8429e-07	4.3705e-06	0.001093	76	6	-1.5337	0.47136	0.68177	1	12476	2	-1.5337	0.0012329	0.0083124	0.202357	790	8	-1.1513	0.17048	0.38742	0.962502	7514	2	-1.1513
NPIPA3	10	3.85e-07	4.3705e-06	0.001093	77	5	-1.0218	0.88661	0.91153	1	16900	1	-1.0218	0.00083197	0.0058439	0.163561	687	5	-0.32325	0.0039524	0.020269	0.684721	511	1	-0.32325
PSMB2	10	3.9686e-07	4.8847e-06	0.001191	78	9	-1.6897	0.99548	0.99552	1	18853	0	-1.6897	5.2674e-05	0.00044502	0.036778	233	9	-2.2053	0.99792	0.99794	1	19011	0	-2.2053
PGK1	10	3.9722e-07	4.8847e-06	0.001191	79	10	-1.4049	1	1	1	19241	0	-1.4049	0.015024	0.072814	0.66965	2092	7	-0.86781	0.49795	0.71306	1	13335	1	-0.86781
MRPL17	10	4.262e-07	5.3989e-06	0.001253	80	8	-1.8443	0.99825	0.99827	1	18989	0	-1.8443	0.00064471	0.0046582	0.142604	629	7	-1.1898	0.9509	0.95524	1	17939	1	-1.1898
SDHB	10	4.501e-07	5.3989e-06	0.001253	81	10	-1.9591	1	1	1	19245	0	-1.9591	0.00062898	0.0045543	0.140444	624	8	-1.4872	0.23283	0.46626	0.984215	8918	1	-1.4872
CSNK2B	10	4.5199e-07	5.3989e-06	0.001253	82	8	-1.6087	0.97124	0.97138	1	18132	0	-1.6087	6.6358e-08	7.7127e-07	0.000825	16	10	-2.072	0.99988	0.99989	1	19193	0	-2.072
OSGEP	10	4.5252e-07	5.3989e-06	0.001253	83	9	-1.6354	0.96911	0.96922	1	18096	0	-1.6354	0.00013832	0.0011798	0.068634	331	9	-1.2485	0.99407	0.99409	1	18858	0	-1.2485
GOLGA6L22	10	4.9758e-07	5.913e-06	0.001309	84	9	-1.8035	0.98734	0.98743	1	18586	0	-1.8035	0.020657	0.095661	0.756176	2432	8	-0.9712	0.64529	0.81306	1	15176	1	-0.9712
C1QBP	10	5.0968e-07	5.913e-06	0.001309	85	10	-1.1241	1	1	1	19243	0	-1.1241	0.010846	0.055099	0.591078	1794	6	-0.88967	0.15397	0.36589	0.956036	7121	4	-0.88967
ESR1	10	5.1262e-07	5.913e-06	0.001309	86	9	-1.8131	0.98362	0.98369	1	18486	0	-1.8131	0.057267	0.20568	0.997371	3946	4	0.091044	0.84496	0.9169	1	17081	2	0.091044
DONSON	10	5.3634e-07	5.913e-06	0.001309	87	9	-1.0504	0.99779	0.99782	1	18970	0	-1.0504	0.00022757	0.0018641	0.088081	407	8	-1.625	0.86725	0.92272	1	17224	1	-1.625
RPL27A	10	5.7332e-07	6.4272e-06	0.001391	88	10	-1.8074	0.99996	0.99997	1	19204	0	-1.8074	2.0577e-05	0.00018279	0.020938	167	7	-1.0532	0.067021	0.20192	0.891994	4121	3	-1.0532
RPS28	10	5.9567e-07	6.4272e-06	0.001391	89	10	-1.5348	0.99992	0.99993	1	19177	0	-1.5348	4.4001e-06	4.859e-05	0.010282	90	8	-1.3576	0.42606	0.65893	1	12339	1	-1.3576
NDUFAF3	10	5.999e-07	6.9414e-06	0.001485	90	9	-1.2188	0.93284	0.93663	1	17410	1	-1.2188	0.00086803	0.0060593	0.166683	699	8	-0.84778	0.90159	0.93287	1	17448	1	-0.84778
PSMA7	10	6.6104e-07	7.4556e-06	0.001578	91	9	-1.6273	0.3177	0.54716	1	10254	1	-1.6273	2.1726e-06	2.4423e-05	0.007465	63	9	-1.483	0.4136	0.64959	1	12182	1	-1.483
QRICH1	10	7.1548e-07	8.4839e-06	0.001776	92	9	-1.0925	0.99559	0.99561	1	18857	0	-1.0925	0.16294	0.41947	0.999995	6944	5	-0.38347	0.48404	0.70251	1	13142	3	-0.38347
AAMP	10	7.4656e-07	8.9981e-06	0.001824	93	9	-1.749	0.99533	0.99536	1	18844	0	-1.749	0.00019302	0.0015983	0.080806	380	8	-1.6748	0.74129	0.85776	1	15994	1	-1.6748
ZNHIT2	10	7.5953e-07	8.9981e-06	0.001824	94	8	-0.89926	0.96926	0.96937	1	18101	0	-0.89926	5.9503e-07	6.4272e-06	0.00375	33	8	-1.5812	0.77824	0.87729	1	16362	1	-1.5812
VPS4A	10	7.8405e-07	8.9981e-06	0.001824	95	9	-1.4371	0.99907	0.99909	1	19062	0	-1.4371	0.023022	0.10349	0.787947	2524	5	-1.0746	0.3522	0.60397	1	11367	3	-1.0746
RPS9	10	8.2465e-07	9.5123e-06	0.001869	96	8	-1.4119	0.90059	0.91797	1	17020	1	-1.4119	1.4565e-07	1.7996e-06	0.001444	23	9	-2.0098	0.953	0.95662	1	17974	1	-2.0098
RPL23	10	8.2584e-07	9.5123e-06	0.001869	97	7	-2.3139	0.93824	0.94057	1	17507	1	-2.3139	7.5998e-05	0.00064144	0.045078	274	7	-1.4678	0.51152	0.72331	1	13507	2	-1.4678
RPL35	10	8.6154e-07	9.5123e-06	0.001869	98	9	-1.447	0.98555	0.98563	1	18536	0	-1.447	6.6304e-05	0.00055557	0.041627	257	9	-2.0597	0.45273	0.67898	1	12708	1	-2.0597
NPIPB9	10	9.1343e-07	1.2083e-05	0.00231	99	6	-0.33595	0.95507	0.95523	1	17795	0	-0.33595	0.00051299	0.003799	0.131808	555	5	-0.834	0.049175	0.16356	0.863994	3423	4	-0.834
EXOSC5	10	9.3456e-07	1.2083e-05	0.00231	100	9	-1.0782	0.67673	0.8077	1	14854	1	-1.0782	0.00078968	0.0055842	0.158598	677	8	-0.66124	0.97392	0.97407	1	18327	0	-0.66124
USP17L12	10	9.3723e-07	1.234e-05	0.00231	101	8	-1.3447	0.87929	0.9084	1	16835	1	-1.3447	5.5854e-05	0.00047484	0.038098	240	8	-1.7783	0.89318	0.93009	1	17381	1	-1.7783
MRPL9	10	9.4067e-07	1.2597e-05	0.00231	102	8	-1.6443	0.86501	0.90285	1	16721	1	-1.6443	0.04755	0.17828	0.959996	3557	7	-0.45363	0.94901	0.95405	1	17914	1	-0.45363
RAPGEF1	10	9.5299e-07	1.2597e-05	0.00231	103	8	-1.2737	0.70005	0.82134	1	15099	2	-1.2737	0.0053088	0.030054	0.426476	1356	8	-0.6157	0.99549	0.99552	1	18909	0	-0.6157
RPL11	10	9.7426e-07	1.2597e-05	0.00231	104	9	-2.7746	0.99719	0.99721	1	18938	0	-2.7746	6.0139e-08	7.7127e-07	0.000825	15	9	-3.3425	0.99887	0.99888	1	19078	0	-3.3425
RBM17	10	9.9908e-07	1.2597e-05	0.00231	105	8	-1.2341	0.95347	0.95368	1	17767	1	-1.2341	6.818e-06	7.1728e-05	0.012908	107	9	-1.6921	0.99733	0.99734	1	18979	0	-1.6921
MRPL34	10	1.07e-06	1.3369e-05	0.002429	106	10	-1.6751	0.99998	0.99998	1	19214	0	-1.6751	5.1689e-06	5.3217e-05	0.010787	95	7	-1.5531	0.95076	0.95516	1	17936	1	-1.5531
OIP5	10	1.0884e-06	1.414e-05	0.002545	107	8	-2.0897	0.94039	0.94222	1	17546	1	-2.0897	0.0012619	0.0084939	0.204524	798	8	-1.4295	0.99452	0.99456	1	18872	0	-1.4295
MRPS24	10	1.1215e-06	1.4911e-05	0.002659	108	9	-1.5308	0.82038	0.8882	1	16435	1	-1.5308	2.3286e-05	0.00020439	0.022619	174	9	-1.1977	0.99752	0.99755	1	18989	0	-1.1977
MTOR	10	1.1523e-06	1.5168e-05	0.00268	109	10	-2.0552	0.99986	0.99987	1	19167	0	-2.0552	5.3609e-06	5.6817e-05	0.011396	96	9	-1.9492	0.61456	0.8001	1	14944	1	-1.9492
LIPT2	10	1.1906e-06	1.5682e-05	0.002721	110	9	-1.2173	0.99681	0.99684	1	18914	0	-1.2173	0.036624	0.14598	0.896011	3122	5	-0.52245	0.32737	0.57933	1	10938	3	-0.52245
VARS2	10	1.2043e-06	1.5682e-05	0.002721	111	9	-1.6202	0.89923	0.91732	1	17013	1	-1.6202	0.0019816	0.012869	0.265318	933	7	-1.2598	0.9469	0.9528	1	17883	1	-1.2598
HIST2H3D	10	1.2836e-06	1.7225e-05	0.002961	112	9	-1.3082	0.7385	0.84492	1	15593	1	-1.3082	6.2795e-05	0.00052677	0.040737	249	9	-1.1422	0.89797	0.93167	1	17419	1	-1.1422
NPLOC4	10	1.4219e-06	1.9282e-05	0.003286	113	10	-1.2831	1	1	1	19230	0	-1.2831	8.0792e-06	8.304e-05	0.013904	115	8	-1.8261	0.99452	0.99456	1	18874	0	-1.8261
ECD	10	1.4615e-06	1.9796e-05	0.003315	114	10	-1.207	1	1	1	19236	0	-1.207	4.0194e-06	4.499e-05	0.01007	85	9	-1.7581	0.9982	0.99822	1	19031	0	-1.7581
RPS10	10	1.4956e-06	1.9796e-05	0.003315	115	9	-2.2918	0.88382	0.91032	1	16873	1	-2.2918	0.0014065	0.0093943	0.21821	828	6	-1.5608	0.2611	0.50079	0.989089	9562	3	-1.5608
GATA3	10	1.5959e-06	2.0824e-05	0.003368	116	10	-2.4334	1	1	1	19235	0	-2.4334	0.50033	0.77558	0.999995	12941	4	-0.11326	0.99024	0.9903	1	18730	0	-0.11326
TBC1D3H	10	1.5977e-06	2.0824e-05	0.003368	117	10	-1.5671	1	1	1	19234	0	-1.5671	0.0019999	0.012984	0.266825	936	9	-1.0932	0.97163	0.97177	1	18286	0	-1.0932
RPTOR	10	1.6399e-06	2.0824e-05	0.003368	118	9	-1.6461	0.99883	0.99884	1	19035	0	-1.6461	0.001699	0.011169	0.242747	885	8	-0.87192	0.98651	0.98661	1	18626	0	-0.87192
GSPT1	10	1.6582e-06	2.0824e-05	0.003368	119	9	-1.5401	0.96286	0.96302	1	17953	0	-1.5401	0.00038931	0.0029527	0.113713	500	8	-1.8803	0.96538	0.96588	1	18146	1	-1.8803
ATP6AP1	10	1.7137e-06	2.1338e-05	0.003368	120	9	-1.8176	0.021366	0.081802	0.782819	1894	1	-1.8176	0.0055121	0.030987	0.432008	1381	8	-0.82198	0.13317	0.33233	0.945135	6507	2	-0.82198
TFIP11	10	1.7304e-06	2.1338e-05	0.003368	121	10	-1.7099	1	1	1	19233	0	-1.7099	0.0070628	0.038197	0.484532	1518	6	-1.0399	0.99611	0.99614	1	18926	0	-1.0399
RNF113A	10	1.7548e-06	2.1338e-05	0.003368	122	10	-1.6512	1	1	1	19232	0	-1.6512	0.011926	0.059772	0.615884	1867	4	-0.12433	0.60379	0.79371	1	14814	3	-0.12433
RUVBL2	10	1.865e-06	2.1853e-05	0.003421	123	9	-1.3948	0.93547	0.93852	1	17452	1	-1.3948	5.4806e-06	5.7845e-05	0.011483	97	10	-2.0204	0.99992	0.99993	1	19204	0	-2.0204
FLVCR1	10	1.9438e-06	2.2367e-05	0.003446	124	10	-1.3325	0.99996	0.99997	1	19203	0	-1.3325	0.3467	0.64731	0.999995	10547	3	-0.0032222	0.25919	0.49854	0.989089	9512	3	-0.0032222
POLR2C	10	1.9689e-06	2.2367e-05	0.003446	125	10	-1.6793	0.99978	0.99979	1	19150	0	-1.6793	7.7377e-08	7.7127e-07	0.000825	18	8	-2.0335	0.48342	0.70206	1	13131	1	-2.0335
HSPA5	10	2.0885e-06	2.3395e-05	0.003575	126	9	-1.7272	0.99781	0.99784	1	18972	0	-1.7272	2.3628e-06	2.8023e-05	0.008302	65	10	-2.8857	1	1	1	19240	0	-2.8857
MRPL53	10	2.1396e-06	2.3909e-05	0.003625	127	9	-1.9102	0.64395	0.78921	1	14515	1	-1.9102	0.00013056	0.0011047	0.065858	323	7	-1.5511	0.62136	0.80297	1	14999	2	-1.5511
RPL37	10	2.2188e-06	2.5452e-05	0.003799	128	9	-1.3993	0.59797	0.76461	1	14052	1	-1.3993	0.0037713	0.022699	0.36669	1191	5	-0.35729	0.9698	0.96995	1	18250	1	-0.35729
CHEK1	10	2.2498e-06	2.5452e-05	0.003799	129	7	-1.0746	0.35297	0.57815	1	10735	2	-1.0746	1.0541e-05	0.00010798	0.016282	127	9	-1.4342	0.99674	0.99677	1	18953	0	-1.4342
SF3B3	10	2.3094e-06	2.5966e-05	0.003846	130	9	-1.3238	0.99777	0.9978	1	18968	0	-1.3238	3.1463e-06	3.6249e-05	0.009184	76	9	-1.6551	0.99762	0.99765	1	18994	0	-1.6551
TARS2	10	2.3151e-06	2.6223e-05	0.003855	131	8	-1.0721	0.96097	0.9611	1	17920	0	-1.0721	2.066e-06	2.3395e-05	0.007266	62	10	-1.658	1	1	1	19241	0	-1.658
ALYREF	10	2.3769e-06	2.9051e-05	0.004238	132	8	-1.1625	0.99721	0.99722	1	18940	0	-1.1625	0.0015433	0.010234	0.229958	856	8	-0.64564	0.58704	0.78094	1	14577	2	-0.64564
HIST2H4A	10	2.5157e-06	3.0594e-05	0.004396	133	9	-1.375	0.99801	0.99804	1	18979	0	-1.375	0.044833	0.17026	0.947013	3445	6	-1.0138	0.24459	0.48086	0.986934	9186	2	-1.0138
POP7	10	2.5178e-06	3.0594e-05	0.004396	134	8	-1.4794	0.79347	0.88104	1	16274	1	-1.4794	0.0017738	0.011646	0.249257	898	7	-0.79523	0.076751	0.22241	0.908798	4464	3	-0.79523
SRRM2	10	2.5908e-06	3.1108e-05	0.004428	135	8	-1.2291	0.16761	0.36675	0.965534	7095	1	-1.2291	0.00019676	0.0016276	0.081293	384	9	-1.236	0.99039	0.99047	1	18735	0	-1.236
NDUFA1	10	2.6858e-06	3.1622e-05	0.004428	136	8	-2.3901	0.46561	0.67672	1	12374	2	-2.3901	0.027305	0.1173	0.82858	2719	7	-0.93154	0.99493	0.99497	1	18895	0	-0.93154
PHF5A	10	2.725e-06	3.1622e-05	0.004428	137	8	-1.1419	0.99537	0.9954	1	18847	0	-1.1419	9.1628e-06	9.2809e-05	0.014771	120	9	-1.3883	0.99704	0.99705	1	18970	0	-1.3883
SF3A2	10	2.7539e-06	3.2136e-05	0.004428	138	9	-1.4652	0.93766	0.94013	1	17496	1	-1.4652	0.00062593	0.0045338	0.140357	622	9	-1.0916	0.99617	0.9962	1	18928	0	-1.0916
RPS16	10	2.8255e-06	3.265e-05	0.004428	139	6	-1.2483	0.010895	0.046304	0.703177	1183	2	-1.2483	0.015475	0.07473	0.6787	2118	5	-0.60128	0.88525	0.92768	1	17333	1	-0.60128
ZBTB17	10	2.8255e-06	3.265e-05	0.004428	140	8	-1.7303	0.98916	0.98921	1	18641	0	-1.7303	2.9338e-05	0.00025889	0.026238	188	9	-1.6404	0.99738	0.9974	1	18984	0	-1.6404
NDNL2	10	2.8381e-06	3.265e-05	0.004428	141	10	-1.4974	1	1	1	19227	0	-1.4974	0.00055881	0.0040844	0.135175	581	9	-1.8436	0.84206	0.91501	1	17042	1	-1.8436
ELL	10	2.8595e-06	3.265e-05	0.004428	142	8	-1.8043	0.97677	0.97686	1	18280	0	-1.8043	0.0058175	0.032442	0.444632	1405	6	-0.76256	0.31011	0.55911	1	10577	3	-0.76256
TBC1D3C	10	2.902e-06	3.2907e-05	0.004431	143	7	-1.7915	0.68839	0.81449	1	14983	1	-1.7915	0.0006646	0.0047785	0.14445	637	7	-0.81045	0.039313	0.13783	0.842761	2944	3	-0.81045
HIST2H3C	10	3.0743e-06	3.4193e-05	0.004572	144	8	-1.0088	0.99403	0.99404	1	18784	0	-1.0088	0.00059094	0.0042988	0.137473	601	8	-1.2421	0.8935	0.93018	1	17384	1	-1.2421
HIST2H2AA4	10	3.088e-06	3.4707e-05	0.004609	145	9	-1.1863	0.69037	0.81568	1	15005	1	-1.1863	2.4432e-05	0.0002121	0.022945	178	7	-1.2939	0.37215	0.61882	1	11653	1	-1.2939
DDX23	10	3.1567e-06	3.6764e-05	0.004816	146	7	-1.882	0.67881	0.8089	1	14873	2	-1.882	2.5595e-05	0.00021878	0.023129	182	6	-1.6591	0.97601	0.97613	1	18382	0	-1.6591
POLR3H	10	3.1901e-06	3.6764e-05	0.004816	147	9	-1.5084	0.99715	0.99716	1	18934	0	-1.5084	4.2914e-06	4.7561e-05	0.010282	89	10	-2.3555	0.99982	0.99984	1	19186	0	-2.3555
SART1	10	3.2027e-06	3.7278e-05	0.00485	148	8	-1.6361	0.80261	0.88341	1	16327	1	-1.6361	0.011747	0.059001	0.611167	1857	7	-1.0985	0.26168	0.50148	0.989089	9575	2	-1.0985
HSCB	10	3.2839e-06	3.7792e-05	0.004851	149	8	-1.3656	0.84374	0.89544	1	16571	1	-1.3656	5.3756e-05	0.00045376	0.037171	235	10	-1.0788	0.99995	0.99995	1	19215	0	-1.0788
PPIAL4E	10	3.2923e-06	3.7792e-05	0.004851	150	8	-1.613	0.97019	0.97034	1	18114	0	-1.613	0.014055	0.068796	0.655496	2019	7	-0.68323	0.16234	0.37689	0.962215	7297	2	-0.68323
NCAPH2	10	3.3093e-06	3.8049e-05	0.004852	151	9	-1.6246	0.98214	0.98219	1	18441	0	-1.6246	6.0049e-05	0.00050749	0.039564	247	9	-1.5363	0.75009	0.86222	1	16088	1	-1.5363
HIST1H2AI	10	3.3252e-06	3.8306e-05	0.004853	152	9	-1.4464	0.65745	0.79657	1	14664	1	-1.4464	0.00096182	0.0066223	0.174685	729	9	-0.85895	0.61503	0.8003	1	14951	1	-0.85895
HSPA9	10	3.3747e-06	3.8563e-05	0.004853	153	7	-2.5466	0.94193	0.94344	1	17571	1	-2.5466	1.3183e-06	1.8253e-05	0.006876	48	9	-2.7005	0.18588	0.40731	0.969763	7850	1	-2.7005
EXOSC4	10	3.4451e-06	3.9335e-05	0.004918	154	10	-0.9692	0.99987	0.99988	1	19170	0	-0.9692	8.4782e-06	8.561e-05	0.01409	117	10	-1.6043	0.99995	0.99996	1	19220	0	-1.6043
RPA1	10	3.5047e-06	3.9849e-05	0.00495	155	9	-2.0794	0.99907	0.99909	1	19050	0	-2.0794	0.0066303	0.036221	0.470317	1483	6	-0.96063	0.73683	0.8555	1	15957	2	-0.96063
PMPCB	10	3.5888e-06	4.0877e-05	0.005013	156	9	-1.3089	0.88699	0.91168	1	16902	1	-1.3089	0.0035549	0.021638	0.356533	1167	7	-1.2173	0.53635	0.74242	1	13843	3	-1.2173
PMF1	10	3.5939e-06	4.0877e-05	0.005013	157	8	-0.98266	0.86996	0.90469	1	16765	1	-0.98266	4.1141e-05	0.00035658	0.031789	215	9	-1.9375	0.99915	0.99918	1	19105	0	-1.9375
NPIPB6	10	3.6164e-06	4.1134e-05	0.005013	158	7	-1.6062	0.73396	0.84209	1	15536	2	-1.6062	0.027151	0.11681	0.826553	2713	4	0.0048699	0.24177	0.4774	0.985153	9132	4	0.0048699
RPL10A	10	3.6579e-06	4.1391e-05	0.005013	159	7	-1.9173	0.013519	0.055501	0.72273	1384	2	-1.9173	0.0066004	0.036089	0.470049	1478	6	-0.53552	0.63844	0.81014	1	15119	2	-0.53552
ELAC2	10	3.7147e-06	4.2934e-05	0.005134	160	6	-1.037	0.37183	0.59472	1	10986	2	-1.037	0.018886	0.088646	0.733688	2321	6	-1.0919	0.023403	0.089916	0.79547	2019	2	-1.0919
SUPT5H	10	3.7372e-06	4.2934e-05	0.005134	161	9	-1.3863	0.92155	0.92933	1	17262	1	-1.3863	0.00080466	0.0056778	0.160354	680	9	-1.6896	0.94688	0.95279	1	17882	1	-1.6896
RTCB	10	3.7515e-06	4.3191e-05	0.005134	162	8	-1.3374	0.91706	0.92668	1	17211	1	-1.3374	6.7722e-05	0.00056919	0.042318	259	7	-1.648	0.83457	0.91023	1	16962	1	-1.648
TRMT112	10	3.8574e-06	4.3705e-05	0.005163	163	6	-1.0153	0.007675	0.034771	0.656942	939	3	-1.0153	1.3929e-05	0.00013446	0.018762	138	6	-1.3375	0.51146	0.72326	1	13504	1	-1.3375
IMPDH2	10	4.0135e-06	4.499e-05	0.005283	164	9	-2.2591	0.98134	0.98139	1	18417	0	-2.2591	0.03424	0.13884	0.886287	3006	7	-0.71416	0.83625	0.91132	1	16971	1	-0.71416
HCFC1	10	4.0417e-06	4.5505e-05	0.005311	165	9	-1.0834	0.99852	0.99854	1	19008	0	-1.0834	0.00011573	0.00097668	0.060504	310	9	-1.2274	0.98267	0.98273	1	18530	0	-1.2274
NDUFS2	10	4.1303e-06	4.6019e-05	0.005336	166	8	-1.2678	0.090643	0.24694	0.910622	5000	1	-1.2678	0.013695	0.067291	0.650532	1990	7	-0.88122	0.97246	0.97261	1	18304	0	-0.88122
EIF2S3	10	4.1386e-06	4.6276e-05	0.005336	167	9	-1.5266	0.99935	0.99937	1	19090	0	-1.5266	0.0064833	0.035541	0.465565	1470	7	-1.1445	0.81166	0.89631	1	16700	1	-1.1445
WDR5	10	4.3575e-06	4.8076e-05	0.005491	168	8	-1.8659	0.18281	0.38854	0.971356	7474	2	-1.8659	5.0735e-05	0.00042959	0.036253	228	7	-1.3953	0.99028	0.99034	1	18731	0	-1.3953
CENPA	10	4.4182e-06	4.859e-05	0.005491	169	8	-1.3661	0.73441	0.84236	1	15544	1	-1.3661	0.021455	0.098361	0.766199	2468	6	-0.64199	0.95829	0.96031	1	18047	1	-0.64199
RPS27	10	4.4443e-06	4.859e-05	0.005491	170	8	-1.8109	0.83846	0.89373	1	16537	1	-1.8109	0.0015904	0.010509	0.234215	863	7	-1.1929	0.61876	0.80187	1	14976	2	-1.1929
PRPF38A	10	4.4649e-06	4.9104e-05	0.005491	171	10	-1.6993	1	1	1	19226	0	-1.6993	6.9086e-06	7.3784e-05	0.013126	108	9	-1.5684	0.17652	0.39525	0.966022	7643	1	-1.5684
HIST2H2BE	10	4.6152e-06	4.9618e-05	0.005491	172	9	-1.6518	0.99919	0.99921	1	19072	0	-1.6518	8.1793e-05	0.00068565	0.047493	278	9	-1.6769	0.73201	0.85309	1	15923	1	-1.6769
AURKA	10	4.6856e-06	4.9618e-05	0.005491	173	9	-2.2907	0.65018	0.79265	1	14597	1	-2.2907	0.0048341	0.027812	0.407262	1314	8	-1.2428	0.99941	0.99942	1	19132	0	-1.2428
RPP21	10	4.6985e-06	4.9618e-05	0.005491	174	8	-1.5679	0.91307	0.92443	1	17163	1	-1.5679	0.010635	0.054162	0.586186	1777	5	-0.31305	0.23449	0.46835	0.984215	8956	4	-0.31305
SNRNP200	10	4.8637e-06	5.0646e-05	0.00551	175	9	-1.5016	0.69837	0.82034	1	15078	1	-1.5016	1.0643e-05	0.00010823	0.016282	128	9	-1.5717	0.89914	0.93204	1	17428	1	-1.5717
CDC20	10	4.9118e-06	5.0646e-05	0.00551	176	8	-1.6832	0.69082	0.81593	1	15011	2	-1.6832	5.4617e-05	0.00046147	0.037494	237	6	-0.69381	0.94447	0.95136	1	17845	1	-0.69381
U2AF2	10	4.9564e-06	5.0646e-05	0.00551	177	10	-1.1498	1	1	1	19225	0	-1.1498	2.453e-06	2.9565e-05	0.008626	66	8	-1.9046	0.99394	0.99397	1	18854	0	-1.9046
PRPF8	10	5.1992e-06	5.3731e-05	0.005813	178	10	-1.8258	0.99999	1	1	19220	0	-1.8258	0.00054806	0.0040119	0.134586	574	8	-1.5289	0.98536	0.98545	1	18601	0	-1.5289
TUBB	10	5.2978e-06	5.5274e-05	0.005913	179	9	-1.7265	0.89895	0.91718	1	17009	1	-1.7265	4.7501e-05	0.00040491	0.034808	224	7	-1.3884	0.81937	0.90081	1	16790	2	-1.3884
NDUFAB1	10	5.3111e-06	5.5274e-05	0.005913	180	9	-1.6331	0.97238	0.97254	1	18170	0	-1.6331	0.0014045	0.0093788	0.218115	827	9	-1.2315	0.99703	0.99704	1	18968	0	-1.2315
ACO2	10	5.4718e-06	5.7845e-05	0.006154	181	9	-1.3332	0.99877	0.99877	1	19026	0	-1.3332	0.18169	0.45054	0.999995	7417	5	-0.31899	0.14403	0.35223	0.952181	6874	2	-0.31899
PSMB3	10	5.5601e-06	5.8359e-05	0.006175	182	9	-1.4792	0.22554	0.44814	0.987655	8516	1	-1.4792	0.0002783	0.0022107	0.094809	449	7	-2.1443	0.95649	0.95902	1	18020	1	-2.1443
WDR24	10	5.6313e-06	5.8873e-05	0.006195	183	8	-0.85035	0.15672	0.35098	0.959239	6827	1	-0.85035	5.8614e-05	0.00049901	0.03926	244	8	-1.3481	0.98001	0.98007	1	18472	0	-1.3481
SPATA2L	10	5.7318e-06	6.0416e-05	0.006323	184	9	-1.159	0.93803	0.94041	1	17502	1	-1.159	0.015008	0.072753	0.66965	2090	5	-0.38376	0.69532	0.8355	1	15587	2	-0.38376
DDB1	10	5.888e-06	6.1958e-05	0.006449	185	8	-1.2956	0.96796	0.96804	1	18068	0	-1.2956	5.1083e-07	5.913e-06	0.003558	30	9	-1.711	0.74186	0.85806	1	16003	1	-1.711
DHX8	10	5.9836e-06	6.2987e-05	0.006521	186	10	-1.8314	0.99999	1	1	19223	0	-1.8314	0.00040889	0.0030941	0.116255	512	8	-1.9008	0.6952	0.83544	1	15584	2	-1.9008
MED26	10	6.0732e-06	6.3501e-05	0.006539	187	10	-1.2176	0.99995	0.99996	1	19194	0	-1.2176	0.00031976	0.0024894	0.10136	472	9	-0.80273	0.99757	0.99759	1	18992	0	-0.80273
GAGE12D	10	6.2143e-06	6.5043e-05	0.006627	188	8	-1.2978	0.96038	0.96051	1	17905	0	-1.2978	0.076583	0.25716	0.999995	4682	6	-0.46102	0.41033	0.64706	1	12149	1	-0.46102
USP17L29	10	6.2242e-06	6.5043e-05	0.006627	189	8	-1.4209	0.66429	0.80056	1	14722	1	-1.4209	2.5001e-06	3.0594e-05	0.00863	68	7	-2.8361	0.31383	0.56346	1	10648	2	-2.8361
VARS	10	6.2972e-06	6.6586e-05	0.006748	190	8	-1.4623	0.66593	0.80151	1	14740	1	-1.4623	3.8101e-05	0.00033242	0.03043	210	9	-2.1893	0.99881	0.99882	1	19075	0	-2.1893
SMU1	10	6.4172e-06	6.71e-05	0.006765	191	10	-1.4439	0.99999	1	1	19221	0	-1.4439	0.0001308	0.0011099	0.065961	324	7	-1.644	0.81028	0.89551	1	16681	2	-1.644
DYNC1H1	10	6.4726e-06	6.7614e-05	0.006781	192	9	-1.8591	0.99914	0.99916	1	19070	0	-1.8591	7.3392e-05	0.00061881	0.044297	269	9	-2.2577	0.92696	0.94259	1	17657	1	-2.2577
TRRAP	10	6.6347e-06	6.9671e-05	0.006951	193	9	-1.6748	0.97803	0.97811	1	18314	0	-1.6748	0.0023529	0.015123	0.289991	1003	6	-1.1591	0.97544	0.97558	1	18370	0	-1.1591
TP53TG3	10	6.6747e-06	7.0699e-05	0.007017	194	6	-1.1509	0.24341	0.47261	0.997749	8921	1	-1.1509	0.027404	0.11761	0.829249	2724	7	-0.82179	0.98318	0.98324	1	18541	0	-0.82179
TONSL	10	6.727e-06	7.1213e-05	0.007032	195	9	-1.551	0.98236	0.98241	1	18451	0	-1.551	1.862e-05	0.00016634	0.020452	156	9	-2.1203	0.99911	0.99913	1	19094	0	-2.1203
ZNF217	10	6.9104e-06	7.3784e-05	0.007249	196	9	-1.2491	0.99956	0.99957	1	19114	0	-1.2491	8.0475e-05	0.00067383	0.046842	277	9	-1.6255	0.99574	0.99577	1	18917	0	-1.6255
PCNA	10	7.0029e-06	7.4299e-05	0.007262	197	10	-1.5893	0.99989	0.9999	1	19173	0	-1.5893	0.00012975	0.0010975	0.065632	322	9	-1.6344	0.41706	0.65215	1	12228	1	-1.6344
MRPL45	10	7.2159e-06	7.6355e-05	0.007401	198	7	-2.451	0.58034	0.75563	1	13906	2	-2.451	0.0035765	0.021738	0.357149	1171	8	-1.4802	0.99386	0.99388	1	18852	0	-1.4802
PPRC1	10	7.3632e-06	7.6869e-05	0.007401	199	8	-1.3463	0.28702	0.52031	1	9748	1	-1.3463	0.10017	0.30651	0.999995	5371	5	-0.30528	0.75912	0.86696	1	16169	1	-0.30528
KANSL2	10	7.4115e-06	7.6869e-05	0.007401	200	10	-1.1634	0.99975	0.99976	1	19143	0	-1.1634	0.0034649	0.021197	0.35236	1157	8	-0.89833	0.98895	0.98901	1	18694	0	-0.89833
BOLA2	10	7.9414e-06	8.2011e-05	0.007818	201	9	-1.3557	0.99907	0.99909	1	19053	0	-1.3557	2.3044e-05	0.0002013	0.022406	173	8	-1.7651	0.99681	0.99683	1	18957	0	-1.7651
PRMT5	10	7.9506e-06	8.2011e-05	0.007818	202	8	-1.895	0.9881	0.98818	1	18613	0	-1.895	1.8387e-05	0.00016479	0.020452	155	9	-1.5155	0.95854	0.96051	1	18049	1	-1.5155
ALG1	10	8.1593e-06	8.304e-05	0.007877	203	10	-1.2678	0.99999	1	1	19219	0	-1.2678	7.1303e-05	0.00060184	0.043898	264	8	-1.8197	0.99803	0.99805	1	19017	0	-1.8197
RPSA	10	8.5641e-06	8.7153e-05	0.008227	204	9	-2.1077	0.96922	0.96934	1	18100	0	-2.1077	0.00050698	0.0037651	0.131117	552	8	-1.6875	0.93849	0.94811	1	17776	1	-1.6875
CHAF1A	10	9.0585e-06	9.2295e-05	0.008669	205	9	-1.7254	0.9919	0.99196	1	18723	0	-1.7254	0.0012934	0.0086857	0.206996	807	9	-0.99308	0.93174	0.94476	1	17702	1	-0.99308
EIF3CL	10	9.3763e-06	9.538e-05	0.008916	206	7	-1.5527	0.79719	0.88202	1	16296	1	-1.5527	0.00047105	0.0035378	0.12643	538	8	-2.1247	0.84415	0.91637	1	17074	1	-2.1247
IPO9	10	9.4518e-06	9.5894e-05	0.00892	207	8	-1.6726	0.70124	0.82205	1	15120	1	-1.6726	0.00095063	0.006554	0.173907	724	6	-0.94004	0.90518	0.93409	1	17479	1	-0.94004
GPS1	10	9.5299e-06	9.6408e-05	0.008925	208	9	-1.2728	0.99928	0.99929	1	19082	0	-1.2728	0.00018617	0.0015448	0.079989	371	7	-0.97997	0.93398	0.94586	1	17727	1	-0.97997
MCM4	10	1.002e-05	0.00010104	0.009309	209	8	-1.4283	0.97736	0.97743	1	18294	0	-1.4283	0.00029435	0.0023187	0.097273	459	9	-1.3973	0.99858	0.99859	1	19057	0	-1.3973
MRPL15	10	1.0347e-05	0.00010566	0.009689	210	9	-1.4051	0.63029	0.78172	1	14365	1	-1.4051	0.0013611	0.0091074	0.213867	819	9	-0.89742	0.99948	0.99948	1	19139	0	-0.89742
LAMTOR2	10	1.0465e-05	0.00010721	0.009695	211	8	-0.94275	0.9913	0.99137	1	18700	0	-0.94275	2.0058e-06	2.2881e-05	0.007266	59	9	-1.4606	0.84405	0.91631	1	17072	1	-1.4606
RPL18	10	1.052e-05	0.00010772	0.009695	212	8	-1.8684	0.4125	0.6301	1	11617	1	-1.8684	5.2089e-08	7.7127e-07	0.000825	13	8	-2.0746	0.69792	0.83671	1	15609	2	-2.0746
SLC51A	10	1.0569e-05	0.00010823	0.009695	213	9	-1.358	0.99278	0.99283	1	18750	0	-1.358	0.20512	0.48775	0.999995	8012	5	-0.38696	0.72084	0.84758	1	15818	2	-0.38696
PSMA5	10	1.0607e-05	0.00010823	0.009695	214	9	-1.8604	0.98274	0.9828	1	18463	0	-1.8604	0.0001216	0.0010281	0.062837	315	7	-1.6894	0.88984	0.92907	1	17365	1	-1.6894
WDR77	10	1.0813e-05	0.00010875	0.009695	215	9	-0.99175	0.6145	0.77324	1	14204	1	-0.99175	0.00026694	0.0021289	0.093139	440	9	-1.3467	0.99677	0.9968	1	18956	0	-1.3467
DNAJC11	10	1.0853e-05	0.00010875	0.009695	216	9	-0.93269	0.94486	0.94584	1	17619	1	-0.93269	8.4146e-09	2.5709e-07	0.00045	8	10	-1.6711	1	1	1	19254	0	-1.6711
RPL9	10	1.1187e-05	0.00011081	0.009787	217	8	-2.2664	0.43392	0.64893	1	11918	2	-2.2664	0.0007002	0.0050047	0.149413	645	8	-1.7112	0.63514	0.80876	1	15094	1	-1.7112
VPS28	10	1.1189e-05	0.00011081	0.009787	218	8	-1.2973	0.94246	0.94387	1	17581	1	-1.2973	1.7016e-05	0.00015708	0.020438	148	8	-1.3002	0.74892	0.86164	1	16067	1	-1.3002
SDHA	10	1.1235e-05	0.00011132	0.009788	219	8	-1.5154	0.99248	0.99251	1	18741	0	-1.5154	2.7641e-06	3.2136e-05	0.00863	70	7	-1.7491	0.91955	0.93948	1	17598	1	-1.7491
RPL8	10	1.1864e-05	0.00011698	0.010239	220	7	-1.531	0.75858	0.85797	1	15841	1	-1.531	0.0010619	0.0072368	0.185802	749	8	-1.7012	0.60521	0.79477	1	14838	1	-1.7012
GADD45GIP1	10	1.194e-05	0.00011852	0.010327	221	7	-1.3302	0.28695	0.52024	1	9747	3	-1.3302	0.014238	0.06956	0.657556	2036	5	-0.4031	0.29325	0.53946	0.9994	10228	3	-0.4031
HNRNPU	10	1.1966e-05	0.00011929	0.010347	222	10	-2.0014	0.99992	0.99994	1	19180	0	-2.0014	0.0059066	0.032881	0.445883	1420	7	-1.0438	0.70188	0.83852	1	15633	1	-1.0438
POLR1B	10	1.3352e-05	0.00012983	0.011205	223	9	-2.5317	0.99938	0.9994	1	19096	0	-2.5317	0.00032964	0.0025552	0.102293	481	8	-1.6825	0.99927	0.99927	1	19114	0	-1.6825
PSMD7	10	1.3493e-05	0.00013034	0.011205	224	10	-1.0253	0.99999	0.99999	1	19218	0	-1.0253	0.00060052	0.0043677	0.138329	608	9	-1.4174	0.99132	0.99139	1	18765	0	-1.4174
THAP11	10	1.3661e-05	0.00013214	0.011281	225	8	-0.90664	0.99215	0.99221	1	18733	0	-0.90664	0.0030541	0.019064	0.335546	1092	8	-0.80002	0.0048109	0.024101	0.688183	612	1	-0.80002
CREBBP	10	1.3665e-05	0.0001324	0.011281	226	10	-1.1105	0.99979	0.9998	1	19151	0	-1.1105	0.0080849	0.042826	0.516783	1593	6	-0.95726	0.72608	0.85019	1	15865	1	-0.95726
UBA1	10	1.3965e-05	0.00013497	0.011436	227	8	-2.0478	0.97392	0.97407	1	18204	0	-2.0478	0.013448	0.066284	0.647242	1971	7	-0.90513	0.77344	0.87466	1	16315	2	-0.90513
HUWE1	10	1.4084e-05	0.00013549	0.011436	228	9	-1.5955	0.99907	0.99909	1	19051	0	-1.5955	1.2594e-05	0.00012469	0.018091	132	8	-1.4013	0.9985	0.99851	1	19044	0	-1.4013
HEATR5B	10	1.4122e-05	0.000136	0.011436	229	10	-1.3394	0.99999	0.99999	1	19217	0	-1.3394	0.4782	0.7621	0.999995	12653	3	-0.146	0.45178	0.67828	1	12700	3	-0.146
IPO13	10	1.4164e-05	0.00013703	0.011472	230	8	-1.0081	0.54037	0.73599	1	13527	1	-1.0081	0.070639	0.24163	0.999995	4461	7	-0.43311	0.92441	0.94148	1	17638	1	-0.43311
NDUFB10	10	1.4327e-05	0.00013806	0.011501	231	9	-1.8458	0.9996	0.9996	1	19118	0	-1.8458	0.0019649	0.012784	0.265205	927	8	-1.3914	0.79085	0.88428	1	16478	1	-1.3914
MRPL4	10	1.4392e-05	0.00013857	0.011501	232	10	-0.94699	0.99994	0.99995	1	19185	0	-0.94699	0.01385	0.06795	0.651614	2007	6	-0.51574	0.82591	0.90482	1	16869	1	-0.51574
DDX41	10	1.453e-05	0.00014114	0.011657	233	9	-1.2616	0.99731	0.99733	1	18942	0	-1.2616	0.0055677	0.031267	0.434091	1387	8	-0.87657	0.38958	0.63168	1	11883	1	-0.87657
U2AF1	10	1.4815e-05	0.00014166	0.011657	234	9	-1.3018	0.99709	0.9971	1	18931	0	-1.3018	0.0076868	0.040984	0.50417	1565	7	-1.3485	0.83657	0.91152	1	16976	1	-1.3485
NUP133	10	1.4952e-05	0.0001432	0.011734	235	9	-0.98488	0.99888	0.99891	1	19040	0	-0.98488	0.0037083	0.022398	0.364275	1183	8	-0.97761	0.9161	0.9381	1	17567	1	-0.97761
MED30	10	1.5218e-05	0.00014525	0.011827	236	9	-1.5267	0.60798	0.76981	1	14141	1	-1.5267	0.00014561	0.0012415	0.069695	343	8	-1.217	0.59212	0.78482	1	14653	2	-1.217
NUP62	10	1.5298e-05	0.00014603	0.011827	237	9	-1.7549	0.99499	0.99503	1	18830	0	-1.7549	0.00019788	0.0016338	0.081293	387	9	-1.2975	0.99917	0.99919	1	19106	0	-1.2975
MRPL28	10	1.534e-05	0.0001468	0.011827	238	7	-0.96394	0.93935	0.94145	1	17525	1	-0.96394	0.00012519	0.0010589	0.063784	318	7	-1.1555	0.48816	0.70565	1	13200	1	-1.1555
CPSF1	10	1.5378e-05	0.0001468	0.011827	239	10	-1.0635	0.99982	0.99983	1	19156	0	-1.0635	0.028891	0.12231	0.842325	2787	6	-0.73931	0.99237	0.99241	1	18793	0	-0.73931
YAP1	10	1.569e-05	0.00014988	0.012008	240	8	-1.3304	0.95751	0.95771	1	17845	0	-1.3304	0.83555	0.94337	0.999995	17157	2	0.37421	0.11322	0.29466	0.92616	5865	5	0.37421
PRELID1	10	1.5808e-05	0.00015091	0.012008	241	10	-1.4208	0.99977	0.99977	1	19145	0	-1.4208	0.015421	0.074516	0.678653	2112	8	-0.91863	0.39297	0.63419	1	11934	1	-0.91863
MFI2	10	1.5879e-05	0.00015091	0.012008	242	7	-1.3353	0.73854	0.84495	1	15594	2	-1.3353	0.041534	0.16069	0.926693	3320	7	-0.40777	0.61646	0.80091	1	14964	1	-0.40777
RRP9	10	1.5923e-05	0.00015194	0.012031	243	8	-1.5867	0.15374	0.34663	0.956694	6752	2	-1.5867	0.010966	0.055613	0.59437	1799	5	-0.55601	0.75921	0.86702	1	16170	2	-0.55601
PSMB1	10	1.6099e-05	0.00015245	0.012031	244	10	-1.4594	0.99998	0.99999	1	19216	0	-1.4594	0.014713	0.071558	0.664061	2074	8	-0.95691	0.99096	0.99104	1	18751	0	-0.95691
ELP6	10	1.6326e-05	0.00015348	0.012063	245	9	-1.8072	0.91472	0.92532	1	17183	1	-1.8072	1.651e-05	0.00015502	0.020307	146	8	-1.5965	0.76697	0.87116	1	16243	1	-1.5965
GLI4	10	1.6698e-05	0.00015554	0.012175	246	8	-1.075	0.38449	0.60565	1	11175	2	-1.075	0.0045647	0.026548	0.398133	1283	6	-0.72717	0.7768	0.87649	1	16347	2	-0.72717
MED11	10	1.6939e-05	0.00015657	0.012206	247	9	-1.2708	0.99529	0.99532	1	18842	0	-1.2708	0.00049301	0.0036705	0.129685	545	9	-0.99467	0.99787	0.99789	1	19008	0	-0.99467
GFER	10	1.7516e-05	0.00016017	0.012406	248	7	-1.2698	0.67822	0.80858	1	14868	2	-1.2698	0.00012192	0.0010312	0.062837	316	8	-1.2497	0.99713	0.99714	1	18971	0	-1.2497
AATF	10	1.7609e-05	0.00016068	0.012406	249	9	-1.0152	0.99056	0.99065	1	18679	0	-1.0152	0.00026389	0.0021135	0.092842	438	9	-1.1715	0.98457	0.98464	1	18581	0	-1.1715
IKBKAP	10	1.7686e-05	0.00016119	0.012406	250	8	-0.88274	0.99802	0.99804	1	18980	0	-0.88274	0.0099905	0.051357	0.571303	1730	8	-0.76393	0.97255	0.9727	1	18306	0	-0.76393
ALG2	10	1.7735e-05	0.00016171	0.012406	251	8	-1.6681	0.63386	0.78368	1	14395	1	-1.6681	0.0011853	0.008026	0.19814	779	7	-1.0712	0.95022	0.95483	1	17926	1	-1.0712
MBD3L5	10	1.8392e-05	0.00016479	0.012592	252	8	-0.99791	0.96901	0.96911	1	18093	0	-0.99791	0.00044245	0.0033278	0.122449	523	9	-0.89378	0.99794	0.99796	1	19013	0	-0.89378
UBA3	10	1.8605e-05	0.00016608	0.01264	253	6	-1.3889	0.38479	0.60592	1	11182	2	-1.3889	0.0062397	0.03442	0.457537	1448	7	-0.78827	0.23177	0.46493	0.983696	8902	1	-0.78827
DDX51	10	1.8739e-05	0.00016839	0.012645	254	9	-1.5465	0.99277	0.99282	1	18749	0	-1.5465	1.1417e-06	1.5168e-05	0.006863	42	10	-3.0667	1	1	1	19243	0	-3.0667
RPS15	10	1.8823e-05	0.00016891	0.012645	255	9	-1.1175	0.92626	0.93224	1	17315	1	-1.1175	6.5528e-05	0.0005494	0.041565	254	10	-1.5663	0.99993	0.99994	1	19210	0	-1.5663
USP17L25	10	1.8861e-05	0.00016891	0.012645	256	9	-0.94296	0.55804	0.74454	1	13679	1	-0.94296	2.1041e-05	0.00018639	0.020989	171	6	-0.85394	0.86425	0.92197	1	17204	1	-0.85394
NOP10	10	1.8907e-05	0.00016942	0.012645	257	6	-1.3231	0.69342	0.81744	1	15032	1	-1.3231	0.00055637	0.0040689	0.135089	580	6	-0.53264	0.18034	0.40019	0.967725	7737	3	-0.53264
MED9	10	1.8941e-05	0.00016942	0.012645	258	7	-0.79585	0.18896	0.39729	0.973198	7648	2	-0.79585	0.00013964	0.0011947	0.069056	332	6	-1.17	0.48196	0.70096	1	13112	3	-1.17
STXBP3	10	1.9468e-05	0.00017662	0.013131	259	9	-2.0339	0.9992	0.99921	1	19074	0	-2.0339	0.0058422	0.032561	0.444677	1408	8	-1.4534	0.99291	0.99296	1	18812	0	-1.4534
SSU72	10	2.0196e-05	0.00018073	0.013372	260	9	-1.756	0.99324	0.99329	1	18759	0	-1.756	6.5592e-07	7.4556e-06	0.004102	34	9	-2.1477	0.27129	0.51306	0.990826	9793	1	-2.1477
COX10	10	2.0303e-05	0.00018125	0.013372	261	9	-1.3599	0.82839	0.89059	1	16480	1	-1.3599	0.0020647	0.013376	0.273149	941	8	-1.1383	0.87746	0.92543	1	17294	1	-1.1383
PGD	10	2.0524e-05	0.00018228	0.013397	262	9	-1.8666	0.99522	0.99525	1	18836	0	-1.8666	0.00060607	0.0044032	0.138654	611	9	-1.0545	0.99254	0.99258	1	18801	0	-1.0545
EIF1AX	10	2.0666e-05	0.00018382	0.013459	263	10	-2.2701	0.99972	0.99973	1	19137	0	-2.2701	0.48707	0.76755	0.999995	12763	3	-8.7333e-05	0.13123	0.32878	0.943642	6445	3	-8.7333e-05
VCP	10	2.074e-05	0.00018485	0.013483	264	8	-1.8217	0.95358	0.95377	1	17768	1	-1.8217	0.0040233	0.023905	0.376874	1220	6	-0.97915	0.56407	0.76348	1	14257	3	-0.97915
GTF2H3	10	2.1728e-05	0.00019205	0.01394	265	10	-1.1144	0.99998	0.99998	1	19213	0	-1.1144	0.057196	0.20549	0.997217	3942	5	-0.46116	0.67506	0.82623	1	15407	2	-0.46116
IARS2	10	2.1805e-05	0.00019256	0.01394	266	9	-1.4278	0.68322	0.81144	1	14934	1	-1.4278	7.0191e-06	7.4299e-05	0.013126	109	8	-1.9555	0.16866	0.38504	0.962215	7465	1	-1.9555
XRCC3	10	2.2061e-05	0.00019513	0.014005	267	8	-1.4115	0.92209	0.92964	1	17270	1	-1.4115	0.00014061	0.0012014	0.069056	335	8	-1.5125	0.9509	0.95524	1	17938	1	-1.5125
GUK1	10	2.207e-05	0.00019513	0.014005	268	8	-0.85235	0.39537	0.61515	1	11346	1	-0.85235	0.000151	0.0012811	0.070449	350	7	-1.1767	0.96965	0.9698	1	18246	1	-1.1767
TCP1	10	2.2078e-05	0.00019564	0.014005	269	9	-1.3549	0.99961	0.99961	1	19121	0	-1.3549	0.004167	0.024593	0.381903	1239	7	-1.1167	0.5255	0.73408	1	13685	2	-1.1167
ATP1A1	10	2.2396e-05	0.00019719	0.014048	270	7	-1.8889	0.259	0.4934	1	9300	2	-1.8889	1.9924e-05	0.0001797	0.020938	162	9	-1.4866	0.24668	0.48335	0.987131	9229	1	-1.4866
CIAO1	10	2.2508e-05	0.0001977	0.014048	271	8	-1.2634	0.99523	0.99527	1	18838	0	-1.2634	0.00055937	0.0040926	0.135175	583	8	-1.3693	0.87941	0.92597	1	17310	1	-1.3693
FNTA	10	2.2951e-05	0.0002013	0.014235	272	7	-1.1067	0.99665	0.99668	1	18906	0	-1.1067	0.00023307	0.0019094	0.088081	414	7	-0.9294	0.87391	0.92446	1	17266	1	-0.9294
HIRA	10	2.3091e-05	0.00020181	0.014235	273	8	-1.3108	0.6458	0.7902	1	14542	1	-1.3108	0.0015848	0.010477	0.233958	861	6	-1.4584	0.39199	0.63346	1	11917	2	-1.4584
KAT5	10	2.3148e-05	0.00020284	0.014255	274	7	-0.97969	0.99686	0.99689	1	18919	0	-0.97969	0.00018892	0.0015675	0.080061	377	8	-1.7195	0.87439	0.92458	1	17272	1	-1.7195
PLEKHO1	10	2.3298e-05	0.00020439	0.014311	275	10	-0.94074	0.99998	0.99998	1	19212	0	-0.94074	0.021971	0.10007	0.774484	2484	7	-0.577	0.56179	0.76175	1	14227	2	-0.577
PSMB6	10	2.3409e-05	0.00020593	0.014367	276	8	-2.4192	0.94869	0.9492	1	17675	1	-2.4192	2.2078e-06	2.5452e-05	0.007658	64	9	-1.3987	0.8988	0.93193	1	17425	1	-1.3987
PMPCA	10	2.3557e-05	0.00020747	0.014406	277	8	-0.96453	0.996	0.99603	1	18868	0	-0.96453	1.6265e-06	2.0824e-05	0.007266	55	8	-1.6816	0.07645	0.22174	0.908798	4449	1	-1.6816
WDR43	10	2.3641e-05	0.00020798	0.014406	278	10	-1.1345	0.99998	0.99998	1	19211	0	-1.1345	0.009481	0.049118	0.562311	1681	6	-1.1271	0.43473	0.66545	1	12449	3	-1.1271
TRPS1	10	2.4049e-05	0.00021056	0.01448	279	8	-2.2466	0.89014	0.91305	1	16924	1	-2.2466	0.12387	0.35076	0.999995	5947	6	-0.65307	0.037908	0.13371	0.842509	2868	2	-0.65307
DHX33	10	2.4134e-05	0.00021056	0.01448	280	6	-0.61258	0.72105	0.83399	1	15354	1	-0.61258	1.4466e-06	1.9282e-05	0.006876	54	9	-1.631	0.47838	0.69826	1	13069	1	-1.631
CGB8	10	2.5083e-05	0.00021518	0.014729	281	8	-0.76323	0.894	0.9148	1	16956	1	-0.76323	0.017535	0.083103	0.71439	2238	7	-0.54526	0.86994	0.92343	1	17238	1	-0.54526
EIF2B5	10	2.5268e-05	0.0002157	0.014729	282	9	-1.6141	0.67314	0.80562	1	14826	1	-1.6141	0.00037768	0.0028724	0.111516	496	9	-1.461	0.23892	0.47386	0.984215	9068	1	-1.461
NAPA	10	2.5395e-05	0.00021673	0.014747	283	9	-1.2707	0.16138	0.35772	0.964414	6928	1	-1.2707	0.0060863	0.033724	0.451654	1436	7	-0.89307	0.51086	0.7228	1	13494	2	-0.89307
AARS2	10	2.5532e-05	0.00021775	0.014764	284	9	-1.6224	0.99271	0.99275	1	18747	0	-1.6224	0.00014033	0.0011993	0.069056	334	9	-1.4017	0.98929	0.98934	1	18699	0	-1.4017
EIF3G	10	2.5972e-05	0.0002229	0.014954	285	10	-1.0282	0.99978	0.99979	1	19149	0	-1.0282	1.3801e-06	1.9282e-05	0.006876	52	9	-1.4663	0.99838	0.9984	1	19037	0	-1.4663
GOLGA6A	10	2.6003e-05	0.0002229	0.014954	286	7	-1.1649	0.91747	0.92691	1	17214	1	-1.1649	1.4688e-05	0.00014114	0.019413	140	10	-1.0979	0.99999	0.99999	1	19231	0	-1.0979
PPP1R15B	10	2.6042e-05	0.00022341	0.014954	287	8	-1.8988	0.97984	0.97991	1	18370	0	-1.8988	0.028921	0.12241	0.842325	2789	7	-1.0175	0.86324	0.92173	1	17199	1	-1.0175
NELFB	10	2.6377e-05	0.00022495	0.014954	288	8	-1.3291	0.78935	0.87909	1	16242	1	-1.3291	1.8303e-05	0.00016479	0.020452	154	9	-1.559	0.94484	0.95159	1	17849	1	-1.559
LMLN	10	2.6505e-05	0.00022598	0.014954	289	8	-1.0485	0.16907	0.36883	0.966147	7133	2	-1.0485	0.37399	0.67417	0.999995	10999	5	-0.16321	0.35279	0.6044	1	11379	2	-0.16321
WDR92	10	2.6508e-05	0.00022598	0.014954	290	6	-0.78282	0.97795	0.97803	1	18311	0	-0.78282	0.00089068	0.0061953	0.168324	706	7	-1.0642	0.66825	0.82319	1	15353	2	-1.0642
USP17L24	10	2.6571e-05	0.00022598	0.014954	291	8	-0.78376	0.68269	0.81114	1	14930	2	-0.78376	0.00022669	0.0018575	0.088081	404	7	-1.5248	0.89416	0.9304	1	17389	1	-1.5248
WDR12	10	2.6934e-05	0.00022907	0.015106	292	8	-1.0786	0.8047	0.88398	1	16340	1	-1.0786	4.9342e-05	0.00042137	0.036062	225	7	-1.308	0.9512	0.95543	1	17944	1	-1.308
URB2	10	2.7069e-05	0.00023215	0.015203	293	8	-1.1029	0.98897	0.98903	1	18636	0	-1.1029	0.00019555	0.0016153	0.081211	383	9	-1.2893	0.99952	0.99952	1	19147	0	-1.2893
PET117	10	2.7154e-05	0.00023318	0.015203	294	6	-0.80704	0.78697	0.87738	1	16215	2	-0.80704	0.48647	0.76717	0.999995	12753	3	0.024411	0.45516	0.6808	1	12740	3	0.024411
MRPL3	10	2.7172e-05	0.00023369	0.015203	295	9	-1.1039	0.30328	0.53459	1	10025	1	-1.1039	0.00056946	0.0041641	0.13565	589	9	-1.2769	0.91093	0.93617	1	17523	1	-1.2769
ABHD11	10	2.7199e-05	0.00023369	0.015203	296	10	-1.6415	0.99996	0.99997	1	19199	0	-1.6415	0.30205	0.60155	0.999995	9803	5	-0.27562	0.66507	0.82173	1	15334	1	-0.27562
HIST2H2BF	10	2.7367e-05	0.00023524	0.015234	297	7	-0.86833	0.97955	0.97961	1	18361	0	-0.86833	0.0053589	0.030291	0.428576	1360	7	-1.0569	0.3213	0.57228	1	10812	1	-1.0569
HAPLN2	10	2.7422e-05	0.00023575	0.015234	298	9	-1.0477	0.9997	0.9997	1	19132	0	-1.0477	0.013785	0.067679	0.65096	2001	5	-0.44735	0.46546	0.68854	1	12878	2	-0.44735
POP1	10	2.7597e-05	0.00023884	0.01533	299	10	-1.5571	0.99997	0.99998	1	19210	0	-1.5571	6.4777e-06	6.7614e-05	0.0124	105	9	-2.3186	0.8421	0.91504	1	17043	1	-2.3186
SNRPD1	10	2.7605e-05	0.00023884	0.01533	300	10	-1.8052	0.99997	0.99997	1	19206	0	-1.8052	0.030909	0.12857	0.858148	2875	6	-0.74122	0.22524	0.45681	0.981229	8764	2	-0.74122
PHB2	10	2.7692e-05	0.00024038	0.01536	301	9	-1.4294	0.99466	0.9947	1	18817	0	-1.4294	3.9651e-06	4.4476e-05	0.01007	83	10	-1.9899	0.99995	0.99995	1	19216	0	-1.9899
MARS	10	2.7803e-05	0.00024089	0.01536	302	8	-1.4021	0.93836	0.94066	1	17509	1	-1.4021	0.0002995	0.0023495	0.097844	462	9	-1.8413	0.97194	0.97209	1	18295	0	-1.8413
HGS	10	2.7883e-05	0.00024243	0.015407	303	9	-1.5937	0.059716	0.17877	0.86972	3753	1	-1.5937	1.5274e-05	0.00014577	0.019698	142	9	-1.8702	0.77314	0.87449	1	16313	1	-1.8702
LLGL2	10	2.8181e-05	0.00024706	0.015647	304	9	-0.80022	0.97935	0.9794	1	18354	0	-0.80022	0.015448	0.074611	0.678653	2116	8	-0.46071	0.58258	0.77748	1	14521	1	-0.46071
DDX56	10	2.8309e-05	0.00024783	0.015647	305	9	-1.3465	0.99442	0.99446	1	18804	0	-1.3465	1.2013e-06	1.5682e-05	0.006863	44	9	-1.9648	0.60773	0.79674	1	14883	1	-1.9648
ZDHHC19	10	2.94e-05	0.00025889	0.016291	306	9	-0.99459	0.99935	0.99937	1	19089	0	-0.99459	0.10975	0.32474	0.999995	5606	3	-0.17818	0.76687	0.8711	1	16242	1	-0.17818
LMO4	10	2.9673e-05	0.00026249	0.016464	307	9	-0.89877	0.99101	0.99108	1	18692	0	-0.89877	0.31462	0.61458	0.999995	10008	3	-0.014888	0.9282	0.94313	1	17670	1	-0.014888
SP2	10	2.9901e-05	0.00026506	0.016571	308	9	-1.1783	0.99901	0.99903	1	19049	0	-1.1783	0.00055334	0.0040494	0.13486	578	8	-0.9154	0.94833	0.95364	1	17901	1	-0.9154
NOA1	10	3.0527e-05	0.0002702	0.016838	309	10	-1.2244	0.99997	0.99997	1	19209	0	-1.2244	0.20024	0.48017	0.999995	7889	6	-0.59538	0.73609	0.85513	1	15950	1	-0.59538
UPF1	10	3.0952e-05	0.00027483	0.017071	310	10	-1.2869	0.99994	0.99995	1	19186	0	-1.2869	1.0325e-07	1.2854e-06	0.001125	19	10	-3.6707	1	1	1	19248	0	-3.6707
VPRBP	10	3.103e-05	0.00027586	0.01708	311	8	-2.6177	0.97906	0.97912	1	18345	0	-2.6177	0.012579	0.062576	0.630481	1910	8	-1.055	0.51493	0.72589	1	13557	2	-1.055
NDUFB11	10	3.1316e-05	0.00027791	0.017152	312	8	-1.5792	0.99825	0.99827	1	18990	0	-1.5792	0.20755	0.49157	0.999995	8078	6	-0.46203	0.79271	0.88531	1	16499	2	-0.46203
NPIPA8	10	3.2061e-05	0.00028151	0.017319	313	8	-1.278	0.47913	0.68855	1	12603	1	-1.278	0.00869	0.045583	0.533982	1642	8	-1.0238	0.93308	0.94541	1	17720	1	-1.0238
DHPS	10	3.2201e-05	0.00028357	0.01739	314	8	-1.4143	0.9963	0.99634	1	18882	0	-1.4143	0.00023315	0.0019094	0.088081	415	7	-1.2233	0.6668	0.82254	1	15346	2	-1.2233
CSTF1	10	3.2723e-05	0.00028768	0.017586	315	10	-1.1247	0.99997	0.99997	1	19207	0	-1.1247	3.6719e-05	0.00032316	0.030062	207	9	-1.4055	0.41851	0.65325	1	12243	1	-1.4055
MRPL10	10	3.3411e-05	0.00029694	0.018069	316	8	-1.0677	0.99575	0.99578	1	18861	0	-1.0677	2.935e-05	0.00025889	0.026238	189	7	-1.1476	0.044779	0.15342	0.855319	3240	2	-1.1476
BUD31	10	3.3485e-05	0.00029745	0.018069	317	6	-1.1752	0.99163	0.99169	1	18711	0	-1.1752	0.00060167	0.004378	0.138427	609	7	-1.671	0.068824	0.20571	0.896033	4184	1	-1.671
TIGD3	10	3.4143e-05	0.00030156	0.018261	318	10	-0.56686	0.99997	0.99997	1	19205	0	-0.56686	0.16602	0.42458	0.999995	7009	4	-0.038811	0.22866	0.46107	0.982237	8833	3	-0.038811
HAUS7	10	3.4323e-05	0.00030259	0.018266	319	7	-0.63094	0.38498	0.60609	1	11185	2	-0.63094	0.11281	0.33039	0.999995	5683	5	-0.28237	0.54141	0.7463	1	13914	3	-0.28237
PPP1R12A	10	3.5078e-05	0.00030722	0.018487	320	7	-1.5015	0.25962	0.49422	1	9318	2	-1.5015	0.00075567	0.0053765	0.156318	660	5	-0.68565	0.062237	0.19193	0.883832	3945	4	-0.68565
PRPF31	10	3.5533e-05	0.00031288	0.018744	321	7	-1.2738	0.96026	0.96039	1	17901	0	-1.2738	0.00053395	0.0039281	0.133874	565	6	-0.74831	0.12982	0.32611	0.942059	6404	1	-0.74831
HSPE1	10	3.5828e-05	0.00031442	0.018744	322	8	-2.0793	0.90377	0.91956	1	17058	1	-2.0793	0.0003081	0.0024097	0.099573	466	8	-1.7162	0.39715	0.63734	1	11983	2	-1.7162
TRERF1	10	3.5942e-05	0.00031442	0.018744	323	9	-0.90965	0.98985	0.9899	1	18659	0	-0.90965	0.68103	0.88313	0.999995	15387	3	0.21884	0.17576	0.39423	0.966006	7623	4	0.21884
EEF1A1	10	3.6214e-05	0.0003175	0.01887	324	9	-1.9506	0.98553	0.98561	1	18534	0	-1.9506	0.00055899	0.004088	0.135175	582	6	-1.6558	0.64382	0.81246	1	15162	2	-1.6558
SMC4	10	3.6427e-05	0.00031956	0.018934	325	9	-1.707	0.99664	0.99667	1	18904	0	-1.707	0.0010723	0.0073052	0.186811	752	9	-1.973	0.95796	0.96006	1	18042	1	-1.973
NIP7	10	3.7422e-05	0.00032727	0.019331	326	9	-1.6753	0.99633	0.99637	1	18886	0	-1.6753	0.00056549	0.0041381	0.13565	586	6	-1.2514	0.01798	0.072665	0.764099	1697	1	-1.2514
HAUS1	10	3.7633e-05	0.00032933	0.019393	327	5	-0.55617	0.12184	0.29933	0.938261	5920	3	-0.55617	0.0043636	0.025555	0.389563	1261	5	-0.50989	0.21221	0.44064	0.976731	8478	4	-0.50989
HNRNPL	10	3.8425e-05	0.0003355	0.019668	328	7	-0.97191	0.31104	0.54133	1	10153	3	-0.97191	1.2891e-05	0.00012674	0.018091	134	9	-1.737	0.99074	0.99083	1	18747	0	-1.737
MRPS5	10	3.8595e-05	0.00033807	0.019668	329	10	-1.4632	0.99995	0.99996	1	19195	0	-1.4632	0.0077199	0.041149	0.504764	1569	7	-0.95097	0.98917	0.98921	1	18698	0	-0.95097
BCS1L	10	3.8647e-05	0.00033859	0.019668	330	8	-0.98156	0.95017	0.95055	1	17709	1	-0.98156	1.351e-06	1.8767e-05	0.006876	50	10	-1.3665	0.99999	0.99999	1	19232	0	-1.3665
SULT1A3	10	3.8726e-05	0.0003391	0.019668	331	8	-1.2827	0.61607	0.77409	1	14229	1	-1.2827	0.01993	0.092799	0.75095	2375	8	-0.58856	0.49805	0.71314	1	13338	1	-0.58856
CSE1L	10	3.8776e-05	0.0003391	0.019668	332	10	-1.4067	0.99992	0.99994	1	19179	0	-1.4067	1.7683e-07	1.7996e-06	0.001444	24	10	-2.2017	1	1	1	19250	0	-2.2017
HAUS5	10	3.9216e-05	0.0003427	0.019787	333	7	-1.3027	0.57833	0.75464	1	13886	1	-1.3027	1.9064e-05	0.00016994	0.020452	160	9	-2.0339	0.99903	0.99906	1	19091	0	-2.0339
RPL7A	10	3.9363e-05	0.00034321	0.019787	334	8	-1.0845	0.24475	0.47442	0.997749	8960	1	-1.0845	0.032635	0.13387	0.874606	2935	7	-0.46322	0.76963	0.8726	1	16271	1	-0.46322
ATIC	10	4.0172e-05	0.00034784	0.019994	335	10	-1.6711	0.99996	0.99997	1	19202	0	-1.6711	0.45168	0.74591	0.999995	12344	4	-0.31782	0.20591	0.43266	0.973111	8339	3	-0.31782
RBM39	10	4.119e-05	0.00035658	0.020436	336	10	-1.8664	0.99996	0.99997	1	19201	0	-1.8664	0.029621	0.12455	0.847726	2819	5	-1.0339	0.95892	0.96076	1	18055	1	-1.0339
SARS2	10	4.1776e-05	0.00036224	0.020637	337	8	-1.1102	0.22177	0.44298	0.987655	8419	1	-1.1102	0.051553	0.18972	0.976025	3721	7	-0.5686	0.2187	0.44867	0.978879	8623	3	-0.5686
SAP18	10	4.1786e-05	0.00036224	0.020637	338	8	-1.1718	0.99065	0.99073	1	18682	0	-1.1718	0.00053691	0.003944	0.134045	566	7	-1.0612	0.96681	0.96712	1	18183	1	-1.0612
RRM1	10	4.1985e-05	0.00036378	0.020664	339	10	-2.8731	0.99996	0.99997	1	19200	0	-2.8731	0.015761	0.075939	0.683942	2137	4	-0.51138	0.96391	0.96463	1	18122	1	-0.51138
RFC3	10	4.2254e-05	0.00036635	0.020688	340	7	-2.141	0.98866	0.98872	1	18624	0	-2.141	0.0067247	0.036659	0.474194	1488	8	-1.1649	0.96297	0.96388	1	18109	1	-1.1649
TBC1D3B	10	4.2333e-05	0.00036635	0.020688	341	6	-0.67285	0.1398	0.3261	0.949837	6393	2	-0.67285	0.0011184	0.0076085	0.192776	759	8	-0.73413	0.94404	0.95112	1	17839	1	-0.73413
AGAP5	10	4.4073e-05	0.00037921	0.021317	342	9	-0.90568	0.8399	0.8942	1	16544	1	-0.90568	0.12389	0.35079	0.999995	5948	5	-0.33121	0.058951	0.18487	0.878937	3812	3	-0.33121
PGAM1	10	4.4183e-05	0.00037972	0.021317	343	8	-1.1787	0.10386	0.27202	0.923	5438	1	-1.1787	0.00018853	0.0015639	0.080061	376	8	-0.91486	0.82414	0.90374	1	16845	1	-0.91486
AURKB	10	4.5335e-05	0.00038743	0.021667	344	8	-1.3709	0.89249	0.91412	1	16943	1	-1.3709	0.0004903	0.003655	0.129377	544	8	-1.5368	0.85962	0.92081	1	17173	1	-1.5368
NELFCD	10	4.5445e-05	0.00038846	0.021667	345	8	-1.4088	0.88956	0.91282	1	16920	1	-1.4088	0.00014425	0.0012286	0.06935	341	6	-1.9391	0.35563	0.60649	1	11413	2	-1.9391
NUDCD3	10	4.5756e-05	0.00039206	0.021667	346	8	-1.131	0.57545	0.75321	1	13848	1	-1.131	0.0010576	0.0072136	0.185455	748	8	-1.4319	0.45241	0.67874	1	12706	1	-1.4319
RPL19	10	4.5817e-05	0.00039257	0.021667	347	6	-0.83893	0.9861	0.98619	1	18551	0	-0.83893	0.0027447	0.017334	0.315778	1056	7	-0.84064	0.84117	0.91445	1	17037	1	-0.84064
SPATA5L1	10	4.6096e-05	0.00039412	0.021667	348	8	-0.67927	0.49576	0.70312	1	12891	2	-0.67927	5.243e-08	7.7127e-07	0.000825	14	9	-2.1714	0.55047	0.75313	1	14038	1	-2.1714
OGT	10	4.6171e-05	0.00039463	0.021667	349	9	-1.8178	0.99936	0.99938	1	19091	0	-1.8178	2.0319e-05	0.00018125	0.020938	165	8	-1.061	0.86414	0.92194	1	17203	1	-1.061
TRAPPC1	10	4.6224e-05	0.00039463	0.021667	350	9	-1.068	0.99952	0.99952	1	19107	0	-1.068	0.002225	0.014368	0.283024	976	6	-1.0073	0.1151	0.29836	0.928153	5929	2	-1.0073
PXN	10	4.6337e-05	0.00039566	0.021667	351	9	-1.0014	0.99877	0.99877	1	19027	0	-1.0014	0.020196	0.093835	0.753051	2395	8	-0.76598	0.96914	0.96929	1	18236	1	-0.76598
MTFMT	10	4.6491e-05	0.00039669	0.021667	352	7	-1.0091	0.58741	0.75925	1	13963	2	-1.0091	0.17741	0.44353	0.999995	7312	5	-0.42688	0.38702	0.62976	1	11847	2	-0.42688
EARS2	10	4.6641e-05	0.0003972	0.021667	353	9	-1.237	0.96468	0.9648	1	17992	0	-1.237	1.8147e-05	0.00016325	0.020452	153	10	-1.5628	0.99994	0.99994	1	19211	0	-1.5628
LRSAM1	10	4.7879e-05	0.00041006	0.022298	354	10	-0.85965	0.99995	0.99996	1	19197	0	-0.85965	0.099488	0.30524	0.999995	5350	6	-0.72085	0.2525	0.49041	0.988236	9364	3	-0.72085
VPS29	10	4.7939e-05	0.00041108	0.022298	355	6	-1.0322	0.69857	0.82046	1	15083	2	-1.0322	0.00075664	0.0053816	0.156318	661	4	0.00048717	0.29574	0.54232	0.999905	10284	3	0.00048717
GOLGA6L6	10	4.8249e-05	0.00041674	0.022443	356	9	-1.3316	0.99646	0.99649	1	18893	0	-1.3316	0.0051897	0.029509	0.423161	1341	8	-1.2491	0.9821	0.98215	1	18515	0	-1.2491
MATR3	10	4.8603e-05	0.00041725	0.022443	357	9	-1.123	0.99868	0.99868	1	19021	0	-1.123	0.043154	0.16543	0.938565	3378	6	-0.66192	0.9757	0.97583	1	18374	0	-0.66192
POLR3K	10	4.8623e-05	0.00041725	0.022443	358	7	-0.55884	0.18453	0.39102	0.971356	7528	1	-0.55884	0.009669	0.049932	0.565588	1699	8	-0.80888	0.366	0.61424	1	11572	2	-0.80888
IBA57	10	4.903e-05	0.0004188	0.022463	359	7	-1.1819	0.24592	0.47598	0.998672	8981	1	-1.1819	0.014397	0.07024	0.659775	2049	7	-0.68775	0.28812	0.53328	0.996857	10132	2	-0.68775
PRPF19	10	4.9911e-05	0.000426	0.022786	360	10	-2.3806	0.99995	0.99996	1	19196	0	-2.3806	7.4175e-06	7.6869e-05	0.013335	111	7	-2.4598	0.97894	0.97901	1	18450	0	-2.4598
DHX37	10	5.2285e-05	0.00044451	0.023607	361	10	-0.87584	0.99995	0.99996	1	19193	0	-0.87584	5.1256e-06	5.2446e-05	0.010744	94	9	-1.503	0.98145	0.9815	1	18501	0	-1.503
TBCD	10	5.2328e-05	0.00044451	0.023607	362	10	-1.3843	0.99993	0.99994	1	19181	0	-1.3843	0.00014805	0.0012574	0.069977	346	7	-1.3404	0.79559	0.88697	1	16536	2	-1.3404
MAF1	10	5.2648e-05	0.00044502	0.023607	363	10	-0.93022	0.99995	0.99996	1	19192	0	-0.93022	0.00024037	0.0019536	0.088724	424	9	-1.126	0.99766	0.99769	1	18997	0	-1.126
PRAMEF6	10	5.3251e-05	0.00044862	0.023732	364	7	-0.80551	0.99719	0.9972	1	18937	0	-0.80551	0.025216	0.11059	0.809111	2626	5	-0.65935	0.10362	0.27607	0.922585	5504	3	-0.65935
HIST1H2BE	10	5.3649e-05	0.00045299	0.023898	365	7	-0.81507	0.12066	0.29753	0.937875	5882	3	-0.81507	0.013601	0.066909	0.650216	1980	6	-0.33605	0.87433	0.92456	1	17270	1	-0.33605
NUP98	10	5.381e-05	0.00045428	0.0239	366	9	-1.3892	0.23397	0.45968	0.992348	8710	1	-1.3892	0.00066182	0.0047646	0.14445	634	7	-1.266	0.54863	0.75177	1	14008	3	-1.266
DHX30	10	5.5062e-05	0.00046533	0.024362	367	8	-0.72005	0.99583	0.99585	1	18863	0	-0.72005	1.532e-05	0.00014628	0.019698	143	9	-1.4245	0.93421	0.94598	1	17731	1	-1.4245
NARS	10	5.5114e-05	0.00046559	0.024362	368	10	-1.5008	0.99994	0.99995	1	19191	0	-1.5008	0.016283	0.078034	0.691495	2172	7	-1.1829	0.94251	0.95027	1	17822	1	-1.1829
MRPL41	10	5.5566e-05	0.0004697	0.024511	369	9	-1.7356	0.99937	0.99938	1	19092	0	-1.7356	0.00023201	0.0019027	0.088081	411	9	-1.3607	0.98356	0.98363	1	18551	0	-1.3607
PDCD2	10	5.5914e-05	0.00047561	0.024752	370	10	-0.99601	0.99984	0.99985	1	19161	0	-0.99601	0.0038383	0.02302	0.369856	1195	6	-0.71395	0.21334	0.44206	0.977199	8505	2	-0.71395
MRPL18	10	5.6855e-05	0.00048513	0.025179	371	9	-1.9713	0.99844	0.99845	1	19004	0	-1.9713	0.0099834	0.051331	0.571303	1729	6	-1.2384	0.021585	0.084157	0.783622	1917	3	-1.2384
SRP72	10	5.7898e-05	0.0004949	0.025617	372	7	-1.0972	0.94422	0.94532	1	17609	1	-1.0972	0.12653	0.35566	0.999995	6019	5	-0.41166	0.23394	0.46766	0.984215	8941	4	-0.41166
PFN1	10	5.8496e-05	0.00049849	0.025719	373	9	-1.1498	0.9507	0.95103	1	17721	1	-1.1498	1.9181e-06	2.2367e-05	0.007266	57	7	-1.1326	0.46984	0.69186	1	12946	2	-1.1326
CCDC101	10	5.8681e-05	0.00049952	0.025719	374	10	-0.92047	0.99994	0.99995	1	19190	0	-0.92047	0.0035631	0.021684	0.356601	1169	6	-1.1726	0.98244	0.98248	1	18525	0	-1.1726
TACC3	10	5.8912e-05	0.00050158	0.025756	375	10	-0.79379	0.99994	0.99995	1	19189	0	-0.79379	0.00025558	0.0020657	0.091578	433	9	-1.3266	0.99913	0.99915	1	19098	0	-1.3266
XPO6	10	5.9486e-05	0.00050569	0.025856	376	10	-0.73261	0.99994	0.99995	1	19188	0	-0.73261	0.00085117	0.0059524	0.164682	695	9	-0.87838	0.99918	0.9992	1	19109	0	-0.87838
RNF168	10	5.9713e-05	0.00050621	0.025856	377	10	-1.3238	0.99994	0.99995	1	19187	0	-1.3238	0.16094	0.41605	0.999995	6887	5	-0.57698	0.2143	0.44323	0.977882	8521	2	-0.57698
PPP2CA	10	6.02e-05	0.00050981	0.025954	378	7	-1.3777	0.98775	0.98784	1	18603	0	-1.3777	0.0050007	0.02861	0.414846	1327	7	-0.91003	0.50413	0.71776	1	13416	3	-0.91003
POLG2	10	6.0257e-05	0.00051083	0.025954	379	9	-1.8169	0.93691	0.93958	1	17475	1	-1.8169	0.00091596	0.0063586	0.171006	715	9	-1.0205	0.97796	0.97804	1	18429	0	-1.0205
FAM157B	10	6.083e-05	0.00051341	0.026016	380	6	-0.93023	0.68235	0.81095	1	14927	1	-0.93023	0.093554	0.29364	0.999995	5176	5	-0.26554	0.23829	0.47307	0.984215	9053	2	-0.26554
RPL36	10	6.1594e-05	0.00051855	0.026119	381	7	-0.87554	0.97754	0.97762	1	18301	0	-0.87554	0.00032895	0.0025495	0.102279	479	8	-1.4035	0.99824	0.99826	1	19032	0	-1.4035
EXOSC10	10	6.171e-05	0.00051958	0.026119	382	10	-1.34	0.99994	0.99995	1	19184	0	-1.34	0.00047257	0.0035455	0.12643	540	9	-1.3013	0.88735	0.9283	1	17348	1	-1.3013
NDUFC1	10	6.1873e-05	0.0005206	0.026119	383	6	-0.80059	0.7468	0.85026	1	15693	2	-0.80059	0.011467	0.057792	0.605419	1837	6	-0.82761	0.30732	0.55585	1	10513	2	-0.82761
MRPS21	10	6.1942e-05	0.00052086	0.026119	384	8	-1.3349	0.41173	0.62939	1	11600	1	-1.3349	0.17231	0.43501	0.999995	7172	6	-0.47349	0.46349	0.68705	1	12853	1	-0.47349
SSRP1	10	6.3339e-05	0.00053037	0.026424	385	6	-1.1135	0.81585	0.88696	1	16409	1	-1.1135	0.00032082	0.002495	0.10136	474	9	-1.2148	0.44714	0.67473	1	12639	1	-1.2148
YARS2	10	6.3591e-05	0.00053243	0.026424	386	8	-2.1188	0.99699	0.99701	1	18926	0	-2.1188	0.00032034	0.002493	0.10136	473	9	-2.0766	0.99927	0.99927	1	19115	0	-2.0766
MFN2	10	6.3593e-05	0.00053243	0.026424	387	7	-0.94547	0.99747	0.99749	1	18950	0	-0.94547	0.0014445	0.0096053	0.22098	836	9	-1.4844	0.99964	0.99964	1	19160	0	-1.4844
NPIPA1	10	6.365e-05	0.00053243	0.026424	388	8	-1.4531	0.91076	0.92318	1	17138	1	-1.4531	0.014581	0.071011	0.661746	2061	8	-1.4275	0.78962	0.88362	1	16469	2	-1.4275
RAPGEFL1	10	6.4313e-05	0.00053809	0.026636	389	9	-1.1949	0.9668	0.96689	1	18045	0	-1.1949	0.52027	0.78784	0.999995	13216	4	-0.013508	0.23259	0.46596	0.984215	8914	3	-0.013508
GAGE2A	10	6.5059e-05	0.0005458	0.02693	390	9	-1.4454	0.82883	0.8907	1	16483	1	-1.4454	0.0010266	0.0070244	0.181804	743	7	-1.2143	0.26668	0.50758	0.989089	9697	2	-1.2143
DUSP3	10	6.5223e-05	0.00054683	0.02693	391	9	-0.95226	0.99394	0.99397	1	18780	0	-0.95226	0.2801	0.5783	0.999995	9427	3	-0.1503	0.43261	0.66385	1	12414	3	-0.1503
ATP5I	10	6.5777e-05	0.00055043	0.027038	392	9	-1.0724	0.98399	0.98408	1	18496	0	-1.0724	0.0014554	0.0096642	0.221371	839	6	-1.0763	0.79657	0.88754	1	16545	2	-1.0763
BCAN	10	6.5988e-05	0.00055248	0.02707	393	9	-0.82459	0.99686	0.99689	1	18918	0	-0.82459	0.12063	0.34481	0.999995	5870	6	-0.38	0.75497	0.86481	1	16132	1	-0.38
TEX10	10	6.6222e-05	0.00055403	0.027077	394	9	-1.5082	0.99747	0.99749	1	18951	0	-1.5082	0.0034154	0.02096	0.350651	1150	6	-0.65174	0.37632	0.62189	1	11706	2	-0.65174
SCD	10	6.6538e-05	0.00055711	0.02714	395	10	-1.7978	0.99993	0.99994	1	19183	0	-1.7978	0.17836	0.44517	0.999995	7349	5	-0.32625	0.4732	0.69436	1	12987	1	-0.32625
NHP2	10	6.6606e-05	0.00055814	0.02714	396	6	-0.92841	0.2005	0.41343	0.979443	7907	3	-0.92841	4.7666e-06	5.0132e-05	0.01038	93	7	-1.6223	0.20602	0.4328	0.973111	8344	1	-1.6223
NDUFB8	10	6.7135e-05	0.00056225	0.027271	397	8	-0.90056	0.97715	0.97724	1	18286	0	-0.90056	0.0005975	0.004344	0.138262	605	5	-0.30501	0.59827	0.78947	1	14737	3	-0.30501
PFDN2	10	6.7348e-05	0.00056534	0.027352	398	6	-1.2659	0.12587	0.30533	0.939056	6039	2	-1.2659	0.0038408	0.02303	0.369856	1196	6	-1.2419	0.33857	0.59232	1	11182	2	-1.2419
MRPL11	10	6.7889e-05	0.00057202	0.027606	399	9	-1.1235	0.99213	0.99218	1	18732	0	-1.1235	0.14435	0.38735	0.999995	6469	5	-0.3059	0.75494	0.86479	1	16131	1	-0.3059
CCT6A	10	6.9433e-05	0.00058899	0.028354	400	10	-1.3959	0.99974	0.99974	1	19140	0	-1.3959	0.0023551	0.015135	0.289991	1004	8	-1.4513	0.57591	0.77247	1	14421	1	-1.4513
CNOT3	10	7.0949e-05	0.00059927	0.028683	401	9	-1.1854	0.99724	0.99726	1	18941	0	-1.1854	2.3856e-05	0.00020953	0.022907	175	10	-1.6801	0.99989	0.99991	1	19198	0	-1.6801
GAGE4	10	7.1019e-05	0.00059927	0.028683	402	8	-0.83364	0.39668	0.61632	1	11373	2	-0.83364	0.035229	0.14179	0.889762	3054	6	-0.75392	0.78514	0.88107	1	16424	2	-0.75392
RPL13A	10	7.1083e-05	0.0006003	0.028683	403	9	-1.1136	0.98292	0.98298	1	18468	0	-1.1136	1.0308e-06	1.3112e-05	0.006474	39	10	-1.3269	0.99996	0.99997	1	19223	0	-1.3269
ADSL	10	7.1328e-05	0.00060236	0.02871	404	8	-1.6103	0.049576	0.15521	0.849501	3337	1	-1.6103	0.00033846	0.0026174	0.104134	484	8	-1.4129	0.72112	0.84771	1	15823	2	-1.4129
SNX21	10	7.1749e-05	0.00060724	0.028872	405	7	-0.66332	0.99654	0.99657	1	18898	0	-0.66332	0.028933	0.12244	0.842325	2790	6	-0.74515	0.97834	0.97844	1	18437	0	-0.74515
POLR1A	10	7.3092e-05	0.00061727	0.029276	406	7	-1.7111	0.01899	0.074007	0.76864	1742	2	-1.7111	0.0004697	0.0035296	0.12643	537	6	-1.3634	0.55838	0.75911	1	14165	2	-1.3634
LSM2	10	7.3442e-05	0.00061933	0.029302	407	8	-0.89771	0.79874	0.88241	1	16306	1	-0.89771	0.0011616	0.00788	0.196603	770	8	-0.70698	0.77126	0.87345	1	16288	2	-0.70698
UBE2C	10	7.4452e-05	0.0006291	0.029691	408	8	-0.74981	0.98256	0.98261	1	18459	0	-0.74981	0.033842	0.13762	0.882142	2994	6	-0.79697	0.94267	0.95036	1	17826	1	-0.79697
NUP93	10	7.5033e-05	0.00063269	0.029788	409	9	-1.0974	0.98003	0.98009	1	18379	0	-1.0974	0.038981	0.15312	0.91223	3216	4	-0.061336	0.39563	0.63619	1	11972	3	-0.061336
SF3B1	10	7.5688e-05	0.00063886	0.029932	410	7	-1.9435	0.99907	0.99909	1	19055	0	-1.9435	0.097975	0.30227	0.999995	5312	6	-1.0091	0.98072	0.98078	1	18483	0	-1.0091
PSMC2	10	7.5698e-05	0.00063886	0.029932	411	8	-1.7075	0.9995	0.9995	1	19103	0	-1.7075	0.00038081	0.0028925	0.112068	497	9	-1.1274	0.99063	0.99072	1	18742	0	-1.1274
CUL3	10	7.6708e-05	0.00064503	0.030048	412	8	-0.95956	0.99027	0.99034	1	18672	0	-0.95956	0.0013585	0.0090894	0.213705	818	8	-0.98827	0.99314	0.99318	1	18818	0	-0.98827
DNM1L	10	7.7083e-05	0.00064761	0.030048	413	10	-1.116	0.99992	0.99994	1	19178	0	-1.116	0.0020085	0.01304	0.267501	937	9	-0.9063	0.82318	0.90314	1	16830	1	-0.9063
DROSHA	10	7.7126e-05	0.00064761	0.030048	414	10	-1.1197	0.99973	0.99974	1	19138	0	-1.1197	0.029621	0.12455	0.847726	2818	6	-0.50984	0.97495	0.97509	1	18354	0	-0.50984
PRPF38B	10	7.7152e-05	0.00064761	0.030048	415	8	-0.96707	0.81598	0.887	1	16411	1	-0.96707	0.0027544	0.017392	0.316183	1058	6	-0.93412	0.012294	0.054035	0.732891	1303	4	-0.93412
NAA30	10	7.747e-05	0.00064915	0.030048	416	8	-1.1309	0.9585	0.95872	1	17866	0	-1.1309	0.0036989	0.022352	0.364056	1181	8	-0.87522	0.99743	0.99745	1	18987	0	-0.87522
TBC1D3	10	7.7988e-05	0.00065326	0.030094	417	8	-1.0376	0.61811	0.77516	1	14252	1	-1.0376	0.0081436	0.043098	0.518143	1601	5	-0.59545	0.51982	0.7297	1	13614	2	-0.59545
NPIPB5	10	7.8026e-05	0.00065326	0.030094	418	8	-1.1095	0.90389	0.91962	1	17060	1	-1.1095	0.0009737	0.0066969	0.17641	730	8	-0.93855	0.9988	0.99881	1	19073	0	-0.93855
DOLK	10	7.8281e-05	0.00065583	0.030115	419	8	-1.6584	0.94253	0.94392	1	17583	1	-1.6584	4.5784e-09	2.5709e-07	0.00045	4	10	-3.2442	1	1	1	19255	0	-3.2442
NDUFS3	10	7.8752e-05	0.0006584	0.030115	420	9	-1.2392	0.98108	0.98114	1	18408	0	-1.2392	0.20814	0.49246	0.999995	8094	5	-0.143	0.54644	0.75007	1	13976	2	-0.143
PSMD3	10	7.8804e-05	0.0006584	0.030115	421	7	-0.88358	0.35232	0.57759	1	10721	1	-0.88358	0.0034232	0.020995	0.350939	1151	7	-1.8251	0.9322	0.94499	1	17708	1	-1.8251
SENP5	10	7.9737e-05	0.00066869	0.030512	422	9	-1.0955	0.98956	0.98961	1	18648	0	-1.0955	0.076887	0.25794	0.999995	4696	5	-0.52065	0.68721	0.83176	1	15506	2	-0.52065
MRPL12	10	8.03e-05	0.00067177	0.030581	423	8	-0.99682	0.95177	0.95203	1	17743	1	-0.99682	2.894e-06	3.265e-05	0.00863	72	10	-1.3809	1	1	1	19239	0	-1.3809
POLR2E	10	8.0537e-05	0.00067486	0.030649	424	8	-1.0849	0.49057	0.69861	1	12812	1	-1.0849	0.00044283	0.0033321	0.122449	524	7	-1.3152	0.42834	0.66067	1	12365	2	-1.3152
RNPC3	10	8.1552e-05	0.0006836	0.030851	425	9	-1.8355	0.93522	0.93833	1	17447	1	-1.8355	0.0010822	0.0073664	0.187876	754	8	-2.096	0.97595	0.97607	1	18380	0	-2.096
PPP1R10	10	8.1633e-05	0.00068411	0.030851	426	10	-0.82413	0.99978	0.99978	1	19147	0	-0.82413	0.30483	0.60446	0.999995	9857	4	-0.012903	0.47609	0.69651	1	13034	3	-0.012903
SON	10	8.1661e-05	0.00068411	0.030851	427	9	-0.97261	0.99253	0.99256	1	18742	0	-0.97261	0.017376	0.082451	0.710689	2231	7	-0.93478	0.99142	0.99148	1	18770	0	-0.93478
LEMD3	10	8.2136e-05	0.00069028	0.031056	428	9	-1.2928	0.99158	0.99164	1	18709	0	-1.2928	0.17244	0.43523	0.999995	7178	3	0.28196	0.029101	0.10747	0.82458	2338	5	0.28196
CCDC115	10	8.2533e-05	0.00069337	0.031122	429	7	-0.53271	0.53924	0.73544	1	13514	2	-0.53271	0.0058422	0.032561	0.444677	1409	8	-0.8457	0.99525	0.99529	1	18904	0	-0.8457
NFU1	10	8.3673e-05	0.00070159	0.031391	430	8	-1.4752	0.85238	0.89832	1	16643	1	-1.4752	0.36628	0.6666	0.999995	10884	3	-0.011161	0.080102	0.22922	0.908798	4610	5	-0.011161
SPATA5	10	8.388e-05	0.00070262	0.031391	431	9	-1.2636	0.80674	0.88453	1	16353	1	-1.2636	0.00032722	0.0025372	0.102279	477	9	-1.8304	0.42751	0.66005	1	12355	1	-1.8304
GRPEL1	10	8.5001e-05	0.00071239	0.031754	432	10	-1.4678	0.99991	0.99993	1	19176	0	-1.4678	0.0036693	0.022201	0.362903	1177	7	-1.2738	0.99049	0.99057	1	18739	0	-1.2738
DLD	10	8.6635e-05	0.00072679	0.032321	433	10	-1.714	0.99982	0.99984	1	19157	0	-1.714	0.040916	0.15885	0.922083	3302	7	-0.77419	0.29011	0.53571	0.998397	10169	2	-0.77419
PRMT1	10	8.7263e-05	0.00073604	0.032657	434	8	-1.1828	0.95548	0.95566	1	17802	0	-1.1828	0.00023653	0.0019279	0.08839	420	6	-1.0349	0.45294	0.67914	1	12710	1	-1.0349
PRPF4	10	8.7518e-05	0.0007381	0.032673	435	10	-1.1419	0.99991	0.99993	1	19175	0	-1.1419	0.00029288	0.0023099	0.097118	458	8	-1.2434	0.98617	0.98626	1	18617	0	-1.2434
WARS	10	8.847e-05	0.00074479	0.032894	436	8	-0.8563	0.46978	0.68039	1	12451	1	-0.8563	0.0019104	0.012447	0.261668	915	6	-1.2067	0.11936	0.30632	0.932491	6062	2	-1.2067
UQCRC1	10	8.8708e-05	0.00074684	0.032909	437	7	-0.96756	0.75672	0.85676	1	15811	1	-0.96756	0.0002646	0.0021166	0.092842	439	8	-1.2199	0.63301	0.80785	1	15074	1	-1.2199
MAU2	10	8.8933e-05	0.0007489	0.032924	438	10	-1.0156	0.99991	0.99992	1	19174	0	-1.0156	0.00011062	0.00093966	0.059325	305	8	-1.4039	0.9856	0.98568	1	18605	0	-1.4039
KDSR	10	8.9902e-05	0.00075507	0.03312	439	6	-0.76332	0.10974	0.28115	0.930544	5583	2	-0.76332	0.0013131	0.0088107	0.208926	811	5	-0.59332	0.03941	0.13812	0.842761	2953	3	-0.59332
TSEN54	10	9.1745e-05	0.00077204	0.033787	440	7	-0.7541	0.37813	0.60015	1	11094	1	-0.7541	0.01248	0.062135	0.628398	1903	8	-0.68782	0.95264	0.95638	1	17971	1	-0.68782
DHDDS	10	9.2812e-05	0.00077975	0.034047	441	9	-1.4988	0.82023	0.88815	1	16432	1	-1.4988	0.001146	0.0077777	0.195264	766	8	-1.7322	0.98714	0.98724	1	18654	0	-1.7322
NBPF10	10	9.3383e-05	0.00078438	0.034172	442	9	-1.0481	0.98223	0.98228	1	18445	0	-1.0481	0.011703	0.058815	0.611167	1851	7	-1.2308	0.79305	0.8855	1	16504	1	-1.2308
RPL4	10	9.365e-05	0.00078643	0.034184	443	9	-1.8054	0.93352	0.93714	1	17420	1	-1.8054	0.0019961	0.012959	0.266602	935	9	-1.2595	0.99948	0.99949	1	19142	0	-1.2595
PPAT	10	9.4448e-05	0.0007926	0.034375	444	9	-1.4207	0.70667	0.82529	1	15188	1	-1.4207	0.0012511	0.0084209	0.20371	795	8	-0.78663	0.86005	0.92091	1	17178	1	-0.78663
ISCA2	10	9.5394e-05	0.00079723	0.034498	445	8	-1.5616	0.74957	0.85206	1	15721	1	-1.5616	1.7303e-05	0.00015888	0.020452	149	6	-1.7813	0.2813	0.5251	0.994315	9998	1	-1.7813
NDUFA9	10	9.5741e-05	0.00080032	0.034554	446	8	-1.2452	0.674	0.80611	1	14833	1	-1.2452	0.1097	0.32464	0.999995	5604	5	-0.44779	0.33489	0.58807	1	11097	4	-0.44779
WDR75	10	9.8393e-05	0.00082345	0.035473	447	9	-1.7541	0.71041	0.82753	1	15229	1	-1.7541	0.00014758	0.0012559	0.069977	345	9	-3.6102	0.99964	0.99964	1	19159	0	-3.6102
RPN1	10	0.00010073	0.00084788	0.03644	448	7	-0.98851	0.73329	0.84165	1	15526	1	-0.98851	0.066473	0.23067	0.999995	4288	6	-0.90766	0.97848	0.97856	1	18442	0	-0.90766
COQ4	10	0.00010097	0.00084968	0.03644	449	8	-0.86212	0.99872	0.99872	1	19023	0	-0.86212	0.072578	0.24672	0.999995	4547	6	-0.45856	0.87529	0.92483	1	17278	1	-0.45856
HLA-C	10	0.00010152	0.00085688	0.036468	450	7	-1.0782	0.55335	0.74223	1	13637	1	-1.0782	0.0019886	0.012906	0.265786	934	5	-0.51645	0.53834	0.74397	1	13874	3	-0.51645
PSMA2	10	0.00010164	0.00085739	0.036468	451	9	-1.5643	0.9737	0.97386	1	18196	0	-1.5643	1.0778e-06	1.414e-05	0.006762	40	9	-3.3018	0.84154	0.91468	1	17038	1	-3.3018
PHKG1	10	0.00010165	0.00085739	0.036468	452	9	-0.57261	0.99967	0.99967	1	19129	0	-0.57261	0.056375	0.20325	0.994887	3909	5	-0.20429	0.7045	0.83975	1	15655	2	-0.20429
NSUN4	10	0.00010168	0.0008579	0.036468	453	9	-1.1467	0.99937	0.99938	1	19093	0	-1.1467	0.0052668	0.02986	0.425285	1351	7	-0.91568	0.62099	0.80284	1	14994	2	-0.91568
POLG	10	0.00010392	0.00088207	0.037395	454	6	-0.63807	0.46923	0.6799	1	12437	3	-0.63807	9.6785e-05	0.00081266	0.052867	295	6	-1.2266	0.74071	0.85747	1	15985	1	-1.2266
NFS1	10	0.00010401	0.00088361	0.037395	455	8	-1.1813	0.98366	0.98373	1	18489	0	-1.1813	6.3321e-05	0.00053037	0.040847	250	9	-1.4586	0.48189	0.70092	1	13108	1	-1.4586
ATP5D	10	0.00010443	0.00088824	0.037509	456	9	-1.1483	0.99962	0.99962	1	19123	0	-1.1483	3.1073e-06	3.4707e-05	0.008911	75	9	-1.6357	0.72707	0.85069	1	15879	1	-1.6357
OR4F3	10	0.00010519	0.00089235	0.0376	457	9	-1.392	0.99663	0.99665	1	18901	0	-1.392	0.0017742	0.01165	0.249257	899	7	-1.9281	0.95096	0.95528	1	17940	1	-1.9281
BRPF1	10	0.00010554	0.00089595	0.037669	458	9	-1.0231	0.99671	0.99675	1	18910	0	-1.0231	0.11856	0.34103	0.999995	5814	6	-0.47381	0.98138	0.98143	1	18498	0	-0.47381
POLR2I	10	0.00010662	0.00090572	0.037997	459	7	-0.76909	0.90171	0.91852	1	17035	1	-0.76909	1.9439e-05	0.00017611	0.020938	161	9	-2.433	0.94092	0.94941	1	17803	1	-2.433
SUPV3L1	10	0.00010708	0.00090932	0.038065	460	9	-1.9683	0.99961	0.99961	1	19120	0	-1.9683	0.0028937	0.018204	0.324875	1078	8	-1.0727	0.081977	0.23306	0.909325	4685	1	-1.0727
PAM16	10	0.00010889	0.00092423	0.038605	461	6	-0.54442	0.70027	0.82147	1	15105	1	-0.54442	0.0054837	0.030845	0.432008	1373	7	-1.0039	0.36556	0.6139	1	11565	2	-1.0039
PPP2R1A	10	0.00010987	0.00093452	0.038932	462	6	-0.90174	0.22563	0.44827	0.987655	8520	2	-0.90174	0.0068395	0.037165	0.479015	1494	8	-0.91989	0.9876	0.98769	1	18663	0	-0.91989
PISD	10	0.00011037	0.0009376	0.038932	463	8	-1.1002	0.59521	0.76321	1	14028	2	-1.1002	0.012721	0.063169	0.633867	1918	5	-0.48899	0.014559	0.061566	0.747534	1464	5	-0.48899
ABCB7	10	0.00011053	0.00093812	0.038932	464	7	-0.97626	0.62017	0.77633	1	14272	2	-0.97626	1.0233e-05	0.00010412	0.01604	125	9	-4.3491	0.99753	0.99756	1	18990	0	-4.3491
FKBPL	10	0.00011319	0.00095971	0.039721	465	7	-0.92976	0.58038	0.75566	1	13907	1	-0.92976	0.00015151	0.0012842	0.070449	351	7	-0.9925	0.9765	0.97661	1	18398	0	-0.9925
SKA2	10	0.00011366	0.00096125	0.039721	466	8	-1.3267	0.68659	0.81341	1	14965	2	-1.3267	0.051047	0.18828	0.974073	3701	4	-0.19413	0.64621	0.81349	1	15182	2	-0.19413
MASTL	10	0.00011544	0.00097514	0.040208	467	8	-1.1656	0.93763	0.94011	1	17495	1	-1.1656	7.5337e-05	0.00063527	0.045009	271	9	-2.3751	0.75708	0.86591	1	16155	1	-2.3751
RPS2	10	0.00011754	0.00099468	0.040787	468	8	-1.1796	0.3168	0.54634	1	10238	1	-1.1796	0.00077022	0.0054593	0.157371	667	8	-0.78775	0.99619	0.99622	1	18929	0	-0.78775
XRCC6	10	0.0001176	0.00099622	0.040787	469	10	-1.5156	0.9998	0.9998	1	19153	0	-1.5156	5.7558e-06	6.093e-05	0.011813	99	10	-2.4891	0.99999	1	1	19235	0	-2.4891
ATAD3A	10	0.00011795	0.00099879	0.040787	470	8	-1.1548	0.86539	0.90298	1	16722	1	-1.1548	0.0033018	0.020394	0.346792	1131	8	-0.95716	0.80783	0.8941	1	16658	1	-0.95716
RBM8A	10	0.00011809	0.00099956	0.040787	471	7	-0.7811	0.50572	0.71187	1	13051	1	-0.7811	0.00058641	0.004269	0.137005	600	6	-1.0429	0.19052	0.41314	0.969763	7978	4	-1.0429
POLR3E	10	0.00011824	0.0010014	0.040787	472	9	-1.3966	0.99892	0.99893	1	19044	0	-1.3966	0.00020714	0.0016996	0.083489	392	7	-1.5925	0.76266	0.86884	1	16198	1	-1.5925
HSPA8	10	0.00011831	0.0010019	0.040787	473	9	-1.0521	0.99374	0.99377	1	18774	0	-1.0521	0.0032031	0.019897	0.341739	1120	7	-1.3768	0.3583	0.60848	1	11448	3	-1.3768
ZBTB11	10	0.00011905	0.0010083	0.040962	474	8	-1.3395	0.85912	0.90067	1	16683	1	-1.3395	0.010737	0.054634	0.588386	1787	6	-1.0167	0.58303	0.77783	1	14523	3	-1.0167
SNAPC2	10	0.00012052	0.0010199	0.041341	475	8	-0.71405	0.97492	0.97506	1	18232	0	-0.71405	8.504e-11	2.5709e-07	0.00045	1	10	-1.9715	1	1	1	19256	0	-1.9715
KLK6	10	0.00012081	0.0010219	0.041341	476	5	-0.013562	0.040204	0.13281	0.828685	2928	5	-0.013562	0.027393	0.11758	0.829249	2723	4	-0.076816	0.33156	0.5842	1	11035	2	-0.076816
BRF2	10	0.0001212	0.0010245	0.041358	477	7	-1.0345	0.99926	0.99927	1	19080	0	-1.0345	0.0045784	0.026611	0.39829	1285	8	-0.84662	0.98463	0.98471	1	18584	0	-0.84662
RAD51D	10	0.0001219	0.0010312	0.041495	478	6	-1.0253	0.32621	0.55473	1	10363	2	-1.0253	0.0041148	0.024334	0.379109	1235	7	-0.97871	0.98072	0.98078	1	18484	0	-0.97871
CHCHD1	10	0.00012209	0.0010322	0.041495	479	8	-1.0005	0.96918	0.9693	1	18097	0	-1.0005	0.0014804	0.0098329	0.223808	845	4	-0.48571	0.41683	0.65198	1	12226	3	-0.48571
COPB1	10	0.00012287	0.0010368	0.041594	480	8	-2.2461	0.99933	0.99934	1	19087	0	-2.2461	0.00054104	0.0039671	0.134045	569	9	-1.8511	0.99919	0.9992	1	19110	0	-1.8511
SHFM1	10	0.00012334	0.001043	0.041755	481	7	-1.9291	0.52893	0.7304	1	13416	2	-1.9291	0.0086919	0.045589	0.533982	1643	6	-0.88908	0.94885	0.95396	1	17909	1	-0.88908
PPP4C	10	0.00012392	0.0010497	0.041869	482	9	-1.3279	0.90276	0.91907	1	17048	1	-1.3279	0.00050531	0.0037527	0.131117	550	8	-1.2668	0.16461	0.37984	0.962215	7352	2	-1.2668
GAPDH	10	0.00012406	0.0010502	0.041869	483	6	-0.89164	0.44969	0.66277	1	12144	3	-0.89164	6.3686e-06	6.71e-05	0.0124	104	9	-1.8443	0.99834	0.99836	1	19035	0	-1.8443
LRCH3	10	0.0001248	0.0010553	0.041987	484	10	-1.0862	0.99988	0.99989	1	19172	0	-1.0862	0.18267	0.45211	0.999995	7438	6	-0.31375	0.085557	0.24027	0.913122	4821	2	-0.31375
TEN1	10	0.00012772	0.0010831	0.043003	485	9	-0.97317	0.96507	0.96519	1	18003	0	-0.97317	0.0024155	0.015479	0.293949	1013	6	-0.57771	0.52916	0.73688	1	13739	2	-0.57771
TBCB	10	0.00012878	0.0010924	0.043281	486	8	-1.0182	0.54541	0.7384	1	13570	2	-1.0182	5.5503e-05	0.00046919	0.037802	239	8	-1.1985	0.93776	0.94774	1	17770	1	-1.1985
LAS1L	10	0.00012941	0.001096	0.043335	487	9	-0.92249	0.98215	0.9822	1	18442	0	-0.92249	0.0001816	0.0015125	0.079221	366	9	-1.5505	0.99813	0.99815	1	19023	0	-1.5505
KCMF1	10	0.00013014	0.0010996	0.04336	488	10	-1.3577	0.99987	0.99988	1	19171	0	-1.3577	0.18349	0.45348	0.999995	7457	5	-0.33911	0.13796	0.34116	0.946968	6679	2	-0.33911
SNRNP25	10	0.00013023	0.0011011	0.04336	489	8	-1.4395	0.22356	0.44544	0.987655	8460	2	-1.4395	0.00020449	0.0016816	0.083029	390	10	-1.2579	0.9998	0.9998	1	19183	0	-1.2579
COPA	10	0.00013134	0.001114	0.043777	490	7	-0.95687	0.23609	0.46258	0.993033	8770	1	-0.95687	2.057e-05	0.00018279	0.020938	166	9	-1.4118	0.99914	0.99916	1	19101	0	-1.4118
MCM5	10	0.00013296	0.0011304	0.044333	491	8	-1.1309	0.62622	0.77953	1	14335	2	-1.1309	0.0029336	0.01841	0.327331	1082	8	-0.73084	0.99903	0.99906	1	19092	0	-0.73084
RPS4X	10	0.00013412	0.0011381	0.044544	492	8	-1.9152	0.0032543	0.016691	0.569561	521	1	-1.9152	0.0058761	0.032724	0.445478	1414	6	-1.4768	0.98428	0.98436	1	18573	0	-1.4768
VMP1	10	0.00013443	0.0011417	0.044595	493	8	-1.0256	0.99794	0.99796	1	18976	0	-1.0256	0.0041427	0.024479	0.380744	1237	8	-0.85687	0.97333	0.97351	1	18320	0	-0.85687
KDM3B	10	0.00013551	0.00115	0.044825	494	8	-1.3533	0.99444	0.99447	1	18806	0	-1.3533	0.0781	0.26094	0.999995	4737	6	-0.62333	0.32416	0.57561	1	10862	1	-0.62333
MYLK2	10	0.00013637	0.0011572	0.045013	495	10	-1.1101	0.99986	0.99987	1	19169	0	-1.1101	0.17834	0.44513	0.999995	7347	3	0.22185	0.013998	0.059704	0.747534	1420	5	0.22185
GET4	10	0.00013659	0.0011597	0.045013	496	8	-0.90224	0.90957	0.92255	1	17118	1	-0.90224	0.17925	0.44661	0.999995	7365	6	-0.36262	0.81725	0.89959	1	16762	1	-0.36262
PUM1	10	0.0001368	0.0011618	0.045013	497	8	-1.6513	0.28889	0.52199	1	9779	1	-1.6513	0.29511	0.59429	0.999995	9680	4	0.40768	0.044725	0.15325	0.855319	3234	5	0.40768
PREB	10	0.00013792	0.0011736	0.04538	498	7	-1.7516	0.92676	0.93255	1	17327	1	-1.7516	0.0012149	0.0081947	0.200504	786	9	-1.162	0.17335	0.39111	0.964871	7569	1	-1.162
MRPL23	10	0.00013856	0.0011823	0.045594	499	10	-0.68605	0.99986	0.99987	1	19168	0	-0.68605	0.00029129	0.0023002	0.097118	456	9	-0.81153	0.96853	0.96869	1	18221	1	-0.81153
KARS	10	0.00013862	0.0011839	0.045594	500	8	-1.7136	0.97875	0.97882	1	18334	0	-1.7136	0.00087308	0.0060891	0.167167	700	8	-1.4923	0.52079	0.73048	1	13627	1	-1.4923
NOL10	10	0.00014033	0.0011993	0.046096	501	9	-1.5569	0.99961	0.99961	1	19122	0	-1.5569	1.1829e-06	1.5682e-05	0.006863	43	9	-1.6675	0.98388	0.98397	1	18559	0	-1.6675
CIRH1A	10	0.00014116	0.0012052	0.046201	502	10	-1.1879	0.99986	0.99987	1	19166	0	-1.1879	0.012661	0.062927	0.632096	1916	7	-1.029	0.96639	0.96675	1	18165	1	-1.029
SNRPD2	10	0.00014135	0.0012078	0.046201	503	8	-1.0684	0.97867	0.97875	1	18332	0	-1.0684	0.1244	0.35176	0.999995	5957	5	-0.42031	0.24722	0.48402	0.987131	9245	3	-0.42031
HIST1H3I	10	0.00014214	0.0012111	0.046201	504	6	-0.77026	0.28559	0.51904	1	9724	2	-0.77026	1.4218e-05	0.00013754	0.019054	139	5	-0.3912	0.74078	0.8575	1	15987	1	-0.3912
TIMM50	10	0.00014259	0.0012142	0.046201	505	9	-1.1588	0.99414	0.99416	1	18788	0	-1.1588	0.003527	0.021496	0.355005	1165	7	-1.2897	0.12677	0.3204	0.937626	6316	2	-1.2897
TTC37	10	0.00014278	0.0012158	0.046201	506	10	-0.92107	0.99986	0.99987	1	19165	0	-0.92107	0.0052194	0.029643	0.424076	1345	7	-1.8263	0.57874	0.77459	1	14460	1	-1.8263
ABCE1	10	0.00014299	0.0012183	0.046201	507	9	-0.80577	0.96162	0.96176	1	17927	0	-0.80577	0.0013155	0.008821	0.208926	812	6	-1.0475	0.16803	0.38423	0.962215	7448	3	-1.0475
NUS1	10	0.00014308	0.0012189	0.046201	508	8	-1.3215	0.92404	0.93083	1	17287	1	-1.3215	0.028259	0.12035	0.836761	2761	4	-0.15965	0.71909	0.84671	1	15804	2	-0.15965
KDM1A	10	0.00014355	0.001223	0.046266	509	9	-1.0148	0.99925	0.99926	1	19077	0	-1.0148	0.00033498	0.0025938	0.103407	483	8	-1.5129	0.95562	0.95841	1	18010	1	-1.5129
LIAS	10	0.00014421	0.0012276	0.046318	510	7	-0.7235	0.43754	0.65207	1	11968	1	-0.7235	0.053894	0.19634	0.98652	3809	7	-0.45679	0.10474	0.27828	0.923403	5542	2	-0.45679
GINS2	10	0.00014427	0.0012291	0.046318	511	7	-1.3106	0.93858	0.94083	1	17514	1	-1.3106	0.00029993	0.0023526	0.097844	463	7	-1.2426	0.9017	0.93291	1	17449	1	-1.2426
RPL26	10	0.00014516	0.0012374	0.046537	512	8	-1.145	0.1042	0.27255	0.923429	5447	1	-1.145	0.0015028	0.0099768	0.225486	850	7	-1.0975	0.93801	0.94786	1	17773	1	-1.0975
EIF2B2	10	0.00014643	0.0012451	0.046735	513	9	-0.96229	0.99929	0.9993	1	19083	0	-0.96229	0.00088094	0.0061364	0.167846	703	9	-0.99683	0.97742	0.9775	1	18416	0	-0.99683
NOMO3	10	0.00014684	0.0012507	0.046856	514	6	-0.62464	0.97531	0.97545	1	18242	0	-0.62464	0.0090716	0.047269	0.546997	1663	5	-0.33314	0.66743	0.82281	1	15349	2	-0.33314
IARS	10	0.00014907	0.0012656	0.047231	515	8	-0.78967	0.99479	0.99484	1	18821	0	-0.78967	0.020516	0.095098	0.755032	2421	6	-1.0483	0.98784	0.98793	1	18666	0	-1.0483
FADD	10	0.00014909	0.0012656	0.047231	516	10	-0.38822	0.99985	0.99986	1	19164	0	-0.38822	0.76508	0.91593	0.999995	16275	3	-0.031358	0.48707	0.70482	1	13186	3	-0.031358
TPT1	10	0.00014955	0.0012692	0.047274	517	6	-0.51892	0.48406	0.69285	1	12696	3	-0.51892	0.013679	0.067218	0.650428	1989	5	-0.2073	0.23028	0.46305	0.982648	8871	3	-0.2073
TUBB4B	10	0.00015023	0.0012754	0.047412	518	8	-1.0701	0.99815	0.99817	1	18987	0	-1.0701	0.0075052	0.040163	0.498889	1550	6	-0.47646	0.38512	0.62834	1	11826	2	-0.47646
GFPT1	10	0.00015182	0.0012857	0.047629	519	10	-0.78859	0.99985	0.99986	1	19163	0	-0.78859	0.82772	0.94018	0.999995	17063	3	0.34047	0.033463	0.12059	0.832583	2604	6	0.34047
TFAP2A	10	0.0001519	0.0012862	0.047629	520	8	-1.1646	0.74823	0.85119	1	15704	1	-1.1646	0.68435	0.88504	0.999995	15433	3	0.41562	0.0015413	0.009204	0.613262	260	6	0.41562
SNF8	10	0.00015224	0.0012893	0.047652	521	9	-1.1796	0.99628	0.99632	1	18879	0	-1.1796	0.0025829	0.016408	0.305852	1032	7	-0.89388	0.87676	0.92524	1	17290	1	-0.89388
SLC6A12	10	0.0001531	0.0012955	0.047788	522	9	-0.84758	0.9983	0.99832	1	18996	0	-0.84758	0.12113	0.34571	0.999995	5884	3	-0.11205	0.49898	0.71385	1	13353	2	-0.11205
GTF2H4	10	0.00015485	0.0013068	0.048114	523	7	-0.86705	0.59047	0.7608	1	13991	2	-0.86705	6.4327e-05	0.00053809	0.040954	253	8	-0.81312	0.3939	0.6349	1	11945	2	-0.81312
NCBP2	10	0.00015657	0.0013196	0.048494	524	6	-0.88806	0.029189	0.10563	0.810434	2357	4	-0.88806	0.00044845	0.0033712	0.123153	527	8	-1.7386	0.78344	0.88014	1	16410	2	-1.7386
SRBD1	10	0.00015683	0.0013227	0.048515	525	8	-1.2902	0.9124	0.92408	1	17157	1	-1.2902	8.5708e-06	8.7153e-05	0.014186	118	9	-1.8034	0.9753	0.97544	1	18365	0	-1.8034
LSM8	10	0.00015919	0.0013428	0.049157	526	6	-1.4168	0.68193	0.81072	1	14919	1	-1.4168	0.084859	0.27663	0.999995	4937	4	0.19316	0.10996	0.28846	0.924658	5735	5	0.19316
RSAD1	10	0.00016166	0.0013603	0.049702	527	9	-0.90876	0.85288	0.89851	1	16648	1	-0.90876	0.025015	0.10996	0.808682	2611	4	-0.040831	0.070869	0.21002	0.897258	4261	3	-0.040831
FARSA	10	0.00016266	0.0013659	0.049814	528	8	-0.7083	0.57938	0.75515	1	13897	2	-0.7083	7.3997e-05	0.00062395	0.044499	270	9	-1.1819	0.92786	0.94298	1	17666	1	-1.1819
DDOST	10	0.00016375	0.0013803	0.050244	529	8	-1.833	0.81208	0.88594	1	16389	1	-1.833	0.0001903	0.0015778	0.080374	378	9	-2.0318	0.94882	0.95393	1	17908	1	-2.0318
CAPN11	10	0.00016465	0.0013875	0.050335	530	9	-1.0509	0.99174	0.9918	1	18716	0	-1.0509	0.58247	0.82531	0.999995	14007	4	0.2051	0.11031	0.28913	0.924658	5753	5	0.2051
IRF6	10	0.00016492	0.001388	0.050335	531	10	-0.60115	0.99984	0.99985	1	19160	0	-0.60115	0.29422	0.59336	0.999995	9664	5	-0.43311	0.35671	0.60732	1	11426	3	-0.43311
TFRC	10	0.00016564	0.0013932	0.050426	532	8	-1.6089	0.96806	0.96814	1	18072	0	-1.6089	0.00020932	0.0017212	0.08356	396	9	-1.3334	0.99734	0.99735	1	18980	0	-1.3334
RASA4	10	0.00016984	0.0014276	0.051576	533	9	-0.70189	0.83611	0.893	1	16517	1	-0.70189	0.063009	0.22142	0.999995	4163	6	-0.55003	0.55725	0.75826	1	14149	2	-0.55003
OPA1	10	0.00017147	0.0014394	0.051788	534	9	-1.5803	0.80256	0.8834	1	16326	1	-1.5803	0.020521	0.095124	0.755032	2422	7	-1.1924	0.93259	0.94518	1	17715	1	-1.1924
XPO1	10	0.00017194	0.001443	0.051788	535	9	-2.8611	0.98895	0.98901	1	18635	0	-2.8611	0.00067146	0.0048243	0.145605	638	9	-2.708	0.91748	0.93865	1	17576	1	-2.708
CHMP1A	10	0.00017269	0.0014482	0.051788	536	10	-0.78232	0.99983	0.99984	1	19158	0	-0.78232	0.31552	0.61549	0.999995	10019	5	-0.35407	0.2037	0.42983	0.972497	8289	3	-0.35407
NDUFA13	10	0.00017303	0.0014492	0.051788	537	9	-1.2002	0.86175	0.9016	1	16698	1	-1.2002	0.097947	0.30222	0.999995	5311	5	-0.46558	0.25321	0.49125	0.988283	9381	3	-0.46558
ITGB5	10	0.00017308	0.0014497	0.051788	538	8	-1.6146	0.66198	0.79921	1	14697	1	-1.6146	0.07191	0.24496	0.999995	4517	7	-0.39483	0.79122	0.88447	1	16481	1	-0.39483
SMC3	10	0.00017311	0.0014497	0.051788	539	8	-2.3406	0.98533	0.98541	1	18526	0	-2.3406	0.011854	0.05947	0.614029	1864	7	-1.7215	0.77485	0.87542	1	16327	2	-1.7215
PSMA3	10	0.00017377	0.0014523	0.051788	540	8	-1.8192	0.99699	0.99701	1	18925	0	-1.8192	0.0052266	0.029676	0.424239	1346	7	-1.1954	0.23946	0.47452	0.984436	9081	2	-1.1954
WDR3	10	0.00017501	0.0014615	0.052021	541	9	-1.1791	0.44256	0.65652	1	12032	1	-1.1791	9.2422e-06	9.3323e-05	0.014771	121	9	-3.5447	0.96143	0.96264	1	18091	1	-3.5447
HIST1H2AE	10	0.00017546	0.0014646	0.052035	542	7	-1.1539	0.9972	0.99722	1	18939	0	-1.1539	9.575e-05	0.00080032	0.052664	292	9	-0.90697	0.99243	0.99246	1	18796	0	-0.90697
ATP6V1B2	10	0.00017608	0.0014693	0.052103	543	7	-1.1342	0.99178	0.99184	1	18718	0	-1.1342	4.3007e-05	0.00037098	0.032769	218	7	-2.4572	0.97167	0.97182	1	18288	0	-2.4572
DDX46	10	0.0001769	0.0014749	0.052208	544	9	-1.3664	0.9314	0.93564	1	17388	1	-1.3664	5.7924e-05	0.0004949	0.03926	242	10	-1.0769	0.99989	0.9999	1	19194	0	-1.0769
BRF1	10	0.00017728	0.001478	0.052221	545	8	-0.97264	0.96279	0.96294	1	17950	0	-0.97264	0.0036972	0.022345	0.364056	1179	7	-1.2304	0.32746	0.57942	1	10943	3	-1.2304
POP5	10	0.0001813	0.0015109	0.053286	546	8	-1.3723	0.5792	0.75507	1	13894	2	-1.3723	0.11107	0.32719	0.999995	5644	6	-0.48945	0.53972	0.74505	1	13891	2	-0.48945
DRAP1	10	0.00018249	0.0015176	0.053424	547	7	-1.0912	0.51157	0.71701	1	13148	2	-1.0912	0.0027559	0.017405	0.316183	1059	7	-0.92933	0.9827	0.98276	1	18532	0	-0.92933
NCAPG2	10	0.0001853	0.0015366	0.053896	548	9	-1.5664	0.99907	0.99909	1	19059	0	-1.5664	0.0009927	0.0068162	0.178818	733	7	-1.5391	0.063481	0.19449	0.885845	3997	1	-1.5391
HIST1H4J	10	0.0001853	0.0015366	0.053896	549	9	-0.68817	0.98084	0.9809	1	18404	0	-0.68817	0.0015028	0.0099768	0.225486	851	7	-0.84062	0.97476	0.97492	1	18349	0	-0.84062
SLC25A19	10	0.00018585	0.0015412	0.05396	550	7	-0.62335	0.88591	0.91121	1	16893	1	-0.62335	0.2542	0.55043	0.999995	9008	4	-0.031106	0.40388	0.6423	1	12066	2	-0.031106
RPL3	10	0.00018688	0.001552	0.054159	551	7	-1.6461	0.91757	0.92698	1	17216	1	-1.6461	0.00017684	0.0014741	0.078199	363	9	-1.4056	0.99716	0.99717	1	18973	0	-1.4056
TEAD3	10	0.00018724	0.0015526	0.054159	552	8	-0.92996	0.94805	0.94862	1	17663	1	-0.92996	0.6064	0.83952	0.999995	14348	2	0.2837	0.24812	0.48513	0.987366	9266	3	0.2837
NUP214	10	0.00018898	0.001569	0.054634	553	9	-1.0384	0.96456	0.96469	1	17990	0	-1.0384	0.00048077	0.0035933	0.127427	543	9	-1.265	0.75038	0.86238	1	16090	1	-1.265
DCAF7	10	0.00018958	0.0015721	0.054643	554	7	-1.4436	0.86104	0.90135	1	16695	1	-1.4436	0.00062099	0.0045039	0.140109	619	6	-1.2917	0.341	0.59507	1	11226	3	-1.2917
INSRR	10	0.00019119	0.0015865	0.055044	555	9	-0.78272	0.99691	0.99694	1	18921	0	-0.78272	0.10778	0.32098	0.999995	5548	5	-0.44653	0.96879	0.96891	1	18232	1	-0.44653
MVD	10	0.00019228	0.0015945	0.055075	556	9	-1.2923	0.33125	0.55914	1	10428	1	-1.2923	0.00013211	0.0011217	0.066255	326	8	-1.4201	0.81528	0.89845	1	16744	1	-1.4201
USP39	10	0.00019276	0.0015968	0.055075	557	8	-0.88268	0.98116	0.98122	1	18412	0	-0.88268	0.086833	0.28056	0.999995	4984	6	-0.65303	0.30336	0.5512	1	10425	2	-0.65303
TBL3	10	0.00019308	0.0015988	0.055075	558	7	-1.0337	0.45298	0.66566	1	12197	1	-1.0337	1.5437e-05	0.00014783	0.019768	144	6	-1.5343	0.77263	0.87422	1	16305	2	-1.5343
GRSF1	10	0.00019319	0.0015988	0.055075	559	7	-0.73843	0.77018	0.86578	1	15985	1	-0.73843	0.3485	0.64907	0.999995	10585	3	-0.1663	0.51122	0.72307	1	13502	2	-0.1663
EIF3D	10	0.00019461	0.0016091	0.055187	560	8	-1.4506	0.085835	0.23669	0.906626	4805	1	-1.4506	0.00081439	0.0057385	0.161079	685	6	-1.2664	0.88565	0.92779	1	17335	1	-1.2664
COX4I1	10	0.00019496	0.0016107	0.055187	561	10	-1.3429	0.99981	0.99981	1	19154	0	-1.3429	0.084002	0.27497	0.999995	4914	6	-0.58668	0.10643	0.28164	0.924392	5610	3	-0.58668
ARIH1	10	0.00019502	0.0016107	0.055187	562	7	-1.1225	0.72918	0.83909	1	15470	1	-1.1225	0.00041231	0.0031172	0.116553	515	8	-1.6746	0.99717	0.99718	1	18974	0	-1.6746
USP17L22	10	0.00019758	0.0016328	0.055834	563	8	-0.94463	0.58615	0.75859	1	13954	1	-0.94463	0.0014942	0.0099208	0.225011	848	8	-1.3083	0.56257	0.76233	1	14235	1	-1.3083
CDIPT	10	0.00019814	0.0016353	0.055834	564	7	-1.0499	0.30266	0.53409	1	10016	2	-1.0499	0.0022184	0.014327	0.283021	973	6	-0.84583	0.29455	0.54094	0.9994	10260	2	-0.84583
GINS4	10	0.00019849	0.0016384	0.05584	565	6	-0.60271	0.68345	0.81158	1	14936	2	-0.60271	0.00038352	0.0029131	0.112413	499	8	-1.2375	0.81688	0.89939	1	16757	2	-1.2375
NHP2L1	10	0.00020023	0.0016487	0.056091	566	8	-1.4851	0.16961	0.36964	0.966158	7149	2	-1.4851	0.0040378	0.023969	0.377083	1223	7	-1.1472	0.01888	0.07561	0.767795	1757	2	-1.1472
DAD1	10	0.00020094	0.0016549	0.056202	567	7	-0.98903	0.71297	0.82906	1	15257	2	-0.98903	0.019569	0.091375	0.745239	2358	4	0.10862	0.015114	0.063376	0.754374	1491	4	0.10862
CRNKL1	10	0.00020495	0.0016832	0.057039	568	8	-1.6171	0.92824	0.93351	1	17347	1	-1.6171	0.035354	0.14214	0.889762	3065	6	-0.73651	0.76646	0.87087	1	16237	2	-0.73651
PRPF3	10	0.00020526	0.0016855	0.057039	569	8	-1.328	0.63691	0.78533	1	14427	1	-1.328	0.013282	0.065568	0.646482	1952	8	-1.561	0.99961	0.99961	1	19154	0	-1.561
YIPF2	10	0.00020768	0.0017078	0.057669	570	10	-0.50956	0.99979	0.9998	1	19152	0	-0.50956	0.021195	0.097514	0.762688	2458	5	-0.22044	0.22906	0.46155	0.982237	8843	4	-0.22044
RPLP1	10	0.00020859	0.0017156	0.057669	571	9	-0.73617	0.69271	0.81703	1	15026	1	-0.73617	0.0058888	0.032782	0.445478	1417	7	-0.90003	0.28854	0.53379	0.997246	10141	2	-0.90003
MCM6	10	0.00020862	0.0017156	0.057669	572	8	-1.6357	0.8865	0.91147	1	16899	1	-1.6357	0.0043796	0.025641	0.389563	1266	6	-1.2642	0.90108	0.93269	1	17443	1	-1.2642
POLRMT	10	0.00020885	0.0017161	0.057669	573	7	-0.81513	0.57828	0.75462	1	13884	2	-0.81513	0.001319	0.0088405	0.208959	813	6	-0.49969	0.5753	0.77206	1	14414	1	-0.49969
CDC45	10	0.00021024	0.0017305	0.057968	574	9	-1.2116	0.9978	0.99783	1	18971	0	-1.2116	2.2087e-07	2.3138e-06	0.00165	26	10	-2.0596	0.99995	0.99996	1	19221	0	-2.0596
YTHDC1	10	0.00021049	0.001731	0.057968	575	9	-1.5233	0.51313	0.71837	1	13165	1	-1.5233	0.0005815	0.0042422	0.136602	598	7	-1.8568	0.88607	0.92792	1	17339	1	-1.8568
SLC7A6OS	10	0.00021153	0.0017392	0.058143	576	8	-1.0778	0.45432	0.66682	1	12225	1	-1.0778	0.00061471	0.0044623	0.139264	616	9	-1.159	0.9997	0.99971	1	19170	0	-1.159
HYPK	10	0.00021248	0.0017474	0.058316	577	8	-0.95871	0.9919	0.99196	1	18722	0	-0.95871	0.0076959	0.041028	0.50417	1566	8	-0.99328	0.99507	0.9951	1	18896	0	-0.99328
ACTR1A	10	0.00021342	0.0017546	0.058455	578	7	-1.0376	0.98243	0.98247	1	18454	0	-1.0376	0.025179	0.11048	0.809111	2621	5	-0.36188	0.268	0.50914	0.9896	9722	2	-0.36188
IMP3	10	0.00021533	0.0017654	0.058713	579	7	-1.0143	0.21754	0.43714	0.985876	8324	1	-1.0143	6.6009e-05	0.000553	0.041596	256	8	-2.1809	0.57798	0.77405	1	14452	1	-2.1809
IGBP1	10	0.0002181	0.0017916	0.059483	580	9	-1.8859	0.99517	0.9952	1	18834	0	-1.8859	0.0010251	0.0070172	0.181804	742	8	-2.0043	0.24031	0.47559	0.984694	9099	1	-2.0043
RPAP1	10	0.0002186	0.0017958	0.059517	581	10	-0.98454	0.99978	0.99979	1	19148	0	-0.98454	7.7631e-06	8.0983e-05	0.0138	113	5	-0.45464	0.47534	0.69598	1	13025	3	-0.45464
UQCRFS1	10	0.00021955	0.0018066	0.059772	582	6	-1.3785	0.45694	0.66915	1	12260	2	-1.3785	0.0014969	0.0099398	0.225178	849	4	-0.0075632	0.089306	0.24784	0.916091	4960	3	-0.0075632
RPP40	10	0.0002207	0.0018148	0.059941	583	9	-1.2576	0.99058	0.99067	1	18680	0	-1.2576	0.038513	0.15172	0.910375	3194	6	-0.82633	0.93073	0.94432	1	17695	1	-0.82633
INTS5	10	0.00022354	0.0018333	0.060449	584	9	-1.3048	0.61852	0.7754	1	14256	1	-1.3048	0.14877	0.39512	0.999995	6584	5	-0.78917	0.81827	0.90019	1	16775	2	-0.78917
COL9A3	10	0.00022448	0.0018415	0.060595	585	9	-0.99672	0.99452	0.99456	1	18810	0	-0.99672	0.47078	0.75759	0.999995	12571	3	-0.092011	0.87612	0.92505	1	17286	1	-0.092011
CDC16	10	0.00022495	0.0018464	0.060595	586	10	-1.2963	0.99978	0.99978	1	19146	0	-1.2963	0.0063652	0.034978	0.461256	1460	5	-0.35262	0.18364	0.40443	0.968847	7804	2	-0.35262
DBR1	10	0.00022506	0.0018472	0.060595	587	8	-1.1492	0.42304	0.63933	1	11773	1	-1.1492	0.00014211	0.0012111	0.069087	337	6	-0.83134	0.28448	0.52892	0.995022	10067	3	-0.83134
TOP1	10	0.00022738	0.0018644	0.061056	588	9	-1.8912	0.96266	0.96282	1	17947	0	-1.8912	0.0043042	0.025283	0.387868	1253	8	-3.1982	0.35586	0.60666	1	11417	1	-3.1982
EIF4G2	10	0.00022958	0.0018842	0.0616	589	6	-1.0257	0.55625	0.74364	1	13661	2	-1.0257	0.2952	0.59439	0.999995	9683	5	-0.19807	0.15269	0.36428	0.955717	7090	3	-0.19807
SRC	10	0.00023	0.0018878	0.061613	590	7	-0.82602	0.96674	0.96682	1	18043	0	-0.82602	0.00077904	0.0055187	0.15832	669	9	-0.75091	0.99962	0.99962	1	19156	0	-0.75091
GATB	10	0.00023038	0.0018945	0.061677	591	9	-1.2621	0.9963	0.99634	1	18884	0	-1.2621	0.00012075	0.0010219	0.062669	314	9	-1.3334	0.33534	0.58858	1	11112	1	-1.3334
POLR2B	10	0.00023135	0.0019017	0.061677	592	9	-1.8656	0.99495	0.99499	1	18828	0	-1.8656	3.7233e-05	0.00032676	0.03025	208	10	-1.5824	0.99996	0.99997	1	19224	0	-1.5824
INO80B	10	0.00023173	0.0019043	0.061677	593	7	-0.89847	0.87685	0.90741	1	16814	1	-0.89847	0.014778	0.071833	0.665335	2077	6	-0.56896	0.78845	0.88298	1	16456	2	-0.56896
CPSF3L	10	0.00023198	0.0019048	0.061677	594	8	-0.68744	0.13019	0.31189	0.943772	6138	2	-0.68744	0.00012957	0.0010965	0.065632	321	9	-1.0707	0.99974	0.99974	1	19176	0	-1.0707
ZFP64	10	0.00023209	0.0019058	0.061677	595	7	-0.7234	0.98074	0.9808	1	18400	0	-0.7234	0.0078317	0.041646	0.508557	1576	6	-0.74649	0.38293	0.62675	1	11793	2	-0.74649
POLR1C	10	0.00023322	0.001913	0.061806	596	7	-1.3761	0.93975	0.94175	1	17531	1	-1.3761	0.01064	0.054186	0.586186	1779	8	-1.2377	0.99967	0.99967	1	19163	0	-1.2377
GINS3	10	0.00023537	0.0019264	0.06208	597	6	-1.021	0.87527	0.90675	1	16799	1	-1.021	0.0028245	0.017797	0.319989	1070	7	-0.75188	0.054453	0.17519	0.874156	3626	1	-0.75188
NUBP2	10	0.00023549	0.0019279	0.06208	598	7	-0.72384	0.67065	0.8042	1	14800	2	-0.72384	0.0035919	0.021817	0.35784	1173	6	-0.66569	0.4958	0.71141	1	13304	1	-0.66569
SF3B4	10	0.00023804	0.0019474	0.062511	599	6	-1.3015	0.3292	0.55737	1	10403	1	-1.3015	0.068503	0.23598	0.999995	4371	5	-0.28972	0.19563	0.41964	0.970108	8096	2	-0.28972
CAPN1	10	0.00023822	0.001948	0.062511	600	8	-0.93379	0.98658	0.98669	1	18565	0	-0.93379	0.054556	0.19821	0.990609	3829	5	-0.23358	0.98214	0.98218	1	18516	0	-0.23358
KAT8	10	0.00023863	0.001951	0.062511	601	8	-1.9723	0.99556	0.99559	1	18855	0	-1.9723	0.005755	0.03215	0.441565	1401	7	-1.2978	0.49435	0.71033	1	13281	2	-1.2978
PGRMC2	10	0.00024005	0.0019639	0.062682	602	6	-0.42574	0.53868	0.73517	1	13506	2	-0.42574	0.54313	0.80184	0.999995	13496	4	-0.20466	0.29738	0.54425	1	10317	2	-0.20466
TSC22D2	10	0.00024009	0.0019644	0.062682	603	9	-0.73882	0.57596	0.75345	1	13856	1	-0.73882	0.035701	0.14318	0.891107	3082	4	-0.10719	0.82774	0.90596	1	16886	2	-0.10719
TMEM151A	10	0.00024049	0.001967	0.062682	604	9	-0.70048	0.53422	0.73302	1	13465	1	-0.70048	0.26134	0.55815	0.999995	9129	3	0.052315	0.53071	0.73813	1	13761	3	0.052315
NDUFS8	10	0.00024089	0.0019696	0.062682	605	7	-0.86157	0.76918	0.86513	1	15975	2	-0.86157	0.82381	0.9386	0.999995	17014	2	-0.03339	0.52255	0.73184	1	13646	3	-0.03339
HIST2H2AA3	10	0.00024128	0.0019726	0.062682	606	8	-1.0473	0.52687	0.72941	1	13402	1	-1.0473	0.0062524	0.034477	0.457537	1451	8	-0.58329	0.74995	0.86215	1	16085	1	-0.58329
SNRNP27	10	0.00024239	0.0019809	0.062839	607	6	-0.50961	0.20797	0.42386	0.984387	8067	2	-0.50961	0.0051863	0.029488	0.423161	1339	5	-0.32242	0.60843	0.79729	1	14891	3	-0.32242
LSM3	10	0.00024318	0.0019881	0.062861	608	7	-1.0177	0.77979	0.87243	1	16114	1	-1.0177	0.027518	0.11796	0.829859	2730	6	-0.55416	0.559	0.7596	1	14178	2	-0.55416
UTP18	10	0.00024327	0.0019881	0.062861	609	9	-1.4047	0.94191	0.94343	1	17570	1	-1.4047	0.0031961	0.019864	0.341739	1118	8	-1.3374	0.63585	0.80906	1	15098	2	-1.3374
YY1	10	0.00024386	0.0019932	0.06292	610	7	-1.034	0.96381	0.96396	1	17973	0	-1.034	1.6674e-05	0.00015502	0.020307	147	9	-2.1679	0.99897	0.99899	1	19085	0	-2.1679
SETX	10	0.00024634	0.0020086	0.063161	611	9	-0.92124	0.83748	0.89341	1	16530	1	-0.92124	0.28966	0.58853	0.999995	9583	4	0.037654	0.42947	0.66152	1	12382	3	0.037654
ZC3H7A	10	0.0002465	0.0020091	0.063161	612	8	-0.98366	0.99652	0.99656	1	18897	0	-0.98366	0.019968	0.092946	0.75095	2377	8	-0.59705	0.9147	0.93756	1	17552	1	-0.59705
CNTN2	10	0.00024667	0.0020107	0.063161	613	8	-0.60435	0.58291	0.75694	1	13921	1	-0.60435	0.013296	0.065632	0.646742	1953	7	-0.61169	0.70823	0.84155	1	15696	1	-0.61169
RNMTL1	10	0.00024837	0.0020271	0.063531	614	8	-0.95825	0.99358	0.99361	1	18768	0	-0.95825	0.00056417	0.0041301	0.13565	585	7	-1.2383	0.99099	0.99106	1	18753	0	-1.2383
UBC	10	0.00024931	0.0020325	0.063531	615	9	-1.6455	0.99762	0.99765	1	18960	0	-1.6455	0.00059206	0.0043049	0.137473	603	8	-1.6568	0.99349	0.99352	1	18835	0	-1.6568
HIST1H3H	10	0.00024961	0.0020349	0.063531	616	9	-0.80571	0.99864	0.99865	1	19017	0	-0.80571	0.0040597	0.024079	0.37749	1226	6	-0.31113	0.53454	0.74104	1	13811	3	-0.31113
EIF3B	10	0.00025001	0.0020385	0.063531	617	9	-1.0627	0.99663	0.99666	1	18902	0	-1.0627	8.5528e-05	0.00071753	0.04917	281	9	-1.3417	0.93628	0.947	1	17757	1	-1.3417
DNAJA3	10	0.00025018	0.002039	0.063531	618	5	-1.0315	0.98751	0.98761	1	18594	0	-1.0315	2.4059e-05	0.00021056	0.022907	177	7	-0.72212	0.93247	0.94512	1	17712	1	-0.72212
RECQL4	10	0.00025099	0.0020482	0.063646	619	8	-0.70347	0.73273	0.84131	1	15522	1	-0.70347	0.0096802	0.049979	0.565785	1700	7	-0.76544	0.78473	0.88086	1	16421	2	-0.76544
NRF1	10	0.00025107	0.0020493	0.063646	620	10	-1.0175	0.99975	0.99975	1	19142	0	-1.0175	0.0055663	0.031262	0.434091	1386	7	-1.0407	0.94877	0.9539	1	17907	1	-1.0407
YRDC	10	0.00025352	0.0020683	0.064133	621	8	-0.8787	0.99407	0.99408	1	18786	0	-0.8787	4.7638e-06	5.0132e-05	0.01038	92	10	-1.6831	0.99998	0.99998	1	19228	0	-1.6831
USP17L5	10	0.00025594	0.0020904	0.064602	622	9	-0.79755	0.98672	0.98683	1	18569	0	-0.79755	0.0015272	0.01013	0.228413	853	6	-0.60659	0.9946	0.99465	1	18880	0	-0.60659
MOCS3	10	0.00025671	0.0020955	0.064602	623	7	-0.722	0.88093	0.90907	1	16851	1	-0.722	3.8672e-05	0.00033859	0.030754	212	8	-1.1405	0.97228	0.97243	1	18302	0	-1.1405
COPG1	10	0.0002575	0.0020986	0.064602	624	10	-1.0922	0.99974	0.99975	1	19141	0	-1.0922	0.0045966	0.026694	0.398461	1289	7	-1.6495	0.96576	0.96621	1	18153	1	-1.6495
NCOR2	10	0.00025761	0.0020991	0.064602	625	7	-1.5679	0.51118	0.71667	1	13144	2	-1.5679	0.10327	0.31234	0.999995	5443	3	0.18106	0.054831	0.17597	0.875018	3645	5	0.18106
PTPMT1	10	0.00025782	0.0021002	0.064602	626	7	-1.1358	0.9949	0.99494	1	18824	0	-1.1358	1.8877e-05	0.00016916	0.020452	157	9	-1.9932	0.99927	0.99927	1	19120	0	-1.9932
FAM208A	10	0.00025881	0.0021074	0.06472	627	9	-0.77652	0.95454	0.9547	1	17786	1	-0.77652	0.010286	0.05269	0.579103	1751	7	-0.77802	0.81753	0.89978	1	16766	2	-0.77802
MED21	10	0.00026239	0.0021336	0.065411	628	9	-0.89519	0.43481	0.6497	1	11924	1	-0.89519	0.024401	0.10797	0.802101	2586	5	-0.38526	0.48822	0.70569	1	13201	3	-0.38526
GTF3C3	10	0.00026276	0.0021367	0.065411	629	8	-1.1689	0.38317	0.60453	1	11160	1	-1.1689	0.022904	0.1031	0.786204	2519	6	-0.71808	0.34952	0.60203	1	11342	3	-0.71808
SRSF1	10	0.00026895	0.0021819	0.06669	630	8	-1.1198	0.94941	0.94986	1	17694	1	-1.1198	0.0068472	0.037199	0.479138	1495	8	-1.2198	0.94258	0.95031	1	17824	1	-1.2198
HIST1H2AH	10	0.00026997	0.0021901	0.066836	631	7	-0.86594	0.60004	0.76568	1	14071	2	-0.86594	0.013359	0.065932	0.646857	1958	7	-0.54476	0.13794	0.34113	0.946968	6678	1	-0.54476
SLC16A3	10	0.00027163	0.0022035	0.067113	632	9	-0.97388	0.97533	0.97547	1	18244	0	-0.97388	0.070715	0.24184	0.999995	4465	6	-0.58185	0.10511	0.27901	0.923852	5558	3	-0.58185
S100A11	10	0.00027216	0.0022063	0.067113	633	6	-0.9061	0.72534	0.83673	1	15410	2	-0.9061	0.18834	0.46136	0.999995	7596	6	-0.37051	0.157	0.36986	0.958135	7182	2	-0.37051
AKT1	10	0.00027264	0.0022097	0.067113	634	8	-1.158	0.99655	0.99658	1	18899	0	-1.158	0.016227	0.077803	0.691412	2165	6	-0.94964	0.92107	0.9401	1	17617	1	-0.94964
SLC25A3	10	0.00027341	0.0022174	0.067241	635	9	-1.2325	0.95656	0.95676	1	17823	0	-1.2325	6.5754e-05	0.00055043	0.041565	255	9	-2.313	0.99845	0.99847	1	19042	0	-2.313
ALDOA	10	0.00027587	0.0022344	0.067543	636	8	-1.3816	0.94874	0.94924	1	17677	1	-1.3816	0.0059902	0.033263	0.447916	1430	5	-0.25431	0.90895	0.93544	1	17509	1	-0.25431
HIST2H2AC	10	0.0002759	0.0022344	0.067543	637	9	-0.83388	0.85809	0.9003	1	16674	1	-0.83388	0.14786	0.39352	0.999995	6558	6	-0.34044	0.50826	0.7208	1	13462	2	-0.34044
NOL9	10	0.00028251	0.0022889	0.069068	638	8	-1.1031	0.97887	0.97894	1	18340	0	-1.1031	0.043454	0.16631	0.940814	3388	4	-0.052392	0.11173	0.29186	0.924658	5812	3	-0.052392
DDX11	10	0.00028396	0.0022986	0.069068	639	7	-0.61741	0.40127	0.62031	1	11439	2	-0.61741	0.30494	0.60456	0.999995	9862	4	0.07007	0.35721	0.6077	1	11434	3	0.07007
VCPIP1	10	0.00028399	0.0022986	0.069068	640	9	-1.1108	0.99941	0.99942	1	19098	0	-1.1108	0.20813	0.49245	0.999995	8092	6	-0.46127	0.3418	0.59599	1	11238	2	-0.46127
WDR25	10	0.00028416	0.0022991	0.069068	641	8	-1.0004	0.97235	0.97251	1	18168	0	-1.0004	3.2666e-05	0.00028717	0.02807	197	9	-1.2287	0.42142	0.6554	1	12282	1	-1.2287
NAT10	10	0.00028575	0.0023089	0.069222	642	8	-0.96855	0.99716	0.99717	1	18936	0	-0.96855	0.00045182	0.0033938	0.123538	529	9	-1.1875	0.99969	0.9997	1	19166	0	-1.1875
AARS	10	0.0002862	0.002312	0.069222	643	8	-1.0121	0.95926	0.95942	1	17884	0	-1.0121	2.9358e-06	3.3164e-05	0.00863	74	9	-1.9909	0.89917	0.93205	1	17429	1	-1.9909
MTG1	10	0.00028677	0.0023151	0.069222	644	9	-1.2496	0.78531	0.87624	1	16195	1	-1.2496	0.0042071	0.024798	0.382628	1247	7	-0.74499	0.99565	0.99566	1	18913	0	-0.74499
PRCC	10	0.00028733	0.0023197	0.069253	645	7	-1.044	0.25763	0.49159	1	9266	2	-1.044	0.00022687	0.0018605	0.088081	405	6	-1.1937	0.48234	0.70122	1	13116	1	-1.1937
USP17L18	10	0.00028836	0.0023254	0.069315	646	9	-0.91537	0.9503	0.95068	1	17713	1	-0.91537	6.0306e-06	6.3244e-05	0.011939	102	8	-1.5641	0.97889	0.97895	1	18449	0	-1.5641
TBCC	10	0.00029006	0.0023362	0.069529	647	8	-1.3299	0.94982	0.95024	1	17701	1	-1.3299	0.00078582	0.0055595	0.158394	673	8	-1.2464	0.999	0.99902	1	19087	0	-1.2464
NUBP1	10	0.00029125	0.0023454	0.069697	648	8	-0.72986	0.98309	0.98316	1	18470	0	-0.72986	3.3171e-06	3.8306e-05	0.009337	79	8	-1.4045	0.83908	0.91312	1	17009	1	-1.4045
MFAP1	10	0.00029271	0.0023542	0.069714	649	8	-1.3776	0.99044	0.99052	1	18676	0	-1.3776	0.020201	0.093858	0.753051	2396	4	0.042313	0.39021	0.63216	1	11893	2	0.042313
TANGO6	10	0.00029331	0.0023588	0.069714	650	8	-1.6973	0.63329	0.78337	1	14388	1	-1.6973	0.0055054	0.030954	0.432008	1379	8	-1.032	0.99787	0.99789	1	19007	0	-1.032
H2AFZ	10	0.0002942	0.0023634	0.069714	651	9	-1.3715	0.99961	0.99961	1	19119	0	-1.3715	0.091992	0.29065	0.999995	5136	6	-0.85307	0.95214	0.95604	1	17961	1	-0.85307
ROMO1	10	0.00029447	0.0023655	0.069714	652	9	-0.73537	0.99173	0.99179	1	18715	0	-0.73537	7.3054e-06	7.6355e-05	0.013335	110	8	-1.4053	0.57688	0.77323	1	14435	2	-1.4053
STRAP	10	0.00029503	0.0023696	0.069714	653	7	-1.7475	0.11439	0.28822	0.933621	5716	2	-1.7475	0.0081828	0.043293	0.519524	1604	6	-0.37003	0.95308	0.95667	1	17977	1	-0.37003
SARS	10	0.00029563	0.0023727	0.069714	654	8	-1.6742	0.61184	0.77184	1	14179	1	-1.6742	0.0032565	0.02017	0.344013	1128	8	-1.3831	0.92017	0.93974	1	17609	1	-1.3831
GTPBP2	10	0.00029606	0.0023752	0.069714	655	9	-0.84077	0.6686	0.80305	1	14770	1	-0.84077	0.0040259	0.023917	0.376874	1221	8	-1.2608	0.99853	0.99855	1	19048	0	-1.2608
FNTB	10	0.00029654	0.0023783	0.069714	656	7	-1.0523	0.40013	0.61931	1	11427	2	-1.0523	0.00030744	0.0024015	0.099446	465	9	-1.1729	0.96663	0.96695	1	18177	1	-1.1729
HIST1H2BL	10	0.00029656	0.0023786	0.069714	657	8	-1.1466	0.98353	0.9836	1	18482	0	-1.1466	0.0072337	0.038957	0.488699	1535	7	-0.90612	0.01918	0.076599	0.769654	1777	2	-0.90612
ARHGAP9	10	0.00029889	0.0023912	0.069977	658	8	-0.6566	0.45925	0.67114	1	12296	1	-0.6566	0.13546	0.37178	0.999995	6236	4	-0.092907	0.078804	0.22657	0.908798	4544	3	-0.092907
GRHL2	10	0.00029983	0.0023973	0.070051	659	7	-1.1469	0.91381	0.9248	1	17171	1	-1.1469	0.0018489	0.012089	0.256929	905	8	-0.84342	0.94597	0.95225	1	17868	1	-0.84342
SNRNP35	10	0.00030106	0.0024025	0.070095	660	7	-1.1011	0.78494	0.876	1	16190	1	-1.1011	0.0027165	0.017172	0.31383	1052	6	-0.68027	0.66952	0.82377	1	15366	1	-0.68027
EIF4A1	10	0.0003081	0.0024544	0.071501	661	8	-0.9731	0.86914	0.90436	1	16757	1	-0.9731	1.0917e-06	1.4397e-05	0.006762	41	10	-1.617	1	1	1	19244	0	-1.617
MAD1L1	10	0.00030883	0.0024621	0.071618	662	8	-1.0877	0.81611	0.88703	1	16413	1	-1.0877	0.0010898	0.0074152	0.188622	756	7	-1.2965	0.75381	0.86419	1	16123	1	-1.2965
NVL	10	0.0003097	0.0024678	0.071674	663	8	-1.0441	0.20755	0.4233	0.984226	8057	1	-1.0441	0.015919	0.076587	0.685615	2150	8	-0.96206	0.78439	0.88066	1	16420	2	-0.96206
LRRC73	10	0.00031187	0.0024832	0.072013	664	7	-0.84714	0.26908	0.50455	1	9487	2	-0.84714	0.15823	0.41134	0.999995	6821	6	-0.37004	0.073533	0.21557	0.901494	4353	3	-0.37004
TBC1D3F	10	0.00031294	0.0024925	0.072173	665	7	-1.1349	0.20903	0.42532	0.984387	8091	3	-1.1349	0.036623	0.14598	0.896011	3121	5	-0.25747	0.51854	0.72868	1	13598	2	-0.25747
MED17	10	0.00031328	0.0024966	0.072184	666	7	-1.8463	0.021525	0.082327	0.783367	1902	1	-1.8463	0.039033	0.15329	0.91223	3221	6	-1.3659	0.98949	0.98953	1	18702	0	-1.3659
PSMG3	10	0.00031724	0.0025187	0.072472	667	9	-0.7316	0.99547	0.9955	1	18852	0	-0.7316	1.3626e-06	1.8767e-05	0.006876	51	10	-1.2067	0.99993	0.99994	1	19205	0	-1.2067
HIST3H2BB	10	0.00031725	0.0025187	0.072472	668	6	-0.48566	0.61022	0.77098	1	14168	2	-0.48566	3.0526e-05	0.0002702	0.026958	193	7	-0.94068	0.26151	0.50126	0.989089	9570	3	-0.94068
WBSCR22	10	0.00031739	0.0025187	0.072472	669	5	-0.43868	0.29746	0.52953	1	9918	3	-0.43868	0.00064009	0.0046304	0.14198	628	9	-1.1246	0.26806	0.50921	0.9896	9725	1	-1.1246
NPIPA5	10	0.00031826	0.0025254	0.072472	670	8	-0.93946	0.15958	0.3551	0.963336	6881	1	-0.93946	0.050539	0.18682	0.971987	3679	4	-0.2899	0.012934	0.056209	0.739318	1350	2	-0.2899
PDHB	10	0.00031829	0.0025254	0.072472	671	9	-0.93036	0.94711	0.94779	1	17650	1	-0.93036	0.2316	0.52535	0.999995	8612	5	-0.2393	0.27257	0.51457	0.991552	9815	4	-0.2393
ASNA1	10	0.00031962	0.0025336	0.07258	672	7	-0.50274	0.36029	0.5846	1	10831	1	-0.50274	0.047533	0.17823	0.959996	3556	5	-0.3253	0.055989	0.17851	0.875771	3695	2	-0.3253
HIST1H2AJ	10	0.00032016	0.0025367	0.07258	673	8	-0.70115	0.9901	0.99015	1	18667	0	-0.70115	0.053219	0.19446	0.985156	3778	6	-0.46842	0.93794	0.94783	1	17771	1	-0.46842
SLMAP	10	0.00032134	0.0025439	0.072678	674	7	-1.0079	0.93866	0.94089	1	17515	1	-1.0079	0.18825	0.46123	0.999995	7593	5	-0.28595	0.99715	0.99716	1	18972	0	-0.28595
KRTAP5-11	10	0.00032232	0.0025511	0.072693	675	6	-0.72591	0.031031	0.11022	0.813545	2459	4	-0.72591	0.17375	0.43738	0.999995	7212	3	0.078576	0.18767	0.40967	0.969763	7897	4	0.078576
EIF2B1	10	0.0003224	0.0025526	0.072693	676	9	-1.4392	0.88944	0.91276	1	16917	1	-1.4392	7.6789e-06	7.9955e-05	0.013746	112	10	-3.4226	0.99999	1	1	19234	0	-3.4226
POLR2J	10	0.00032317	0.0025557	0.072693	677	9	-1.8904	0.89175	0.91379	1	16936	1	-1.8904	0.072012	0.24522	0.999995	4524	5	-0.7803	0.60036	0.79107	1	14768	2	-0.7803
REV1	10	0.00032542	0.0025717	0.073038	678	9	-1.0835	0.11391	0.28746	0.932936	5705	1	-1.0835	0.16422	0.42157	0.999995	6976	3	0.074961	0.70235	0.83874	1	15637	1	0.074961
PRAMEF10	10	0.0003263	0.0025758	0.073047	679	5	-0.40051	0.74655	0.8501	1	15688	2	-0.40051	0.16026	0.41488	0.999995	6877	4	0.013282	0.37207	0.61875	1	11651	3	0.013282
SIN3A	10	0.00032864	0.0025922	0.073406	680	9	-1.5483	0.97175	0.9719	1	18145	0	-1.5483	0.0080433	0.042638	0.516705	1589	8	-1.1547	0.99697	0.99698	1	18966	0	-1.1547
COPS5	10	0.00033169	0.0026143	0.073923	681	8	-1.198	0.88696	0.91167	1	16901	1	-1.198	0.00018016	0.0015006	0.079167	365	8	-2.2251	0.59583	0.78759	1	14710	2	-2.2251
RPS13	10	0.00033305	0.0026241	0.07409	682	7	-1.4678	0.92031	0.9286	1	17248	1	-1.4678	0.0045809	0.02662	0.39829	1286	8	-1.3286	0.43764	0.66761	1	12497	1	-1.3286
NKTR	10	0.00033712	0.0026529	0.074728	683	8	-1.3007	0.99875	0.99875	1	19024	0	-1.3007	0.0017442	0.011449	0.246611	893	9	-0.59542	0.99947	0.99947	1	19137	0	-0.59542
PNKP	10	0.00033752	0.0026544	0.074728	684	8	-0.80559	0.72609	0.83718	1	15427	1	-0.80559	0.16183	0.41758	0.999995	6910	5	-0.41605	0.077252	0.2234	0.908798	4479	3	-0.41605
PSMD14	10	0.00033845	0.0026622	0.074836	685	8	-0.95632	0.86426	0.90254	1	16715	1	-0.95632	0.0018866	0.01232	0.260124	911	8	-1.2458	0.75169	0.86305	1	16107	2	-1.2458
RPL30	10	0.0003406	0.002675	0.075087	686	8	-0.8995	0.98488	0.98497	1	18516	0	-0.8995	0.00039835	0.0030216	0.115333	504	8	-1.6112	0.99664	0.99667	1	18950	0	-1.6112
MRPS27	10	0.0003422	0.0026832	0.075099	687	6	-1.3321	0.97882	0.97888	1	18336	0	-1.3321	0.023471	0.10498	0.792787	2544	4	-0.213	0.039338	0.1379	0.842761	2947	1	-0.213
SFSWAP	10	0.00034233	0.0026832	0.075099	688	9	-1.0292	0.97074	0.9709	1	18121	0	-1.0292	0.057741	0.207	0.999624	3961	5	-0.41072	0.48654	0.70442	1	13176	3	-0.41072
THOC5	10	0.00034426	0.0026956	0.075298	689	9	-0.97308	0.99871	0.99871	1	19022	0	-0.97308	0.0044994	0.026228	0.394875	1278	8	-1.1556	0.99185	0.9919	1	18782	0	-1.1556
SHQ1	10	0.00034456	0.0026981	0.075298	690	8	-0.50145	0.82081	0.88833	1	16438	1	-0.50145	9.4594e-05	0.00079312	0.052663	290	8	-1.2505	0.93024	0.94408	1	17687	1	-1.2505
ERAL1	10	0.00034665	0.002711	0.075547	691	9	-0.83593	0.99829	0.9983	1	18995	0	-0.83593	0.020143	0.093632	0.752498	2392	6	-0.63684	0.66924	0.82364	1	15359	2	-0.63684
ILF2	10	0.00034853	0.0027254	0.07572	692	9	-1.7679	0.99963	0.99963	1	19125	0	-1.7679	7.0455e-05	0.0005967	0.043893	261	10	-1.5162	0.99993	0.99994	1	19208	0	-1.5162
LSM7	10	0.0003487	0.0027264	0.07572	693	9	-1.1722	0.99733	0.99734	1	18945	0	-1.1722	0.00057927	0.0042263	0.136546	596	7	-1.7172	0.59094	0.78394	1	14637	2	-1.7172
USP17L21	10	0.00034917	0.002729	0.07572	694	8	-0.84325	0.49334	0.70103	1	12854	1	-0.84325	3.2287e-06	3.7278e-05	0.009203	78	8	-1.2041	0.8488	0.91824	1	17109	1	-1.2041
PDPK1	10	0.00035115	0.0027424	0.075981	695	6	-0.42594	0.12056	0.29739	0.937875	5878	3	-0.42594	0.018953	0.088917	0.733966	2329	6	-0.53825	0.50737	0.72015	1	13448	2	-0.53825
SOD1	10	0.0003535	0.0027568	0.07627	696	8	-1.8536	0.93715	0.93975	1	17483	1	-1.8536	0.0021553	0.013945	0.279271	960	9	-1.8261	0.08489	0.23894	0.912371	4796	1	-1.8261
USP17L20	10	0.0003573	0.0027732	0.076615	697	6	-1.0585	0.14359	0.33174	0.952075	6490	4	-1.0585	0.032725	0.13413	0.874606	2941	6	-0.41603	0.38564	0.62872	1	11832	3	-0.41603
FEN1	10	0.00036159	0.0028066	0.077428	698	9	-1.1909	0.99926	0.99927	1	19081	0	-1.1909	0.00044709	0.0033645	0.123153	526	9	-1.0819	0.97226	0.97242	1	18301	0	-1.0819
TPX2	10	0.00036216	0.0028113	0.077444	699	9	-2.2857	0.6189	0.7756	1	14262	1	-2.2857	0.0001446	0.0012317	0.06935	342	8	-1.9647	0.18494	0.40609	0.969763	7829	2	-1.9647
LIG1	10	0.00036468	0.0028287	0.077748	700	9	-0.94598	0.83927	0.894	1	16540	1	-0.94598	0.016463	0.07875	0.694068	2183	6	-0.49565	0.23385	0.46755	0.984215	8940	1	-0.49565
PES1	10	0.00036518	0.0028313	0.077748	701	8	-1.652	0.95667	0.95686	1	17826	0	-1.652	0.0023675	0.015204	0.290274	1006	9	-1.1559	0.99625	0.99629	1	18932	0	-1.1559
RANGAP1	10	0.00036557	0.0028344	0.077748	702	9	-1.2516	0.99134	0.9914	1	18701	0	-1.2516	0.046126	0.17405	0.954167	3494	6	-0.64764	0.98331	0.98338	1	18546	0	-0.64764
LARS2	10	0.00036697	0.0028462	0.077961	703	9	-0.8949	0.94929	0.94974	1	17692	1	-0.8949	3.8185e-05	0.00033344	0.03043	211	9	-1.7219	0.95117	0.95542	1	17943	1	-1.7219
RPL12	10	0.00037659	0.0029074	0.079524	704	9	-1.0675	0.74799	0.85104	1	15701	1	-1.0675	0.2874	0.58607	0.999995	9544	5	-0.39838	0.68727	0.83179	1	15507	2	-0.39838
TBC1D3K	10	0.00037963	0.0029311	0.079929	705	6	-1.3587	0.74246	0.84749	1	15640	1	-1.3587	0.008195	0.043351	0.51978	1606	6	-0.34572	0.60761	0.79665	1	14881	2	-0.34572
CHD4	10	0.0003799	0.0029331	0.079929	706	9	-1.0547	0.99882	0.99884	1	19032	0	-1.0547	0.0038453	0.023049	0.369856	1199	7	-1.4383	0.98221	0.98226	1	18519	0	-1.4383
GCN1L1	10	0.00038021	0.0029347	0.079929	707	8	-1.0205	0.7575	0.85725	1	15827	1	-1.0205	0.00017159	0.0014405	0.077049	360	8	-1.9848	0.98005	0.98011	1	18473	0	-1.9848
SP1	10	0.00038306	0.0029521	0.080275	708	7	-1.0824	0.98396	0.98404	1	18494	0	-1.0824	0.024366	0.10786	0.801638	2585	7	-0.72285	0.79553	0.88693	1	16534	2	-0.72285
NOTCH4	10	0.00038388	0.0029593	0.080275	709	8	-0.67928	0.99892	0.99893	1	19042	0	-0.67928	0.78792	0.92459	0.999995	16532	3	0.33616	0.020925	0.08206	0.776735	1887	6	0.33616
TAF1C	10	0.00038436	0.0029599	0.080275	710	9	-0.801	0.99768	0.9977	1	18963	0	-0.801	0.00067387	0.0048407	0.145873	639	7	-1.1589	0.99402	0.99404	1	18856	0	-1.1589
MST1	10	0.00038553	0.0029712	0.080468	711	8	-0.75938	0.60234	0.76686	1	14099	1	-0.75938	0.076611	0.25722	0.999995	4686	7	-0.31725	0.36593	0.61419	1	11569	3	-0.31725
MRPS16	10	0.00038646	0.0029784	0.08055	712	9	-1.3057	0.94249	0.94389	1	17582	1	-1.3057	0.090908	0.28854	0.999995	5098	5	-0.3415	0.015192	0.063635	0.754493	1497	2	-0.3415
AK6	10	0.00039227	0.0030174	0.081492	713	7	-1.1456	0.54441	0.73792	1	13560	2	-1.1456	0.16994	0.43109	0.999995	7108	5	-0.42319	0.58815	0.78181	1	14594	2	-0.42319
SLC2A10	10	0.00039307	0.0030288	0.081683	714	6	-0.62508	0.34569	0.57182	1	10628	2	-0.62508	0.00091417	0.0063457	0.170899	714	9	-0.69314	0.99784	0.99786	1	19004	0	-0.69314
TUBGCP6	10	0.00040083	0.0030802	0.082954	715	8	-1.0776	0.99914	0.99916	1	19069	0	-1.0776	0.0006594	0.0047518	0.14445	633	6	-1.6139	0.25277	0.49071	0.988283	9371	3	-1.6139
CYCS	10	0.00040157	0.0030863	0.083004	716	6	-0.88673	0.77708	0.87053	1	16086	1	-0.88673	0.00049975	0.0037157	0.130327	549	7	-0.66624	0.083198	0.23555	0.909558	4741	1	-0.66624
SYF2	10	0.00040315	0.0031002	0.083261	717	8	-1.0168	0.99152	0.99159	1	18706	0	-1.0168	0.0012181	0.0082183	0.200828	787	8	-1.2154	0.9393	0.94855	1	17786	1	-1.2154
HCFC1R1	10	0.00040395	0.0031082	0.083359	718	7	-0.4075	0.89093	0.91342	1	16930	1	-0.4075	0.05022	0.18594	0.971785	3662	5	-0.51675	0.10299	0.27488	0.921707	5482	2	-0.51675
LIG3	10	0.00040614	0.0031239	0.083527	719	8	-0.91738	0.997	0.99701	1	18927	0	-0.91738	0.0021372	0.013831	0.278288	956	8	-0.7794	0.99225	0.9923	1	18791	0	-0.7794
DENND3	10	0.00040648	0.0031265	0.083527	720	9	-1.0597	0.90978	0.92265	1	17119	1	-1.0597	0.0032176	0.01997	0.342126	1123	6	-0.74152	0.5959	0.78765	1	14713	1	-0.74152
AURKAIP1	10	0.00040686	0.0031275	0.083527	721	9	-0.76678	0.99231	0.99235	1	18738	0	-0.76678	0.0026096	0.016547	0.307681	1034	8	-0.94037	0.67793	0.82756	1	15428	1	-0.94037
ELP3	10	0.0004108	0.0031455	0.083891	722	8	-1.0309	0.92518	0.93155	1	17297	1	-1.0309	0.00016567	0.0013932	0.075356	356	8	-1.7033	0.89586	0.93094	1	17408	1	-1.7033
NUPL1	10	0.00041214	0.0031563	0.084063	723	8	-1.3606	0.98588	0.98597	1	18546	0	-1.3606	0.02018	0.093774	0.753006	2394	7	-0.55741	0.48778	0.70537	1	13194	3	-0.55741
NFATC2IP	10	0.00041307	0.0031655	0.084193	724	9	-0.74871	0.99968	0.99969	1	19131	0	-0.74871	0.00023237	0.0019048	0.088081	412	8	-1.3835	0.9377	0.9477	1	17768	1	-1.3835
TMEM30A	10	0.00041364	0.0031712	0.084227	725	9	-0.67435	0.40626	0.62466	1	11524	1	-0.67435	0.17771	0.44404	0.999995	7321	6	-0.32822	0.23091	0.46384	0.982648	8888	2	-0.32822
RAD51	10	0.00041666	0.0031933	0.084697	726	8	-1.9402	0.93944	0.94151	1	17526	1	-1.9402	3.4368e-05	0.00030259	0.028989	201	10	-1.9231	0.99995	0.99995	1	19214	0	-1.9231
SULT1A4	10	0.00041881	0.0032072	0.084872	727	9	-0.77739	0.99525	0.99528	1	18841	0	-0.77739	0.00017227	0.0014451	0.077082	361	7	-0.97193	0.66441	0.82145	1	15323	2	-0.97193
LCN10	10	0.00041924	0.0032087	0.084872	728	8	-0.57618	0.22049	0.4412	0.987457	8391	2	-0.57618	0.043849	0.16746	0.9433	3402	6	-0.29706	0.75766	0.86621	1	16158	2	-0.29706
COG8	10	0.00042081	0.0032221	0.085031	729	7	-0.72656	0.47645	0.68621	1	12562	2	-0.72656	0.00025114	0.0020297	0.090683	431	7	-0.79183	0.95496	0.95794	1	18002	1	-0.79183
PSMD4	10	0.00042131	0.0032257	0.085031	730	7	-1.4989	0.7753	0.8693	1	16058	2	-1.4989	0.0020215	0.013117	0.268416	940	7	-0.87312	0.69911	0.83725	1	15618	2	-0.87312
RCL1	10	0.00042248	0.0032313	0.085031	731	6	-0.47225	0.67151	0.8047	1	14810	1	-0.47225	0.0010232	0.0070033	0.181747	741	7	-1.2132	0.95492	0.95792	1	18001	1	-1.2132
HRNR	10	0.00042285	0.0032324	0.085031	732	4	0.0022261	0.19276	0.4026	0.974586	7742	4	0.0022261	0.0087888	0.046029	0.537496	1648	6	-0.40929	0.16145	0.37568	0.961863	7278	3	-0.40929
SF3A1	10	0.00042823	0.0032673	0.08582	733	8	-1.0647	0.93114	0.93548	1	17387	1	-1.0647	0.0019672	0.012796	0.265205	928	6	-1.3893	0.4655	0.68857	1	12879	2	-1.3893
NUFIP2	10	0.00042944	0.0032792	0.08582	734	8	-0.87276	0.96443	0.96456	1	17985	0	-0.87276	0.021693	0.099153	0.769781	2476	7	-0.65654	0.49353	0.70968	1	13273	2	-0.65654
HAUS8	10	0.00042964	0.0032797	0.08582	735	8	-1.2247	0.87451	0.90644	1	16794	1	-1.2247	0.011607	0.058424	0.608994	1846	8	-0.89423	0.57408	0.77113	1	14392	1	-0.89423
EFTUD2	10	0.0004304	0.0032869	0.08582	736	7	-2.1145	0.89532	0.91545	1	16969	1	-2.1145	0.00027608	0.0021942	0.094736	446	9	-2.7529	0.99938	0.9994	1	19129	0	-2.7529
RPS29	10	0.00043141	0.0032925	0.08582	737	6	-0.58896	0.25993	0.49461	1	9325	1	-0.58896	0.0084619	0.044537	0.52841	1623	8	-0.99294	0.31697	0.56713	1	10711	2	-0.99294
PTCD3	10	0.00043162	0.0032941	0.08582	738	7	-1.5362	0.96405	0.96418	1	17979	0	-1.5362	0.054382	0.19774	0.989773	3823	6	-0.65413	0.81721	0.89956	1	16761	1	-0.65413
DPH3	10	0.00043252	0.0032982	0.08582	739	7	-1.2901	0.97563	0.97576	1	18249	0	-1.2901	0.00040139	0.0030426	0.115333	508	7	-2.3476	0.70809	0.84149	1	15695	2	-2.3476
ZNF34	10	0.00043343	0.0033044	0.08582	740	6	-0.87266	0.8709	0.90504	1	16771	1	-0.87266	0.02148	0.098446	0.766488	2469	6	-0.67885	0.79591	0.88716	1	16537	2	-0.67885
HLA-DOB	10	0.00043366	0.0033069	0.08582	741	7	-0.7886	0.26444	0.50052	1	9420	3	-0.7886	0.82158	0.93769	0.999995	16979	3	0.18084	0.057514	0.18178	0.877395	3755	5	0.18084
DDX54	10	0.00043378	0.0033069	0.08582	742	7	-1.1923	0.92985	0.93461	1	17369	1	-1.1923	0.0071148	0.038453	0.485003	1526	8	-1.1914	0.66347	0.82103	1	15316	1	-1.1914
NOL6	10	0.00043464	0.0033131	0.085864	743	8	-1.1876	0.89581	0.91566	1	16974	1	-1.1876	0.0011385	0.0077412	0.194679	763	7	-0.96755	0.71518	0.84483	1	15762	2	-0.96755
PRUNE	10	0.00043706	0.003327	0.086108	744	9	-1.0349	0.99669	0.99673	1	18909	0	-1.0349	0.14292	0.38485	0.999995	6427	6	-0.57046	0.255	0.4935	0.988523	9424	2	-0.57046
SETD8	10	0.00043805	0.0033339	0.086172	745	9	-0.66241	0.96387	0.964	1	17975	0	-0.66241	0.023794	0.10603	0.794756	2564	6	-0.33527	0.306	0.55426	1	10488	3	-0.33527
MRPL39	10	0.00043977	0.0033501	0.086474	746	6	-0.76139	0.16073	0.35678	0.964243	6910	1	-0.76139	0.00078608	0.0055606	0.158394	674	8	-1.32	0.98666	0.98677	1	18634	0	-1.32
SUPT16H	10	0.00044084	0.0033568	0.086531	747	9	-0.99415	0.47692	0.68662	1	12570	1	-0.99415	0.0077184	0.041147	0.504764	1568	8	-1.879	0.99676	0.99678	1	18954	0	-1.879
DDX55	10	0.00044866	0.0034139	0.087885	748	8	-1.7275	0.99217	0.99222	1	18734	0	-1.7275	0.0024462	0.015655	0.295901	1015	7	-1.365	0.059378	0.18577	0.878937	3833	2	-1.365
RPS6	10	0.0004494	0.0034185	0.087886	749	8	-1.929	0.65029	0.79269	1	14598	1	-1.929	0.0017071	0.011222	0.243292	887	9	-1.9365	0.47892	0.69865	1	13077	1	-1.9365
AMPD2	10	0.00045336	0.0034473	0.088508	750	8	-0.98397	0.99951	0.99952	1	19106	0	-0.98397	0.19643	0.47412	0.999995	7793	5	-0.40391	0.97766	0.97774	1	18420	0	-0.40391
THAP1	10	0.0004578	0.0034869	0.089247	751	7	-1.3762	0.62003	0.77626	1	14271	1	-1.3762	0.032944	0.13483	0.876371	2950	5	-0.6644	0.74078	0.8575	1	15988	2	-0.6644
NRDE2	10	0.00045811	0.0034895	0.089247	752	9	-1.0954	0.9988	0.99881	1	19029	0	-1.0954	0.003175	0.019729	0.340263	1114	8	-2.0522	0.99349	0.99352	1	18834	0	-2.0522
UTP3	10	0.0004589	0.0034946	0.089247	753	8	-1.0412	0.99319	0.99324	1	18757	0	-1.0412	0.00063782	0.004615	0.141733	627	9	-1.92	0.87319	0.92428	1	17260	1	-1.92
MRPL38	10	0.0004589	0.0034946	0.089247	754	8	-0.83847	0.42634	0.64225	1	11823	2	-0.83847	0.00023903	0.0019423	0.088628	422	7	-1.2877	0.76993	0.87274	1	16273	1	-1.2877
INTS1	10	0.00046057	0.0035049	0.089391	755	6	-0.81957	0.86122	0.90142	1	16696	1	-0.81957	8.9998e-05	0.0007561	0.050907	286	10	-1.2524	0.99991	0.99992	1	19202	0	-1.2524
H3F3A	10	0.00046267	0.0035152	0.089535	756	8	-0.71259	0.13619	0.32084	0.9483	6294	2	-0.71259	0.0070279	0.038029	0.48432	1512	6	-1.2821	0.084194	0.23753	0.911875	4771	2	-1.2821
CTU2	10	0.00047616	0.0036103	0.091836	757	7	-0.88103	0.97945	0.9795	1	18357	0	-0.88103	0.00023408	0.001914	0.088081	417	9	-1.0793	0.99977	0.99978	1	19179	0	-1.0793
YARS	10	0.0004798	0.0036298	0.092211	758	9	-1.0155	0.96789	0.96797	1	18067	0	-1.0155	0.00015582	0.0013135	0.071852	352	10	-2.2248	0.99984	0.99986	1	19188	0	-2.2248
CDCA3	10	0.00048528	0.0036689	0.092948	759	9	-1.0371	0.99919	0.99921	1	19073	0	-1.0371	0.020562	0.09527	0.755124	2425	8	-0.54773	0.99296	0.99301	1	18813	0	-0.54773
RPA2	10	0.00048554	0.003671	0.092948	760	6	-1.5026	0.57381	0.75242	1	13827	2	-1.5026	0.31141	0.61127	0.999995	9953	4	-0.22112	0.56026	0.76057	1	14194	2	-0.22112
SMN1	10	0.000487	0.0036741	0.092948	761	7	-1.5698	0.95039	0.95076	1	17715	1	-1.5698	0.0010767	0.0073334	0.187285	753	9	-1.0444	0.99759	0.99762	1	18993	0	-1.0444
AMD1	10	0.0004875	0.0036782	0.092948	762	8	-1.0387	0.96524	0.96536	1	18010	0	-1.0387	0.56383	0.8142	0.999995	13753	4	-0.26265	0.12068	0.3088	0.933202	6108	2	-0.26265
THOC3	10	0.0004895	0.0036879	0.093029	763	9	-0.8394	0.28022	0.5143	1	9643	1	-0.8394	0.033032	0.13509	0.877358	2954	5	-0.61771	0.3686	0.61617	1	11609	2	-0.61771
ERH	10	0.00048974	0.003691	0.093029	764	6	-0.98523	0.21052	0.42742	0.984723	8139	4	-0.98523	0.089059	0.28494	0.999995	5037	5	-0.10036	0.26649	0.50735	0.989089	9691	4	-0.10036
CSF3	10	0.00049054	0.0036972	0.093063	765	7	-0.90168	0.65508	0.79529	1	14636	2	-0.90168	0.00838	0.04419	0.525257	1620	6	-0.86453	0.98892	0.98898	1	18690	0	-0.86453
CHGA	10	0.000495	0.003727	0.093691	766	8	-0.93604	0.65784	0.79679	1	14671	2	-0.93604	0.051952	0.19085	0.978668	3733	7	-1.1327	0.93851	0.94813	1	17777	1	-1.1327
PSMB7	10	0.00049601	0.0037322	0.093698	767	9	-1.1478	0.97734	0.97742	1	18292	0	-1.1478	1.1677e-07	1.2854e-06	0.001125	20	10	-4.5698	1	1	1	19251	0	-4.5698
AGAP11	10	0.00049819	0.0037481	0.093976	768	5	-0.46668	0.16885	0.3685	0.965809	7129	3	-0.46668	0.014525	0.070771	0.661365	2059	6	-0.34576	0.24955	0.48683	0.987776	9294	2	-0.34576
INTS10	10	0.00049948	0.0037568	0.09404	769	8	-1.01	0.03913	0.13019	0.825435	2882	2	-1.01	0.62902	0.85281	0.999995	14657	4	0.047691	0.57374	0.77088	1	14388	3	0.047691
IMMT	10	0.00050015	0.0037604	0.09404	770	8	-1.1567	0.91802	0.92724	1	17222	1	-1.1567	0.00083761	0.0058768	0.164005	689	8	-1.2741	0.56468	0.76391	1	14263	1	-1.2741
CENPO	10	0.00050111	0.0037681	0.094111	771	9	-0.90588	0.98839	0.98847	1	18617	0	-0.90588	0.031931	0.13171	0.869774	2906	5	-0.26128	0.08093	0.23093	0.908798	4649	5	-0.26128
ENTPD2	10	0.0005026	0.003781	0.094309	772	9	-0.78358	0.99604	0.99607	1	18870	0	-0.78358	0.0083782	0.04418	0.525257	1619	4	-0.00013781	0.24888	0.48604	0.987642	9280	4	-0.00013781
RPL39	10	0.0005074	0.0038088	0.094782	773	7	-1.2181	0.68643	0.81333	1	14961	1	-1.2181	0.084	0.27496	0.999995	4913	6	-0.73842	0.40146	0.64049	1	12033	3	-0.73842
SOD2	10	0.0005076	0.0038098	0.094782	774	8	-0.84542	0.95741	0.9576	1	17842	0	-0.84542	0.03219	0.13255	0.871684	2918	6	-0.44427	0.68507	0.83078	1	15481	2	-0.44427
TWISTNB	10	0.00051009	0.0038226	0.094979	775	8	-0.99886	0.98867	0.98873	1	18625	0	-0.99886	0.0022333	0.014415	0.283187	979	6	-1.0088	0.07102	0.21034	0.897258	4269	2	-1.0088
TFAM	10	0.00051286	0.0038396	0.09516	776	8	-1.2739	0.35845	0.58297	1	10814	2	-1.2739	0.00092836	0.0064264	0.171872	719	9	-1.0287	0.20938	0.43704	0.974593	8421	1	-1.0287
CA14	10	0.00051368	0.0038442	0.09516	777	9	-0.61366	0.17048	0.37087	0.966158	7169	1	-0.61366	0.041624	0.16096	0.92738	3326	4	-0.15997	0.40949	0.64642	1	12138	3	-0.15997
EEF2	10	0.0005139	0.0038448	0.09516	778	8	-1.387	0.64338	0.78889	1	14505	2	-1.387	5.6097e-06	5.8873e-05	0.011568	98	8	-2.1464	0.99281	0.99286	1	18809	0	-2.1464
ZBTB12	10	0.00052567	0.0039183	0.096856	779	7	-0.64944	0.38156	0.60314	1	11140	2	-0.64944	0.078505	0.26193	0.999995	4747	7	-0.4252	0.090544	0.25031	0.917543	5004	2	-0.4252
RPL10	10	0.00053452	0.0039718	0.098052	780	7	-1.6487	0.55332	0.74221	1	13636	2	-1.6487	0.017927	0.084702	0.720367	2262	4	-0.069711	0.24066	0.47603	0.984694	9108	3	-0.069711
TEFM	10	0.00053683	0.0039856	0.098268	781	6	-1.042	0.085379	0.2357	0.905626	4788	3	-1.042	0.030509	0.12734	0.852878	2865	5	-0.58021	0.17188	0.38923	0.963382	7545	3	-0.58021
SUDS3	10	0.00054095	0.0040083	0.0987	782	7	-0.97154	0.24814	0.47892	0.999291	9033	1	-0.97154	0.035695	0.14317	0.891107	3080	7	-0.91697	0.55428	0.75602	1	14110	2	-0.91697
UFD1L	10	0.00054243	0.0040196	0.098852	783	6	-1.1622	0.28174	0.51568	1	9666	2	-1.1622	0.00060673	0.0044068	0.138654	612	8	-2.8795	0.18945	0.41185	0.969763	7949	1	-2.8795
DCTN3	10	0.00054768	0.0040509	0.099496	784	7	-1.0784	0.98004	0.98009	1	18380	0	-1.0784	0.0027657	0.017462	0.316911	1060	9	-0.86594	0.66904	0.82357	1	15356	1	-0.86594
BOP1	10	0.0005484	0.0040587	0.099519	785	9	-1.262	0.99685	0.99688	1	18917	0	-1.262	0.0034814	0.021291	0.352515	1162	4	-0.14595	0.46125	0.68534	1	12822	2	-0.14595
MDN1	10	0.00054919	0.0040664	0.099519	786	9	-1.1148	0.94148	0.94308	1	17562	1	-1.1148	0.016081	0.077238	0.68888	2158	8	-0.94613	0.95057	0.95504	1	17934	1	-0.94613
NAA35	10	0.00055038	0.004072	0.099519	787	8	-0.94449	0.99783	0.99785	1	18973	0	-0.94449	0.024178	0.10729	0.799974	2577	7	-0.95463	0.43242	0.66372	1	12412	1	-0.95463
CMTR1	10	0.00055058	0.0040725	0.099519	788	8	-0.64993	0.99609	0.99612	1	18872	0	-0.64993	0.019073	0.089418	0.737088	2333	7	-1.0379	0.69068	0.83337	1	15534	2	-1.0379
TXNL4A	10	0.00055437	0.0040972	0.099995	789	5	-0.35136	0.23766	0.46473	0.995158	8791	4	-0.35136	0.0023961	0.01537	0.292157	1012	7	-0.98057	0.86807	0.92294	1	17228	1	-0.98057
ANKLE2	10	0.00055953	0.0041358	0.100808	790	8	-0.72462	0.48406	0.69285	1	12697	1	-0.72462	0.023045	0.10357	0.788242	2525	6	-0.57136	0.01437	0.060941	0.747534	1441	2	-0.57136
MRPS11	10	0.00056394	0.0041702	0.101391	791	8	-0.79332	0.97091	0.97106	1	18124	0	-0.79332	4.5384e-05	0.00038795	0.033956	220	9	-1.2703	0.99108	0.99115	1	18756	0	-1.2703
PFDN6	10	0.00056403	0.0041702	0.101391	792	6	-1.4036	0.0052131	0.025685	0.615535	738	1	-1.4036	0.00020784	0.0017096	0.08356	393	9	-1.6592	0.99626	0.9963	1	18933	0	-1.6592
CFC1B	10	0.0005676	0.0041918	0.101788	793	8	-1.0147	0.46552	0.67664	1	12371	1	-1.0147	0.48602	0.7669	0.999995	12745	4	-0.14759	0.095727	0.26063	0.921121	5190	4	-0.14759
LSG1	10	0.00056972	0.0042073	0.102034	794	7	-1.0627	0.73998	0.84588	1	15613	1	-1.0627	6.3662e-05	0.00053243	0.040847	251	9	-1.3113	0.9987	0.99871	1	19067	0	-1.3113
CMPK1	10	0.00057135	0.0042181	0.102167	795	6	-0.89705	0.14921	0.33999	0.955477	6631	2	-0.89705	0.035136	0.14151	0.889762	3050	5	-0.94938	0.6206	0.80268	1	14990	1	-0.94938
ARPC4	10	0.00057588	0.0042432	0.102648	796	8	-0.84575	0.9137	0.92475	1	17169	1	-0.84575	7.2052e-05	0.00061007	0.043998	267	8	-1.2903	0.60877	0.79754	1	14897	1	-1.2903
TCHHL1	10	0.00057757	0.0042546	0.10276	797	7	-1.4659	0.95418	0.95436	1	17780	1	-1.4659	0.62087	0.84802	0.999995	14549	4	0.30493	0.58721	0.78107	1	14578	3	0.30493
PRAMEF15	10	0.000578	0.0042587	0.10276	798	7	-0.77046	0.94321	0.94448	1	17595	1	-0.77046	0.038125	0.15051	0.90768	3180	7	-0.55692	0.24792	0.48488	0.987354	9260	3	-0.55692
RBMX	10	0.00057893	0.0042664	0.10276	799	8	-1.1767	0.087771	0.24084	0.907424	4881	2	-1.1767	0.00013301	0.0011309	0.066394	328	7	-1.9273	0.96089	0.96222	1	18080	1	-1.9273
ZBTB42	10	0.00057951	0.0042692	0.10276	800	8	-0.73164	0.99544	0.99548	1	18850	0	-0.73164	0.41248	0.71088	0.999995	11652	5	-0.2456	0.41854	0.65327	1	12245	3	-0.2456
EIF3A	10	0.00058085	0.0042798	0.102885	801	9	-2.1407	0.97355	0.9737	1	18192	0	-2.1407	0.0022857	0.01472	0.285588	989	9	-1.4082	0.99968	0.99969	1	19164	0	-1.4082
SRSF11	10	0.00058392	0.0043003	0.103251	802	6	-1.217	0.83414	0.89235	1	16511	1	-1.217	0.0076662	0.040891	0.503769	1563	6	-0.76996	0.85257	0.91912	1	17139	1	-0.76996
MAD2L1BP	10	0.00058675	0.0043132	0.10343	803	9	-0.77153	0.52506	0.72853	1	13383	1	-0.77153	0.055743	0.20149	0.994269	3874	7	-0.41529	0.97958	0.97964	1	18457	0	-0.41529
TIMM44	10	0.00058777	0.0043235	0.103548	804	8	-1.0174	0.9433	0.94456	1	17599	1	-1.0174	0.00010377	0.00088053	0.05633	300	9	-2.5212	0.99441	0.99444	1	18870	0	-2.5212
GMEB2	10	0.00059387	0.0043605	0.104132	805	8	-0.53193	0.97342	0.97358	1	18190	0	-0.53193	0.12124	0.34594	0.999995	5886	6	-0.49021	0.032775	0.11854	0.832583	2558	3	-0.49021
FIGNL1	10	0.00059423	0.004363	0.104132	806	9	-0.55647	0.94096	0.94267	1	17556	1	-0.55647	0.70572	0.89464	0.999995	15690	3	0.22143	0.062301	0.19207	0.883832	3951	5	0.22143
MCRS1	10	0.00059441	0.0043641	0.104132	807	6	-0.72338	0.85705	0.89993	1	16670	1	-0.72338	0.012363	0.061632	0.627598	1890	6	-0.5924	0.40677	0.64445	1	12110	1	-0.5924
PKN2	10	0.00059779	0.0043885	0.104585	808	8	-1.3934	0.57827	0.75461	1	13883	1	-1.3934	0.28726	0.58591	0.999995	9542	2	0.21843	0.108	0.28471	0.924658	5663	4	0.21843
MZF1	10	0.0005985	0.0043939	0.104585	809	7	-0.88341	0.86987	0.90465	1	16762	1	-0.88341	0.00035651	0.0027254	0.106884	491	8	-1.5809	0.78762	0.88248	1	16446	1	-1.5809
TNPO3	10	0.00060398	0.004434	0.105308	810	9	-1.1706	0.75244	0.85393	1	15755	1	-1.1706	0.0023328	0.014998	0.288379	1000	7	-1.7474	0.67892	0.82799	1	15432	2	-1.7474
RPS15A	10	0.00060449	0.0044361	0.105308	811	8	-0.96361	0.69143	0.81629	1	15017	1	-0.96361	0.29542	0.59463	0.999995	9687	2	0.12101	0.14332	0.35094	0.951625	6849	4	0.12101
MIPEP	10	0.00060537	0.0044407	0.105308	812	8	-0.95372	0.99591	0.99593	1	18864	0	-0.95372	0.10753	0.32054	0.999995	5541	6	-0.63862	0.98971	0.98975	1	18715	0	-0.63862
DNMT1	10	0.00060665	0.0044479	0.105349	813	7	-0.96369	0.58994	0.76052	1	13989	2	-0.96369	1.7804e-05	0.00016171	0.020452	151	8	-1.0523	0.60655	0.79583	1	14861	2	-1.0523
PEX6	10	0.00060975	0.0044664	0.105657	814	7	-0.7882	0.89883	0.91713	1	17008	1	-0.7882	0.052782	0.19322	0.984476	3757	6	-0.58693	0.96683	0.96713	1	18184	1	-0.58693
ARCN1	10	0.00061214	0.0044793	0.105831	815	6	-1.4009	0.99331	0.99336	1	18762	0	-1.4009	0.014452	0.07047	0.661365	2050	7	-1.6027	0.93359	0.94568	1	17724	1	-1.6027
MSX2	10	0.00061575	0.0045096	0.106417	816	6	-0.99861	0.96698	0.96707	1	18048	0	-0.99861	0.357	0.65749	0.999995	10733	3	0.18853	0.18656	0.40819	0.969763	7865	4	0.18853
PSME4	10	0.00061853	0.0045232	0.106463	817	8	-0.95813	0.98158	0.98163	1	18426	0	-0.95813	0.99642	0.99645	0.999995	19090	1	0.050559	0.078722	0.22639	0.908798	4539	4	0.050559
DTYMK	10	0.00061917	0.0045276	0.106463	818	6	-0.80587	0.93945	0.94151	1	17527	1	-0.80587	0.00041482	0.0031342	0.116734	517	6	-1.1182	0.99273	0.99277	1	18805	0	-1.1182
AQP12A	10	0.00061933	0.0045281	0.106463	819	4	-0.17004	0.57553	0.75324	1	13849	2	-0.17004	0.0019607	0.012759	0.265205	924	3	0.50638	0.0011022	0.0067643	0.612947	185	6	0.50638
MAGOH	10	0.00062259	0.0045541	0.106943	820	7	-0.95528	0.95737	0.95756	1	17840	0	-0.95528	0.3446	0.6452	0.999995	10513	5	-0.023417	0.10717	0.28309	0.924658	5632	5	-0.023417
TMEM45B	10	0.00062646	0.004578	0.107373	821	5	-0.43681	0.92005	0.92844	1	17241	1	-0.43681	0.1169	0.33802	0.999995	5772	5	-0.05436	0.04353	0.14989	0.853123	3170	5	-0.05436
SLC2A1	10	0.00062763	0.0045862	0.107435	822	9	-1.0536	0.92724	0.93287	1	17335	1	-1.0536	0.37673	0.67681	0.999995	11040	1	0.33106	0.12602	0.31895	0.936697	6290	5	0.33106
GGPS1	10	0.00062963	0.0045991	0.107523	823	8	-1.1791	0.95662	0.95681	1	17825	0	-1.1791	2.9027e-06	3.2907e-05	0.00863	73	9	-3.0983	0.79145	0.88461	1	16484	1	-3.0983
RPS18	10	0.00062998	0.0046011	0.107523	824	9	-0.71245	0.99665	0.99667	1	18905	0	-0.71245	0.0019815	0.012869	0.265318	932	8	-0.73396	0.99568	0.9957	1	18915	0	-0.73396
NUP85	10	0.00063143	0.0046129	0.107669	825	8	-0.64611	0.99885	0.99886	1	19036	0	-0.64611	0.00017128	0.0014361	0.077049	358	7	-1.0289	0.56471	0.76392	1	14264	2	-1.0289
MRPS7	10	0.00063776	0.0046556	0.108533	826	8	-1.1236	0.51087	0.71641	1	13135	1	-1.1236	0.0099171	0.051041	0.570641	1718	8	-0.6728	0.998	0.99802	1	19015	0	-0.6728
ZACN	10	0.00064068	0.0046746	0.108845	827	7	-0.67427	0.82181	0.88862	1	16444	1	-0.67427	0.036223	0.14475	0.893391	3107	7	-0.51867	0.98687	0.98698	1	18642	0	-0.51867
MMS22L	10	0.00064823	0.0047255	0.109897	828	6	-0.98224	0.64104	0.7876	1	14471	1	-0.98224	0.00089416	0.0062151	0.168324	710	6	-1.3375	0.98616	0.98625	1	18615	0	-1.3375
WDR73	10	0.00065247	0.0047515	0.110368	829	8	-0.91227	0.75138	0.85323	1	15745	1	-0.91227	0.038565	0.15186	0.910375	3198	5	-0.2552	0.86492	0.92216	1	17212	1	-0.2552
LCN15	10	0.00066024	0.0047955	0.111255	830	6	-0.78853	0.28658	0.51992	1	9741	2	-0.78853	0.025541	0.11162	0.811756	2641	6	-0.8446	0.47006	0.69201	1	12949	1	-0.8446
SF3A3	10	0.00066131	0.0048022	0.111276	831	8	-1.6722	0.99943	0.99944	1	19099	0	-1.6722	6.766e-05	0.00056842	0.042318	258	9	-1.7789	0.99883	0.99884	1	19076	0	-1.7789
CASP8AP2	10	0.00067006	0.0048525	0.112308	832	8	-1.1875	0.82284	0.88892	1	16450	1	-1.1875	0.019586	0.091445	0.745494	2359	6	-1.2902	0.98326	0.98333	1	18544	0	-1.2902
TOMM20	10	0.00067191	0.0048649	0.112403	833	8	-0.99674	0.98619	0.98628	1	18554	0	-0.99674	0.00053026	0.0039003	0.133611	562	7	-1.234	0.70303	0.83905	1	15643	2	-1.234
CHAF1B	10	0.0006729	0.0048731	0.112403	834	9	-1.4533	0.86337	0.90223	1	16710	1	-1.4533	0.12194	0.3473	0.999995	5909	5	-0.70155	0.85172	0.91893	1	17132	1	-0.70155
SNAPC3	10	0.00067316	0.0048741	0.112403	835	7	-0.87325	0.096244	0.25879	0.916407	5205	2	-0.87325	5.253e-05	0.00044502	0.036778	232	5	-0.4471	0.82835	0.90632	1	16894	2	-0.4471
AQP7	10	0.00067635	0.0048942	0.112603	836	7	-0.71372	0.22699	0.45014	0.988009	8560	2	-0.71372	0.015792	0.076057	0.683942	2139	5	-0.28576	0.50143	0.71569	1	13387	1	-0.28576
GART	10	0.00067679	0.0048968	0.112603	837	9	-1.1136	0.99421	0.99423	1	18793	0	-1.1136	0.042458	0.16343	0.934596	3349	6	-0.68452	0.54534	0.74926	1	13961	2	-0.68452
TIMM10	10	0.0006774	0.0049004	0.112603	838	5	-0.44878	0.38143	0.60302	1	11139	2	-0.44878	0.0016382	0.010786	0.238083	871	5	-0.55789	0.60514	0.79472	1	14837	1	-0.55789
NDC80	10	0.00067922	0.0049112	0.112717	839	8	-2.2934	0.83685	0.89323	1	16526	1	-2.2934	0.00027773	0.0022066	0.094809	447	8	-2.4175	0.066574	0.20099	0.891994	4104	1	-2.4175
BRD2	10	0.00068555	0.0049477	0.113419	840	9	-1.0138	0.99753	0.99756	1	18956	0	-1.0138	0.49384	0.77165	0.999995	12863	4	-0.12541	0.75898	0.86689	1	16167	1	-0.12541
NAA38	10	0.00068979	0.0049739	0.113832	841	5	-0.18309	0.12872	0.30964	0.941315	6108	3	-0.18309	2.5674e-05	0.00021981	0.023129	183	6	-0.65873	0.81599	0.89886	1	16746	2	-0.65873
CCHCR1	10	0.00069058	0.0049775	0.113832	842	8	-0.93137	0.9328	0.93661	1	17408	1	-0.93137	0.039027	0.15327	0.91223	3220	6	-0.85093	0.45558	0.68111	1	12747	3	-0.85093
TARDBP	10	0.00069812	0.0050294	0.114883	843	7	-0.67685	0.0095742	0.041626	0.688611	1080	2	-0.67685	0.34843	0.649	0.999995	10583	4	-0.20921	0.30709	0.55559	1	10508	3	-0.20921
NOC4L	10	0.00070167	0.0050531	0.11526	844	8	-1.0071	0.71794	0.83205	1	15330	1	-1.0071	4.382e-05	0.00037663	0.033116	219	8	-1.5761	0.99692	0.99695	1	18963	0	-1.5761
TUBGCP2	10	0.00070238	0.0050587	0.11526	845	7	-0.79415	0.49897	0.70598	1	12934	3	-0.79415	0.0022196	0.01433	0.283021	974	8	-0.79171	0.99129	0.99136	1	18763	0	-0.79171
PAICS	10	0.00070347	0.0050639	0.11526	846	9	-0.94799	0.99451	0.99456	1	18809	0	-0.94799	0.0063078	0.03474	0.459231	1455	7	-0.83535	0.93432	0.94604	1	17733	1	-0.83535
TTLL12	10	0.00071279	0.0051271	0.116562	847	9	-0.56367	0.99958	0.99958	1	19116	0	-0.56367	0.047483	0.17807	0.959406	3555	7	-0.6012	0.85765	0.92034	1	17165	1	-0.6012
FOXD4L4	10	0.00071383	0.0051379	0.116669	848	5	-0.3931	0.090445	0.24652	0.910622	4989	4	-0.3931	0.1275	0.35743	0.999995	6040	4	0.093622	0.022634	0.08749	0.789814	1975	3	0.093622
LILRA3	10	0.00073452	0.0052783	0.119716	849	8	-0.71867	0.99646	0.9965	1	18894	0	-0.71867	0.023753	0.10591	0.794209	2559	5	-0.11275	0.24896	0.48613	0.987646	9284	4	-0.11275
TAZ	10	0.00073851	0.0052968	0.119994	850	8	-1.0037	0.61233	0.77209	1	14186	2	-1.0037	0.0010453	0.0071381	0.184003	746	9	-1.5053	0.99418	0.9942	1	18862	0	-1.5053
POLR3C	10	0.00074195	0.0053163	0.120295	851	9	-0.84929	0.99802	0.99804	1	18982	0	-0.84929	0.025643	0.11192	0.812111	2646	7	-0.855	0.66941	0.82372	1	15362	1	-0.855
OR2A1	10	0.00074388	0.0053287	0.120433	852	9	-1.4453	0.6032	0.7673	1	14106	1	-1.4453	0.094896	0.29628	0.999995	5212	5	-0.98631	0.94996	0.95467	1	17924	1	-0.98631
F8A1	10	0.00076138	0.0054413	0.122834	853	8	-0.87322	0.90698	0.92119	1	17091	1	-0.87322	0.012127	0.060613	0.621468	1877	6	-0.64449	0.943	0.95054	1	17831	1	-0.64449
ISOC2	10	0.00076326	0.0054516	0.122848	854	6	-0.96458	0.1556	0.34933	0.957335	6803	4	-0.96458	0.012319	0.061434	0.626571	1887	5	-0.47924	0.2262	0.45805	0.981229	8786	4	-0.47924
CAND1	10	0.00076372	0.0054546	0.122848	855	7	-0.95531	0.30223	0.5337	1	10007	1	-0.95531	0.016814	0.080176	0.701131	2200	7	-0.96962	0.78348	0.88016	1	16412	2	-0.96962
FAM231A	10	0.00078083	0.0055637	0.125156	856	8	-0.79423	0.96516	0.96528	1	18007	0	-0.79423	0.0063798	0.035044	0.461256	1463	5	-0.24237	0.027408	0.10233	0.820052	2229	3	-0.24237
HEXIM1	10	0.00078399	0.0055873	0.125395	857	9	-0.92343	0.99156	0.99162	1	18707	0	-0.92343	0.043203	0.16557	0.938786	3380	5	-0.28997	0.48574	0.7038	1	13165	2	-0.28997
RTF1	10	0.00078399	0.0055873	0.125395	858	9	-1.2136	0.99939	0.99941	1	19097	0	-1.2136	0.0062448	0.03444	0.457537	1449	8	-0.98724	0.99914	0.99916	1	19102	0	-0.98724
SKA3	10	0.00079054	0.00563	0.126105	859	6	-1.5367	0.96443	0.96457	1	17986	0	-1.5367	0.67831	0.88159	0.999995	15353	3	0.017564	0.21952	0.44971	0.97918	8639	3	0.017564
RPL24	10	0.00079088	0.005632	0.126105	860	8	-0.863	0.67318	0.80564	1	14827	1	-0.863	0.00043146	0.0032514	0.120402	520	8	-1.0825	0.89468	0.93057	1	17396	1	-1.0825
DHFR	10	0.00079315	0.0056418	0.126177	861	8	-1.5122	0.639	0.7865	1	14454	1	-1.5122	0.022205	0.10084	0.777386	2493	6	-0.9136	0.8499	0.91852	1	17118	1	-0.9136
CPSF4	10	0.00079558	0.0056572	0.126375	862	6	-0.61648	0.74091	0.84648	1	15621	2	-0.61648	0.01343	0.06621	0.646857	1969	6	-0.69475	0.35042	0.60267	1	11350	1	-0.69475
ORC3	10	0.00079906	0.0056763	0.126654	863	6	-0.96955	0.99067	0.99076	1	18683	0	-0.96955	0.0019413	0.012645	0.264376	920	5	-0.95579	0.74252	0.85837	1	16009	2	-0.95579
HAUS4	10	0.00080637	0.0057251	0.127596	864	8	-1.3301	0.98708	0.98718	1	18576	0	-1.3301	0.0092877	0.048232	0.555139	1672	5	-0.87318	0.97838	0.97848	1	18439	0	-0.87318
HNRNPH1	10	0.00080741	0.0057323	0.127608	865	8	-1.0666	0.98801	0.98809	1	18609	0	-1.0666	0.011617	0.058467	0.608994	1847	7	-0.83339	0.77242	0.8741	1	16304	1	-0.83339
MRPL44	10	0.00080971	0.0057482	0.127795	866	9	-1.2072	0.99907	0.99909	1	19063	0	-1.2072	0.008092	0.042859	0.516783	1594	8	-1.6262	0.97287	0.97302	1	18308	0	-1.6262
LIN52	10	0.00081104	0.0057565	0.127795	867	6	-0.69561	0.12166	0.29905	0.938261	5916	3	-0.69561	0.11637	0.33704	0.999995	5762	4	-0.28776	0.33192	0.58458	1	11041	1	-0.28776
TMEM173	10	0.00081163	0.0057606	0.127795	868	8	-0.63873	0.96827	0.96836	1	18075	0	-0.63873	0.19762	0.47602	0.999995	7825	5	-0.33252	0.68495	0.83073	1	15480	1	-0.33252
MST1L	10	0.00081743	0.0057868	0.128184	869	9	-0.60333	0.94027	0.94213	1	17543	1	-0.60333	0.23977	0.5346	0.999995	8752	4	-0.12232	0.63316	0.80791	1	15076	2	-0.12232
DDX25	10	0.000818	0.0057914	0.128184	870	8	-0.80981	0.99267	0.99272	1	18746	0	-0.80981	0.78986	0.92533	0.999995	16556	3	-0.1317	0.091014	0.25124	0.918203	5019	3	-0.1317
PSMD13	10	0.00082007	0.0058033	0.128298	871	7	-0.88562	0.84923	0.89726	1	16616	1	-0.88562	0.00021382	0.0017567	0.084779	399	9	-1.2728	0.99842	0.99843	1	19040	0	-1.2728
HSD17B10	10	0.00082161	0.0058151	0.128412	872	8	-1.2457	0.71167	0.8283	1	15248	1	-1.2457	1.7619e-05	0.00016068	0.020452	150	7	-1.5371	0.33752	0.5911	1	11159	2	-1.5371
PPIAL4D	10	0.00082384	0.0058269	0.128526	873	8	-0.67687	0.99422	0.99425	1	18796	0	-0.67687	0.021049	0.097023	0.760392	2453	5	-0.50945	0.73453	0.85436	1	15940	2	-0.50945
WDR18	10	0.00082529	0.0058382	0.128628	874	4	-0.19282	0.90253	0.91895	1	17045	1	-0.19282	0.0024552	0.015705	0.295901	1021	8	-0.84353	0.38412	0.62758	1	11811	2	-0.84353
KLHL20	10	0.00083291	0.0058881	0.129521	875	9	-0.66368	0.99272	0.99276	1	18748	0	-0.66368	0.24668	0.54219	0.999995	8871	5	-0.45843	0.81746	0.89973	1	16765	2	-0.45843
RPS19	10	0.0008332	0.0058922	0.129521	876	9	-1.3288	0.78295	0.87464	1	16160	1	-1.3288	0.046602	0.1755	0.955795	3516	7	-0.88543	0.95258	0.95633	1	17969	1	-0.88543
TSEN34	10	0.00083893	0.0059195	0.129972	877	7	-0.79528	0.094543	0.25515	0.913907	5147	2	-0.79528	0.02705	0.11648	0.826461	2707	6	-0.67034	0.56195	0.76187	1	14232	2	-0.67034
SRM	10	0.00084628	0.0059591	0.130692	878	8	-0.90369	0.94906	0.94953	1	17683	1	-0.90369	0.014112	0.069041	0.656197	2025	7	-0.50225	0.94162	0.9498	1	17811	1	-0.50225
THOC6	10	0.00086408	0.0060706	0.132988	879	7	-0.81684	0.97552	0.97565	1	18246	0	-0.81684	0.0041896	0.024705	0.382556	1242	8	-0.72638	0.85502	0.9197	1	17151	1	-0.72638
CDK7	10	0.00086694	0.0060871	0.133196	880	6	-0.77446	0.39898	0.61832	1	11406	2	-0.77446	9.8399e-05	0.00082345	0.053389	297	9	-2.5344	0.99009	0.99013	1	18725	0	-2.5344
OLFM2	10	0.00087054	0.0061077	0.133495	881	6	-0.55586	0.41888	0.63567	1	11714	2	-0.55586	0.047171	0.17716	0.958812	3536	5	-0.32712	0.08663	0.24248	0.914707	4852	2	-0.32712
PMVK	10	0.00087198	0.0061184	0.133579	882	8	-0.93223	0.93787	0.94029	1	17499	1	-0.93223	0.063138	0.22179	0.999995	4169	5	-0.37204	0.50747	0.72023	1	13450	3	-0.37204
SSR1	10	0.00087822	0.0061555	0.134235	883	9	-0.73773	0.99956	0.99957	1	19113	0	-0.73773	0.046153	0.17414	0.954167	3496	6	-1.1772	0.47904	0.69874	1	13078	2	-1.1772
LETM1	10	0.00088849	0.0062197	0.135483	884	9	-0.78474	0.65415	0.79481	1	14627	1	-0.78474	2.6934e-05	0.00022907	0.023843	185	9	-1.5681	0.99901	0.99902	1	19088	0	-1.5681
KIAA0226	10	0.00089013	0.00623	0.135554	885	8	-0.80647	0.99293	0.99298	1	18754	0	-0.80647	0.26929	0.56676	0.999995	9245	4	-0.18983	0.19933	0.42431	0.970108	8190	3	-0.18983
MTHFD1	10	0.00089256	0.0062439	0.135703	886	6	-0.86169	0.7249	0.83645	1	15404	2	-0.86169	0.039835	0.15571	0.915231	3262	5	-0.42723	0.3398	0.5937	1	11205	3	-0.42723
HIST1H2BI	10	0.00089416	0.0062511	0.135706	887	5	-0.43016	0.40796	0.6261	1	11544	2	-0.43016	0.020045	0.093234	0.751322	2385	3	-0.16288	0.18668	0.40835	0.969763	7870	3	-0.16288
DDX20	10	0.00089688	0.0062732	0.136033	888	7	-0.7668	0.95715	0.95734	1	17836	0	-0.7668	0.0032326	0.020048	0.343151	1124	7	-1.114	0.89528	0.93076	1	17403	1	-1.114
CCT3	10	0.00090014	0.0062958	0.13637	889	8	-1.0126	0.99907	0.99909	1	19060	0	-1.0126	0.0042035	0.02478	0.382628	1246	8	-1.7174	0.99487	0.99492	1	18892	0	-1.7174
APOA1BP	10	0.00090158	0.0063059	0.136433	890	7	-0.56874	0.26855	0.50408	1	9477	1	-0.56874	0.14213	0.38346	0.999995	6403	4	-0.11249	0.35285	0.60444	1	11380	3	-0.11249
BRAP	10	0.00090442	0.0063179	0.136541	891	8	-1.2204	0.8725	0.90567	1	16780	1	-1.2204	0.00085032	0.0059467	0.164682	693	7	-0.90734	0.055631	0.17771	0.875628	3681	1	-0.90734
CHERP	10	0.00090781	0.0063365	0.136788	892	8	-0.55859	0.8488	0.8971	1	16611	1	-0.55859	0.0030972	0.019311	0.337274	1101	6	-0.79307	0.60492	0.79455	1	14830	1	-0.79307
SEMA4A	10	0.00091058	0.006357	0.137078	893	8	-0.89471	0.57403	0.75252	1	13828	1	-0.89471	0.48557	0.76663	0.999995	12738	3	0.31229	0.24882	0.48597	0.987642	9278	4	0.31229
CDC7	10	0.00091664	0.0064002	0.137855	894	6	-0.50337	0.57912	0.75503	1	13893	1	-0.50337	0.16186	0.41763	0.999995	6911	5	-0.32558	0.23562	0.46978	0.984215	8982	3	-0.32558
NAF1	10	0.00092049	0.0064213	0.138155	895	8	-1.1486	0.78851	0.87851	1	16231	1	-1.1486	0.059359	0.21142	0.999995	4021	5	-0.3216	0.19384	0.4174	0.970108	8058	4	-0.3216
SRSF2	10	0.00092854	0.0064655	0.138928	896	5	-1.0894	0.20938	0.42582	0.984387	8104	2	-1.0894	0.0010213	0.0069931	0.181725	740	7	-1.5071	0.70128	0.83827	1	15630	2	-1.5071
HARS	10	0.00092933	0.0064717	0.138928	897	7	-0.91373	0.78126	0.87346	1	16140	2	-0.91373	0.00039985	0.0030308	0.115333	506	8	-1.5873	0.89698	0.93133	1	17417	1	-1.5873
AIFM1	10	0.0009322	0.0064856	0.138994	898	8	-1.2402	0.29357	0.52613	1	9869	1	-1.2402	0.94112	0.97718	0.999995	18309	2	-0.014511	0.46847	0.69082	1	12917	3	-0.014511
CHRNA4	10	0.00093263	0.0064892	0.138994	899	8	-0.91262	0.80005	0.88275	1	16313	1	-0.91262	0.001424	0.0094904	0.219385	832	8	-0.96589	0.86342	0.92177	1	17201	1	-0.96589
ATP5O	10	0.00093803	0.006518	0.139455	900	9	-1.0922	0.98455	0.98462	1	18510	0	-1.0922	2.0692e-05	0.00018433	0.020938	169	10	-2.0933	0.99995	0.99996	1	19219	0	-2.0933
ERCC1	10	0.00094008	0.0065334	0.139541	901	8	-0.80485	0.97917	0.97922	1	18350	0	-0.80485	0.35354	0.65401	0.999995	10675	4	-0.086305	0.57941	0.77509	1	14473	2	-0.086305
MRPL32	10	0.00094059	0.0065365	0.139541	902	6	-1.2057	0.71858	0.83245	1	15337	1	-1.2057	0.22161	0.51313	0.999995	8417	5	-0.3035	0.53936	0.74476	1	13885	2	-0.3035
PNPLA7	10	0.0009429	0.0065509	0.139694	903	8	-0.63386	0.96659	0.96668	1	18041	0	-0.63386	0.178	0.44457	0.999995	7329	6	-0.32509	0.85437	0.91955	1	17144	1	-0.32509
IST1	10	0.00094702	0.0065689	0.139923	904	8	-0.81557	0.97414	0.97428	1	18207	0	-0.81557	0.26204	0.55892	0.999995	9135	5	-0.31701	0.84728	0.91792	1	17100	1	-0.31701
FOXD4	10	0.00095277	0.0066049	0.140534	905	6	-1.0728	0.56726	0.74912	1	13771	1	-1.0728	0.033973	0.13801	0.884295	2995	6	-0.35454	0.81977	0.90105	1	16796	2	-0.35454
KDM6A	10	0.00095988	0.0066445	0.14122	906	8	-1.56	0.97765	0.97773	1	18305	0	-1.56	0.10831	0.322	0.999995	5563	6	-0.79237	0.99173	0.99179	1	18779	0	-0.79237
FBXL19	10	0.00096332	0.0066655	0.141512	907	9	-0.77954	0.97979	0.97985	1	18369	0	-0.77954	0.25709	0.55357	0.999995	9056	5	-0.33829	0.87271	0.92415	1	17259	1	-0.33829
GTF2B	10	0.00096679	0.0066882	0.141836	908	8	-0.98279	0.64068	0.78741	1	14469	2	-0.98279	0.098084	0.3025	0.999995	5315	6	-0.6344	0.32164	0.57268	1	10820	1	-0.6344
VPS9D1	10	0.00097141	0.0067195	0.142264	909	8	-0.80271	0.96901	0.96911	1	18094	0	-0.80271	0.026203	0.11376	0.81827	2670	3	0.32261	0.050544	0.16658	0.866687	3478	5	0.32261
DHX15	10	0.00097198	0.0067231	0.142264	910	7	-1.1124	0.46901	0.67971	1	12433	3	-1.1124	0.00053056	0.0039065	0.133611	563	8	-1.2548	0.97991	0.97997	1	18467	0	-1.2548
CENPT	10	0.00098458	0.0067961	0.143494	911	9	-0.86622	0.72652	0.83744	1	15435	1	-0.86622	0.00089867	0.0062496	0.168782	712	9	-1.4964	0.99664	0.99666	1	18949	0	-1.4964
FGFR1OP	10	0.00098466	0.0067961	0.143494	912	8	-0.85877	0.1495	0.34042	0.95577	6638	2	-0.85877	0.337	0.63757	0.999995	10390	4	-0.28263	0.49433	0.71031	1	13280	3	-0.28263
RPL35A	10	0.00098582	0.0068044	0.14351	913	8	-1.4626	0.97456	0.97472	1	18219	0	-1.4626	1.2198e-05	0.00012212	0.01795	131	9	-1.1865	0.6697	0.82386	1	15369	1	-1.1865
UQCRC2	10	0.00098976	0.0068301	0.143895	914	7	-0.97665	0.76002	0.85892	1	15861	2	-0.97665	0.0095761	0.04952	0.562904	1693	6	-0.91541	0.10419	0.27721	0.923403	5518	4	-0.91541
NUP88	10	0.00099119	0.0068388	0.143921	915	9	-1.9675	0.99951	0.99952	1	19105	0	-1.9675	0.42359	0.72123	0.999995	11860	5	-0.13818	0.50505	0.7184	1	13424	3	-0.13818
NSMCE2	10	0.00099516	0.0068655	0.144185	916	7	-0.93737	0.98964	0.98969	1	18651	0	-0.93737	0.0085325	0.044847	0.53078	1627	7	-1.0256	0.49554	0.71122	1	13296	2	-1.0256
ZFP41	10	0.00099538	0.0068676	0.144185	917	7	-0.76203	0.98152	0.98156	1	18423	0	-0.76203	0.38759	0.6873	0.999995	11256	5	-0.15622	0.10183	0.27262	0.921121	5438	4	-0.15622
PSAPL1	10	0.00099614	0.0068738	0.144185	918	5	0.019842	0.14083	0.32762	0.950181	6417	4	0.019842	0.0081313	0.043049	0.518097	1600	3	0.025582	0.28467	0.52915	0.995052	10072	4	0.025582
EHMT1	10	0.0010004	0.0068923	0.144415	919	7	-1.0429	0.37199	0.59485	1	10989	2	-1.0429	0.078726	0.26249	0.999995	4753	4	-0.36906	0.12128	0.30991	0.933331	6134	3	-0.36906
RGSL1	10	0.0010048	0.00692	0.14484	920	9	-0.79346	0.6986	0.82047	1	15084	1	-0.79346	0.33022	0.63071	0.999995	10285	4	-0.048896	0.34808	0.60098	1	11326	1	-0.048896
TUT1	10	0.0010068	0.0069334	0.144962	921	7	-1.279	0.37486	0.59734	1	11040	1	-1.279	0.00089782	0.0062444	0.168782	711	8	-1.5434	0.85536	0.91978	1	17155	1	-1.5434
GLTSCR2	10	0.0010116	0.0069617	0.145395	922	8	-0.80159	0.53964	0.73564	1	13521	1	-0.80159	0.00054779	0.0040103	0.134586	573	9	-1.0452	0.69139	0.8337	1	15544	1	-1.0452
NUTF2	10	0.0010175	0.0070039	0.146117	923	6	-0.85299	0.27718	0.51158	1	9592	2	-0.85299	0.00079769	0.0056326	0.159735	678	7	-0.97699	0.44704	0.67466	1	12637	3	-0.97699
NDST2	10	0.0010189	0.0070126	0.146141	924	9	-0.70139	0.90662	0.92101	1	17085	1	-0.70139	0.41225	0.71065	0.999995	11649	4	-0.14484	0.1	0.26912	0.921121	5357	3	-0.14484
IPPK	10	0.0010244	0.0070481	0.146574	925	8	-0.71805	0.93875	0.94095	1	17517	1	-0.71805	0.74891	0.91004	0.999995	16122	3	0.1634	0.12811	0.32293	0.940252	6350	4	0.1634
NCL	10	0.0010245	0.0070486	0.146574	926	9	-1.0446	0.76273	0.86076	1	15896	1	-1.0446	0.0034699	0.021227	0.35236	1159	8	-1.2128	0.99478	0.99483	1	18889	0	-1.2128
POLR2A	10	0.0010277	0.007063	0.146715	927	9	-1.5704	0.51717	0.72199	1	13241	1	-1.5704	0.0077773	0.041408	0.506899	1573	7	-1.2968	0.93041	0.94415	1	17689	1	-1.2968
MRPL42	10	0.0010306	0.0070805	0.14692	928	8	-0.64661	0.35331	0.57844	1	10742	2	-0.64661	0.046434	0.17501	0.955517	3506	6	-0.41376	0.11734	0.30257	0.931231	5991	4	-0.41376
GOLGA6D	10	0.0010342	0.0071036	0.147241	929	5	-0.67414	0.54307	0.73728	1	13550	2	-0.67414	0.00078761	0.0055693	0.158409	676	7	-0.98939	0.56185	0.76179	1	14228	3	-0.98939
BDH1	10	0.0010391	0.0071303	0.147637	930	9	-0.84071	0.96362	0.96377	1	17971	0	-0.84071	0.2017	0.48244	0.999995	7926	5	-0.30363	0.45	0.67692	1	12676	3	-0.30363
CCDC153	10	0.0010407	0.0071381	0.147637	931	9	-0.71709	0.19237	0.40203	0.974586	7730	1	-0.71709	0.32914	0.62963	0.999995	10263	3	5.7809e-05	0.27532	0.5179	0.9926	9873	4	5.7809e-05
EIF3C	10	0.0010473	0.0071797	0.14834	932	8	-1.7665	0.99853	0.99854	1	19009	0	-1.7665	0.0079765	0.042313	0.514386	1584	8	-1.3508	0.97091	0.97105	1	18274	0	-1.3508
SNW1	10	0.0010513	0.0072095	0.148796	933	7	-1.5703	0.9983	0.99832	1	18998	0	-1.5703	0.00018723	0.0015526	0.079989	373	9	-1.3625	0.99867	0.99868	1	19065	0	-1.3625
HIST1H2BJ	10	0.0010569	0.0072445	0.149358	934	6	-0.77517	0.94871	0.94921	1	17676	1	-0.77517	0.027336	0.1174	0.828597	2721	5	-0.49703	0.37667	0.62215	1	11711	1	-0.49703
ACTB	10	0.0010638	0.0072815	0.149938	935	7	-0.72279	0.7051	0.82436	1	15162	1	-0.72279	0.0047773	0.027546	0.404909	1309	7	-0.78593	0.42162	0.65557	1	12283	3	-0.78593
USP17L27	10	0.0010654	0.0072882	0.149938	936	7	-0.76276	0.32352	0.55236	1	10325	2	-0.76276	1.8049e-05	0.00016274	0.020452	152	8	-1.53	0.35657	0.60721	1	11422	2	-1.53
SAPCD2	10	0.0010721	0.0073365	0.150771	937	8	-0.6119	0.98036	0.98043	1	18390	0	-0.6119	0.00023404	0.0019135	0.088081	416	6	-0.91434	0.77955	0.878	1	16375	1	-0.91434
OBP2B	10	0.001074	0.0073494	0.150808	938	5	-0.46182	0.95271	0.95292	1	17757	1	-0.46182	0.13052	0.36285	0.999995	6121	6	-0.43369	0.035677	0.1271	0.837766	2735	4	-0.43369
CDC37	10	0.0010743	0.007354	0.150808	939	7	-0.8778	0.84763	0.89673	1	16599	1	-0.8778	0.0079583	0.042227	0.51366	1583	7	-1.253	0.59415	0.78632	1	14683	2	-1.253
LCN12	10	0.0010778	0.007373	0.151008	940	6	-0.78762	0.53583	0.73376	1	13477	2	-0.78762	0.1651	0.42305	0.999995	6989	2	-0.12296	0.44608	0.67396	1	12623	3	-0.12296
INTS7	10	0.0010804	0.0073895	0.151008	941	8	-1.3367	0.99802	0.99804	1	18981	0	-1.3367	2.5389e-05	0.00021673	0.023111	180	8	-1.3542	0.61156	0.79888	1	14915	1	-1.3542
TIMM13	10	0.0010806	0.0073905	0.151008	942	9	-0.77361	0.43135	0.64673	1	11886	1	-0.77361	0.036574	0.14582	0.896011	3119	6	-0.5619	0.48745	0.70511	1	13191	1	-0.5619
ZPR1	10	0.0010813	0.0073951	0.151008	943	9	-0.77745	0.97674	0.97683	1	18278	0	-0.77745	0.0045318	0.026392	0.396422	1281	8	-0.82917	0.93403	0.94589	1	17728	1	-0.82917
ODF1	10	0.0010859	0.0074224	0.151404	944	9	-0.93552	0.39734	0.6169	1	11377	1	-0.93552	0.11078	0.32668	0.999995	5636	5	-0.39437	0.96444	0.96508	1	18129	1	-0.39437
HIST1H2BD	10	0.00109	0.0074502	0.151601	945	8	-0.744	0.011282	0.047663	0.705375	1214	1	-0.744	0.00013467	0.0011422	0.066854	329	5	-0.2117	0.12501	0.31703	0.936697	6251	3	-0.2117
DDX3X	10	0.0010912	0.0074584	0.151601	946	6	-0.72212	0.94445	0.94549	1	17616	1	-0.72212	0.14298	0.38496	0.999995	6428	5	-0.23399	0.57041	0.76829	1	14351	2	-0.23399
EIF3K	10	0.0010919	0.0074635	0.151601	947	8	-0.78989	0.49373	0.70135	1	12865	2	-0.78989	9.2106e-05	0.00077512	0.051825	288	10	-1.0577	0.99991	0.99992	1	19200	0	-1.0577
MROH8	10	0.0010919	0.0074635	0.151601	948	8	-0.95821	0.4825	0.69149	1	12668	1	-0.95821	0.015911	0.076551	0.685611	2149	6	-0.50401	0.10766	0.28404	0.924658	5651	3	-0.50401
ARHGEF11	10	0.0010964	0.0074964	0.152109	949	7	-0.76522	0.92574	0.93191	1	17304	1	-0.76522	0.036148	0.14453	0.893338	3101	6	-0.58366	0.072229	0.21287	0.898541	4311	3	-0.58366
COQ5	10	0.001111	0.0075859	0.153762	950	8	-0.97698	0.98705	0.98714	1	18574	0	-0.97698	0.014758	0.071754	0.665237	2076	4	-0.16228	0.82388	0.90357	1	16841	2	-0.16228
UBL5	10	0.00112	0.0076533	0.154965	951	7	-1.3852	0.48549	0.69413	1	12722	1	-1.3852	0.00014642	0.0012451	0.069695	344	6	-1.0216	0.17312	0.39083	0.964717	7567	2	-1.0216
OBFC1	10	0.0011243	0.0076826	0.155232	952	6	-0.43364	0.59812	0.7647	1	14053	1	-0.43364	0.032666	0.13396	0.874606	2937	4	-0.32683	0.14032	0.34543	0.948881	6753	4	-0.32683
DCPS	10	0.0011243	0.0076826	0.155232	953	8	-0.87405	0.61943	0.77591	1	14266	1	-0.87405	0.0002908	0.0022966	0.097118	454	8	-1.3594	0.37194	0.61865	1	11648	2	-1.3594
RBM48	10	0.0011406	0.0077834	0.157103	954	9	-0.86717	0.99759	0.99762	1	18958	0	-0.86717	0.042961	0.16487	0.937427	3370	7	-1.0767	0.66898	0.82354	1	15355	1	-1.0767
NAA10	10	0.0011451	0.0078065	0.157302	955	8	-0.95434	0.92302	0.93021	1	17279	1	-0.95434	0.01805	0.085258	0.722004	2270	8	-0.57441	0.39053	0.63239	1	11899	2	-0.57441
ZBTB43	10	0.0011459	0.0078096	0.157302	956	8	-0.95172	0.99692	0.99695	1	18923	0	-0.95172	0.57667	0.82185	0.999995	13919	3	-0.28716	0.74951	0.86194	1	16078	2	-0.28716
TFPT	10	0.0011514	0.0078435	0.157821	957	5	-0.42015	0.1251	0.30417	0.938342	6022	2	-0.42015	0.0047899	0.027603	0.405129	1310	7	-0.71779	0.6808	0.82884	1	15444	2	-0.71779
OR4F4	10	0.0011592	0.007896	0.15871	958	6	-0.90604	0.089445	0.24439	0.909453	4953	3	-0.90604	0.22281	0.51491	0.999995	8453	4	0.041644	0.84282	0.9155	1	17054	2	0.041644
ZNF517	10	0.0011682	0.0079494	0.159619	959	6	-0.8707	0.34359	0.56999	1	10599	3	-0.8707	0.0048003	0.027652	0.405537	1312	6	-0.64436	0.53161	0.73881	1	13777	3	-0.64436
TFAP4	10	0.0011706	0.0079628	0.159721	960	7	-0.75187	0.031254	0.11076	0.813545	2473	1	-0.75187	0.0071594	0.038644	0.486044	1531	5	-0.42896	0.96644	0.96679	1	18170	1	-0.42896
FTSJ2	10	0.0011747	0.0079895	0.160047	961	7	-1.1816	0.94974	0.95016	1	17700	1	-1.1816	0.0086157	0.045241	0.533021	1633	5	-0.56015	0.657	0.81807	1	15269	2	-0.56015
HIST2H4B	10	0.0011755	0.0079957	0.160047	962	7	-0.73184	0.26648	0.50234	1	9446	2	-0.73184	0.0082649	0.04366	0.521531	1612	8	-0.58042	0.54429	0.74848	1	13944	1	-0.58042
WDR34	10	0.0011768	0.0080044	0.160056	963	6	-0.60875	0.44513	0.65874	1	12076	2	-0.60875	0.3168	0.61682	0.999995	10049	5	-0.3726	0.15845	0.37169	0.958515	7224	3	-0.3726
BCL7C	10	0.0011894	0.0080775	0.161348	964	8	-0.93641	0.96024	0.96037	1	17900	0	-0.93641	0.3216	0.62186	0.999995	10131	4	-0.051609	0.19023	0.41279	0.969763	7968	4	-0.051609
NPIPA2	10	0.0011979	0.0081227	0.162084	965	6	-0.89808	0.5994	0.76534	1	14067	1	-0.89808	0.27287	0.57055	0.999995	9304	5	-0.38345	0.15691	0.36975	0.958135	7181	1	-0.38345
ITPK1	10	0.0012036	0.0081602	0.16266	966	6	-0.79788	0.65684	0.79622	1	14655	2	-0.79788	0.00080875	0.0057004	0.160479	683	9	-1.0568	0.96923	0.96938	1	18240	1	-1.0568
HDAC3	10	0.0012048	0.0081685	0.16266	967	7	-1.1319	0.40312	0.62192	1	11463	3	-1.1319	0.0071829	0.038751	0.487065	1532	7	-1.1746	0.78646	0.8818	1	16433	1	-1.1746
NKIRAS2	10	0.0012105	0.0082039	0.162963	968	8	-0.69145	0.6897	0.81528	1	14998	1	-0.69145	0.23521	0.52945	0.999995	8680	4	-0.20171	0.5926	0.78516	1	14663	2	-0.20171
BRAT1	10	0.0012114	0.0082075	0.162963	969	7	-0.76027	0.46656	0.67754	1	12393	3	-0.76027	0.00080509	0.0056793	0.160354	681	8	-1.0956	0.99807	0.99809	1	19020	0	-1.0956
SRF	10	0.0012115	0.0082091	0.162963	970	9	-0.65153	0.80459	0.88395	1	16339	1	-0.65153	0.052844	0.19339	0.984476	3760	4	-0.066515	0.44868	0.6759	1	12657	3	-0.066515
DDX28	10	0.0012181	0.0082497	0.163169	971	9	-0.61796	0.94698	0.94768	1	17647	1	-0.61796	0.14189	0.38307	0.999995	6396	3	0.076499	0.26676	0.50768	0.989089	9700	3	0.076499
CSNK1A1	10	0.0012183	0.0082523	0.163169	972	5	-0.76756	0.30559	0.53659	1	10065	3	-0.76756	0.00029632	0.0023315	0.097388	461	6	-1.2762	0.014761	0.062235	0.747534	1478	3	-1.2762
KIAA1614	10	0.0012193	0.008261	0.163169	973	9	-0.6332	0.82888	0.89072	1	16484	1	-0.6332	0.058375	0.20873	0.999995	3986	7	-0.64634	0.32939	0.58167	1	10984	2	-0.64634
PPP1CB	10	0.0012204	0.0082687	0.163169	974	6	-1.1189	0.020697	0.0796	0.777275	1856	4	-1.1189	0.00056041	0.0040998	0.135181	584	8	-1.2943	0.65415	0.8169	1	15244	1	-1.2943
NKAP	10	0.0012205	0.0082692	0.163169	975	6	-0.71896	0.11945	0.29574	0.936549	5856	2	-0.71896	7.1752e-05	0.0006075	0.043998	265	8	-1.3614	0.9554	0.95826	1	18007	1	-1.3614
USP5	10	0.0012206	0.0082703	0.163169	976	7	-1.49	0.92229	0.92977	1	17272	1	-1.49	0.00069227	0.0049508	0.148031	644	5	-0.56418	0.87727	0.92539	1	17293	1	-0.56418
DNM2	10	0.0012372	0.0083711	0.164988	977	8	-1.0789	0.99608	0.9961	1	18871	0	-1.0789	0.0034568	0.021162	0.352204	1156	7	-1.2201	0.85161	0.9189	1	17131	1	-1.2201
KRTAP4-2	10	0.0012422	0.008404	0.165389	978	7	-0.67265	0.04139	0.13562	0.83217	2977	3	-0.67265	0.25804	0.55461	0.999995	9069	3	0.19831	0.041088	0.14292	0.845837	3054	5	0.19831
SRP54	10	0.0012436	0.0084086	0.165389	979	8	-1.1688	0.7991	0.88251	1	16307	1	-1.1688	0.013361	0.065938	0.646857	1959	8	-1.1711	0.59183	0.78461	1	14647	1	-1.1711
LIN9	10	0.0012531	0.0084616	0.166261	980	9	-0.9081	0.9986	0.9986	1	19015	0	-0.9081	0.075657	0.25473	0.999995	4635	7	-0.81815	0.64115	0.81131	1	15137	1	-0.81815
OLFM1	10	0.001255	0.0084754	0.166364	981	9	-0.81749	0.86759	0.90378	1	16742	1	-0.81749	0.67619	0.88035	0.999995	15313	3	-0.13267	0.10318	0.27524	0.921887	5490	1	-0.13267
MTHFD2	10	0.0012692	0.0085685	0.167949	982	8	-0.84438	0.58488	0.75796	1	13942	2	-0.84438	0.39768	0.69693	0.999995	11422	4	-0.26435	0.0054543	0.026941	0.688183	689	4	-0.26435
REM1	10	0.0012706	0.0085736	0.167949	983	6	-0.46637	0.96626	0.96636	1	18033	0	-0.46637	0.037726	0.14928	0.904246	3166	4	-0.10121	0.2701	0.51165	0.990402	9766	4	-0.10121
SHC1	10	0.0012768	0.0086112	0.168502	984	7	-0.4352	0.93721	0.9398	1	17486	1	-0.4352	0.061854	0.21828	0.999995	4116	6	-0.40585	0.24655	0.48321	0.987131	9226	1	-0.40585
NOM1	10	0.0012784	0.0086215	0.168502	985	9	-1.5666	0.99963	0.99963	1	19124	0	-1.5666	0.079088	0.26339	0.999995	4763	7	-1.0742	0.0017494	0.010218	0.619081	283	1	-1.0742
NDUFAF5	10	0.0012812	0.0086364	0.168502	986	7	-0.5373	0.46862	0.67938	1	12425	3	-0.5373	0.65651	0.8688	0.999995	15045	4	0.27869	0.24159	0.47718	0.985153	9125	4	0.27869
PHB	10	0.001283	0.0086472	0.168502	987	7	-0.87334	0.9759	0.97603	1	18255	0	-0.87334	0.0034071	0.020912	0.350151	1149	6	-1.3609	0.72135	0.84784	1	15826	2	-1.3609
ACTR3	10	0.0012834	0.0086497	0.168502	988	8	-1.2172	0.64914	0.79207	1	14585	1	-1.2172	0.087591	0.28208	0.999995	5003	5	-0.51976	0.79293	0.88543	1	16502	2	-0.51976
BCAS2	10	0.0012841	0.0086544	0.168502	989	5	-0.18757	0.16729	0.36631	0.965534	7086	4	-0.18757	0.018729	0.087986	0.731543	2313	7	-0.78984	0.16756	0.38363	0.962215	7429	2	-0.78984
ZC3H18	10	0.0012936	0.0087156	0.169522	990	8	-0.78898	0.90724	0.92132	1	17092	1	-0.78898	0.015788	0.076042	0.683942	2138	7	-0.60275	0.34757	0.60059	1	11320	2	-0.60275
USP17L19	10	0.0012955	0.0087294	0.169621	991	8	-0.85909	0.85166	0.89808	1	16640	1	-0.85909	4.1059e-06	4.6019e-05	0.01007	88	9	-1.9501	0.76729	0.87133	1	16252	1	-1.9501
MLST8	10	0.0012982	0.0087459	0.169769	992	7	-0.69135	0.9828	0.98286	1	18466	0	-0.69135	2.9384e-05	0.00025889	0.026238	190	9	-1.5815	0.99933	0.99934	1	19123	0	-1.5815
TECPR1	10	0.0013009	0.0087659	0.169987	993	9	-0.58385	0.99732	0.99733	1	18943	0	-0.58385	0.16177	0.41747	0.999995	6909	5	-0.16013	0.33735	0.59091	1	11158	4	-0.16013
SSX4	10	0.0013059	0.0088004	0.170483	994	8	-1.1202	0.99024	0.99031	1	18670	0	-1.1202	0.041174	0.15963	0.923664	3311	6	-0.71036	0.075045	0.21875	0.905974	4400	2	-0.71036
NCBP1	10	0.0013182	0.0088657	0.171301	995	8	-1.6448	0.54887	0.74007	1	13597	1	-1.6448	0.090759	0.28823	0.999995	5090	5	-0.5541	0.54829	0.75151	1	14003	2	-0.5541
RRM2B	10	0.001319	0.0088688	0.171301	996	3	0.16316	0.042546	0.13842	0.832957	3032	5	0.16316	0.019569	0.091374	0.745239	2357	4	0.0024504	0.37293	0.6194	1	11664	3	0.0024504
SLC38A2	10	0.0013191	0.0088693	0.171301	997	8	-1.1989	0.85074	0.89776	1	16631	1	-1.1989	0.0091671	0.047695	0.550936	1666	8	-1.2257	0.99391	0.99394	1	18853	0	-1.2257
DLG5	10	0.0013218	0.0088827	0.171387	998	8	-1.0673	0.93501	0.93819	1	17445	1	-1.0673	0.11372	0.3321	0.999995	5702	5	-0.4606	0.033006	0.11923	0.832583	2569	3	-0.4606
TGIF2	10	0.0013235	0.008895	0.171454	999	7	-0.93859	0.70534	0.82451	1	15166	1	-0.93859	0.025484	0.11144	0.811528	2638	6	-0.59418	0.22913	0.46162	0.982237	8846	3	-0.59418
HIST1H4K	10	0.0013307	0.0089459	0.17211	1000	9	-0.65308	0.99964	0.99964	1	19126	0	-0.65308	0.023741	0.10587	0.794209	2557	5	-0.46195	0.66934	0.82369	1	15360	1	-0.46195
GALK1	10	0.0013309	0.0089469	0.17211	1001	6	-0.52142	0.50775	0.71367	1	13085	2	-0.52142	0.020328	0.094348	0.754838	2401	4	-0.22233	0.7943	0.88623	1	16519	2	-0.22233
JMJD6	10	0.001335	0.0089726	0.172207	1002	6	-1.1926	0.98771	0.9878	1	18602	0	-1.1926	0.010129	0.051966	0.575404	1738	8	-0.44728	0.51236	0.72396	1	13515	2	-0.44728
RPL13	10	0.0013358	0.0089768	0.172207	1003	6	-1.0704	0.98949	0.98953	1	18646	0	-1.0704	0.0016678	0.010977	0.239967	879	6	-1.2294	0.6352	0.80878	1	15095	2	-1.2294
RPA3	10	0.0013362	0.0089788	0.172207	1004	5	-0.71184	0.8791	0.90832	1	16833	1	-0.71184	0.00027214	0.002166	0.093726	445	9	-1.2501	0.69551	0.83558	1	15589	1	-1.2501
SAP130	10	0.0013375	0.0089896	0.172243	1005	7	-0.92332	0.97724	0.97733	1	18288	0	-0.92332	0.144	0.38673	0.999995	6459	6	-0.46827	0.95444	0.95759	1	17992	1	-0.46827
DTX1	10	0.001341	0.0090079	0.172421	1006	7	-0.63373	0.81706	0.88729	1	16416	1	-0.63373	0.096418	0.29927	0.999995	5259	5	-0.2755	0.14576	0.35514	0.953494	6921	4	-0.2755
FDX1L	10	0.0013425	0.009021	0.1725	1007	6	-0.46127	0.2705	0.5058	1	9502	2	-0.46127	0.023636	0.1055	0.794043	2551	5	-0.33887	0.30983	0.55881	1	10568	4	-0.33887
OSBP	10	0.0013442	0.0090338	0.172561	1008	8	-0.85442	0.033868	0.11727	0.817387	2613	1	-0.85442	0.050193	0.18587	0.971785	3661	6	-0.37663	0.7229	0.84864	1	15837	2	-0.37663
WDR7	10	0.0013458	0.0090421	0.172561	1009	7	-1.0318	0.7763	0.86999	1	16074	1	-1.0318	0.0091474	0.047607	0.550251	1665	7	-1.0473	0.5522	0.75445	1	14077	2	-1.0473
PYURF	10	0.0013481	0.0090565	0.172664	1010	6	-0.63444	0.13273	0.31568	0.945061	6206	3	-0.63444	0.24452	0.53989	0.999995	8830	5	-0.32099	0.18386	0.4047	0.968847	7810	1	-0.32099
GSS	10	0.0013567	0.0091058	0.173434	1011	9	-0.65386	0.75527	0.85582	1	15789	1	-0.65386	0.54331	0.80195	0.999995	13500	2	0.17911	0.40172	0.64069	1	12035	3	0.17911
ZNF511	10	0.0013701	0.0091943	0.174756	1012	7	-0.7213	0.61406	0.77302	1	14201	2	-0.7213	0.0012999	0.0087274	0.207731	808	7	-0.97153	0.99871	0.99871	1	19068	0	-0.97153
RPL27	10	0.0013705	0.0091968	0.174756	1013	7	-0.84865	0.64317	0.78878	1	14502	2	-0.84865	0.018331	0.086404	0.726963	2285	7	-0.86498	0.19132	0.41418	0.969787	8002	3	-0.86498
LRRC45	10	0.0013715	0.0092025	0.174756	1014	7	-0.83735	0.90777	0.92161	1	17097	1	-0.83735	0.15075	0.39858	0.999995	6632	4	0.22178	0.13913	0.34328	0.947834	6718	5	0.22178
ATP6V1H	10	0.0013756	0.0092282	0.175072	1015	7	-0.85286	0.91013	0.92283	1	17130	1	-0.85286	0.00031087	0.0024303	0.09978	469	8	-1.1778	0.7114	0.84304	1	15725	2	-1.1778
NOP16	10	0.0013816	0.0092668	0.175631	1016	6	-1.184	0.10987	0.28134	0.930544	5585	4	-1.184	0.015839	0.076254	0.684499	2144	5	-0.48032	0.9795	0.97957	1	18454	0	-0.48032
SSBP4	10	0.0013848	0.0092878	0.175857	1017	8	-0.63103	0.99633	0.99637	1	18887	0	-0.63103	0.0039939	0.023772	0.375827	1217	7	-0.96721	0.6735	0.82557	1	15397	2	-0.96721
RPS6KA5	10	0.001392	0.0093223	0.176221	1018	9	-1.0178	0.9993	0.9993	1	19084	0	-1.0178	0.53788	0.79866	0.999995	13418	4	-0.018535	0.60098	0.79154	1	14779	3	-0.018535
KRT17	10	0.0013924	0.0093254	0.176221	1019	8	-0.57116	0.98726	0.98736	1	18583	0	-0.57116	0.10574	0.31708	0.999995	5503	5	-0.28415	0.44458	0.67283	1	12606	3	-0.28415
POLR3F	10	0.0013986	0.009366	0.176815	1020	6	-0.68113	0.68138	0.81041	1	14911	2	-0.68113	0.0055512	0.031187	0.433603	1385	8	-0.922	0.39068	0.6325	1	11901	1	-0.922
DPY30	10	0.0014029	0.0093927	0.177146	1021	7	-1.1778	0.68573	0.8129	1	14957	1	-1.1778	0.041155	0.15958	0.923664	3310	6	-0.97366	0.7463	0.86029	1	16043	2	-0.97366
MRPL47	10	0.0014133	0.009458	0.178097	1022	7	-0.87832	0.29893	0.53083	1	9943	3	-0.87832	0.008104	0.042917	0.51683	1599	6	-0.7184	0.40117	0.64029	1	12029	1	-0.7184
ESPL1	10	0.0014163	0.0094714	0.178097	1023	8	-1.7912	0.86085	0.90129	1	16692	1	-1.7912	5.9743e-05	0.00050621	0.039564	246	10	-2.6382	0.99991	0.99992	1	19203	0	-2.6382
USP17L11	10	0.0014173	0.0094781	0.178097	1024	9	-1.0311	0.92011	0.92847	1	17242	1	-1.0311	0.00095235	0.0065658	0.173907	726	8	-2.1692	0.36306	0.61203	1	11523	2	-2.1692
BANP	10	0.0014177	0.0094801	0.178097	1025	6	-0.76173	0.6488	0.7919	1	14581	2	-0.76173	0.0068712	0.037301	0.479801	1496	7	-0.76533	0.56933	0.76746	1	14335	2	-0.76533
CDT1	10	0.0014272	0.009531	0.178879	1026	6	-0.44157	0.7844	0.87562	1	16182	2	-0.44157	0.013839	0.067902	0.651514	2005	5	-0.55852	0.25988	0.49936	0.989089	9533	3	-0.55852
GPR148	10	0.0014348	0.0095706	0.179359	1027	8	-0.78179	0.49654	0.70382	1	12903	2	-0.78179	0.17237	0.43512	0.999995	7174	6	-0.3235	0.47938	0.69898	1	13080	3	-0.3235
DPM3	10	0.0014357	0.0095753	0.179359	1028	7	-0.58963	0.024426	0.091834	0.791204	2091	1	-0.58963	0.64805	0.864	0.999995	14929	3	0.067432	0.043642	0.15021	0.853123	3177	4	0.067432
CYP21A2	10	0.0014388	0.0095948	0.17955	1029	8	-0.88792	0.18454	0.39103	0.971356	7529	2	-0.88792	0.125	0.35286	0.999995	5973	5	-0.2786	0.2438	0.47989	0.986909	9167	4	-0.2786
MTPAP	10	0.0014431	0.0096231	0.179671	1030	6	-2.5667	0.52192	0.72622	1	13335	1	-2.5667	0.052309	0.19186	0.981515	3742	7	-0.8692	0.14468	0.3534	0.952597	6892	3	-0.8692
KLF10	10	0.0014435	0.0096241	0.179671	1031	8	-0.67096	0.3145	0.5443	1	10204	2	-0.67096	0.74248	0.90769	0.999995	16057	3	0.42294	0.028551	0.10583	0.821863	2303	6	0.42294
FOXD4L6	10	0.0014444	0.0096292	0.179671	1032	7	-0.38223	0.01304	0.053831	0.71894	1352	1	-0.38223	0.028086	0.11979	0.835573	2751	7	-0.59339	0.62109	0.80287	1	14996	2	-0.59339
METAP2	10	0.001447	0.0096395	0.179689	1033	7	-1.209	0.99244	0.99248	1	18740	0	-1.209	0.015284	0.073938	0.675495	2106	8	-2.1635	0.78236	0.87957	1	16397	2	-2.1635
SSBP1	10	0.0014514	0.0096647	0.179962	1034	7	-1.0692	0.34771	0.57363	1	10661	3	-1.0692	0.019144	0.089706	0.739145	2334	7	-1.4511	0.22477	0.45622	0.981141	8754	2	-1.4511
UTP15	10	0.0014527	0.009674	0.179962	1035	5	-0.62049	0.94894	0.94942	1	17679	1	-0.62049	0.00013803	0.0011746	0.068542	330	10	-1.6817	0.99986	0.99987	1	19191	0	-1.6817
TCEB2	10	0.0014538	0.0096822	0.179962	1036	7	-0.4144	0.98153	0.98157	1	18424	0	-0.4144	0.0026674	0.016886	0.312347	1040	4	-0.15626	0.92737	0.94277	1	17662	1	-0.15626
CLASP2	10	0.0014575	0.0096981	0.180084	1037	9	-1.3358	0.99923	0.99925	1	19075	0	-1.3358	0.80667	0.93189	0.999995	16778	3	-0.082996	0.4061	0.64397	1	12099	3	-0.082996
MRPL20	10	0.0014804	0.0098575	0.182868	1038	5	-0.9131	0.12973	0.31113	0.942592	6132	4	-0.9131	0.0046832	0.0271	0.401928	1297	6	-0.91391	0.77875	0.87756	1	16369	1	-0.91391
NDUFB9	10	0.0014828	0.0098689	0.182901	1039	8	-0.89427	0.69853	0.82044	1	15081	2	-0.89427	0.031857	0.13148	0.868548	2905	5	-0.50299	0.97655	0.97665	1	18399	0	-0.50299
CKAP2L	10	0.0014859	0.0098904	0.183125	1040	6	-1.3775	0.21988	0.44037	0.987014	8378	2	-1.3775	0.40078	0.69982	0.999995	11470	4	-0.31638	0.028661	0.10618	0.821863	2312	4	-0.31638
HNRNPC	10	0.0014878	0.0099018	0.183159	1041	8	-0.8289	0.44855	0.66173	1	12131	1	-0.8289	0.0011697	0.0079284	0.196738	774	8	-1.7168	0.63195	0.80741	1	15067	1	-1.7168
ARHGAP40	10	0.0014911	0.0099192	0.183306	1042	6	-0.92614	0.39787	0.61738	1	11384	2	-0.92614	0.072007	0.24521	0.999995	4521	7	-0.45028	0.99276	0.99281	1	18806	0	-0.45028
RPUSD4	10	0.0014979	0.0099707	0.183913	1043	6	-0.81131	0.48208	0.69114	1	12662	3	-0.81131	0.0050102	0.028662	0.415287	1328	8	-1.2402	0.54424	0.74845	1	13942	2	-1.2402
KCNB1	10	0.0014981	0.0099712	0.183913	1044	8	-0.57241	0.99952	0.99953	1	19109	0	-0.57241	0.54584	0.80345	0.999995	13530	3	0.064438	0.3246	0.5761	1	10873	2	0.064438
TECR	10	0.0015028	0.010001	0.184286	1045	7	-0.73573	0.47427	0.68432	1	12524	1	-0.73573	0.0016585	0.010919	0.239468	877	8	-0.91331	0.85577	0.91988	1	17156	1	-0.91331
QRSL1	10	0.0015097	0.010045	0.184924	1046	9	-1.1367	0.99572	0.99574	1	18859	0	-1.1367	0.1218	0.34704	0.999995	5903	6	-0.4549	0.44544	0.67348	1	12615	2	-0.4549
PSMC4	10	0.001512	0.01006	0.185012	1047	7	-1.2074	0.73613	0.84342	1	15567	1	-1.2074	0.0053482	0.030244	0.428214	1359	6	-0.91297	0.52003	0.72987	1	13617	2	-0.91297
LRR1	10	0.0015134	0.01007	0.185025	1048	9	-0.98177	0.99007	0.99012	1	18666	0	-0.98177	0.0022622	0.014582	0.284238	986	9	-1.9027	0.99915	0.99917	1	19103	0	-1.9027
FDPS	10	0.0015188	0.010104	0.185357	1049	8	-1.021	0.73034	0.83982	1	15492	1	-1.021	0.020337	0.094378	0.754838	2403	6	-0.67933	0.9838	0.98388	1	18556	0	-0.67933
GEMIN7	10	0.0015214	0.010118	0.185357	1050	5	-0.47807	0.058798	0.17669	0.86972	3714	2	-0.47807	0.0017097	0.011238	0.243292	888	8	-1.2123	0.95261	0.95636	1	17970	1	-1.2123
SUPT4H1	10	0.0015222	0.010121	0.185357	1051	6	-0.43199	0.098856	0.26426	0.9197	5294	3	-0.43199	0.00011542	0.00097514	0.060504	307	6	-1.026	0.051684	0.16912	0.869402	3520	1	-1.026
PRDM10	10	0.001523	0.010126	0.185357	1052	6	-0.79686	0.9599	0.96005	1	17893	0	-0.79686	0.076274	0.25631	0.999995	4667	7	-0.64504	0.4848	0.70311	1	13156	2	-0.64504
ASH2L	10	0.001531	0.010178	0.186121	1053	7	-1.1297	0.10107	0.26781	0.920796	5366	2	-1.1297	0.0048908	0.02808	0.409008	1321	8	-1.1944	0.29961	0.54688	1	10359	2	-1.1944
OGDH	10	0.0015413	0.010244	0.18711	1054	9	-0.67954	0.51504	0.72005	1	13205	1	-0.67954	0.0003501	0.0026899	0.105924	489	7	-1.5057	0.90057	0.93252	1	17439	1	-1.5057
NPFF	10	0.0015423	0.010251	0.18711	1055	5	-0.22163	0.39606	0.61578	1	11359	2	-0.22163	0.047773	0.17891	0.960604	3564	5	-0.37109	0.44974	0.67674	1	12671	2	-0.37109
PDCD6IP	10	0.0015571	0.010342	0.188582	1056	7	-0.71138	0.63913	0.78657	1	14455	1	-0.71138	0.61485	0.84445	0.999995	14463	3	0.12869	0.063628	0.19478	0.886068	4003	4	0.12869
RBM19	10	0.0015589	0.010352	0.188582	1057	8	-1.4053	0.71404	0.8297	1	15275	1	-1.4053	0.0016344	0.01076	0.23788	870	8	-2.1103	0.99264	0.99268	1	18803	0	-2.1103
TEX38	10	0.0015622	0.010371	0.18876	1058	9	-0.73979	0.62772	0.78039	1	14347	1	-0.73979	0.41858	0.71654	0.999995	11769	4	-0.079565	0.44924	0.67636	1	12667	2	-0.079565
PCDHA3	10	0.0015644	0.010383	0.188797	1059	4	-0.20633	0.17964	0.38406	0.971356	7383	3	-0.20633	0.11759	0.33927	0.999995	5790	5	-0.23437	0.25233	0.49021	0.988236	9360	4	-0.23437
LENG1	10	0.0015734	0.010434	0.189543	1060	8	-1.0402	0.86007	0.901	1	16689	1	-1.0402	0.034516	0.13964	0.886287	3021	6	-0.97921	0.88666	0.92812	1	17341	1	-0.97921
RRP12	10	0.0015796	0.010469	0.190008	1061	6	-0.62722	0.8307	0.89127	1	16491	1	-0.62722	6.7644e-06	7.1213e-05	0.012908	106	9	-1.2319	0.97448	0.97463	1	18340	0	-1.2319
NUMA1	10	0.0015816	0.01048	0.190016	1062	9	-0.7577	0.98269	0.98275	1	18462	0	-0.7577	0.0031081	0.019362	0.337274	1104	6	-0.77694	0.98864	0.98871	1	18683	0	-0.77694
CELF3	10	0.0015886	0.010522	0.190601	1063	6	-0.45772	0.091088	0.24788	0.910622	5017	1	-0.45772	0.00040986	0.0030971	0.116255	513	8	-0.88351	0.96921	0.96936	1	18237	1	-0.88351
HEATR1	10	0.0015985	0.010569	0.191278	1064	7	-1.4352	0.86449	0.90263	1	16717	1	-1.4352	0.0001819	0.0015155	0.079221	367	8	-1.0987	0.90296	0.93335	1	17458	1	-1.0987
NCAPH	10	0.0016149	0.010661	0.192763	1065	9	-0.6487	0.99859	0.9986	1	19014	0	-0.6487	0.0088977	0.046502	0.541333	1653	8	-0.76392	0.99913	0.99915	1	19099	0	-0.76392
EML3	10	0.0016163	0.010673	0.192786	1066	9	-0.68175	0.9985	0.99852	1	19006	0	-0.68175	0.016464	0.078757	0.694068	2184	7	-0.53999	0.36112	0.61059	1	11492	2	-0.53999
TADA3	10	0.0016362	0.010793	0.194786	1067	8	-0.75687	0.49035	0.6984	1	12806	1	-0.75687	0.033711	0.1372	0.880939	2989	5	-0.39747	0.45163	0.67816	1	12694	2	-0.39747
PSMC5	10	0.001641	0.010826	0.194897	1068	7	-0.68463	0.64269	0.78851	1	14495	1	-0.68463	6.7196e-07	7.4556e-06	0.004102	35	9	-1.5548	0.99161	0.99168	1	18775	0	-1.5548
ODF3	10	0.0016418	0.010829	0.194897	1069	5	-0.21681	0.16957	0.36958	0.966158	7148	3	-0.21681	0.039196	0.1538	0.91223	3231	5	-0.1862	0.16724	0.38322	0.962215	7421	4	-0.1862
POLR2J2	10	0.0016418	0.01083	0.194897	1070	7	-0.84554	0.43593	0.65067	1	11948	2	-0.84554	0.019855	0.092517	0.750421	2370	6	-0.94392	0.65982	0.81934	1	15292	2	-0.94392
ACTL6A	10	0.001652	0.010902	0.19593	1071	8	-1.1348	0.99839	0.99841	1	19002	0	-1.1348	0.0011623	0.0078821	0.196603	771	9	-1.5572	0.99917	0.99919	1	19107	0	-1.5572
KATNB1	10	0.0016548	0.010917	0.19593	1072	7	-0.84334	0.77082	0.8662	1	15996	1	-0.84334	0.00058379	0.0042576	0.13687	599	7	-0.9707	0.96357	0.96437	1	18115	1	-0.9707
TAF11	10	0.0016549	0.010918	0.19593	1073	7	-0.72961	0.19536	0.40623	0.976878	7792	1	-0.72961	0.36357	0.66395	0.999995	10839	3	-0.047825	0.26974	0.51121	0.990324	9759	3	-0.047825
CLCF1	10	0.0016666	0.010992	0.197084	1074	8	-0.64466	0.94036	0.9422	1	17545	1	-0.64466	0.56798	0.81668	0.999995	13808	1	0.066329	0.33136	0.58396	1	11029	3	0.066329
MBTPS1	10	0.0016723	0.011032	0.19761	1075	7	-1.2526	0.95011	0.9505	1	17707	1	-1.2526	0.00072412	0.0051672	0.151677	656	7	-1.5154	0.94003	0.94895	1	17790	1	-1.5154
SAE1	10	0.0016809	0.011083	0.198346	1076	8	-0.78845	0.71311	0.82914	1	15260	1	-0.78845	0.012571	0.06254	0.630481	1909	7	-1.0424	0.75154	0.86297	1	16105	2	-1.0424
RFC5	10	0.0016879	0.011124	0.198713	1077	7	-1.0307	0.98755	0.98764	1	18596	0	-1.0307	2.0112e-05	0.00018073	0.020938	163	7	-1.2837	0.14587	0.35529	0.953494	6923	3	-1.2837
CLCC1	10	0.0016889	0.011131	0.198713	1078	9	-0.57478	0.95521	0.95538	1	17796	0	-0.57478	0.20537	0.48817	0.999995	8016	6	-0.48373	0.64356	0.81234	1	15160	2	-0.48373
TINF2	10	0.0016895	0.011135	0.198713	1079	7	-0.68267	0.98481	0.98489	1	18515	0	-0.68267	0.052095	0.19124	0.97937	3738	4	-0.42877	0.1364	0.33833	0.946389	6619	2	-0.42877
TBC1D3L	10	0.001695	0.011167	0.199106	1080	9	-0.80477	0.70021	0.82143	1	15102	1	-0.80477	0.0040479	0.024023	0.377316	1225	7	-0.65542	0.52384	0.73283	1	13663	2	-0.65542
RSRC2	10	0.0016975	0.011181	0.19916	1081	8	-1.6613	0.94621	0.94704	1	17639	1	-1.6613	0.00054189	0.0039743	0.134045	570	7	-1.6636	0.88889	0.92878	1	17356	1	-1.6636
INTS6	10	0.0017003	0.011196	0.19926	1082	7	-1.0616	0.99185	0.99191	1	18721	0	-1.0616	0.00059953	0.0043584	0.138329	606	9	-1.7437	0.59135	0.78424	1	14641	1	-1.7437
FBXL14	10	0.0017035	0.011217	0.199441	1083	9	-0.38959	0.99958	0.99958	1	19115	0	-0.38959	0.089559	0.28591	0.999995	5053	6	-0.41547	0.95717	0.9595	1	18031	1	-0.41547
TRAIP	10	0.0017076	0.011248	0.19951	1084	7	-1.0172	0.81812	0.88758	1	16423	1	-1.0172	0.0069005	0.037442	0.479879	1499	7	-1.9508	0.99132	0.99139	1	18764	0	-1.9508
GOLGA6L4	10	0.0017083	0.01125	0.19951	1085	7	-1.0953	0.98327	0.98335	1	18476	0	-1.0953	0.0011282	0.0076785	0.193783	762	8	-1.0311	0.83794	0.91241	1	16993	1	-1.0311
PPAN	10	0.0017086	0.011252	0.19951	1086	9	-0.59311	0.99878	0.99878	1	19028	0	-0.59311	0.00050603	0.0037573	0.131117	551	9	-1.2055	0.94453	0.95139	1	17847	1	-1.2055
GOLGA6L9	10	0.0017123	0.011272	0.199682	1087	8	-0.83576	0.94529	0.94623	1	17625	1	-0.83576	0.31087	0.61072	0.999995	9946	4	-0.27276	0.26969	0.51115	0.99032	9758	3	-0.27276
RRM2	10	0.0017143	0.011283	0.19969	1088	8	-0.84966	0.64177	0.78801	1	14484	1	-0.84966	3.5294e-05	0.00030928	0.029193	204	7	-1.5378	0.51809	0.72835	1	13591	1	-1.5378
MRPL21	10	0.0017274	0.011369	0.201025	1089	8	-0.46566	0.99952	0.99953	1	19108	0	-0.46566	0.038246	0.15092	0.908313	3186	5	-0.26435	0.11207	0.29253	0.924966	5831	2	-0.26435
NUDC	10	0.0017325	0.011398	0.201192	1090	5	-0.64018	0.069001	0.19976	0.885746	4142	3	-0.64018	0.028474	0.12101	0.838163	2772	6	-0.52666	0.61836	0.8017	1	14974	1	-0.52666
PSMD2	10	0.0017326	0.011399	0.201192	1091	8	-1.1527	0.089258	0.24401	0.908829	4948	1	-1.1527	5.8526e-06	6.1958e-05	0.011813	101	7	-2.005	0.94025	0.94905	1	17792	1	-2.005
COX7B	10	0.0017442	0.011471	0.202092	1092	9	-1.0121	0.99918	0.9992	1	19071	0	-1.0121	0.19748	0.4758	0.999995	7820	6	-0.64862	0.60457	0.79429	1	14823	2	-0.64862
GTF2H1	10	0.0017442	0.011471	0.202092	1093	3	0.10144	0.3238	0.55261	1	10328	3	0.10144	0.069732	0.23926	0.999995	4418	7	-0.73604	0.77341	0.87465	1	16314	2	-0.73604
KLC2	10	0.0017488	0.011507	0.20254	1094	8	-0.90929	0.9902	0.99026	1	18668	0	-0.90929	0.25898	0.55562	0.999995	9088	5	-0.52677	0.23365	0.46731	0.984215	8932	4	-0.52677
NUP155	10	0.0017527	0.011528	0.202695	1095	8	-1.1329	0.95483	0.955	1	17790	1	-1.1329	0.00099119	0.0068049	0.178765	732	8	-1.9923	0.37727	0.6226	1	11719	1	-1.9923
ITGA10	10	0.0017543	0.011537	0.202695	1096	7	-0.65339	0.31021	0.5406	1	10140	2	-0.65339	0.00049756	0.0037034	0.130131	548	6	-1.306	0.59962	0.79049	1	14758	3	-1.306
COG4	10	0.0017577	0.011561	0.202921	1097	8	-0.87451	0.99535	0.99538	1	18845	0	-0.87451	0.0084749	0.044588	0.528688	1624	8	-0.73485	0.99912	0.99915	1	19097	0	-0.73485
GALNT18	10	0.0017595	0.011571	0.202921	1098	5	-0.43607	0.17481	0.37709	0.968907	7273	4	-0.43607	0.11917	0.34213	0.999995	5839	4	-0.26662	0.58336	0.77808	1	14529	3	-0.26662
F8A3	10	0.0017742	0.011671	0.204493	1099	7	-0.57584	0.97449	0.97464	1	18215	0	-0.57584	0.00015094	0.0012811	0.070449	349	8	-1.045	0.86938	0.92327	1	17235	1	-1.045
AKAP12	10	0.0017815	0.011715	0.204763	1100	7	-1.4419	0.51602	0.72096	1	13224	1	-1.4419	0.025697	0.11208	0.81261	2649	5	-0.38641	0.025403	0.096153	0.812983	2113	4	-0.38641
POLR3A	10	0.0017815	0.011715	0.204763	1101	8	-1.0535	0.99047	0.99055	1	18677	0	-1.0535	0.00022094	0.0018163	0.08722	401	9	-1.804	0.55167	0.75406	1	14066	1	-1.804
XRCC5	10	0.0017821	0.011718	0.204763	1102	8	-0.9751	0.35445	0.57946	1	10762	1	-0.9751	0.016917	0.080574	0.701996	2209	6	-1.4936	0.94403	0.95111	1	17838	1	-1.4936
TMED10	10	0.0017872	0.011749	0.205107	1103	5	-0.58733	0.10415	0.27249	0.923429	5445	2	-0.58733	0.015177	0.073475	0.67351	2099	8	-1.0694	0.73683	0.8555	1	15958	1	-1.0694
SETDB1	10	0.0017903	0.011767	0.205166	1104	7	-1.1461	0.6494	0.79222	1	14588	1	-1.1461	0.092233	0.29112	0.999995	5141	6	-0.7689	0.35221	0.60397	1	11368	2	-0.7689
AP2M1	10	0.0017917	0.011773	0.205166	1105	6	-0.85174	0.23875	0.46626	0.995485	8822	4	-0.85174	0.033115	0.13535	0.877505	2960	7	-1.0403	0.22069	0.45118	0.979909	8664	2	-1.0403
KRTAP4-9	10	0.0017953	0.011791	0.205293	1106	9	-0.54989	0.93082	0.93526	1	17382	1	-0.54989	0.016882	0.080441	0.701847	2206	8	-0.50803	0.9959	0.99592	1	18924	0	-0.50803
CHTF18	10	0.0018032	0.01184	0.205958	1107	5	-0.31085	0.56464	0.74781	1	13742	2	-0.31085	0.0052472	0.029771	0.425269	1347	7	-0.66	0.87869	0.92577	1	17306	1	-0.66
ADAMTSL5	10	0.0018173	0.011926	0.207255	1108	8	-0.69075	0.97623	0.97635	1	18261	0	-0.69075	0.073085	0.24804	0.999995	4570	4	-0.12693	0.48192	0.70093	1	13110	3	-0.12693
SH2D6	10	0.001828	0.01199	0.207988	1109	7	-0.63969	0.39929	0.61858	1	11414	3	-0.63969	0.023351	0.1046	0.792163	2537	6	-0.61034	0.068308	0.20461	0.895062	4166	3	-0.61034
POLR3B	10	0.001828	0.01199	0.207988	1110	9	-1.037	0.98177	0.98182	1	18430	0	-1.037	0.0024529	0.015696	0.295901	1020	8	-1.6714	0.091385	0.25196	0.918694	5032	2	-1.6714
PHF13	10	0.0018319	0.012009	0.207988	1111	8	-0.98027	0.963	0.96316	1	17959	0	-0.98027	0.30189	0.60139	0.999995	9799	5	-0.42498	0.78762	0.88248	1	16447	2	-0.42498
DTL	10	0.0018321	0.012011	0.207988	1112	6	-1.4387	0.8668	0.90349	1	16736	1	-1.4387	0.00065603	0.0047297	0.144105	632	8	-1.1878	0.97103	0.97118	1	18280	0	-1.1878
NHLRC2	10	0.0018349	0.012031	0.208148	1113	6	-1.4166	0.90441	0.91985	1	17064	1	-1.4166	0.00029125	0.0023002	0.097118	455	9	-1.6851	0.99858	0.99858	1	19056	0	-1.6851
POLA1	10	0.0018372	0.012044	0.208192	1114	8	-2.3782	0.99299	0.99305	1	18755	0	-2.3782	0.019325	0.090419	0.741952	2343	7	-1.3884	0.9478	0.95333	1	17891	1	-1.3884
PKMYT1	10	0.0018476	0.012102	0.209	1115	8	-0.9275	0.97176	0.9719	1	18146	0	-0.9275	0.029125	0.12302	0.843928	2798	6	-0.91938	0.93059	0.94424	1	17692	1	-0.91938
DNA2	10	0.001856	0.012153	0.209583	1116	8	-1.6365	0.0026633	0.014	0.544684	458	2	-1.6365	4.1843e-05	0.00036327	0.032235	217	10	-2.7202	0.99996	0.99997	1	19222	0	-2.7202
SEC13	10	0.0018569	0.012157	0.209583	1117	8	-0.42877	0.36867	0.59196	1	10948	1	-0.42877	0.0021985	0.014203	0.281821	969	8	-0.74445	0.29918	0.54639	1	10351	2	-0.74445
LDLRAD1	10	0.0018621	0.012191	0.209971	1118	9	-0.47883	0.94966	0.95009	1	17699	1	-0.47883	0.69481	0.89088	0.999995	15586	3	-0.15833	0.20934	0.43697	0.97455	8420	1	-0.15833
SACM1L	10	0.0018656	0.012215	0.210199	1119	6	-1.1365	0.97095	0.97109	1	18125	0	-1.1365	0.0028432	0.017909	0.320797	1074	7	-1.0739	0.41856	0.65329	1	12246	2	-1.0739
RPS7	10	0.0018797	0.012302	0.211514	1120	5	-0.16468	0.17878	0.38286	0.971356	7364	3	-0.16468	0.00086085	0.0060151	0.16609	696	8	-1.2447	0.1466	0.35626	0.953592	6948	2	-1.2447
PTPRA	10	0.0018849	0.01233	0.211794	1121	9	-0.90031	0.93157	0.93574	1	17389	1	-0.90031	0.72889	0.90285	0.999995	15906	3	0.037189	0.32017	0.57093	1	10792	1	0.037189
SLC47A2	10	0.0018886	0.012349	0.211873	1122	9	-0.59689	0.99972	0.99972	1	19134	0	-0.59689	0.0088399	0.046256	0.53949	1650	6	-0.78868	0.84506	0.91697	1	17084	2	-0.78868
SNAPC5	10	0.0018941	0.012376	0.211873	1123	6	-0.75256	0.034756	0.11945	0.819407	2660	3	-0.75256	0.068213	0.23521	0.999995	4360	6	-0.75221	0.6338	0.80818	1	15082	2	-0.75221
SLC39A11	10	0.0018959	0.012384	0.211873	1124	8	-0.64709	0.99862	0.99863	1	19016	0	-0.64709	0.027981	0.11947	0.835045	2747	6	-0.94561	0.86102	0.92115	1	17184	1	-0.94561
LSM11	10	0.0018959	0.012384	0.211873	1125	6	-0.79151	0.29313	0.52577	1	9861	1	-0.79151	0.014105	0.069007	0.656197	2024	8	-0.76672	0.54866	0.75178	1	14010	2	-0.76672
GMPS	10	0.0018968	0.012389	0.211873	1126	7	-1.0474	0.92618	0.93218	1	17313	1	-1.0474	9.3021e-06	9.4351e-05	0.014771	123	10	-1.7448	0.99999	0.99999	1	19233	0	-1.7448
ADSS	10	0.0019107	0.012469	0.212902	1127	5	-0.72559	0.24132	0.46977	0.997184	8872	3	-0.72559	0.08854	0.28393	0.999995	5028	6	-1.0363	0.77185	0.87378	1	16295	1	-1.0363
ZFP36L1	10	0.0019115	0.012472	0.212902	1128	9	-0.97029	0.99926	0.99926	1	19079	0	-0.97029	0.35802	0.65849	0.999995	10754	4	-0.11025	0.31289	0.5624	1	10627	4	-0.11025
ZFYVE27	10	0.001919	0.012528	0.21362	1129	9	-0.679	0.9983	0.99832	1	18997	0	-0.679	0.35444	0.65492	0.999995	10696	5	-0.26223	0.46769	0.69023	1	12905	1	-0.26223
YBEY	10	0.0019202	0.012536	0.21362	1130	8	-0.92852	0.92848	0.93368	1	17351	1	-0.92852	0.29568	0.59489	0.999995	9696	5	-0.38176	0.91485	0.93762	1	17553	1	-0.38176
CBWD2	10	0.0019238	0.01256	0.213843	1131	7	-0.87156	0.19669	0.4081	0.978016	7820	1	-0.87156	0.08054	0.26707	0.999995	4806	6	-0.6027	0.9086	0.93529	1	17507	1	-0.6027
SRPR	10	0.0019269	0.012579	0.213969	1132	9	-1.096	0.091039	0.24778	0.910622	5014	1	-1.096	0.00027092	0.0021598	0.093726	443	8	-2.0955	0.93911	0.94845	1	17782	1	-2.0955
AHCY	10	0.0019402	0.01266	0.215161	1133	8	-0.75986	0.63255	0.78295	1	14381	2	-0.75986	0.040376	0.15728	0.917769	3286	5	-0.41038	0.95724	0.95955	1	18033	1	-0.41038
KIF18A	10	0.0019484	0.012712	0.215862	1134	6	-1.9124	0.004489	0.02241	0.599161	662	1	-1.9124	0.019893	0.092659	0.750624	2373	5	-1.3414	0.99551	0.99554	1	18910	0	-1.3414
VANGL1	10	0.0019545	0.012744	0.216127	1135	6	-0.98368	0.97962	0.97968	1	18363	0	-0.98368	0.079355	0.26407	0.999995	4770	5	-0.53805	0.73832	0.85625	1	15970	2	-0.53805
TRAF2	10	0.0019557	0.01275	0.216127	1136	6	-0.80988	0.98583	0.98591	1	18545	0	-0.80988	0.016032	0.077037	0.68741	2157	6	-0.69417	0.33312	0.58601	1	11062	3	-0.69417
TRAPPC2L	10	0.0019593	0.012773	0.21632	1137	7	-0.86792	0.99429	0.99433	1	18801	0	-0.86792	0.056749	0.20425	0.996277	3922	7	-0.41173	0.24085	0.47627	0.984978	9112	3	-0.41173
MRPL49	10	0.0019648	0.012803	0.216643	1138	7	-0.6663	0.63501	0.78431	1	14405	2	-0.6663	0.0043498	0.025487	0.389205	1260	8	-0.66468	0.51282	0.72428	1	13523	1	-0.66468
ADAT2	10	0.0019792	0.012874	0.217652	1139	8	-1.1165	0.52928	0.73058	1	13419	2	-1.1165	0.0062477	0.034456	0.457537	1450	7	-0.93307	0.30774	0.55633	1	10525	3	-0.93307
UHRF1	10	0.0019893	0.01293	0.218182	1140	8	-0.87623	0.91836	0.92744	1	17225	1	-0.87623	0.00019773	0.0016338	0.081293	386	9	-1.3986	0.99884	0.99886	1	19077	0	-1.3986
ATP6V1A	10	0.0019914	0.012939	0.218182	1141	8	-0.8999	0.99626	0.9963	1	18877	0	-0.8999	0.0069346	0.037609	0.481184	1503	8	-1.3405	0.99837	0.99838	1	19036	0	-1.3405
RPS12	10	0.0019916	0.01294	0.218182	1142	9	-0.77204	0.99536	0.99539	1	18846	0	-0.77204	0.00070718	0.0050541	0.149726	650	8	-1.1378	0.50288	0.71681	1	13399	2	-1.1378
PDHX	10	0.0019929	0.012951	0.21819	1143	8	-1.3268	0.74367	0.84827	1	15651	1	-1.3268	0.057752	0.20703	0.999624	3962	7	-0.65358	0.80961	0.89512	1	16675	2	-0.65358
GPKOW	10	0.0019948	0.012965	0.218233	1144	6	-0.70225	0.98959	0.98964	1	18649	0	-0.70225	5.1045e-05	0.00043114	0.036253	229	9	-1.8027	0.95839	0.96039	1	18048	1	-1.8027
ZC3HC1	10	0.0020009	0.013012	0.218829	1145	8	-0.63943	0.99458	0.99462	1	18812	0	-0.63943	0.017209	0.081773	0.707376	2224	8	-0.49928	0.8789	0.92582	1	17307	1	-0.49928
UBR4	10	0.0020044	0.013035	0.218916	1146	9	-0.88411	0.99966	0.99966	1	19127	0	-0.88411	0.11731	0.33877	0.999995	5784	6	-0.39515	0.42714	0.65977	1	12349	2	-0.39515
NAA15	10	0.0020063	0.013045	0.218916	1147	8	-2.701	0.9496	0.95003	1	17698	1	-2.701	0.14978	0.39687	0.999995	6612	6	-0.73052	0.42133	0.65534	1	12281	2	-0.73052
KIF11	10	0.0020101	0.013073	0.218916	1148	8	-1.629	0.99882	0.99884	1	19033	0	-1.629	9.5179e-05	0.00079672	0.052664	291	10	-2.5487	0.9999	0.99992	1	19199	0	-2.5487
HSPA1L	10	0.0020109	0.013079	0.218916	1149	8	-0.81876	0.090198	0.24601	0.910622	4979	2	-0.81876	0.047611	0.17845	0.960267	3559	5	-0.038099	0.11163	0.29168	0.924658	5806	5	-0.038099
BYSL	10	0.0020124	0.013087	0.218916	1150	9	-1.0083	0.99865	0.99865	1	19019	0	-1.0083	0.00031768	0.0024745	0.101165	471	9	-1.6454	0.99277	0.99281	1	18807	0	-1.6454
WRAP53	10	0.0020132	0.013091	0.218916	1151	8	-0.92354	0.25546	0.48868	1	9214	1	-0.92354	0.010215	0.052365	0.576802	1747	7	-0.83635	0.23958	0.47466	0.984436	9082	2	-0.83635
CCNA2	10	0.0020148	0.0131	0.218916	1152	9	-0.71735	0.99749	0.99752	1	18952	0	-0.71735	0.00089274	0.0062084	0.168324	708	8	-1.3715	0.9165	0.93827	1	17571	1	-1.3715
TUBG1	10	0.0020184	0.013117	0.218916	1153	9	-0.9156	0.99362	0.99366	1	18772	0	-0.9156	3.8158e-06	4.3448e-05	0.01007	82	9	-1.9319	0.96849	0.96864	1	18219	1	-1.9319
FARS2	10	0.0020188	0.013119	0.218916	1154	9	-0.97652	0.92598	0.93206	1	17311	1	-0.97652	0.0005082	0.0037723	0.131117	554	8	-0.94221	0.98906	0.98912	1	18696	0	-0.94221
MECR	10	0.0020287	0.013174	0.219631	1155	8	-0.87534	0.41623	0.63337	1	11672	1	-0.87534	0.14991	0.39709	0.999995	6615	6	-0.40985	0.089901	0.24903	0.916164	4982	1	-0.40985
NEK1	10	0.0020323	0.013202	0.219907	1156	7	-1.4718	0.6494	0.79222	1	14589	2	-1.4718	0.35013	0.65069	0.999995	10618	4	-0.41425	0.416	0.65137	1	12209	3	-0.41425
AMZ1	10	0.0020355	0.013224	0.220094	1157	7	-0.83537	0.45678	0.66899	1	12259	2	-0.83537	0.45728	0.74934	0.999995	12417	2	-0.03944	0.55605	0.75736	1	14131	3	-0.03944
CCNB1	10	0.0020459	0.013287	0.220938	1158	7	-0.88937	0.66868	0.8031	1	14771	1	-0.88937	0.15012	0.39747	0.999995	6618	4	-0.17764	0.30118	0.54869	1	10384	3	-0.17764
IFI30	10	0.0020553	0.013341	0.221563	1159	4	-0.01303	0.40514	0.62368	1	11505	2	-0.01303	0.059234	0.21108	0.999995	4015	6	-0.62793	0.41635	0.65163	1	12218	3	-0.62793
ANAPC5	10	0.0020567	0.013348	0.221563	1160	9	-0.93605	0.58779	0.75944	1	13967	1	-0.93605	0.011435	0.057655	0.605068	1833	6	-1.2261	0.78718	0.88221	1	16441	2	-1.2261
ZC3H3	10	0.0020625	0.013382	0.221563	1161	9	-0.97773	0.99968	0.99968	1	19130	0	-0.97773	0.00027025	0.0021541	0.093726	442	9	-1.0725	0.63163	0.80728	1	15064	1	-1.0725
NBPF1	10	0.0020625	0.013382	0.221563	1162	9	-1.2813	0.99897	0.99899	1	19045	0	-1.2813	0.005755	0.03215	0.441565	1402	7	-1.0556	0.97663	0.97673	1	18400	0	-1.0556
GPAA1	10	0.0020625	0.013382	0.221563	1163	8	-0.7498	0.6676	0.80245	1	14760	1	-0.7498	0.055789	0.20163	0.994269	3877	7	-0.54986	0.97924	0.9793	1	18453	0	-0.54986
MRPS9	10	0.002072	0.013438	0.222208	1164	5	-0.54439	0.92694	0.93267	1	17331	1	-0.54439	0.03311	0.13534	0.877505	2959	5	-0.88627	0.97428	0.97443	1	18336	0	-0.88627
PREX1	10	0.0020742	0.013455	0.222208	1165	6	-0.88499	0.097785	0.26198	0.918985	5256	3	-0.88499	0.089234	0.28528	0.999995	5041	6	-0.57436	0.34085	0.59488	1	11222	3	-0.57436
DNAJC9	10	0.0020742	0.013455	0.222208	1166	9	-0.71205	0.99463	0.99468	1	18815	0	-0.71205	1.1144e-05	0.00011081	0.01654	129	8	-2.0587	0.95743	0.95968	1	18035	1	-2.0587
MYBBP1A	10	0.0020761	0.013468	0.222229	1167	9	-0.68189	0.98645	0.98655	1	18562	0	-0.68189	0.0019095	0.012441	0.261668	914	8	-0.99704	0.30156	0.54915	1	10392	2	-0.99704
GPR61	10	0.0020911	0.013563	0.223599	1168	8	-0.63166	0.97146	0.9716	1	18138	0	-0.63166	0.52063	0.78807	0.999995	13218	3	0.19228	0.096649	0.26245	0.921121	5217	4	0.19228
RPS26	10	0.0020947	0.013585	0.223772	1169	8	-1.0685	0.90755	0.92148	1	17094	1	-1.0685	0.023263	0.1043	0.791344	2533	7	-0.91976	0.075246	0.21916	0.906202	4408	1	-0.91976
AHCYL1	10	0.0020983	0.01361	0.223999	1170	8	-0.771	0.95117	0.95146	1	17729	1	-0.771	0.057318	0.20582	0.997571	3948	7	-0.53097	0.84939	0.91839	1	17113	1	-0.53097
MRPL14	10	0.0021002	0.013623	0.224015	1171	8	-0.96101	0.99115	0.99121	1	18694	0	-0.96101	0.00050808	0.0037717	0.131117	553	8	-1.5152	0.22537	0.45698	0.981229	8768	1	-1.5152
SPC24	10	0.0021032	0.01364	0.224016	1172	8	-1.0979	0.97271	0.97286	1	18177	0	-1.0979	0.019892	0.092651	0.750624	2372	6	-0.99233	0.060447	0.18807	0.880963	3878	4	-0.99233
TREX2	10	0.0021049	0.013651	0.224016	1173	8	-0.72183	0.99897	0.99899	1	19046	0	-0.72183	0.029036	0.12275	0.842998	2795	6	-0.50786	0.20052	0.42584	0.970196	8229	3	-0.50786
XAB2	10	0.0021062	0.013658	0.224016	1174	7	-1.2599	0.90089	0.91811	1	17024	1	-1.2599	0.00029041	0.002294	0.097118	453	9	-2.0336	0.69891	0.83716	1	15617	1	-2.0336
TUBB8	10	0.0021087	0.013671	0.224036	1175	9	-0.47076	0.90859	0.92203	1	17103	1	-0.47076	0.077319	0.25899	0.999995	4714	6	-0.51316	0.043272	0.14916	0.851948	3160	3	-0.51316
SMN2	10	0.0021111	0.013684	0.224056	1176	7	-1.1216	0.99524	0.99528	1	18839	0	-1.1216	0.0097078	0.0501	0.566336	1701	6	-1.4267	0.73527	0.85472	1	15945	2	-1.4267
UBE2I	10	0.0021142	0.013702	0.224104	1177	8	-0.971	0.93506	0.93823	1	17446	1	-0.971	0.0010139	0.0069427	0.181395	736	8	-1.2365	0.5344	0.74093	1	13808	1	-1.2365
USPL1	10	0.0021158	0.01371	0.224104	1178	7	-0.77289	0.67176	0.80483	1	14812	1	-0.77289	0.023636	0.10551	0.794043	2552	6	-0.97222	0.90732	0.93486	1	17496	1	-0.97222
NARFL	10	0.0021258	0.013771	0.224922	1179	7	-0.80155	0.70773	0.82594	1	15198	2	-0.80155	0.0020951	0.013566	0.274682	950	8	-1.0408	0.44232	0.67116	1	12569	1	-1.0408
INO80D	10	0.0021299	0.013802	0.225222	1180	7	-0.5784	0.70005	0.82134	1	15100	2	-0.5784	0.66795	0.87558	0.999995	15196	4	-0.2035	0.3116	0.56088	1	10605	4	-0.2035
ZNF706	10	0.0021334	0.013822	0.225222	1181	7	-0.8944	0.73867	0.84504	1	15596	2	-0.8944	0.5088	0.78073	0.999995	13052	3	-0.12499	0.96883	0.96897	1	18234	1	-0.12499
OR2A7	10	0.002134	0.013825	0.225222	1182	6	-0.56178	0.32146	0.55055	1	10298	3	-0.56178	0.051267	0.18891	0.975072	3708	7	-0.72025	0.2829	0.52701	0.994475	10030	1	-0.72025
CYP8B1	10	0.0021494	0.013922	0.226605	1183	7	-0.75499	0.97301	0.97317	1	18184	0	-0.75499	0.28892	0.58773	0.999995	9570	5	-0.26911	0.87346	0.92435	1	17263	1	-0.26911
PHGDH	10	0.0021656	0.014016	0.227949	1184	8	-0.8244	0.98356	0.98363	1	18484	0	-0.8244	0.016388	0.078472	0.693217	2178	5	-0.57262	0.79253	0.88521	1	16493	2	-0.57262
NOL11	10	0.0021709	0.014054	0.228379	1185	7	-0.9444	0.92641	0.93233	1	17320	1	-0.9444	3.2343e-08	2.5709e-07	0.00045	11	9	-1.9001	0.9363	0.94701	1	17758	1	-1.9001
TCEANC2	10	0.002176	0.014089	0.228711	1186	9	-1.0209	0.9997	0.99971	1	19133	0	-1.0209	0.0064362	0.035308	0.462822	1469	8	-1.48	0.97176	0.97191	1	18290	0	-1.48
MAST2	10	0.0021776	0.014098	0.228711	1187	6	-0.68716	0.98074	0.98081	1	18401	0	-0.68716	0.011105	0.056224	0.598148	1809	7	-0.71726	0.57508	0.77189	1	14407	2	-0.71726
KAT6A	10	0.0022097	0.014293	0.231677	1188	9	-1.5937	0.99907	0.99909	1	19058	0	-1.5937	0.17652	0.44203	0.999995	7291	5	-0.62143	0.68367	0.83013	1	15471	2	-0.62143
CDCA5	10	0.0022174	0.014339	0.232224	1189	9	-0.89826	0.98748	0.98757	1	18592	0	-0.89826	0.53765	0.79853	0.999995	13412	4	-0.21206	0.27678	0.51965	0.9926	9903	1	-0.21206
CHMP6	10	0.0022306	0.014415	0.23326	1190	6	-1.5458	0.060837	0.18133	0.86972	3808	2	-1.5458	0.0055785	0.03132	0.434193	1389	8	-1.3537	0.9938	0.99383	1	18849	0	-1.3537
PXMP4	10	0.0022333	0.014433	0.233273	1191	8	-0.58566	0.78564	0.87646	1	16203	1	-0.58566	0.0060438	0.033512	0.450222	1433	4	-0.15945	0.98462	0.9847	1	18583	0	-0.15945
HIST2H3A	10	0.0022345	0.014442	0.233273	1192	8	-0.88428	0.98765	0.98775	1	18599	0	-0.88428	7.1216e-05	0.00060133	0.043898	263	7	-1.126	0.56896	0.76717	1	14329	1	-1.126
PAXIP1	10	0.0022384	0.014462	0.233273	1193	7	-0.78303	0.66848	0.80297	1	14769	2	-0.78303	0.026698	0.11536	0.822888	2692	4	-0.30928	0.97785	0.97793	1	18428	0	-0.30928
RRP15	10	0.0022411	0.014477	0.233273	1194	7	-0.70378	0.96584	0.96595	1	18023	0	-0.70378	0.036605	0.14593	0.896011	3120	7	-0.77653	0.53982	0.74514	1	13893	2	-0.77653
GPIHBP1	10	0.0022422	0.014485	0.233273	1195	8	-0.92992	0.98407	0.98416	1	18499	0	-0.92992	0.22355	0.51605	0.999995	8474	4	-0.028117	0.94429	0.95126	1	17842	1	-0.028117
NFKBIB	10	0.0022427	0.014489	0.233273	1196	9	-1.1259	0.61504	0.77352	1	14213	1	-1.1259	0.051186	0.18868	0.974712	3706	5	-0.27077	0.27695	0.51985	0.9926	9909	3	-0.27077
CHKA	10	0.0022498	0.014525	0.233658	1197	8	-0.77606	0.69754	0.81988	1	15071	2	-0.77606	0.16311	0.41975	0.999995	6947	6	-0.5414	0.79756	0.88813	1	16555	2	-0.5414
EFTUD1	10	0.0022568	0.014566	0.234124	1198	7	-1.3704	0.38709	0.60792	1	11233	1	-1.3704	0.12537	0.35351	0.999995	5983	6	-0.64787	0.73847	0.85633	1	15972	2	-0.64787
AATK	10	0.0022636	0.014603	0.234531	1199	8	-0.80794	0.98591	0.986	1	18548	0	-0.80794	0.002838	0.017869	0.320386	1073	9	-0.54391	0.98694	0.98705	1	18648	0	-0.54391
DNLZ	10	0.0022659	0.014616	0.234534	1200	7	-0.84733	0.73207	0.84089	1	15513	1	-0.84733	0.0006117	0.0044343	0.139065	614	9	-0.78893	0.54755	0.75095	1	13989	1	-0.78893
ACAD9	10	0.0022761	0.014677	0.235328	1201	7	-0.71359	0.96898	0.96909	1	18091	0	-0.71359	0.4369	0.73352	0.999995	12102	5	-0.2686	0.50886	0.72127	1	13472	2	-0.2686
COX8A	10	0.0022792	0.014695	0.235412	1202	7	-0.55184	0.92059	0.92876	1	17250	1	-0.55184	0.0034801	0.021286	0.352515	1161	6	-0.49374	0.42551	0.65851	1	12331	2	-0.49374
CCNF	10	0.0022852	0.014733	0.235825	1203	8	-1.2787	0.31298	0.54301	1	10179	1	-1.2787	0.087452	0.2818	0.999995	4997	6	-0.94461	0.37445	0.62053	1	11679	2	-0.94461
TAF1	10	0.002291	0.014766	0.236164	1204	6	-1.1266	0.24425	0.47374	0.997749	8939	2	-1.1266	0.0023087	0.014853	0.287154	995	7	-1.1743	0.68515	0.83081	1	15482	2	-1.1743
MEN1	10	0.0022943	0.014785	0.236264	1205	8	-0.78304	0.34308	0.56951	1	10591	2	-0.78304	0.00095195	0.0065632	0.173907	725	9	-1.0995	0.99927	0.99927	1	19122	0	-1.0995
SMC5	10	0.0023056	0.014852	0.237135	1206	9	-1.4158	0.8526	0.8984	1	16646	1	-1.4158	0.11879	0.34144	0.999995	5823	6	-1.0178	0.60163	0.79204	1	14785	2	-1.0178
AK8	10	0.0023094	0.014873	0.237283	1207	6	-0.76136	0.73599	0.84335	1	15565	1	-0.76136	0.13635	0.37331	0.999995	6266	5	-0.40361	0.45177	0.67826	1	12699	3	-0.40361
MTO1	10	0.002313	0.014899	0.237497	1208	7	-1.0966	0.34084	0.56755	1	10562	3	-1.0966	0.051896	0.19069	0.978668	3727	6	-0.95305	0.24723	0.48403	0.987131	9246	3	-0.95305
MRPS6	10	0.0023152	0.014912	0.237513	1209	9	-0.76122	0.99239	0.99243	1	18739	0	-0.76122	0.017105	0.081343	0.705242	2220	7	-0.85848	0.9918	0.99186	1	18780	0	-0.85848
TOP2A	10	0.0023191	0.014939	0.237734	1210	9	-1.6271	0.99809	0.99811	1	18985	0	-1.6271	0.0012129	0.0081834	0.200482	785	8	-2.2508	0.70779	0.84134	1	15689	1	-2.2508
DPH1	10	0.0023217	0.014951	0.237742	1211	8	-0.82057	0.97509	0.97523	1	18237	0	-0.82057	0.0016274	0.010708	0.237265	868	7	-0.88592	0.48787	0.70543	1	13195	2	-0.88592
FOXK1	10	0.0023267	0.014977	0.237922	1212	8	-0.40748	0.88462	0.91065	1	16882	1	-0.40748	0.25828	0.55487	0.999995	9073	5	-0.43539	0.46113	0.68526	1	12820	2	-0.43539
B4GALT7	10	0.002329	0.014987	0.237922	1213	6	-0.99684	0.92547	0.93173	1	17301	1	-0.99684	0.033709	0.13718	0.880939	2988	7	-0.44818	0.98688	0.98698	1	18643	0	-0.44818
MTX1	10	0.0023477	0.0151	0.239504	1214	7	-0.60679	0.1899	0.39859	0.973581	7670	3	-0.60679	0.048936	0.18227	0.964473	3620	6	-0.63167	0.5885	0.78208	1	14599	3	-0.63167
ATXN2	10	0.0023729	0.015243	0.241572	1215	9	-0.6045	0.68718	0.81378	1	14973	1	-0.6045	0.1291	0.36027	0.999995	6081	5	-0.68368	0.38947	0.63161	1	11879	3	-0.68368
ERBB3	10	0.0023795	0.015287	0.241843	1216	6	-0.54227	0.24552	0.47545	0.998672	8971	2	-0.54227	0.063286	0.22217	0.999995	4174	7	-0.41331	0.70359	0.83932	1	15648	2	-0.41331
PARP10	10	0.0023812	0.015298	0.241843	1217	8	-0.7687	0.97066	0.97083	1	18119	0	-0.7687	0.074777	0.25243	0.999995	4615	7	-0.40679	0.2539	0.49214	0.988283	9401	2	-0.40679
KRTAP1-4	10	0.0023817	0.0153	0.241843	1218	5	-0.25532	0.10968	0.28105	0.930544	5580	2	-0.25532	0.25785	0.5544	0.999995	9063	4	-0.0058603	0.15884	0.3722	0.958806	7231	4	-0.0058603
RPLP2	10	0.0023835	0.01531	0.241843	1219	8	-0.83016	0.99859	0.99859	1	19013	0	-0.83016	0.045296	0.17161	0.948258	3468	5	-0.35276	0.24552	0.48201	0.986996	9205	3	-0.35276
KIF4A	10	0.0023864	0.015326	0.241856	1220	7	-1.4683	0.19155	0.40086	0.974293	7710	1	-1.4683	0.0086807	0.045537	0.533982	1640	8	-1.1022	0.90475	0.93395	1	17474	1	-1.1022
ANKRD1	10	0.0023937	0.015366	0.241856	1221	7	-0.68855	0.66338	0.80005	1	14714	2	-0.68855	0.16244	0.41862	0.999995	6923	4	0.071446	0.12858	0.3238	0.940432	6371	3	0.071446
TP53TG3B	10	0.0023993	0.015395	0.241856	1222	8	-0.72185	0.94914	0.94961	1	17685	1	-0.72185	0.041035	0.15923	0.922658	3306	4	-0.13607	0.68718	0.83176	1	15505	2	-0.13607
PYGM	10	0.0023994	0.015396	0.241856	1223	8	-0.66759	0.9855	0.98559	1	18533	0	-0.66759	0.23538	0.52964	0.999995	8682	5	-0.18763	0.77288	0.87435	1	16309	2	-0.18763
ATXN2L	10	0.0024007	0.015404	0.241856	1224	7	-0.61122	0.97189	0.97204	1	18150	0	-0.61122	0.0021631	0.013987	0.27969	962	9	-0.79595	0.99956	0.99957	1	19149	0	-0.79595
CDC6	10	0.0024011	0.015408	0.241856	1225	9	-0.99338	0.98786	0.98795	1	18606	0	-0.99338	0.12802	0.35839	0.999995	6051	6	-0.50138	0.99337	0.99341	1	18827	0	-0.50138
PIAS4	10	0.0024014	0.015411	0.241856	1226	6	-0.3608	0.87349	0.90605	1	16787	1	-0.3608	0.057356	0.20592	0.997779	3949	6	-0.50105	0.1943	0.41799	0.970108	8068	1	-0.50105
UTP6	10	0.0024017	0.015411	0.241856	1227	7	-1.2877	0.91382	0.92481	1	17172	1	-1.2877	0.0073656	0.039539	0.493756	1542	8	-1.821	0.52406	0.73298	1	13667	1	-1.821
FGFR1OP2	10	0.0024105	0.015467	0.24253	1228	5	-0.73135	0.079377	0.22281	0.900245	4555	3	-0.73135	0.05436	0.19768	0.989773	3821	6	-0.79657	0.91523	0.93776	1	17557	1	-0.79657
CGB	10	0.0024141	0.015487	0.242647	1229	7	-0.60307	0.75991	0.85885	1	15859	2	-0.60307	0.096494	0.2994	0.999995	5262	4	-0.14215	0.050348	0.16616	0.865971	3471	3	-0.14215
CYHR1	10	0.0024197	0.015516	0.242908	1230	8	-0.83042	0.37162	0.59452	1	10985	1	-0.83042	0.16911	0.42966	0.999995	7085	5	-0.40695	0.48397	0.70245	1	13141	2	-0.40695
SUMO2	10	0.0024224	0.015533	0.242968	1231	7	-0.98788	0.15779	0.35246	0.960795	6848	3	-0.98788	0.057209	0.20552	0.997217	3943	6	-0.85249	0.31662	0.5667	1	10700	2	-0.85249
DDX18	10	0.002427	0.015564	0.243269	1232	7	-1.0683	0.36236	0.58642	1	10858	2	-1.0683	0.0024291	0.015561	0.29521	1014	7	-1.7814	0.66621	0.82227	1	15340	2	-1.7814
AKR1A1	10	0.0024296	0.015578	0.243281	1233	5	-0.46248	0.19009	0.39884	0.973581	7674	3	-0.46248	0.069997	0.23997	0.999995	4437	4	0.0066108	0.19732	0.42177	0.970108	8139	4	0.0066108
UTP23	10	0.0024436	0.015657	0.244327	1234	8	-1.2352	0.7826	0.87439	1	16155	2	-1.2352	0.0059409	0.033028	0.446312	1424	7	-0.99456	0.029819	0.10967	0.827015	2380	3	-0.99456
AK4	10	0.0024517	0.015705	0.244857	1235	6	-0.71736	0.57631	0.75363	1	13858	2	-0.71736	0.010748	0.054688	0.588633	1788	6	-0.72545	0.53105	0.73837	1	13770	2	-0.72545
COPS3	10	0.0024544	0.015717	0.244857	1236	6	-1.4335	0.5341	0.73295	1	13463	1	-1.4335	0.0053777	0.030374	0.429432	1361	8	-0.90895	0.99811	0.99813	1	19021	0	-0.90895
UTP20	10	0.0024604	0.015747	0.24505	1237	7	-1.0016	0.1106	0.28246	0.931458	5608	1	-1.0016	0.00070427	0.005033	0.149623	647	9	-1.1968	0.99324	0.99329	1	18820	0	-1.1968
SRGAP2B	10	0.0024624	0.015755	0.24505	1238	9	-0.72602	0.99953	0.99953	1	19110	0	-0.72602	0.10823	0.32185	0.999995	5561	6	-0.73158	0.89833	0.9318	1	17422	1	-0.73158
UBA52	10	0.0024725	0.015808	0.245675	1239	9	-1.0869	0.99691	0.99694	1	18922	0	-1.0869	3.0981e-05	0.00027534	0.02733	194	9	-1.5189	0.91407	0.9373	1	17545	1	-1.5189
IQSEC3	10	0.0024965	0.015945	0.247561	1240	7	-0.69182	0.56484	0.7479	1	13747	1	-0.69182	0.39303	0.69249	0.999995	11341	3	0.029581	0.1498	0.36046	0.954614	7018	4	0.029581
NSF	10	0.0024983	0.015955	0.247561	1241	7	-1.1805	0.3145	0.5443	1	10203	1	-1.1805	0.00058099	0.0042396	0.136602	597	7	-0.7933	0.63759	0.8098	1	15113	1	-0.7933
KAT7	10	0.002505	0.015987	0.247664	1242	9	-1.0041	0.99937	0.99939	1	19094	0	-1.0041	0.020356	0.094453	0.754838	2405	6	-0.7611	0.51538	0.72624	1	13563	2	-0.7611
FIS1	10	0.0025064	0.015993	0.247664	1243	9	-0.79445	0.18265	0.38831	0.971356	7466	1	-0.79445	0.27777	0.57577	0.999995	9394	3	0.067808	0.58098	0.77627	1	14499	2	0.067808
SLC7A6	10	0.0025073	0.016	0.247664	1244	6	-0.78924	0.46919	0.67986	1	12435	1	-0.78924	3.5836e-05	0.00031442	0.029534	205	10	-1.1151	0.99996	0.99997	1	19225	0	-1.1151
FBXO5	10	0.0025228	0.01609	0.248857	1245	9	-1.1376	0.99768	0.9977	1	18962	0	-1.1376	0.12263	0.34854	0.999995	5922	4	-0.24048	0.19616	0.4203	0.970108	8107	4	-0.24048
MCM3	10	0.0025275	0.016116	0.248902	1246	6	-0.75694	0.94029	0.94215	1	17544	1	-0.75694	0.063991	0.22401	0.999995	4199	5	-0.12244	0.29855	0.5456	1	10343	4	-0.12244
RARS2	10	0.002528	0.016119	0.248902	1247	7	-1.0811	0.31542	0.54509	1	10218	1	-1.0811	0.0087787	0.045981	0.537258	1647	7	-1.0162	0.99375	0.99378	1	18846	0	-1.0162
RPL14	10	0.0025401	0.016189	0.249677	1248	6	-1.0826	0.87649	0.90724	1	16809	1	-1.0826	0.061287	0.21672	0.999995	4098	6	-0.6913	0.056065	0.17867	0.875771	3698	2	-0.6913
UXT	10	0.0025416	0.016195	0.249677	1249	6	-0.77631	0.37141	0.59434	1	10984	1	-0.77631	0.016832	0.08025	0.701131	2203	7	-0.71196	0.12697	0.32077	0.938168	6320	1	-0.71196
SNRPF	10	0.0025456	0.016217	0.249697	1250	8	-1.2222	0.57572	0.75334	1	13850	2	-1.2222	0.057568	0.20652	0.998698	3957	5	-0.46127	0.95204	0.95598	1	17960	1	-0.46127
LCE2C	10	0.0025471	0.016222	0.249697	1251	5	-0.27272	0.74115	0.84663	1	15626	1	-0.27272	0.02879	0.12202	0.841884	2783	4	0.0784	0.5339	0.74056	1	13804	3	0.0784
TOR1AIP1	10	0.0025503	0.016242	0.249798	1252	7	-0.75023	0.13039	0.31217	0.943772	6143	1	-0.75023	0.67502	0.87963	0.999995	15293	3	0.078992	0.42757	0.66009	1	12358	3	0.078992
DDAH1	10	0.0025559	0.01627	0.250034	1253	7	-0.45331	0.70399	0.82363	1	15150	2	-0.45331	0.059461	0.21171	0.999995	4026	4	-0.2122	0.16319	0.37803	0.962215	7317	2	-0.2122
FAM69B	10	0.0025618	0.016305	0.250298	1254	8	-0.52052	0.56236	0.74669	1	13718	1	-0.52052	0.02503	0.11	0.808682	2612	5	-0.2373	0.28225	0.52624	0.994475	10016	4	-0.2373
CDK12	10	0.0025628	0.016313	0.250298	1255	7	-1.0087	0.91794	0.92719	1	17221	1	-1.0087	0.070541	0.24139	0.999995	4457	4	-0.25296	0.44803	0.67542	1	12647	3	-0.25296
RPRD1B	10	0.0025705	0.016354	0.250596	1256	9	-0.52044	0.99425	0.99428	1	18799	0	-0.52044	0.99422	0.99472	0.999995	19017	1	0.21994	0.12033	0.30815	0.933202	6093	5	0.21994
RANBP1	10	0.0025751	0.01638	0.250596	1257	7	-0.42898	0.14186	0.32918	0.951139	6443	2	-0.42898	0.26988	0.56737	0.999995	9254	5	-0.18175	0.2061	0.4329	0.973111	8345	4	-0.18175
ATXN10	10	0.0025759	0.016382	0.250596	1258	8	-1.0338	0.99913	0.99915	1	19067	0	-1.0338	0.061034	0.21601	0.999995	4089	7	-1.0147	0.98956	0.9896	1	18708	0	-1.0147
FANCE	10	0.0025766	0.016385	0.250596	1259	6	-0.75289	0.93822	0.94055	1	17506	1	-0.75289	0.2117	0.49808	0.999995	8183	4	-0.28405	0.97212	0.97227	1	18298	0	-0.28405
PRRC2A	10	0.0025821	0.016414	0.250724	1260	7	-0.80533	0.97814	0.97824	1	18318	0	-0.80533	0.046523	0.17526	0.955517	3513	7	-0.52665	0.19292	0.41621	0.970108	8038	1	-0.52665
DDX42	10	0.002583	0.016419	0.250724	1261	9	-1.2019	0.98033	0.98041	1	18389	0	-1.2019	0.037934	0.14994	0.906338	3171	7	-0.79759	0.97323	0.97341	1	18317	0	-0.79759
LSM12	10	0.0026175	0.016598	0.253158	1262	6	-0.74073	0.001588	0.0088184	0.525615	297	2	-0.74073	0.090204	0.28716	0.999995	5072	6	-0.72163	0.5671	0.76574	1	14302	3	-0.72163
ATXN7L3	10	0.0026207	0.016616	0.253158	1263	8	-0.86081	0.88898	0.91256	1	16913	1	-0.86081	0.0086597	0.04545	0.533982	1637	8	-1.2938	0.99259	0.99263	1	18802	0	-1.2938
ZNF561	10	0.0026224	0.016624	0.253158	1264	8	-0.60874	0.21836	0.43824	0.986222	8338	2	-0.60874	0.33993	0.64054	0.999995	10433	4	-0.12067	0.74169	0.85796	1	16001	2	-0.12067
CREG2	10	0.0026244	0.016636	0.253158	1265	7	-0.83782	0.69055	0.81577	1	15007	2	-0.83782	0.081303	0.26902	0.999995	4830	2	0.20852	0.60883	0.79759	1	14899	3	0.20852
TBP	10	0.0026279	0.016658	0.253158	1266	7	-0.6015	0.72658	0.83748	1	15437	1	-0.6015	0.0033665	0.020712	0.349053	1141	7	-1.3709	0.79366	0.88587	1	16511	1	-1.3709
MMP23B	10	0.0026282	0.01666	0.253158	1267	7	-0.51719	0.97694	0.97703	1	18282	0	-0.51719	0.00045515	0.00342	0.124257	530	8	-0.65726	0.28357	0.52782	0.994708	10047	2	-0.65726
ASS1	10	0.0026302	0.01667	0.253158	1268	9	-0.72606	0.99664	0.99666	1	18903	0	-0.72606	0.017715	0.083845	0.718198	2246	5	-0.32153	0.39135	0.633	1	11907	2	-0.32153
ITCH	10	0.0026324	0.016685	0.253185	1269	7	-0.76128	0.56515	0.74805	1	13750	1	-0.76128	0.19463	0.4713	0.999995	7749	3	0.32553	0.05653	0.17964	0.876376	3716	5	0.32553
ERCC2	10	0.0026431	0.016751	0.253984	1270	9	-0.69663	0.761	0.85956	1	15870	1	-0.69663	1.3424e-06	1.8767e-05	0.006876	49	8	-1.1609	0.90013	0.93236	1	17436	1	-1.1609
ZMYND8	10	0.0026456	0.016768	0.254033	1271	7	-1.0161	0.25209	0.48415	1	9123	1	-1.0161	0.0042304	0.024916	0.383822	1249	7	-1.7185	0.56518	0.76427	1	14274	2	-1.7185
SNRPB	10	0.0026478	0.016782	0.254059	1272	6	-0.66571	0.20139	0.41467	0.980557	7925	2	-0.66571	0.044184	0.16842	0.94409	3416	7	-0.63133	0.23652	0.47087	0.984215	9007	3	-0.63133
ZNF622	10	0.0026604	0.016859	0.255019	1273	9	-0.48922	0.99931	0.99932	1	19085	0	-0.48922	0.014025	0.06867	0.655496	2013	6	-1.3097	0.80361	0.89162	1	16614	1	-1.3097
METTL3	10	0.0026671	0.016895	0.255362	1274	7	-1.0101	0.84098	0.89455	1	16547	1	-1.0101	0.00014113	0.001205	0.069056	336	9	-1.3239	0.90999	0.93582	1	17513	1	-1.3239
EPRS	10	0.0026889	0.017022	0.257072	1275	7	-0.93041	0.77501	0.8691	1	16055	1	-0.93041	3.4066e-05	0.00030131	0.028989	200	10	-1.6731	0.99997	0.99997	1	19226	0	-1.6731
CPD	10	0.0026971	0.017068	0.257569	1276	6	-0.63727	0.7611	0.85964	1	15871	1	-0.63727	0.32279	0.62307	0.999995	10150	4	-0.14249	0.47973	0.69924	1	13087	2	-0.14249
EIF2B4	10	0.0026995	0.017082	0.257585	1277	6	-1.0031	0.65829	0.79707	1	14675	2	-1.0031	0.058237	0.20839	0.999995	3978	7	-0.96231	0.85191	0.91897	1	17134	1	-0.96231
CKAP5	10	0.0027031	0.017105	0.257608	1278	8	-2.0284	0.68172	0.8106	1	14916	1	-2.0284	0.077221	0.25875	0.999995	4707	6	-1.1754	0.577	0.77332	1	14438	2	-1.1754
GTPBP8	10	0.0027042	0.017111	0.257608	1279	7	-0.96141	0.19607	0.40722	0.977073	7810	1	-0.96141	0.010974	0.055651	0.59437	1801	7	-0.84335	0.17869	0.3981	0.966999	7694	2	-0.84335
MRPS14	10	0.0027138	0.017166	0.258234	1280	9	-0.96915	0.75008	0.85238	1	15728	1	-0.96915	0.0095429	0.049374	0.562904	1684	5	-0.36857	0.67545	0.82642	1	15409	2	-0.36857
YWHAZ	10	0.0027231	0.017228	0.258695	1281	6	-0.40688	0.16041	0.35631	0.963976	6901	1	-0.40688	0.021001	0.09685	0.759809	2450	6	-0.68949	0.38803	0.63049	1	11864	2	-0.68949
UQCRQ	10	0.0027247	0.017236	0.258695	1282	7	-0.7013	0.49177	0.69966	1	12838	2	-0.7013	0.23883	0.53356	0.999995	8741	5	-0.30823	0.93626	0.94698	1	17756	1	-0.30823
RBM42	10	0.0027247	0.017236	0.258695	1283	7	-1.1271	0.1524	0.34469	0.956694	6711	2	-1.1271	0.024677	0.10886	0.805631	2596	6	-0.88563	0.40638	0.64417	1	12105	2	-0.88563
NEDD1	10	0.0027286	0.017257	0.258802	1284	5	-0.60413	0.23247	0.45761	0.991482	8678	3	-0.60413	0.069732	0.23926	0.999995	4413	7	-0.49262	0.99669	0.99672	1	18951	0	-0.49262
ALDH18A1	10	0.0027322	0.017282	0.258823	1285	7	-1.2647	0.64819	0.79155	1	14572	2	-1.2647	0.092433	0.29151	0.999995	5144	4	-0.056381	0.016123	0.066677	0.760388	1556	5	-0.056381
CCDC42B	10	0.0027331	0.017285	0.258823	1286	7	-0.65599	0.56468	0.74782	1	13743	1	-0.65599	0.30077	0.60023	0.999995	9773	4	-0.082748	0.42799	0.66042	1	12361	3	-0.082748
WDR53	10	0.0027399	0.017318	0.258913	1287	9	-0.83187	0.21694	0.43632	0.985742	8305	1	-0.83187	0.50268	0.77701	0.999995	12968	4	-0.0013816	0.68805	0.83215	1	15515	2	-0.0013816
KIF20B	10	0.0027399	0.017318	0.258913	1288	9	-1.0286	0.99907	0.99909	1	19056	0	-1.0286	0.84062	0.94546	0.999995	17222	2	0.019446	0.058621	0.18416	0.878937	3799	3	0.019446
ADRM1	10	0.0027487	0.01737	0.25948	1289	7	-0.46776	0.93183	0.93592	1	17393	1	-0.46776	0.0179	0.084589	0.719926	2260	7	-0.98657	0.68304	0.82984	1	15466	1	-0.98657
TIMM22	10	0.0027522	0.017387	0.259533	1290	6	-0.42615	0.38611	0.60708	1	11212	1	-0.42615	0.0083987	0.044273	0.525922	1621	6	-0.40768	0.74057	0.85739	1	15982	1	-0.40768
PAPPA2	10	0.0027653	0.017469	0.26048	1291	8	-0.58399	0.9211	0.92905	1	17255	1	-0.58399	0.034506	0.13962	0.886287	3020	6	-0.38733	0.021674	0.084448	0.784353	1920	4	-0.38733
ADAM11	10	0.0027665	0.017477	0.26048	1292	6	-0.55036	0.97274	0.97288	1	18179	0	-0.55036	0.02722	0.11704	0.827381	2717	5	-0.42585	0.35359	0.60498	1	11390	1	-0.42585
FAM210A	10	0.0027708	0.017504	0.260684	1293	6	-0.96923	0.7269	0.83767	1	15446	1	-0.96923	0.010342	0.052918	0.580008	1755	7	-1.5702	0.9507	0.95512	1	17935	1	-1.5702
NUP54	10	0.0027758	0.017534	0.260926	1294	9	-0.76376	0.99357	0.9936	1	18767	0	-0.76376	0.036439	0.1454	0.89479	3116	7	-0.53134	0.87019	0.92349	1	17241	1	-0.53134
OXSM	10	0.0027944	0.017634	0.262216	1295	6	-0.91608	0.17567	0.37834	0.969075	7295	3	-0.91608	0.93869	0.97641	0.999995	18283	1	0.44313	0.023593	0.090527	0.796973	2028	6	0.44313
WEE1	10	0.0028019	0.017668	0.262407	1296	5	-0.45292	0.53302	0.73243	1	13453	2	-0.45292	0.12632	0.35529	0.999995	6010	5	-0.35067	0.24445	0.4807	0.986934	9182	3	-0.35067
PRPF40A	10	0.0028027	0.017675	0.262407	1297	8	-1.6544	0.91195	0.92383	1	17153	1	-1.6544	0.4173	0.71534	0.999995	11741	5	-1.0175	0.98284	0.98291	1	18535	0	-1.0175
SLC39A7	10	0.002807	0.017699	0.262563	1298	7	-0.97986	0.1095	0.28078	0.930544	5576	1	-0.97986	0.0048669	0.027966	0.40823	1317	8	-1.3438	0.95268	0.9564	1	17973	1	-1.3438
CASC1	10	0.002831	0.017839	0.264322	1299	8	-1.0645	0.99947	0.99948	1	19101	0	-1.0645	0.10388	0.31351	0.999995	5456	5	-0.46096	0.27386	0.51615	0.992354	9836	2	-0.46096
EXOSC8	10	0.0028318	0.017845	0.264322	1300	8	-0.76453	0.78421	0.87548	1	16176	1	-0.76453	0.0019372	0.012621	0.264168	919	8	-1.8748	0.86169	0.92132	1	17186	1	-1.8748
SFXN2	10	0.0028435	0.017921	0.265056	1301	6	-0.45795	0.25704	0.4908	1	9255	2	-0.45795	0.049176	0.18295	0.965682	3628	6	-0.58971	0.72315	0.84876	1	15841	2	-0.58971
NMT1	10	0.002849	0.017953	0.265056	1302	8	-0.6666	0.70788	0.82602	1	15199	2	-0.6666	0.15216	0.40101	0.999995	6669	6	-0.31481	0.36782	0.61558	1	11598	3	-0.31481
POLDIP2	10	0.0028504	0.017959	0.265056	1303	8	-0.97016	0.97174	0.97189	1	18144	0	-0.97016	0.44047	0.73678	0.999995	12161	4	-0.11237	0.43651	0.66677	1	12480	2	-0.11237
TAF10	10	0.0028511	0.017963	0.265056	1304	6	-1.1294	0.026847	0.099616	0.805349	2237	1	-1.1294	0.062031	0.2188	0.999995	4122	6	-0.56009	0.54612	0.74983	1	13972	3	-0.56009
CUX2	10	0.0028534	0.017975	0.265056	1305	7	-0.57834	0.95372	0.95392	1	17773	1	-0.57834	0.32692	0.62735	0.999995	10232	4	-0.13927	0.33458	0.5877	1	11092	4	-0.13927
MRPS2	10	0.0028539	0.017977	0.265056	1306	8	-1.1026	0.9968	0.99682	1	18912	0	-1.1026	0.1363	0.37325	0.999995	6263	5	-0.32003	0.57415	0.77119	1	14395	1	-0.32003
FAM25G	10	0.0028603	0.018012	0.265376	1307	5	-0.23261	0.94501	0.94597	1	17623	1	-0.23261	0.22289	0.51503	0.999995	8457	5	-0.28897	0.11023	0.28899	0.924658	5749	2	-0.28897
KCNK16	10	0.0028755	0.018097	0.266408	1308	8	-0.73224	0.68482	0.81239	1	14947	1	-0.73224	0.087509	0.28192	0.999995	4998	3	-0.11669	0.633	0.80785	1	15073	2	-0.11669
TRMT1L	10	0.0028783	0.018111	0.266408	1309	5	0.06966	0.064361	0.1893	0.874398	3963	5	0.06966	0.0014266	0.009503	0.219413	833	4	0.036883	0.20645	0.43334	0.973111	8354	4	0.036883
METTL20	10	0.0028804	0.018124	0.266408	1310	8	-0.42721	0.96746	0.96754	1	18060	0	-0.42721	0.42527	0.72276	0.999995	11892	2	0.26466	0.063244	0.19402	0.885483	3988	5	0.26466
OXTR	10	0.0028965	0.018225	0.267693	1311	7	-0.86861	0.76347	0.86124	1	15905	1	-0.86861	0.22094	0.51211	0.999995	8395	4	-0.0015567	0.0045209	0.022843	0.687493	581	4	-0.0015567
THBS3	10	0.0029011	0.018253	0.267896	1312	7	-0.71998	0.21152	0.42883	0.985396	8161	1	-0.71998	0.035663	0.14307	0.891107	3078	5	-0.2734	0.42972	0.66172	1	12385	3	-0.2734
PIK3C3	10	0.0029076	0.018283	0.268054	1313	8	-0.90142	0.75856	0.85796	1	15840	1	-0.90142	0.0088789	0.046424	0.540802	1652	6	-1.0652	0.9842	0.98428	1	18569	0	-1.0652
XRN2	10	0.0029091	0.018292	0.268054	1314	5	-0.37437	0.64036	0.78724	1	14466	2	-0.37437	0.010094	0.05182	0.57446	1736	8	-0.46601	0.25816	0.49731	0.989089	9488	1	-0.46601
POLE	10	0.0029149	0.018327	0.268124	1315	7	-0.67339	0.98092	0.98099	1	18406	0	-0.67339	1.9404e-06	2.2367e-05	0.007266	58	10	-2.3033	1	1	1	19242	0	-2.3033
NDRG3	10	0.0029177	0.01834	0.268124	1316	7	-1.0426	0.71639	0.8311	1	15311	2	-1.0426	0.1695	0.43032	0.999995	7094	3	-0.17176	0.010423	0.047746	0.725439	1162	4	-0.17176
DAXX	10	0.0029204	0.01835	0.268124	1317	8	-0.76017	0.95856	0.95878	1	17868	0	-0.76017	0.2001	0.47993	0.999995	7885	6	-0.34795	0.99513	0.99516	1	18900	0	-0.34795
PDSS1	10	0.0029267	0.018381	0.268124	1318	8	-0.86034	0.98778	0.98786	1	18604	0	-0.86034	0.0051964	0.029535	0.423161	1343	8	-0.62214	0.74505	0.85964	1	16028	2	-0.62214
DHX38	10	0.0029279	0.018386	0.268124	1319	5	-0.34314	0.14313	0.33105	0.952075	6473	3	-0.34314	0.00047663	0.0035722	0.126914	542	7	-0.78512	0.81946	0.90086	1	16792	1	-0.78512
TP53RK	10	0.0029289	0.018389	0.268124	1320	8	-0.707	0.99845	0.99847	1	19005	0	-0.707	0.00061471	0.0044623	0.139264	615	7	-1.2103	0.67312	0.82537	1	15391	1	-1.2103
C4BPB	10	0.002932	0.018407	0.268124	1321	6	-0.43765	0.038298	0.12814	0.82334	2842	2	-0.43765	0.0032543	0.020158	0.344013	1126	5	-0.53955	0.088332	0.24587	0.915048	4928	4	-0.53955
PPP1R2	10	0.0029321	0.018408	0.268124	1322	8	-0.74002	0.72066	0.83374	1	15350	2	-0.74002	0.14796	0.39369	0.999995	6563	6	-0.53671	0.23702	0.4715	0.984215	9020	2	-0.53671
EIF3H	10	0.0029343	0.018422	0.268124	1323	7	-0.8634	0.34171	0.56833	1	10576	2	-0.8634	3.2112e-06	3.7278e-05	0.009203	77	6	-1.3064	0.31337	0.56294	1	10638	1	-1.3064
EXOSC3	10	0.0029382	0.018441	0.268198	1324	8	-0.85787	0.93106	0.93541	1	17385	1	-0.85787	0.00014005	0.0011978	0.069056	333	10	-1.1344	0.99986	0.99987	1	19190	0	-1.1344
DIS3	10	0.0029497	0.0185	0.268855	1325	6	-0.76513	0.97568	0.97582	1	18250	0	-0.76513	0.00074871	0.0053246	0.155584	659	7	-1.6158	0.10659	0.28195	0.924582	5616	2	-1.6158
PRSS33	10	0.0029529	0.018516	0.268891	1326	9	-0.44013	0.99769	0.99771	1	18964	0	-0.44013	0.2429	0.5381	0.999995	8799	5	-0.28244	0.17135	0.38853	0.963036	7533	2	-0.28244
PAF1	10	0.002958	0.018547	0.269129	1327	9	-0.74364	0.82332	0.88907	1	16451	1	-0.74364	0.13228	0.36606	0.999995	6173	5	-0.34672	0.57631	0.77278	1	14426	3	-0.34672
VPS25	10	0.0029644	0.018585	0.269485	1328	8	-0.97022	0.65968	0.79787	1	14683	1	-0.97022	1.2492e-06	1.6711e-05	0.006876	45	9	-1.8119	0.99881	0.99882	1	19074	0	-1.8119
PFDN5	10	0.0029681	0.01861	0.26964	1329	7	-0.65726	0.81649	0.88713	1	16414	1	-0.65726	0.013156	0.065051	0.643358	1946	7	-1.049	0.95191	0.95589	1	17957	1	-1.049
THRA	10	0.0029729	0.018641	0.269891	1330	9	-0.97625	0.98454	0.98461	1	18509	0	-0.97625	0.16832	0.42834	0.999995	7066	6	-0.71062	0.38663	0.62946	1	11841	2	-0.71062
METTL14	10	0.0029755	0.018658	0.269934	1331	9	-0.73538	0.93528	0.93839	1	17448	1	-0.73538	0.0099404	0.051149	0.570641	1725	6	-1.1155	0.19546	0.41941	0.970108	8091	4	-1.1155
AMY1A	10	0.0029855	0.018712	0.270504	1332	8	-0.8303	0.98326	0.98333	1	18475	0	-0.8303	0.016365	0.078371	0.693217	2175	7	-1.1438	0.13395	0.33377	0.9453	6535	1	-1.1438
PDE12	10	0.0029979	0.018781	0.271297	1333	8	-0.76604	0.9775	0.97758	1	18299	0	-0.76604	5.3706e-05	0.00045325	0.037171	234	8	-1.6428	0.97452	0.97467	1	18343	0	-1.6428
GFM2	10	0.003032	0.018955	0.273617	1334	6	-1.1222	0.75	0.85232	1	15725	2	-1.1222	0.33457	0.63511	0.999995	10355	5	-0.52125	0.2472	0.484	0.987131	9244	4	-0.52125
HIST1H1D	10	0.0030516	0.019055	0.274843	1335	7	-0.75057	0.71748	0.83176	1	15323	1	-0.75057	0.045223	0.1714	0.948258	3463	6	-0.96133	0.15416	0.36613	0.956101	7125	4	-0.96133
FBL	10	0.0030689	0.019155	0.275913	1336	4	-0.26392	0.98052	0.98057	1	18393	0	-0.26392	0.0019582	0.012745	0.265205	923	7	-1.4855	0.37646	0.622	1	11708	2	-1.4855
TNPO1	10	0.0030694	0.019157	0.275913	1337	8	-0.60256	0.81595	0.88699	1	16410	1	-0.60256	0.11401	0.33267	0.999995	5709	6	-0.5494	0.030416	0.11149	0.827496	2413	3	-0.5494
CROCC	10	0.0030787	0.019211	0.276477	1338	4	0.0016055	0.10264	0.27016	0.922609	5401	4	0.0016055	0.87774	0.96087	0.999995	17707	3	-0.088888	0.22651	0.45844	0.981229	8794	2	-0.088888
KPNA2	10	0.0030901	0.019281	0.276811	1339	8	-0.67954	0.99853	0.99854	1	19010	0	-0.67954	0.015134	0.073291	0.672684	2097	6	-1.4258	0.7454	0.8598	1	16029	2	-1.4258
EBNA1BP2	10	0.003093	0.019295	0.276811	1340	8	-0.70501	0.83105	0.89137	1	16496	1	-0.70501	0.0056028	0.031432	0.435433	1390	8	-0.7521	0.45942	0.684	1	12795	2	-0.7521
NDOR1	10	0.0030932	0.019296	0.276811	1341	8	-0.63872	0.8671	0.9036	1	16739	1	-0.63872	6.1497e-06	6.4015e-05	0.011968	103	9	-1.1797	0.87909	0.92588	1	17309	1	-1.1797
KRTAP4-12	10	0.0030941	0.019301	0.276811	1342	6	-0.70844	0.30952	0.54	1	10134	2	-0.70844	0.0044796	0.026136	0.393805	1277	5	-0.25749	0.76842	0.87195	1	16263	2	-0.25749
POLD1	10	0.003096	0.019306	0.276811	1343	8	-1.0242	0.98844	0.98852	1	18619	0	-1.0242	0.00039658	0.0030077	0.115333	502	8	-1.7393	0.96994	0.9701	1	18252	1	-1.7393
ARL2	10	0.0030977	0.01932	0.276811	1344	8	-0.68062	0.783	0.87467	1	16164	1	-0.68062	0.0024866	0.015881	0.298048	1025	9	-1.3191	0.48674	0.70458	1	13177	1	-1.3191
DPF2	10	0.0031096	0.019373	0.277364	1345	8	-1.1983	0.97979	0.97985	1	18368	0	-1.1983	0.04732	0.17759	0.958812	3545	4	-0.31954	0.74126	0.85774	1	15992	2	-0.31954
DENND5B	10	0.0031176	0.019421	0.277775	1346	8	-0.55499	0.28284	0.51663	1	9680	2	-0.55499	0.1868	0.45888	0.999995	7549	6	-0.32918	0.0085056	0.040082	0.707163	996	4	-0.32918
P2RX7	10	0.0031211	0.019444	0.277775	1347	7	-0.76246	0.89703	0.91626	1	16988	1	-0.76246	0.0189	0.088701	0.733688	2325	8	-0.62929	0.99338	0.99341	1	18828	0	-0.62929
MBTPS2	10	0.0031213	0.019445	0.277775	1348	8	-0.80895	0.58671	0.75889	1	13958	2	-0.80895	0.011154	0.056453	0.599152	1812	8	-0.59622	0.58547	0.77974	1	14555	1	-0.59622
COA7	10	0.0031302	0.019491	0.278009	1349	7	-0.57995	0.77064	0.86608	1	15993	2	-0.57995	0.0076425	0.040786	0.503204	1560	7	-0.734	0.24643	0.48309	0.987131	9225	2	-0.734
TERF2	10	0.0031302	0.019491	0.278009	1350	8	-0.71424	0.91771	0.92705	1	17218	1	-0.71424	0.007057	0.038168	0.484532	1515	6	-1.0131	0.98573	0.98582	1	18608	0	-1.0131
DNAJC7	10	0.0031401	0.019552	0.278564	1351	9	-0.53852	0.99793	0.99795	1	18975	0	-0.53852	0.0061333	0.033941	0.453546	1441	8	-1.1321	0.84962	0.91845	1	17116	1	-1.1321
XXYLT1	10	0.0031419	0.019559	0.278564	1352	8	-0.80508	0.83445	0.89245	1	16512	1	-0.80508	0.0041335	0.024433	0.38034	1236	8	-0.78857	0.98964	0.98968	1	18712	0	-0.78857
SDR42E1	10	0.0031454	0.019579	0.278644	1353	9	-0.81603	0.99127	0.99133	1	18699	0	-0.81603	0.0012421	0.0083726	0.203363	791	9	-0.97227	0.77311	0.87447	1	16312	1	-0.97227
UROD	10	0.0031519	0.019607	0.278847	1354	8	-1.2907	0.19996	0.41266	0.979443	7893	1	-1.2907	0.00039889	0.0030252	0.115333	505	8	-1.338	0.0082383	0.03899	0.704231	976	2	-1.338
TRIM49B	10	0.0031762	0.019738	0.280498	1355	5	-0.34872	0.97892	0.97898	1	18342	0	-0.34872	0.005421	0.030571	0.430588	1365	7	-1.2366	0.044945	0.15387	0.855319	3250	3	-1.2366
RBBP8NL	10	0.0031813	0.01977	0.280743	1356	8	-0.49385	0.99422	0.99425	1	18795	0	-0.49385	0.078319	0.26149	0.999995	4740	5	-0.33413	0.92992	0.94394	1	17682	1	-0.33413
ZNF567	10	0.0031901	0.019832	0.281355	1357	9	-0.89522	0.98004	0.98009	1	18381	0	-0.89522	0.059609	0.21213	0.999995	4037	6	-0.97412	0.49417	0.71019	1	13278	2	-0.97412
ZNRD1	10	0.003192	0.019842	0.281355	1358	8	-0.72414	0.63822	0.78606	1	14443	2	-0.72414	0.001538	0.010198	0.229417	855	7	-1.1212	0.2044	0.43074	0.972981	8303	3	-1.1212
SAMHD1	10	0.0031938	0.019857	0.281355	1359	8	-1.1207	0.75837	0.85783	1	15838	2	-1.1207	0.080298	0.26644	0.999995	4801	7	-0.70777	0.98469	0.98477	1	18586	0	-0.70777
POTEM	10	0.0032015	0.019899	0.281745	1360	8	-1.1074	0.42258	0.63892	1	11765	2	-1.1074	0.031358	0.12993	0.862726	2889	6	-1.0242	0.58189	0.77699	1	14510	2	-1.0242
GINS1	10	0.0032078	0.019932	0.282004	1361	7	-1.4163	0.53885	0.73525	1	13510	1	-1.4163	0.027749	0.11871	0.833063	2737	6	-0.75953	0.74252	0.85837	1	16007	1	-0.75953
AKIRIN2	10	0.0032171	0.019982	0.282502	1362	5	-0.6285	0.079305	0.22265	0.900245	4551	2	-0.6285	0.031358	0.12993	0.862726	2890	6	-0.4757	0.60575	0.79519	1	14851	2	-0.4757
CLEC18C	10	0.0032357	0.020097	0.283793	1363	4	-0.067096	0.28148	0.51543	1	9662	3	-0.067096	0.055642	0.20122	0.994269	3871	6	-0.53231	0.75701	0.86588	1	16153	1	-0.53231
PRODH2	10	0.003237	0.020103	0.283793	1364	7	-0.65292	0.93324	0.93693	1	17417	1	-0.65292	0.014204	0.069422	0.657556	2030	5	-0.23735	0.075898	0.2206	0.908235	4429	2	-0.23735
SLC25A1	10	0.0032491	0.020176	0.284387	1365	6	-0.70884	0.89563	0.91557	1	16972	1	-0.70884	0.32713	0.62756	0.999995	10235	3	-0.091707	0.82489	0.90418	1	16857	2	-0.091707
C4B	10	0.0032497	0.020182	0.284387	1366	4	0.17378	0.055483	0.16908	0.861304	3588	5	0.17378	0.78542	0.92366	0.999995	16508	2	0.28812	0.004573	0.023074	0.687493	589	5	0.28812
STAG1	10	0.0032516	0.020189	0.284387	1367	7	-1.0848	0.5493	0.74027	1	13600	2	-1.0848	0.32973	0.63022	0.999995	10280	5	-0.31191	0.98238	0.98243	1	18523	0	-0.31191
FOXN1	10	0.0032575	0.020225	0.284543	1368	8	-0.70301	0.022053	0.084066	0.784544	1942	2	-0.70301	0.010165	0.052126	0.57568	1741	8	-0.73771	0.87548	0.92488	1	17280	1	-0.73771
GALNT9	10	0.0032585	0.02023	0.284543	1369	8	-0.59174	0.84499	0.89583	1	16584	1	-0.59174	0.18781	0.46055	0.999995	7575	6	-0.27937	0.98349	0.98355	1	18550	0	-0.27937
RAD51C	10	0.0032615	0.020251	0.284632	1370	7	-1.0552	0.47424	0.68428	1	12523	2	-1.0552	0.21306	0.50019	0.999995	8221	5	-0.33373	0.32052	0.57134	1	10799	4	-0.33373
OR4F21	10	0.0032639	0.02027	0.284691	1371	6	-0.77021	0.69589	0.81889	1	15053	2	-0.77021	0.01459	0.071051	0.661746	2066	8	-0.77069	0.99127	0.99134	1	18762	0	-0.77069
SIN3B	10	0.0032669	0.020286	0.284715	1372	6	-0.64791	0.84127	0.89465	1	16549	1	-0.64791	0.044875	0.17038	0.947397	3446	6	-0.55019	0.47847	0.69831	1	13071	2	-0.55019
GTF2E1	10	0.0032723	0.020311	0.284799	1373	8	-0.97473	0.73418	0.84223	1	15539	1	-0.97473	0.0066197	0.036173	0.470317	1481	6	-1.2447	0.47368	0.69472	1	12995	2	-1.2447
KLK3	10	0.0032752	0.020332	0.284799	1374	9	-0.74885	0.90095	0.91815	1	17026	1	-0.74885	0.012106	0.060531	0.62098	1876	8	-0.66708	0.93896	0.94837	1	17779	1	-0.66708
PLXDC1	10	0.003276	0.020336	0.284799	1375	7	-0.65983	0.80654	0.88448	1	16349	1	-0.65983	0.50208	0.77665	0.999995	12960	1	0.23229	0.33401	0.58704	1	11082	4	0.23229
CHGB	10	0.0032822	0.020376	0.285105	1376	9	-0.51725	0.99617	0.9962	1	18875	0	-0.51725	0.12446	0.35186	0.999995	5961	4	0.072765	0.78275	0.87979	1	16402	2	0.072765
SKIV2L2	10	0.0032845	0.020388	0.285105	1377	5	-0.33797	0.44102	0.65519	1	12020	2	-0.33797	0.0022514	0.014517	0.284238	981	6	-0.79233	0.21287	0.44147	0.976792	8495	2	-0.79233
EXOSC7	10	0.0032886	0.02041	0.285207	1378	7	-0.8548	0.45596	0.66829	1	12243	3	-0.8548	0.022715	0.10251	0.784592	2510	6	-0.96067	0.98903	0.98909	1	18695	0	-0.96067
NDUFA10	10	0.0033065	0.020506	0.286343	1379	7	-1.0556	0.66253	0.79954	1	14706	2	-1.0556	0.0053843	0.030406	0.429567	1362	8	-1.0865	0.6944	0.83507	1	15574	2	-1.0865
ESPN	10	0.0033238	0.020598	0.287168	1380	8	-0.58896	0.99089	0.99097	1	18688	0	-0.58896	0.0038861	0.02325	0.371842	1203	5	-0.32048	0.64739	0.81401	1	15191	2	-0.32048
USP17L30	10	0.0033247	0.020606	0.287168	1381	6	-0.74239	0.911	0.92329	1	17140	1	-0.74239	0.0027542	0.017391	0.316183	1057	9	-1.0367	0.99927	0.99927	1	19119	0	-1.0367
HN1	10	0.003326	0.02061	0.287168	1382	6	-0.6805	0.78295	0.87465	1	16161	2	-0.6805	0.21418	0.50193	0.999995	8246	5	-0.087149	0.34609	0.59948	1	11300	3	-0.087149
DR1	10	0.0033292	0.02063	0.287175	1383	8	-0.98354	0.99954	0.99955	1	19112	0	-0.98354	6.8456e-05	0.00057665	0.042708	260	8	-1.6688	0.97778	0.97786	1	18424	0	-1.6688
DDX21	10	0.0033335	0.020656	0.287175	1384	8	-1.5978	0.067282	0.19586	0.880974	4081	1	-1.5978	0.0058422	0.032561	0.444677	1410	8	-1.8024	0.78256	0.87968	1	16400	1	-1.8024
MCM7	10	0.0033346	0.020663	0.287175	1385	8	-0.78343	0.47142	0.68182	1	12477	2	-0.78343	0.056465	0.20348	0.994887	3912	6	-0.55783	0.39722	0.63739	1	11984	2	-0.55783
CHCHD5	10	0.0033385	0.020686	0.287175	1386	7	-0.69798	0.6522	0.79376	1	14613	1	-0.69798	0.90863	0.96815	0.999995	17961	2	0.080804	0.24584	0.48239	0.987123	9215	3	0.080804
ACTG1	10	0.0033394	0.020693	0.287175	1387	6	-0.50614	0.20203	0.41559	0.981257	7938	3	-0.50614	0.22445	0.51731	0.999995	8497	4	-0.25112	0.25758	0.49661	0.989089	9476	1	-0.25112
OR2B6	10	0.0033406	0.0207	0.287175	1388	8	-1.1096	0.36414	0.588	1	10889	1	-1.1096	0.49195	0.77054	0.999995	12835	3	-0.31058	0.037713	0.1331	0.841124	2860	4	-0.31058
MBD3L4	10	0.0033469	0.020737	0.287239	1389	6	-0.58747	0.96316	0.96332	1	17961	0	-0.58747	0.055468	0.20074	0.994269	3861	5	-0.47337	0.97992	0.97997	1	18468	0	-0.47337
SSR2	10	0.0033486	0.020749	0.287239	1390	6	-0.5169	0.31298	0.54301	1	10178	2	-0.5169	0.00056587	0.0041394	0.13565	587	7	-1.7435	0.94909	0.9541	1	17915	1	-1.7435
PLRG1	10	0.003349	0.020749	0.287239	1391	6	-0.62213	0.24478	0.47446	0.997749	8962	2	-0.62213	0.00052217	0.0038535	0.133104	557	8	-1.2571	0.80144	0.89033	1	16592	2	-1.2571
CARS	10	0.0033617	0.020819	0.288	1392	7	-0.56174	0.5518	0.74148	1	13626	1	-0.56174	0.00080679	0.0056891	0.160395	682	6	-0.81028	0.71039	0.84255	1	15718	2	-0.81028
TMEM135	10	0.0033673	0.020846	0.288006	1393	9	-0.45523	0.80659	0.88449	1	16350	1	-0.45523	0.93621	0.97563	0.999995	18251	2	0.17169	0.098788	0.26672	0.921121	5303	5	0.17169
PRAMEF9	10	0.0033681	0.02085	0.288006	1394	6	-0.73262	0.71014	0.82735	1	15226	2	-0.73262	0.038565	0.15186	0.910375	3199	5	-0.29289	0.57874	0.77459	1	14461	3	-0.29289
ANAPC1	10	0.0033764	0.020897	0.288395	1395	7	-1.333	0.69245	0.81689	1	15024	1	-1.333	0.017827	0.084284	0.719404	2254	8	-1.3118	0.91601	0.93807	1	17564	1	-1.3118
DDX24	10	0.0033788	0.020908	0.288395	1396	6	-0.85073	0.8967	0.9161	1	16982	1	-0.85073	0.064093	0.2243	0.999995	4204	6	-0.51699	0.41613	0.65147	1	12213	1	-0.51699
PRDX5	10	0.0033895	0.020959	0.288897	1397	9	-0.70566	0.99972	0.99973	1	19135	0	-0.70566	0.4217	0.71946	0.999995	11820	5	-0.031931	0.15453	0.36663	0.95647	7133	2	-0.031931
OSBPL7	10	0.0033957	0.021007	0.289289	1398	8	-0.72395	0.93645	0.93925	1	17468	1	-0.72395	0.050763	0.18749	0.972352	3692	7	-0.37016	0.74066	0.85744	1	15984	1	-0.37016
NDUFA12	10	0.0034001	0.021029	0.289289	1399	7	-0.59819	0.99774	0.99776	1	18967	0	-0.59819	0.23905	0.53379	0.999995	8745	4	-0.020558	0.1555	0.36792	0.957429	7152	4	-0.020558
RACGAP1	10	0.0034006	0.021033	0.289289	1400	7	-0.86186	0.58165	0.75631	1	13911	2	-0.86186	0.024995	0.1099	0.808682	2609	7	-1.0741	0.99718	0.9972	1	18976	0	-1.0741
POLQ	10	0.0034089	0.021079	0.289519	1401	8	-1.1444	0.99892	0.99893	1	19043	0	-1.1444	0.096118	0.2987	0.999995	5245	6	-0.74569	0.26336	0.5035	0.989089	9611	4	-0.74569
NES	10	0.0034089	0.021079	0.289519	1402	8	-0.61217	0.64723	0.79102	1	14557	1	-0.61217	0.44563	0.74143	0.999995	12247	5	-0.37169	0.8985	0.93184	1	17423	1	-0.37169
KCNA2	10	0.0034336	0.021219	0.29118	1403	8	-0.52101	0.96088	0.96102	1	17919	0	-0.52101	0.0081461	0.043107	0.518143	1602	8	-0.66046	0.91271	0.93682	1	17535	1	-0.66046
VAV3	10	0.0034354	0.021231	0.29118	1404	8	-0.95788	0.97	0.97015	1	18110	0	-0.95788	0.23359	0.52762	0.999995	8648	3	0.075297	0.50851	0.721	1	13465	2	0.075297
HNRNPF	10	0.0034493	0.021309	0.291967	1405	7	-0.76233	0.9701	0.97024	1	18112	0	-0.76233	0.0017679	0.011607	0.248897	897	6	-0.44685	0.27709	0.52001	0.9926	9912	1	-0.44685
SETD1A	10	0.0034587	0.021356	0.291967	1406	8	-0.8537	0.64189	0.78808	1	14485	2	-0.8537	9.1761e-05	0.00077204	0.051799	287	10	-1.2466	0.99991	0.99992	1	19201	0	-1.2466
RSL24D1	10	0.0034587	0.021356	0.291967	1407	7	-1.0476	0.44102	0.65519	1	12021	2	-1.0476	0.012462	0.06205	0.62787	1902	5	-0.65144	0.58196	0.77704	1	14512	3	-0.65144
MRPL55	10	0.0034599	0.021362	0.291967	1408	6	-0.55555	0.30199	0.53349	1	10002	2	-0.55555	0.039871	0.15582	0.915311	3265	7	-0.39953	0.22134	0.45199	0.980259	8676	2	-0.39953
NDUFA11	10	0.0034603	0.021364	0.291967	1409	7	-0.76054	0.79299	0.88092	1	16272	1	-0.76054	0.018134	0.085605	0.722814	2278	6	-0.6376	0.092619	0.25444	0.918816	5071	1	-0.6376
INCENP	10	0.0034652	0.02139	0.292111	1410	8	-0.90133	0.52446	0.72824	1	13377	1	-0.90133	9.5008e-07	1.2597e-05	0.006384	37	10	-1.2565	1	1	1	19246	0	-1.2565
ARHGAP30	10	0.0034765	0.021464	0.292798	1411	6	-0.77395	0.6683	0.80286	1	14766	2	-0.77395	0.031095	0.12912	0.859454	2883	7	-0.92974	0.93211	0.94495	1	17706	1	-0.92974
BARD1	10	0.0034776	0.02147	0.292798	1412	9	-0.53453	0.99937	0.99939	1	19095	0	-0.53453	0.03923	0.15391	0.91223	3234	7	-1.5166	0.91004	0.93583	1	17515	1	-1.5166
CDC40	10	0.0034811	0.021487	0.292822	1413	9	-0.62558	0.95698	0.95717	1	17832	0	-0.62558	0.014043	0.068749	0.655496	2016	7	-0.93136	0.99949	0.99949	1	19143	0	-0.93136
TLDC2	10	0.0035126	0.021641	0.294716	1414	8	-0.6007	0.75169	0.85343	1	15747	2	-0.6007	0.1025	0.31087	0.999995	5424	6	-0.31864	0.4627	0.68645	1	12836	3	-0.31864
TRAPPC8	10	0.003521	0.021696	0.295152	1415	7	-1.9535	0.77647	0.8701	1	16076	2	-1.9535	0.013826	0.067851	0.651514	2002	7	-1.0111	0.77853	0.87744	1	16365	2	-1.0111
RPLP0	10	0.0035229	0.021704	0.295152	1416	7	-0.70427	0.91044	0.923	1	17134	1	-0.70427	0.026633	0.11513	0.822026	2690	5	-0.16625	0.14131	0.34727	0.94972	6788	5	-0.16625
CLPP	10	0.0035266	0.021725	0.29523	1417	8	-0.83687	0.96761	0.9677	1	18061	0	-0.83687	0.58861	0.82899	0.999995	14075	4	-0.041229	0.79354	0.8858	1	16510	2	-0.041229
STOML2	10	0.0035422	0.021809	0.296084	1418	8	-0.53289	0.89955	0.91748	1	17016	1	-0.53289	0.45276	0.74657	0.999995	12362	4	-0.31119	0.13803	0.34129	0.946968	6681	4	-0.31119
BUB1	10	0.0035443	0.021819	0.296084	1419	7	-1.1633	0.25067	0.48219	1	9091	2	-1.1633	0.21547	0.50387	0.999995	8272	6	-0.50366	0.96078	0.96212	1	18078	1	-0.50366
FAM86C1	10	0.0035469	0.021841	0.296121	1420	7	-0.97823	0.89435	0.91499	1	16958	1	-0.97823	0.0027692	0.017483	0.317004	1061	7	-0.66875	0.24874	0.48589	0.987642	9276	1	-0.66875
NDUFB5	10	0.0035498	0.02186	0.296121	1421	7	-0.95084	0.70949	0.82697	1	15217	2	-0.95084	0.74834	0.90983	0.999995	16113	3	0.27701	0.024477	0.093257	0.806333	2066	5	0.27701
GRM4	10	0.0035508	0.021868	0.296121	1422	6	-0.33822	0.83982	0.89418	1	16543	1	-0.33822	0.02657	0.11494	0.821244	2687	7	-0.58892	0.82435	0.90385	1	16848	2	-0.58892
GHSR	10	0.0035624	0.021937	0.296845	1423	8	-0.53684	0.8117	0.88584	1	16387	1	-0.53684	0.065082	0.22695	0.999995	4242	5	-0.34879	0.66326	0.82093	1	15315	2	-0.34879
GNB4	10	0.0035703	0.021971	0.297096	1424	7	-0.90928	0.075108	0.21337	0.896091	4380	2	-0.90928	0.68074	0.88296	0.999995	15381	3	0.28894	0.00592	0.029009	0.68961	738	5	0.28894
WDR46	10	0.0035746	0.021996	0.297193	1425	8	-0.61387	0.99141	0.99147	1	18704	0	-0.61387	0.093059	0.29271	0.999995	5161	5	-0.27221	0.32946	0.58176	1	10985	4	-0.27221
POLA2	10	0.0035765	0.022009	0.297193	1426	6	-0.6765	0.79861	0.88238	1	16305	1	-0.6765	0.0002482	0.0020076	0.089903	430	9	-2.0599	0.99491	0.99495	1	18894	0	-2.0599
PCID2	10	0.0035799	0.022031	0.297283	1427	8	-0.63233	0.88239	0.90972	1	16859	1	-0.63233	0.023509	0.10511	0.792787	2548	6	-0.57652	0.028371	0.10528	0.821863	2294	3	-0.57652
POLR2G	10	0.0035893	0.022085	0.297803	1428	6	-0.58161	0.97478	0.97493	1	18229	0	-0.58161	0.00022911	0.0018796	0.088081	408	9	-1.2821	0.9515	0.95563	1	17950	1	-1.2821
GAD1	10	0.0035988	0.022132	0.298239	1429	7	-0.4734	0.55553	0.74328	1	13654	1	-0.4734	0.33915	0.63976	0.999995	10423	2	0.43085	0.027261	0.10188	0.820052	2215	6	0.43085
GLMP	10	0.0036181	0.022234	0.299401	1430	9	-0.80484	0.49682	0.70405	1	12907	1	-0.80484	0.010298	0.052747	0.579406	1752	4	-0.27767	0.73078	0.85249	1	15909	2	-0.27767
YME1L1	10	0.0036233	0.022266	0.299614	1431	9	-1.3149	0.98395	0.98404	1	18493	0	-1.3149	0.0013694	0.0091639	0.214933	820	8	-1.3389	0.096659	0.26247	0.921121	5219	1	-1.3389
NRBP1	10	0.0036439	0.022382	0.300974	1432	7	-0.86066	0.75551	0.85598	1	15792	2	-0.86066	3.4953e-06	3.9849e-05	0.009473	81	7	-1.8733	0.87336	0.92432	1	17262	1	-1.8733
FDXR	10	0.0036496	0.022415	0.301199	1433	7	-0.9076	0.96707	0.96715	1	18049	0	-0.9076	0.0096048	0.049641	0.563805	1694	7	-1.0876	0.40763	0.64508	1	12122	3	-1.0876
PCDHGB1	10	0.0036866	0.022645	0.304076	1434	4	-0.21091	0.5385	0.73509	1	13503	2	-0.21091	0.029596	0.12448	0.847726	2817	4	0.025808	0.27839	0.52157	0.993063	9939	4	0.025808
HRH3	10	0.0037035	0.022747	0.305237	1435	6	-0.38765	0.25959	0.49418	1	9316	2	-0.38765	0.039371	0.15433	0.912403	3243	4	0.22038	0.077556	0.22402	0.908798	4489	5	0.22038
KANSL1	10	0.0037103	0.022781	0.305301	1436	7	-0.66928	0.99121	0.99127	1	18696	0	-0.66928	0.0018452	0.012068	0.256929	903	8	-0.97734	0.99251	0.99254	1	18800	0	-0.97734
LYPD8	10	0.0037115	0.022783	0.305301	1437	6	-0.5167	0.85825	0.90035	1	16676	1	-0.5167	0.95907	0.98355	0.999995	18544	2	0.0052826	0.3159	0.56582	1	10685	3	0.0052826
GNB1L	10	0.0037188	0.022829	0.305629	1438	7	-0.63528	0.99412	0.99414	1	18787	0	-0.63528	0.048927	0.18224	0.964473	3619	7	-0.46951	0.98739	0.98749	1	18657	0	-0.46951
SCFD1	10	0.003723	0.022852	0.305629	1439	8	-1.0617	0.96892	0.96902	1	18088	0	-1.0617	0.07099	0.24257	0.999995	4474	6	-0.94576	0.82422	0.90378	1	16846	2	-0.94576
TAC3	10	0.0037264	0.022869	0.305629	1440	8	-0.57268	0.99374	0.99377	1	18775	0	-0.57268	0.32042	0.62063	0.999995	10115	4	0.10503	0.24108	0.47655	0.985118	9115	3	0.10503
CENPF	10	0.0037274	0.022871	0.305629	1441	9	-1.0916	0.99907	0.99909	1	19052	0	-1.0916	0.4676	0.75564	0.999995	12536	4	-0.51356	0.54124	0.74619	1	13913	3	-0.51356
ACTR2	10	0.0037545	0.023027	0.307497	1442	8	-0.77537	0.2286	0.45233	0.988886	8599	2	-0.77537	0.0019332	0.012593	0.263874	918	9	-1.7005	0.98656	0.98666	1	18629	0	-1.7005
GEMIN4	10	0.0037675	0.023097	0.30821	1443	7	-0.64431	0.66566	0.80134	1	14738	1	-0.64431	5.6366e-07	5.913e-06	0.003558	32	8	-2.0338	0.86929	0.92324	1	17233	1	-2.0338
GCM1	10	0.0037719	0.02312	0.308316	1444	7	-0.7958	0.60334	0.76738	1	14110	2	-0.7958	0.77434	0.9194	0.999995	16386	3	0.46792	0.0024439	0.013513	0.634181	370	5	0.46792
LCE1F	10	0.0037882	0.023217	0.309033	1445	7	-0.45856	0.015499	0.062252	0.739692	1521	3	-0.45856	0.077286	0.2589	0.999995	4713	4	0.0115	0.33675	0.59023	1	11140	3	0.0115
IGF2BP2	10	0.0037883	0.023218	0.309033	1446	8	-0.66799	0.99825	0.99827	1	18991	0	-0.66799	0.039063	0.15339	0.91223	3222	5	-0.26533	0.39437	0.63527	1	11951	3	-0.26533
DDX19A	10	0.0037913	0.023235	0.309033	1447	7	-0.34108	0.8974	0.91645	1	16995	1	-0.34108	0.00010624	0.00090315	0.057586	302	9	-0.89635	0.99973	0.99974	1	19175	0	-0.89635
RNF10	10	0.003792	0.023238	0.309033	1448	8	-0.57974	0.89374	0.91468	1	16952	1	-0.57974	0.0057014	0.031905	0.440087	1396	7	-0.86349	0.36187	0.61114	1	11503	2	-0.86349
ARHGEF25	10	0.0038029	0.023295	0.309565	1449	8	-0.70056	0.53659	0.73414	1	13486	1	-0.70056	0.48337	0.76529	0.999995	12712	4	-0.031527	0.1932	0.41656	0.970108	8043	2	-0.031527
NIFK	10	0.0038052	0.023312	0.309583	1450	5	-0.71236	0.98342	0.98349	1	18480	0	-0.71236	0.43718	0.73376	0.999995	12109	4	-0.31465	0.45457	0.68034	1	12733	2	-0.31465
CENPP	10	0.0038163	0.023365	0.31008	1451	7	-0.64345	0.000727	0.0045908	0.501436	160	3	-0.64345	0.062086	0.21896	0.999995	4124	6	-0.65729	0.46406	0.68749	1	12855	2	-0.65729
RGS8	10	0.0038224	0.023407	0.310412	1452	8	-0.5704	0.94052	0.94232	1	17551	1	-0.5704	0.29754	0.59685	0.999995	9728	4	0.13047	0.049341	0.16393	0.864407	3428	5	0.13047
MRPS23	10	0.0038294	0.023441	0.310648	1453	8	-1.5119	0.76185	0.86015	1	15879	1	-1.5119	0.22027	0.51111	0.999995	8374	6	-0.66497	0.21874	0.44873	0.978896	8624	2	-0.66497
NOP14	10	0.003832	0.023458	0.310659	1454	8	-0.8806	0.040947	0.13456	0.8299	2962	1	-0.8806	0.0011208	0.007627	0.192991	760	8	-1.8076	0.67299	0.82532	1	15390	1	-1.8076
KIF23	10	0.0038351	0.023474	0.310663	1455	8	-2.4844	0.99907	0.99909	1	19064	0	-2.4844	0.052648	0.19285	0.983435	3754	7	-1.0035	0.96473	0.96532	1	18133	1	-1.0035
NAA20	10	0.0038386	0.023491	0.310674	1456	6	-0.92116	0.25113	0.48284	1	9103	2	-0.92116	0.20576	0.48877	0.999995	8025	5	-0.40163	0.062617	0.19271	0.88437	3965	2	-0.40163
OR4F16	10	0.003843	0.023512	0.310733	1457	7	-1.1858	0.29031	0.52325	1	9802	1	-1.1858	0.061733	0.21795	0.999995	4112	6	-0.79042	0.66223	0.82044	1	15307	2	-0.79042
HIST1H2AL	10	0.0038504	0.023539	0.310831	1458	4	0.022163	0.35574	0.58059	1	10777	3	0.022163	0.0042759	0.025138	0.386312	1252	3	-0.029559	0.23049	0.46332	0.982648	8874	1	-0.029559
CDK11B	10	0.0038549	0.023559	0.310831	1459	7	-0.73595	0.17815	0.38197	0.971113	7356	1	-0.73595	0.00027197	0.0021644	0.093726	444	8	-1.3409	0.96078	0.96212	1	18079	1	-1.3409
MED20	10	0.0038583	0.02358	0.310831	1460	7	-0.6813	0.92154	0.92932	1	17261	1	-0.6813	0.0004752	0.0035614	0.126764	541	6	-0.66494	0.022931	0.088421	0.791184	1995	2	-0.66494
POLD2	10	0.0038591	0.023583	0.310831	1461	7	-0.70831	0.64734	0.79109	1	14558	2	-0.70831	5.518e-05	0.00046559	0.03767	238	9	-1.3499	0.86559	0.92232	1	17214	1	-1.3499
DBNDD1	10	0.0039099	0.023828	0.313835	1462	6	-0.4495	0.99756	0.99758	1	18957	0	-0.4495	0.1334	0.36806	0.999995	6194	6	-0.38617	0.32751	0.5795	1	10945	3	-0.38617
SHARPIN	10	0.0039204	0.023873	0.314223	1463	6	-0.3694	0.67541	0.80694	1	14850	2	-0.3694	0.024822	0.10934	0.807584	2601	6	-0.62751	0.91853	0.93907	1	17591	1	-0.62751
CGN	10	0.0039391	0.023969	0.315259	1464	8	-0.89468	0.40105	0.62011	1	11436	1	-0.89468	0.14929	0.396	0.999995	6601	6	-0.46463	0.047223	0.15923	0.86198	3337	2	-0.46463
ISG20L2	10	0.0039453	0.024	0.315456	1465	7	-0.50823	0.95792	0.95812	1	17853	0	-0.50823	0.0021523	0.013926	0.279271	959	9	-0.97506	0.94284	0.95046	1	17830	1	-0.97506
CTDNEP1	10	0.0039622	0.024083	0.316329	1466	7	-0.81181	0.8863	0.91138	1	16896	1	-0.81181	0.56812	0.81675	0.999995	13814	4	-0.30049	0.45449	0.68028	1	12732	3	-0.30049
SRRT	10	0.0039798	0.024172	0.317186	1467	6	-0.87238	0.20416	0.41853	0.981604	7991	2	-0.87238	7.0553e-05	0.00059722	0.043893	262	8	-1.762	0.96502	0.96556	1	18140	1	-1.762
BBS1	10	0.0039832	0.024188	0.317186	1468	7	-0.64528	0.83655	0.89314	1	16520	1	-0.64528	0.46684	0.75518	0.999995	12524	4	0.01116	0.052351	0.17059	0.870659	3545	4	0.01116
KRTAP4-7	10	0.0039851	0.024197	0.317186	1469	5	-0.26199	0.067181	0.19563	0.880974	4075	4	-0.26199	0.16173	0.4174	0.999995	6906	5	-0.11063	0.5076	0.72032	1	13453	3	-0.11063
ZNF592	10	0.0039907	0.024225	0.317333	1470	6	-0.40518	0.59894	0.76511	1	14061	2	-0.40518	0.41261	0.711	0.999995	11655	5	-0.35725	0.97064	0.97081	1	18270	0	-0.35725
TSR1	10	0.0039957	0.024246	0.317394	1471	7	-1.6221	0.30464	0.5358	1	10048	2	-1.6221	0.10624	0.31805	0.999995	5518	6	-0.86598	0.051247	0.16814	0.867756	3507	3	-0.86598
ATP5L	10	0.0040397	0.024444	0.319761	1472	4	0.15164	0.048598	0.15289	0.847111	3296	5	0.15164	0.10618	0.31796	0.999995	5517	4	-0.10288	0.18665	0.40831	0.969763	7869	4	-0.10288
GTPBP6	10	0.0040641	0.02456	0.32107	1473	8	-0.65587	0.30258	0.53402	1	10014	1	-0.65587	0.00055423	0.0040551	0.13486	579	7	-0.81372	0.9701	0.97024	1	18254	1	-0.81372
GOLGA6L10	10	0.0040815	0.024637	0.321789	1474	6	-0.73295	0.92905	0.93406	1	17360	1	-0.73295	0.00029239	0.0023058	0.097118	457	9	-0.92277	0.73829	0.85623	1	15969	1	-0.92277
MRPS17	10	0.0040842	0.024649	0.321789	1475	4	-0.12591	0.32682	0.55526	1	10373	2	-0.12591	0.46669	0.75509	0.999995	12522	4	-0.010766	0.13161	0.32949	0.944229	6453	4	-0.010766
CX3CL1	10	0.0041073	0.024761	0.32304	1476	7	-0.67853	0.14326	0.33126	0.952075	6478	2	-0.67853	0.18393	0.45419	0.999995	7470	5	-0.14451	0.069254	0.20662	0.896076	4200	4	-0.14451
PSMD1	10	0.0041178	0.024815	0.323525	1477	7	-1.1516	0.77501	0.8691	1	16054	1	-1.1516	0.0028881	0.018165	0.324469	1077	9	-1.0705	0.99624	0.99627	1	18931	0	-1.0705
MRPL43	10	0.0041267	0.024861	0.323902	1478	5	-0.25667	0.15109	0.34281	0.9563	6680	2	-0.25667	0.037273	0.14792	0.900551	3149	7	-0.56459	0.92237	0.94065	1	17626	1	-0.56459
SCAND1	10	0.0041348	0.024903	0.324232	1479	5	-0.252	0.38646	0.60738	1	11222	1	-0.252	0.0095583	0.049444	0.562904	1688	8	-0.5699	0.68937	0.83277	1	15525	1	-0.5699
TAF8	10	0.0041511	0.024985	0.325077	1480	7	-0.74262	0.98053	0.98059	1	18395	0	-0.74262	0.00016365	0.0013798	0.075055	354	8	-1.4909	0.62105	0.80286	1	14995	1	-1.4909
DYNLRB1	10	0.0041578	0.025013	0.325225	1481	7	-0.8741	0.35104	0.5765	1	10705	1	-0.8741	0.18572	0.45708	0.999995	7522	4	-0.036889	0.033582	0.12094	0.832583	2609	4	-0.036889
KPNB1	10	0.0041727	0.025082	0.325901	1482	7	-0.94185	0.98207	0.98213	1	18438	0	-0.94185	0.00026018	0.0020909	0.092345	436	9	-2.43	0.71778	0.84606	1	15788	1	-2.43
CLCN2	10	0.004185	0.025141	0.326442	1483	8	-0.60068	0.53719	0.73443	1	13494	1	-0.60068	0.028376	0.1207	0.837593	2766	6	-0.55392	0.019727	0.078311	0.77156	1810	3	-0.55392
PLAGL2	10	0.0041987	0.025213	0.326943	1484	6	-0.75851	0.61512	0.77356	1	14215	2	-0.75851	0.14218	0.38356	0.999995	6405	4	-0.11808	0.093876	0.25689	0.919275	5122	4	-0.11808
DCST1	10	0.0041988	0.025213	0.326943	1485	7	-0.64075	0.13603	0.32058	0.948233	6289	1	-0.64075	0.28864	0.58743	0.999995	9567	5	-0.33947	0.17435	0.39238	0.965302	7593	2	-0.33947
UGT2B10	10	0.0042343	0.025394	0.329068	1486	6	-0.45944	0.86278	0.902	1	16707	1	-0.45944	0.066097	0.22968	0.999995	4277	5	-0.17039	0.058172	0.18321	0.878937	3780	5	-0.17039
MED14	10	0.0042409	0.025423	0.32922	1487	7	-0.63309	0.98975	0.98979	1	18654	0	-0.63309	0.0062959	0.034682	0.459231	1454	7	-0.70503	0.97556	0.9757	1	18372	0	-0.70503
TTC27	10	0.0042574	0.025511	0.329914	1488	5	-0.43065	0.89171	0.91376	1	16935	1	-0.43065	6.4092e-05	0.00053654	0.040954	252	9	-2.3776	0.68312	0.82988	1	15467	1	-2.3776
RAE1	10	0.0042574	0.025511	0.329914	1489	8	-1.0083	0.39457	0.61446	1	11330	1	-1.0083	0.00086262	0.0060205	0.16609	697	7	-1.78	0.39216	0.6336	1	11920	1	-1.78
RAPGEF3	10	0.0042713	0.025577	0.330544	1490	7	-0.6985	0.57958	0.75526	1	13898	1	-0.6985	0.044498	0.1693	0.94434	3433	4	-0.20567	0.83193	0.90856	1	16927	1	-0.20567
AFG3L2	10	0.0042812	0.025626	0.330959	1491	6	-1.7571	0.80706	0.88462	1	16357	1	-1.7571	0.0018018	0.011813	0.251916	902	7	-2.2791	0.79	0.88384	1	16472	2	-2.2791
TFB2M	10	0.0043037	0.025741	0.332217	1492	8	-1.0919	0.99913	0.99915	1	19068	0	-1.0919	0.07099	0.24257	0.999995	4475	5	-0.47786	0.13643	0.33838	0.946389	6622	2	-0.47786
KEAP1	10	0.0043174	0.025805	0.33272	1493	7	-0.64445	0.5427	0.73711	1	13548	2	-0.64445	0.0011243	0.0076497	0.19331	761	6	-1.1056	0.20313	0.42915	0.972092	8279	4	-1.1056
POLR2H	10	0.0043198	0.025815	0.33272	1494	6	-0.78432	0.93331	0.93698	1	17418	1	-0.78432	0.32788	0.62832	0.999995	10244	5	-0.12119	0.34067	0.59466	1	11219	3	-0.12119
MTHFSD	10	0.0043406	0.025908	0.333378	1495	7	-0.90788	0.22344	0.44529	0.987655	8456	2	-0.90788	0.28811	0.58685	0.999995	9553	4	0.16548	0.14461	0.35327	0.952597	6886	4	0.16548
UBE2Q2L	10	0.0043436	0.025919	0.333378	1496	6	-0.39574	0.56937	0.75017	1	13788	1	-0.39574	0.037304	0.14799	0.900551	3150	3	-0.10365	0.10881	0.28628	0.924658	5695	3	-0.10365
CEACAM6	10	0.0043447	0.025924	0.333378	1497	5	-0.38823	0.58797	0.75953	1	13970	2	-0.38823	0.027035	0.11643	0.826397	2706	4	0.0015931	0.049729	0.16481	0.864744	3446	5	0.0015931
GOLGA3	10	0.0043469	0.025935	0.333378	1498	8	-1.2845	0.98641	0.98651	1	18559	0	-1.2845	0.34593	0.64655	0.999995	10535	3	0.047173	0.11624	0.30051	0.930334	5960	4	0.047173
NDUFS1	10	0.0043877	0.026136	0.335515	1499	7	-0.64443	0.10815	0.27869	0.928621	5547	2	-0.64443	0.012639	0.062824	0.631722	1914	5	-0.66285	0.59586	0.78762	1	14711	3	-0.66285
POGZ	10	0.0043878	0.026136	0.335515	1500	5	-0.60483	0.9103	0.92292	1	17132	1	-0.60483	0.057555	0.20649	0.998698	3955	2	0.22235	0.0072451	0.034733	0.698406	876	5	0.22235
CENPC	10	0.0043976	0.026184	0.335911	1501	4	-0.71909	0.29325	0.52586	1	9862	2	-0.71909	0.016418	0.078581	0.693621	2180	8	-1.2045	0.77363	0.87477	1	16317	1	-1.2045
PRKDC	10	0.0044134	0.026262	0.336466	1502	6	-0.92868	0.78868	0.87862	1	16235	2	-0.92868	0.00037356	0.0028442	0.110641	495	9	-1.4638	0.99783	0.99786	1	19003	0	-1.4638
CDHR1	10	0.0044134	0.026262	0.336466	1503	8	-0.62249	0.87993	0.90867	1	16840	1	-0.62249	0.12815	0.35863	0.999995	6055	6	-0.4369	0.29195	0.53791	0.999394	10201	3	-0.4369
MTG2	10	0.0044311	0.026357	0.337453	1504	8	-0.75062	0.90917	0.92234	1	17109	1	-0.75062	0.00031721	0.002474	0.101165	470	7	-1.2996	0.83792	0.9124	1	16992	1	-1.2996
ZNF704	10	0.0044354	0.026376	0.337472	1505	4	-0.16747	0.42792	0.64369	1	11837	2	-0.16747	0.22531	0.51827	0.999995	8511	4	-0.16491	0.33034	0.5828	1	11003	2	-0.16491
GLE1	10	0.0044403	0.026396	0.337505	1506	8	-0.92252	0.84715	0.89657	1	16596	1	-0.92252	0.0044445	0.025959	0.392818	1271	7	-0.94179	0.082051	0.23321	0.909325	4691	2	-0.94179
DARS2	10	0.0044719	0.026548	0.339219	1507	6	-0.98302	0.93712	0.93973	1	17482	1	-0.98302	0.017991	0.084981	0.721161	2267	7	-0.9255	0.91834	0.939	1	17587	1	-0.9255
MAPKAPK2	10	0.0044949	0.026663	0.340465	1508	4	0.055596	0.3961	0.61581	1	11360	3	0.055596	0.35988	0.66031	0.999995	10778	5	-0.082942	0.37562	0.62139	1	11695	3	-0.082942
CTDSP2	10	0.0045026	0.026697	0.340675	1509	7	-0.76626	0.43191	0.64722	1	11898	1	-0.76626	0.070214	0.24054	0.999995	4449	5	-0.59256	0.23709	0.47159	0.984215	9022	3	-0.59256
GPN3	10	0.004511	0.026738	0.340971	1510	7	-1.3253	0.98571	0.9858	1	18542	0	-1.3253	0.00068793	0.004924	0.14746	643	7	-1.2512	0.94844	0.95371	1	17903	1	-1.2512
FAM58A	10	0.0045143	0.026757	0.340988	1511	8	-0.6016	0.88308	0.91	1	16864	1	-0.6016	0.15815	0.41122	0.999995	6818	5	-0.12366	0.12145	0.31028	0.933556	6141	3	-0.12366
ESRRA	10	0.0045352	0.026862	0.342098	1512	7	-0.67978	0.24588	0.47592	0.998672	8979	1	-0.67978	0.061904	0.21842	0.999995	4117	5	-0.22776	0.52477	0.73352	1	13674	2	-0.22776
RBM25	10	0.0045858	0.027098	0.344882	1513	7	-0.97132	0.89726	0.91638	1	16992	1	-0.97132	0.051486	0.18952	0.975799	3718	6	-1.1743	0.8813	0.9265	1	17318	1	-1.1743
NDNF	10	0.0045963	0.027145	0.34525	1514	4	-0.082599	0.049848	0.15587	0.849501	3350	4	-0.082599	0.064817	0.22624	0.999995	4229	7	-0.52658	0.99165	0.99171	1	18776	0	-0.52658
OR2T4	10	0.0046237	0.027264	0.346309	1515	8	-0.77277	0.09469	0.25546	0.914324	5151	1	-0.77277	0.15964	0.41379	0.999995	6860	4	-0.15528	0.36272	0.61177	1	11521	3	-0.15528
PDCL	10	0.0046275	0.027281	0.346309	1516	8	-0.64107	0.99666	0.99669	1	18907	0	-0.64107	0.060297	0.21399	0.999995	4065	5	-0.19466	0.72569	0.85001	1	15864	2	-0.19466
TAF5	10	0.0046281	0.027282	0.346309	1517	7	-0.78417	0.54138	0.73647	1	13536	2	-0.78417	0.00031014	0.0024251	0.09978	468	7	-1.564	0.79202	0.88493	1	16488	2	-1.564
CCDC84	10	0.0046321	0.027306	0.346316	1518	6	-0.93774	0.64982	0.79246	1	14594	2	-0.93774	0.0069542	0.037694	0.481468	1507	7	-0.73331	0.89919	0.93206	1	17430	1	-0.73331
SDCCAG3	10	0.0046353	0.027319	0.346316	1519	7	-0.51749	0.47526	0.68518	1	12540	2	-0.51749	0.29894	0.59832	0.999995	9746	4	-0.30655	0.767	0.87118	1	16244	1	-0.30655
HELZ2	10	0.0046437	0.027359	0.346597	1520	8	-0.43334	0.93301	0.93676	1	17414	1	-0.43334	0.026296	0.11405	0.818476	2676	5	-0.17608	0.14683	0.35656	0.953595	6953	4	-0.17608
RASSF4	10	0.0046499	0.02739	0.346759	1521	4	-0.17492	0.4328	0.64797	1	11909	3	-0.17492	0.49502	0.77234	0.999995	12882	4	-0.17001	0.4805	0.69985	1	13093	1	-0.17001
GRWD1	10	0.0046561	0.02742	0.346909	1522	4	-0.026147	0.13587	0.32035	0.948232	6283	4	-0.026147	0.00021826	0.0017922	0.086275	400	10	-1.0449	0.99978	0.99979	1	19181	0	-1.0449
PRIM2	10	0.0046618	0.027451	0.347077	1523	8	-1.0749	0.95205	0.95229	1	17750	1	-1.0749	0.010151	0.052062	0.57568	1740	7	-1.4026	0.59338	0.78576	1	14675	2	-1.4026
PTK2	10	0.0046678	0.027478	0.347194	1524	7	-0.87852	0.13598	0.32051	0.948232	6287	2	-0.87852	0.55089	0.80646	0.999995	13589	3	-0.179	0.5199	0.72977	1	13616	2	-0.179
EIF3L	10	0.0046816	0.027541	0.347413	1525	6	-0.38328	0.22523	0.44769	0.987655	8508	2	-0.38328	0.0039408	0.023509	0.37401	1209	8	-0.93355	0.27958	0.52302	0.993698	9961	1	-0.93355
KIF22	10	0.0046837	0.02755	0.347413	1526	7	-1.0603	0.9007	0.91802	1	17021	1	-1.0603	0.094789	0.29607	0.999995	5209	6	-0.52644	0.0047572	0.023871	0.688183	603	4	-0.52644
FTSJ3	10	0.0046837	0.02755	0.347413	1527	7	-0.93815	0.98719	0.98728	1	18580	0	-0.93815	0.017905	0.084607	0.719926	2261	7	-1.288	0.80702	0.89364	1	16650	1	-1.288
FAM189B	10	0.0046872	0.027568	0.347413	1528	5	-0.39296	0.64282	0.78858	1	14497	2	-0.39296	0.0082467	0.043592	0.521043	1611	7	-1.0213	0.77202	0.87388	1	16297	2	-1.0213
TSR3	10	0.0046975	0.027613	0.347417	1529	8	-0.50486	0.9767	0.97679	1	18275	0	-0.50486	0.020898	0.096526	0.758573	2446	6	-0.47888	0.52874	0.73655	1	13736	2	-0.47888
FCRL4	10	0.004699	0.02762	0.347417	1530	8	-0.54337	0.98768	0.98777	1	18601	0	-0.54337	0.49709	0.77358	0.999995	12901	4	-0.22598	0.35704	0.60757	1	11430	2	-0.22598
PABPC1	10	0.0047006	0.027629	0.347417	1531	6	-0.92282	0.36253	0.58658	1	10866	3	-0.92282	0.0026757	0.016934	0.312641	1042	7	-1.2849	0.5229	0.7321	1	13656	2	-1.2849
ZNF428	10	0.0047042	0.02764	0.347417	1532	5	-0.37139	0.63324	0.78334	1	14386	2	-0.37139	0.80449	0.93107	0.999995	16742	2	-0.14175	0.35751	0.60792	1	11440	3	-0.14175
ZNF620	10	0.0047099	0.027664	0.347487	1533	8	-0.57361	0.90448	0.91989	1	17065	1	-0.57361	0.003845	0.023048	0.369856	1198	7	-0.59594	0.98126	0.98132	1	18493	0	-0.59594
WDR26	10	0.0047228	0.027732	0.348113	1534	7	-0.68023	0.64363	0.78903	1	14511	1	-0.68023	9.8559e-07	1.2597e-05	0.006384	38	10	-1.8446	1	1	1	19245	0	-1.8446
NOL12	10	0.0047426	0.027831	0.348949	1535	6	-0.61334	0.96403	0.96416	1	17978	0	-0.61334	0.0064969	0.035598	0.465996	1471	6	-0.89075	0.87595	0.925	1	17284	1	-0.89075
NDUFA8	10	0.0047432	0.027835	0.348949	1536	6	-0.52359	0.77032	0.86587	1	15987	1	-0.52359	0.37081	0.67102	0.999995	10956	4	-0.095911	0.29692	0.54372	1	10305	4	-0.095911
DICER1	10	0.0047542	0.027888	0.349216	1537	8	-0.71587	0.94294	0.94428	1	17591	1	-0.71587	0.00064847	0.004687	0.143031	631	7	-1.3054	0.985	0.9851	1	18593	0	-1.3054
GFM1	10	0.004756	0.027892	0.349216	1538	8	-1.0739	0.99419	0.99421	1	18791	0	-1.0739	5.8721e-05	0.00049952	0.03926	245	7	-1.6462	0.28728	0.53224	0.99676	10115	1	-1.6462
CWC22	10	0.0047658	0.027943	0.349619	1539	7	-1.705	0.03835	0.12827	0.823349	2844	1	-1.705	0.00032722	0.0025372	0.102279	476	9	-2.4907	0.97542	0.97555	1	18369	0	-2.4907
FYTTD1	10	0.0047941	0.028069	0.350875	1540	7	-0.59614	0.34332	0.56975	1	10594	3	-0.59614	0.21832	0.50815	0.999995	8339	6	-0.28478	0.57049	0.76834	1	14353	1	-0.28478
GFOD2	10	0.0047961	0.028079	0.350875	1541	8	-0.6679	0.99316	0.9932	1	18756	0	-0.6679	0.49024	0.76946	0.999995	12802	4	-0.21838	0.82355	0.90336	1	16834	1	-0.21838
RNGTT	10	0.004815	0.028168	0.351758	1542	8	-1.2228	0.98207	0.98213	1	18440	0	-1.2228	0.00077	0.0054588	0.157371	666	9	-2.8079	0.37861	0.62356	1	11735	1	-2.8079
RCC2	10	0.0048573	0.02837	0.353823	1543	6	-0.7336	0.50253	0.70911	1	12995	2	-0.7336	0.52875	0.79305	0.999995	13318	3	0.25252	0.14131	0.34727	0.94972	6789	5	0.25252
ZFAT	10	0.0048574	0.02837	0.353823	1544	8	-1.1018	0.59766	0.76445	1	14048	1	-1.1018	0.018716	0.087928	0.73138	2312	8	-0.63702	0.44159	0.67064	1	12554	1	-0.63702
RORB	10	0.0048639	0.028401	0.353972	1545	6	-0.40402	0.75488	0.85555	1	15787	2	-0.40402	0.63522	0.85646	0.999995	14744	4	-0.19594	0.25631	0.49508	0.989089	9450	3	-0.19594
UBA2	10	0.0048795	0.028465	0.354543	1546	7	-0.55848	0.35308	0.57824	1	10738	1	-0.55848	4.0952e-06	4.6019e-05	0.01007	87	9	-1.6287	0.71682	0.84559	1	15775	1	-1.6287
ZNF574	10	0.0048933	0.028537	0.355038	1547	8	-0.71991	0.55821	0.74462	1	13681	1	-0.71991	3.0242e-05	0.00026814	0.026958	191	9	-1.2047	0.38165	0.6258	1	11773	1	-1.2047
EEF1B2	10	0.0048941	0.028542	0.355038	1548	7	-0.98986	0.97213	0.97228	1	18160	0	-0.98986	0.035266	0.1419	0.889762	3055	5	-0.50481	0.55115	0.75369	1	14054	3	-0.50481
RUSC1	10	0.0049077	0.028609	0.35564	1549	8	-0.71752	0.90994	0.92273	1	17124	1	-0.71752	0.04732	0.17759	0.958812	3547	5	-0.073624	0.32535	0.57699	1	10888	3	-0.073624
DCTN1	10	0.0049131	0.02863	0.355672	1550	7	-0.94921	0.98117	0.98124	1	18413	0	-0.94921	0.020048	0.093252	0.751322	2386	6	-0.65095	0.16213	0.37659	0.962215	7292	3	-0.65095
GID4	10	0.0049227	0.028683	0.356101	1551	7	-0.79732	0.99558	0.99561	1	18856	0	-0.79732	0.025896	0.11273	0.815779	2654	7	-0.6907	0.91782	0.93877	1	17580	1	-0.6907
MRPS26	10	0.0049273	0.028706	0.356158	1552	8	-0.91971	0.91393	0.92486	1	17174	1	-0.91971	0.096177	0.29881	0.999995	5248	4	-0.15614	0.72663	0.85046	1	15873	2	-0.15614
FAM60A	10	0.0049312	0.028728	0.356209	1553	8	-1.1956	0.93738	0.93992	1	17490	1	-1.1956	0.030499	0.12731	0.852878	2864	6	-1.076	0.50512	0.71846	1	13426	3	-1.076
COQ2	10	0.0049513	0.028814	0.357038	1554	7	-0.8998	0.89726	0.91638	1	16993	1	-0.8998	0.12432	0.35161	0.999995	5955	6	-0.65002	0.90441	0.93382	1	17470	1	-0.65002
PCDHA12	10	0.0049628	0.028864	0.357311	1555	4	-0.18838	0.45625	0.66857	1	12249	2	-0.18838	0.0019793	0.012854	0.265318	931	6	-0.36392	0.6041	0.79395	1	14818	2	-0.36392
ORC5	10	0.0049642	0.028873	0.357311	1556	7	-1.2171	0.9262	0.9322	1	17314	1	-1.2171	0.00036331	0.0027737	0.108559	492	5	-1.2366	0.56822	0.76659	1	14317	1	-1.2366
IL17C	10	0.0049939	0.029019	0.358516	1557	8	-0.70599	0.96894	0.96905	1	18089	0	-0.70599	0.044071	0.16813	0.94409	3407	6	-0.89767	0.2717	0.51352	0.991128	9798	3	-0.89767
NLE1	10	0.0049955	0.029025	0.358516	1558	8	-0.71398	0.6692	0.80339	1	14780	2	-0.71398	0.0033776	0.020764	0.349053	1144	8	-0.82315	0.99333	0.99337	1	18826	0	-0.82315
ICT1	10	0.0049965	0.029026	0.358516	1559	6	-0.38263	0.29605	0.52826	1	9896	1	-0.38263	0.0095729	0.049508	0.562904	1691	6	-0.71824	0.56177	0.76174	1	14226	3	-0.71824
PCNXL3	10	0.0050013	0.029051	0.358555	1560	8	-0.60767	0.98955	0.9896	1	18647	0	-0.60767	0.042542	0.16369	0.934596	3355	6	-0.70351	0.70676	0.84085	1	15681	2	-0.70351
URB1	10	0.005006	0.029076	0.358555	1561	8	-0.68225	0.97366	0.97381	1	18195	0	-0.68225	8.8057e-05	0.00074273	0.050359	284	8	-1.3081	0.63379	0.80818	1	15081	2	-1.3081
FKRP	10	0.0050085	0.029092	0.358555	1562	5	-0.23443	0.21677	0.43609	0.985742	8297	2	-0.23443	0.049176	0.18295	0.965682	3629	6	-0.72433	0.95317	0.95673	1	17978	1	-0.72433
NDUFA6	10	0.005011	0.029104	0.358555	1563	3	-0.0021342	0.25228	0.48439	1	9128	3	-0.0021342	0.14809	0.39393	0.999995	6568	6	-0.51454	0.23835	0.47315	0.984215	9055	3	-0.51454
PGS1	10	0.0050147	0.029124	0.358579	1564	8	-0.61726	0.99667	0.9967	1	18908	0	-0.61726	0.0023795	0.015272	0.290587	1011	7	-1.109	0.83169	0.9084	1	16923	1	-1.109
NDUFC2	10	0.00504	0.029233	0.359606	1565	7	-1.3667	0.36999	0.59309	1	10968	2	-1.3667	0.24438	0.53972	0.999995	8824	3	-0.38589	0.87474	0.92469	1	17274	1	-0.38589
ZNF207	10	0.0050429	0.029245	0.359606	1566	7	-1.4161	0.14867	0.33924	0.954931	6619	2	-1.4161	0.0033294	0.020528	0.347863	1135	7	-1.0707	0.84168	0.91476	1	17039	1	-1.0707
SLC13A2	10	0.0050626	0.029342	0.360565	1567	6	-0.73514	0.45619	0.66852	1	12247	3	-0.73514	0.15498	0.40587	0.999995	6744	6	-0.69419	0.66507	0.82173	1	15333	2	-0.69419
HIST3H2A	10	0.0050711	0.029384	0.360635	1568	5	-0.22439	0.35121	0.57664	1	10708	3	-0.22439	0.0012714	0.0085495	0.204524	803	5	-0.26242	0.77077	0.87319	1	16282	2	-0.26242
CACNB3	10	0.0050714	0.029385	0.360635	1569	8	-0.6657	0.97052	0.97069	1	18117	0	-0.6657	0.021188	0.097489	0.762688	2457	5	-0.6774	0.55887	0.7595	1	14176	2	-0.6774
RBM22	10	0.0050967	0.029511	0.361619	1570	7	-0.51424	0.10742	0.27756	0.927844	5528	2	-0.51424	0.00019319	0.0015988	0.080806	381	7	-1.1331	0.36058	0.61018	1	11485	2	-1.1331
COL3A1	10	0.0050968	0.029512	0.361619	1571	8	-0.6275	0.70738	0.82573	1	15194	2	-0.6275	0.18814	0.46106	0.999995	7585	3	-0.13434	0.079377	0.22776	0.908798	4571	3	-0.13434
GID8	10	0.0051005	0.02953	0.361619	1572	7	-0.57958	0.52125	0.72563	1	13317	3	-0.57958	0.00014286	0.0012163	0.069088	339	9	-1.2917	0.99895	0.99896	1	19081	0	-1.2917
PTPN18	10	0.0051023	0.02954	0.361619	1573	6	-0.54815	0.95219	0.95242	1	17752	1	-0.54815	0.67738	0.88106	0.999995	15334	2	-0.14997	0.30938	0.55825	1	10559	3	-0.14997
NDUFAF7	10	0.0051175	0.02962	0.362367	1574	8	-0.93079	0.92472	0.93124	1	17294	1	-0.93079	0.22165	0.51317	0.999995	8418	5	-0.32982	0.8326	0.90897	1	16933	2	-0.32982
DRD5	10	0.0051351	0.029706	0.36306	1575	4	-0.38961	0.27216	0.50719	1	9520	3	-0.38961	0.26009	0.55684	0.999995	9108	5	-0.35712	0.41598	0.65135	1	12208	1	-0.35712
COX5A	10	0.0051372	0.029715	0.36306	1576	6	-0.25661	0.16809	0.36744	0.965534	7110	3	-0.25661	0.14954	0.39644	0.999995	6605	6	-0.51877	0.40023	0.63957	1	12019	2	-0.51877
SPNS1	10	0.0051517	0.029771	0.363515	1577	5	-0.17262	0.19697	0.40847	0.978067	7827	3	-0.17262	0.028029	0.11963	0.835261	2750	7	-0.3882	0.99676	0.99679	1	18955	0	-0.3882
SBNO1	10	0.005156	0.029794	0.363566	1578	7	-1.354	0.96611	0.96622	1	18029	0	-1.354	0.00022713	0.0018616	0.088081	406	8	-1.2953	0.5352	0.74154	1	13824	1	-1.2953
PSMD8	10	0.0051711	0.02985	0.364026	1579	7	-0.54826	0.71452	0.82997	1	15283	2	-0.54826	0.093271	0.29308	0.999995	5167	5	-0.31102	0.048424	0.16191	0.862608	3392	3	-0.31102
FUT6	10	0.0051889	0.029937	0.364855	1580	8	-0.573	0.99152	0.99158	1	18705	0	-0.573	0.36774	0.66801	0.999995	10905	5	-0.3748	0.93334	0.94555	1	17722	1	-0.3748
TATDN2	10	0.0052198	0.030075	0.366046	1581	7	-0.71823	0.60329	0.76736	1	14109	2	-0.71823	0.50723	0.77977	0.999995	13029	4	0.1543	0.194	0.4176	0.970108	8063	4	0.1543
EEF1G	10	0.0052213	0.030083	0.366046	1582	7	-0.94976	0.44971	0.66279	1	12145	2	-0.94976	0.035062	0.14129	0.889762	3046	7	-1.354	0.36454	0.61315	1	11545	2	-1.354
TOP1MT	10	0.0052247	0.030098	0.366046	1583	8	-0.84661	0.95749	0.95768	1	17843	0	-0.84661	0.1713	0.43333	0.999995	7142	4	-0.15294	0.28303	0.52719	0.994475	10035	4	-0.15294
GMNN	10	0.0052277	0.030111	0.366046	1584	7	-0.99191	0.99907	0.99909	1	19065	0	-0.99191	0.95782	0.98307	0.999995	18524	2	-0.077082	0.09855	0.26624	0.921121	5294	2	-0.077082
CD40	10	0.0052476	0.030202	0.366921	1585	7	-0.58562	0.96544	0.96555	1	18016	0	-0.58562	0.28361	0.58203	0.999995	9484	5	-0.24693	0.49857	0.71353	1	13346	2	-0.24693
GORASP1	10	0.005271	0.030312	0.367906	1586	7	-0.62251	0.39926	0.61855	1	11412	2	-0.62251	0.038269	0.15099	0.908313	3188	7	-0.48223	0.69326	0.83455	1	15560	1	-0.48223
BIRC6	10	0.0052735	0.030321	0.367906	1587	8	-0.95497	0.99423	0.99426	1	18798	0	-0.95497	0.0069005	0.037442	0.479879	1501	7	-1.6796	0.76421	0.86966	1	16215	2	-1.6796
ARL17A	10	0.0052923	0.030407	0.368709	1588	8	-1.1301	0.88362	0.91025	1	16871	1	-1.1301	0.018461	0.086913	0.7272	2298	6	-0.80366	0.7542	0.8644	1	16125	1	-0.80366
CPNE5	10	0.0053171	0.030523	0.369885	1589	7	-0.62555	0.71846	0.83237	1	15334	1	-0.62555	0.05748	0.2063	0.998698	3951	7	-0.69218	0.47621	0.6966	1	13040	2	-0.69218
LSM6	10	0.0053471	0.030664	0.371026	1590	5	-0.69343	0.46849	0.67925	1	12423	2	-0.69343	0.0013728	0.009185	0.215166	821	5	-0.47301	0.44776	0.67522	1	12642	3	-0.47301
ATMIN	10	0.0053472	0.030665	0.371026	1591	8	-0.89181	0.96873	0.9688	1	18083	0	-0.89181	0.42339	0.72105	0.999995	11851	4	0.028279	0.12094	0.30929	0.933202	6117	2	0.028279
UBB	10	0.0053546	0.030703	0.371026	1592	5	-0.26671	0.037153	0.12529	0.820861	2788	3	-0.26671	0.0014234	0.0094868	0.219385	831	8	-0.72269	0.46272	0.68647	1	12837	1	-0.72269
HID1	10	0.0053591	0.030719	0.371026	1593	7	-0.43907	0.48317	0.6921	1	12683	3	-0.43907	0.0033204	0.020484	0.347516	1134	4	-0.0072252	0.25267	0.49062	0.988283	9370	4	-0.0072252
TP53TG3C	10	0.0053594	0.03072	0.371026	1594	6	-0.88935	0.90217	0.91876	1	17041	1	-0.88935	0.073234	0.2484	0.999995	4574	6	-0.60548	0.90578	0.9343	1	17485	1	-0.60548
TLL2	10	0.0053616	0.030733	0.371026	1595	7	-0.64959	0.92268	0.93001	1	17277	1	-0.64959	0.19132	0.46606	0.999995	7670	5	-0.21261	0.2623	0.50221	0.989089	9586	3	-0.21261
HIGD2A	10	0.0053789	0.030809	0.371712	1596	8	-0.77045	0.48247	0.69146	1	12667	1	-0.77045	0.015023	0.072811	0.66965	2091	7	-0.88357	0.27533	0.51791	0.9926	9875	2	-0.88357
TOMM22	10	0.0053857	0.030839	0.371839	1597	6	-1.0067	0.14323	0.3312	0.952075	6477	2	-1.0067	0.0032113	0.019937	0.341857	1122	5	-1.1892	0.074744	0.21811	0.90513	4392	3	-1.1892
YBX1	10	0.0054065	0.030934	0.372759	1598	6	-0.4496	0.60676	0.76914	1	14135	2	-0.4496	0.0082917	0.043783	0.522687	1613	6	-0.61234	0.16788	0.38404	0.962215	7443	1	-0.61234
RTN4IP1	10	0.0054119	0.030958	0.37281	1599	8	-0.93853	0.99933	0.99934	1	19088	0	-0.93853	0.49987	0.7753	0.999995	12934	4	-0.037857	0.0030038	0.016024	0.666435	418	4	-0.037857
UPK3BL	10	0.0054451	0.0311	0.374179	1600	7	-0.82265	0.75081	0.85285	1	15739	1	-0.82265	0.00062516	0.0045276	0.140357	621	9	-0.78425	0.99819	0.99821	1	19029	0	-0.78425
RNF149	10	0.0054481	0.031112	0.374179	1601	8	-0.86902	0.95361	0.9538	1	17769	1	-0.86902	0.83774	0.94428	0.999995	17183	3	0.27354	0.026284	0.098877	0.819619	2159	4	0.27354
KIN	10	0.0054543	0.03114	0.374179	1602	6	-0.70902	0.89833	0.91691	1	17005	1	-0.70902	0.0064096	0.03518	0.462561	1464	8	-0.89528	0.62008	0.80247	1	14987	1	-0.89528
GARS	10	0.005458	0.031153	0.374179	1603	8	-1.3533	0.96616	0.96626	1	18030	0	-1.3533	0.005876	0.032724	0.445478	1413	7	-1.0999	0.99691	0.99694	1	18961	0	-1.0999
TMEM53	10	0.0054609	0.031169	0.374179	1604	7	-0.73397	0.97815	0.97825	1	18319	0	-0.73397	0.10039	0.30695	0.999995	5374	3	0.096306	0.67101	0.82442	1	15379	2	0.096306
HNRNPCL4	10	0.0054773	0.03124	0.374699	1605	7	-0.46596	0.033816	0.11713	0.817387	2610	3	-0.46596	0.56662	0.81588	0.999995	13789	4	-0.24724	0.38934	0.63151	1	11876	2	-0.24724
DDX52	10	0.0054787	0.031251	0.374699	1606	7	-1.116	0.43629	0.65099	1	11954	1	-1.116	0.013755	0.067553	0.650532	1997	7	-0.6161	0.5981	0.78934	1	14735	2	-0.6161
ORAOV1	10	0.0055132	0.031418	0.376469	1607	7	-0.74424	0.98093	0.981	1	18407	0	-0.74424	0.017756	0.083993	0.718508	2249	8	-0.89605	0.99933	0.99934	1	19124	0	-0.89605
PRR25	10	0.0055302	0.031505	0.377275	1608	4	-0.072398	0.48013	0.68941	1	12623	2	-0.072398	0.036164	0.14457	0.893338	3102	4	0.30915	0.17418	0.39217	0.965302	7588	4	0.30915
B3GAT1	10	0.0055462	0.031585	0.377994	1609	8	-0.73614	0.99945	0.99945	1	19100	0	-0.73614	0.026368	0.1143	0.819286	2679	5	-0.20465	0.23303	0.46653	0.984215	8923	2	-0.20465
TPI1	10	0.0055614	0.031665	0.378719	1610	7	-0.60429	0.91648	0.92633	1	17202	1	-0.60429	0.035753	0.14334	0.891132	3084	6	-0.67804	0.62568	0.80475	1	15026	2	-0.67804
CXXC1	10	0.0055702	0.0317	0.378908	1611	8	-0.68077	0.40365	0.62236	1	11476	1	-0.68077	0.00012483	0.0010559	0.063784	317	9	-1.647	0.98432	0.98441	1	18577	0	-1.647
HIST3H3	10	0.0055785	0.031742	0.378948	1612	7	-0.89779	0.65075	0.79295	1	14602	2	-0.89779	0.027963	0.11941	0.834946	2746	7	-0.82854	0.97683	0.97692	1	18407	0	-0.82854
NECAB3	10	0.0055788	0.031743	0.378948	1613	8	-0.64974	0.60151	0.76645	1	14095	2	-0.64974	0.25002	0.54584	0.999995	8929	4	-0.031493	0.16952	0.38616	0.962502	7486	4	-0.031493
RMND1	10	0.0056006	0.031843	0.379909	1614	6	-1.0978	0.17233	0.37353	0.967734	7210	4	-1.0978	0.70914	0.89582	0.999995	15719	3	0.15199	0.22691	0.45891	0.981229	8805	4	0.15199
ZNF593	10	0.0056088	0.031882	0.380134	1615	7	-0.67227	0.26912	0.50458	1	9489	2	-0.67227	0.58582	0.82735	0.999995	14044	3	0.0069221	0.21317	0.44185	0.976953	8503	2	0.0069221
TTC1	10	0.0056252	0.031952	0.380631	1616	7	-0.81697	0.30146	0.53304	1	9996	2	-0.81697	0.00099873	0.0068522	0.179274	735	9	-1.4967	0.99977	0.99977	1	19178	0	-1.4967
RPS27A	10	0.0056268	0.031963	0.380631	1617	7	-1.2251	0.040065	0.13246	0.828514	2920	2	-1.2251	0.004765	0.02749	0.404703	1307	5	-0.61438	0.14567	0.35502	0.953494	6917	3	-0.61438
IDI1	10	0.0056516	0.03209	0.381901	1618	6	-0.89189	0.54206	0.73679	1	13542	2	-0.89189	0.012145	0.06069	0.621622	1879	7	-1.1705	0.48556	0.70366	1	13163	2	-1.1705
ZNF268	10	0.005675	0.032203	0.383011	1619	8	-0.68264	0.96943	0.96955	1	18105	0	-0.68264	0.12524	0.35329	0.999995	5980	6	-0.5164	0.7125	0.84357	1	15740	1	-0.5164
PAGR1	10	0.0056842	0.032243	0.383257	1620	7	-0.67827	0.84668	0.89641	1	16593	1	-0.67827	0.43376	0.73065	0.999995	12040	4	-0.15494	0.59434	0.78647	1	14686	3	-0.15494
DDN	10	0.0057214	0.032413	0.384835	1621	8	-0.79358	0.82519	0.88962	1	16461	1	-0.79358	0.20853	0.49307	0.999995	8100	4	-0.27069	0.49253	0.70895	1	13259	2	-0.27069
PLEK	10	0.0057223	0.032416	0.384835	1622	4	-0.16377	0.22997	0.45415	0.989008	8632	3	-0.16377	0.39203	0.69153	0.999995	11322	2	0.64416	0.0061032	0.029826	0.68961	758	7	0.64416
MRPL19	10	0.0057346	0.032477	0.385324	1623	7	-0.96483	0.90274	0.91905	1	17047	1	-0.96483	0.045259	0.17149	0.948258	3465	5	-0.35359	0.98856	0.98863	1	18680	0	-0.35359
DAAM2	10	0.005784	0.032715	0.387904	1624	8	-0.5539	0.99201	0.99207	1	18727	0	-0.5539	0.68787	0.88706	0.999995	15488	4	-0.17619	0.7209	0.8476	1	15819	2	-0.17619
HARS2	10	0.0057992	0.032779	0.388419	1625	7	-0.81251	0.59085	0.761	1	13997	1	-0.81251	0.0021848	0.014126	0.281287	966	7	-1.1998	0.020256	0.079937	0.77321	1847	1	-1.1998
FANCG	10	0.0058032	0.032799	0.388419	1626	4	-0.15891	0.86247	0.90188	1	16703	1	-0.15891	0.069097	0.23754	0.999995	4394	5	-0.042635	0.21764	0.44737	0.978664	8594	3	-0.042635
INHBE	10	0.0058144	0.032845	0.388684	1627	8	-0.58597	0.93291	0.93668	1	17412	1	-0.58597	0.27843	0.57651	0.999995	9403	4	-0.082964	0.48271	0.70152	1	13121	3	-0.082964
CARS2	10	0.0058186	0.032861	0.388684	1628	6	-0.74409	0.39526	0.61506	1	11343	2	-0.74409	0.1553	0.40644	0.999995	6752	3	0.21773	0.076741	0.22239	0.908798	4462	5	0.21773
DQX1	10	0.0058295	0.032915	0.388911	1629	3	0.19498	0.021611	0.082608	0.783367	1908	6	0.19498	0.059002	0.21044	0.999995	4007	5	-0.36668	0.8234	0.90327	1	16832	2	-0.36668
EXOSC2	10	0.0058305	0.032921	0.388911	1630	8	-1.0012	0.32263	0.55158	1	10313	2	-1.0012	0.023642	0.10552	0.794043	2554	6	-0.82762	0.25345	0.49154	0.988283	9384	3	-0.82762
CCDC144NL	10	0.005846	0.032993	0.389523	1631	7	-0.71235	0.41441	0.63178	1	11645	2	-0.71235	0.13528	0.37143	0.999995	6231	4	-0.59365	0.61468	0.80015	1	14945	2	-0.59365
NDUFA2	10	0.0058524	0.033021	0.389612	1632	7	-0.65643	0.80218	0.8833	1	16322	1	-0.65643	0.14833	0.39437	0.999995	6576	4	-0.19101	0.19007	0.41261	0.969763	7964	3	-0.19101
MAD2L1	10	0.0058632	0.033076	0.389823	1633	6	-1.3398	0.53968	0.73565	1	13522	2	-1.3398	0.00095523	0.0065827	0.174117	727	7	-2.6188	0.41437	0.65016	1	12189	2	-2.6188
ZCCHC7	10	0.0058669	0.033096	0.389823	1634	6	-1.0064	0.60055	0.76594	1	14083	2	-1.0064	0.22196	0.51366	0.999995	8425	6	-0.67602	0.86218	0.92145	1	17191	1	-0.67602
GTF2A1	10	0.0058682	0.033099	0.389823	1635	7	-0.74569	0.66332	0.80001	1	14713	2	-0.74569	0.027163	0.11684	0.826553	2715	6	-0.82638	0.99354	0.99356	1	18838	0	-0.82638
UBE2N	10	0.0058904	0.033204	0.39082	1636	5	-0.37717	0.014104	0.057467	0.724519	1432	3	-0.37717	0.0054358	0.030635	0.430588	1369	7	-0.74371	0.89645	0.93115	1	17413	1	-0.74371
ITGAV	10	0.0058972	0.033241	0.39101	1637	7	-0.83145	0.99574	0.99576	1	18860	0	-0.83145	0.21282	0.49981	0.999995	8215	5	-0.45964	0.98366	0.98374	1	18553	0	-0.45964
CCDC64	10	0.0059046	0.03328	0.391077	1638	7	-0.75076	0.21815	0.43795	0.986222	8334	3	-0.75076	0.063433	0.22253	0.999995	4183	7	-0.53194	0.96942	0.96957	1	18241	1	-0.53194
DDR1	10	0.0059056	0.033287	0.391077	1639	5	-0.20062	0.50385	0.71027	1	13014	2	-0.20062	0.080502	0.26697	0.999995	4805	7	-0.32182	0.61124	0.79875	1	14913	2	-0.32182
EPS8L3	10	0.0059141	0.033324	0.391267	1640	5	-0.46051	0.075296	0.21377	0.896496	4386	3	-0.46051	0.46688	0.75521	0.999995	12526	3	0.096125	0.48289	0.70165	1	13125	2	0.096125
MRPL40	10	0.0059214	0.03336	0.391451	1641	7	-0.64905	0.98709	0.98719	1	18577	0	-0.64905	0.035764	0.14337	0.891132	3085	6	-0.59762	0.2162	0.4456	0.978664	8562	2	-0.59762
TRAPPC11	10	0.0059281	0.033386	0.391526	1642	7	-1.6073	0.96772	0.96781	1	18064	0	-1.6073	0.00062893	0.0045543	0.140444	623	7	-1.7551	0.95804	0.96012	1	18043	1	-1.7551
HIGD1A	10	0.0059514	0.03349	0.392505	1643	7	-0.85198	0.18843	0.39657	0.972914	7635	1	-0.85198	0.0022354	0.014427	0.283187	980	5	-0.93254	0.3492	0.6018	1	11340	3	-0.93254
PLCE1	10	0.0059574	0.033521	0.392628	1644	4	-0.17958	0.60584	0.76866	1	14130	1	-0.17958	0.20256	0.48382	0.999995	7945	4	-0.13621	0.2133	0.44201	0.977191	8504	3	-0.13621
AARSD1	10	0.005967	0.033566	0.392716	1645	7	-0.74892	0.92484	0.93134	1	17296	1	-0.74892	0.1834	0.45333	0.999995	7454	6	-0.36535	0.95049	0.95498	1	17931	1	-0.36535
EIF3I	10	0.0059676	0.033569	0.392716	1646	6	-0.81966	0.90386	0.91961	1	17059	1	-0.81966	0.011495	0.057934	0.605419	1838	4	-0.2396	0.55259	0.75475	1	14085	3	-0.2396
FAM220A	10	0.0059792	0.033618	0.393049	1647	7	-0.78579	0.99644	0.99647	1	18892	0	-0.78579	0.50454	0.77814	0.999995	12988	4	-0.060449	0.17684	0.39567	0.966022	7652	4	-0.060449
ASF1B	10	0.0059852	0.033651	0.393195	1648	6	-0.87604	0.089127	0.24374	0.908798	4940	2	-0.87604	0.22613	0.51921	0.999995	8523	4	-0.45193	0.99369	0.99373	1	18843	0	-0.45193
MRPL27	10	0.0060166	0.033786	0.394536	1649	8	-1.0346	0.6441	0.78929	1	14516	2	-1.0346	0.045104	0.17104	0.948258	3451	7	-0.46533	0.9833	0.98338	1	18545	0	-0.46533
CINP	10	0.006031	0.033862	0.395185	1650	7	-1.0758	0.8967	0.9161	1	16983	1	-1.0758	0.0061884	0.034193	0.45597	1444	7	-1.3388	0.9033	0.93347	1	17464	1	-1.3388
ELP5	10	0.0060438	0.03392	0.395425	1651	6	-0.90468	0.43719	0.65174	1	11964	3	-0.90468	0.00024239	0.0019675	0.088935	426	5	-0.84229	0.96791	0.96811	1	18210	1	-0.84229
FAM156A	10	0.0060444	0.033924	0.395425	1652	7	-0.58589	0.47529	0.68522	1	12542	1	-0.58589	0.44272	0.73882	0.999995	12199	3	-0.16655	0.28646	0.53128	0.996143	10104	3	-0.16655
ZNF441	10	0.0060512	0.033956	0.395453	1653	8	-1.1808	0.83843	0.89373	1	16536	1	-1.1808	0.43866	0.73511	0.999995	12134	5	-0.32908	0.33599	0.58933	1	11124	4	-0.32908
SF3B2	10	0.0060533	0.033968	0.395453	1654	7	-0.87806	0.76575	0.86278	1	15937	1	-0.87806	0.033535	0.13664	0.879366	2982	6	-0.67333	0.62653	0.80513	1	15034	2	-0.67333
LIPH	10	0.006079	0.034103	0.396186	1655	8	-0.52728	0.74929	0.85189	1	15716	1	-0.52728	0.60537	0.83887	0.999995	14329	4	-0.1037	0.16345	0.37834	0.962215	7322	2	-0.1037
CEACAM5	10	0.0060813	0.03411	0.396186	1656	5	-0.39697	0.2697	0.5051	1	9491	3	-0.39697	0.070155	0.24038	0.999995	4445	7	-0.46055	0.27152	0.51331	0.991101	9796	2	-0.46055
HSP90AB1	10	0.0060819	0.034112	0.396186	1657	8	-1.0794	0.98807	0.98815	1	18612	0	-1.0794	0.11623	0.33679	0.999995	5759	3	-0.15403	0.93057	0.94423	1	17691	1	-0.15403
MORC2	10	0.0060866	0.034132	0.396186	1658	6	-0.69768	0.64109	0.78763	1	14472	1	-0.69768	0.055961	0.2021	0.994269	3890	5	-0.3803	0.15825	0.37142	0.958135	7220	3	-0.3803
LSM4	10	0.006087	0.034133	0.396186	1659	8	-0.64033	0.98882	0.98888	1	18628	0	-0.64033	0.071571	0.24405	0.999995	4502	6	-0.4646	0.025506	0.09646	0.813911	2119	3	-0.4646
PCDHA11	10	0.0060914	0.034159	0.396239	1660	6	-0.68656	0.13068	0.3126	0.943901	6153	3	-0.68656	0.020474	0.094941	0.755032	2416	7	-0.52773	0.46951	0.6916	1	12940	3	-0.52773
SEZ6L2	10	0.0061464	0.034401	0.398814	1661	6	-0.40543	0.025879	0.09647	0.797752	2188	2	-0.40543	0.014317	0.0699	0.658505	2043	6	-0.95497	0.1443	0.35271	0.952597	6880	1	-0.95497
CHP1	10	0.0061573	0.034455	0.399194	1662	8	-0.7848	0.65755	0.79661	1	14665	1	-0.7848	0.0005289	0.0038951	0.133611	560	6	-1.3187	0.91446	0.93746	1	17550	1	-1.3187
CYLD	10	0.0061919	0.034606	0.40071	1663	7	-0.85358	0.85338	0.89867	1	16651	1	-0.85358	0.16289	0.41937	0.999995	6942	3	0.084998	0.12337	0.31389	0.935202	6196	5	0.084998
TRAPPC9	10	0.0062057	0.034663	0.401124	1664	7	-0.99507	0.98011	0.98017	1	18384	0	-0.99507	0.53802	0.79875	0.999995	13424	4	0.042193	0.27625	0.51905	0.9926	9890	4	0.042193
CCDC57	10	0.0062221	0.034737	0.401733	1665	8	-0.66508	0.96567	0.9658	1	18017	0	-0.66508	0.016661	0.079572	0.69933	2190	6	-0.58568	0.74878	0.86157	1	16063	2	-0.58568
HIPK1	10	0.0062324	0.034785	0.402051	1666	7	-0.63835	0.93426	0.93767	1	17438	1	-0.63835	0.40434	0.70324	0.999995	11530	4	-0.1034	0.80223	0.89081	1	16599	2	-0.1034
ITLN2	10	0.0062372	0.034811	0.402113	1667	7	-0.71206	0.93196	0.93602	1	17396	1	-0.71206	0.0037924	0.022809	0.368158	1192	8	-0.94377	0.65421	0.81693	1	15245	1	-0.94377
PRSS22	10	0.0062486	0.034859	0.402424	1668	7	-0.84918	0.4402	0.65445	1	12006	1	-0.84918	0.30639	0.60604	0.999995	9881	5	-0.20881	0.68829	0.83227	1	15517	2	-0.20881
METAP1	10	0.006262	0.034923	0.402924	1669	6	-0.62564	0.84181	0.89481	1	16554	1	-0.62564	0.0066263	0.036199	0.470317	1482	7	-0.96733	0.9473	0.95304	1	17885	1	-0.96733
COX4I2	10	0.0062767	0.034984	0.403388	1670	6	-0.91107	0.86807	0.90397	1	16746	1	-0.91107	0.026687	0.11532	0.822888	2691	6	-0.76285	0.87389	0.92446	1	17265	1	-0.76285
ASH1L	10	0.0062931	0.035064	0.403544	1671	8	-1.719	0.99647	0.99651	1	18895	0	-1.719	0.73462	0.90492	0.999995	15972	3	-0.38296	0.088465	0.24616	0.915663	4930	1	-0.38296
CORO1B	10	0.0062932	0.035065	0.403544	1672	5	-0.1731	0.25411	0.48687	1	9175	2	-0.1731	0.43369	0.73059	0.999995	12039	5	-0.10077	0.57676	0.77314	1	14432	3	-0.10077
DHX9	10	0.0062964	0.035083	0.403544	1673	8	-0.62416	0.037101	0.12516	0.820325	2787	2	-0.62416	0.069227	0.2379	0.999995	4400	6	-0.56539	0.93165	0.94472	1	17699	1	-0.56539
EAF1	10	0.0062965	0.035085	0.403544	1674	6	-0.68662	0.55768	0.74435	1	13677	1	-0.68662	0.59577	0.8332	0.999995	14191	4	-0.11425	0.74246	0.85835	1	16006	2	-0.11425
ECE2	10	0.0063005	0.035103	0.403544	1675	7	-0.73316	0.94927	0.94972	1	17691	1	-0.73316	0.063799	0.22351	0.999995	4194	7	-0.52438	0.68632	0.83135	1	15494	1	-0.52438
TUBE1	10	0.0063206	0.035188	0.404284	1676	6	-0.70798	0.54513	0.73827	1	13568	1	-0.70798	0.014891	0.07228	0.668179	2082	8	-0.74726	0.99371	0.99374	1	18844	0	-0.74726
RPL7	10	0.00637	0.035395	0.406422	1677	8	-1.6744	0.92587	0.93199	1	17307	1	-1.6744	0.12233	0.34803	0.999995	5916	5	-0.75006	0.19252	0.41569	0.970108	8024	1	-0.75006
KAT6B	10	0.0063864	0.03547	0.407041	1678	7	-0.75662	0.62753	0.78028	1	14345	2	-0.75662	0.19062	0.46493	0.999995	7647	5	-0.1066	0.13693	0.33931	0.946468	6641	5	-0.1066
GRIN1	10	0.006433	0.035692	0.409175	1679	6	-0.53673	0.78009	0.87264	1	16122	2	-0.53673	0.2567	0.55318	0.999995	9050	3	-0.046963	0.10868	0.28601	0.924658	5690	2	-0.046963
FTL	10	0.0064365	0.035704	0.409175	1680	8	-0.61239	0.065459	0.1918	0.876306	4006	1	-0.61239	0.37834	0.67837	0.999995	11069	4	-0.231	0.031359	0.11429	0.8286	2478	3	-0.231
SNRNP40	10	0.0064416	0.035733	0.409175	1681	7	-0.97132	0.87108	0.90511	1	16773	1	-0.97132	0.0076959	0.041028	0.50417	1567	8	-0.97389	0.90324	0.93346	1	17461	1	-0.97389
B3GNT4	10	0.0064426	0.035741	0.409175	1682	8	-0.4252	0.84903	0.89719	1	16612	1	-0.4252	0.013106	0.064834	0.641877	1944	6	-0.98011	0.51082	0.72277	1	13493	3	-0.98011
SEC16A	10	0.0064479	0.035765	0.409209	1683	8	-0.66112	0.83289	0.89195	1	16508	1	-0.66112	0.019996	0.093045	0.75095	2380	7	-0.71179	0.65498	0.81725	1	15251	2	-0.71179
EPN3	10	0.0064576	0.035812	0.409495	1684	7	-0.9954	0.6917	0.81645	1	15021	1	-0.9954	0.15925	0.41312	0.999995	6848	6	-0.60135	0.82644	0.90517	1	16875	2	-0.60135
SHISA9	10	0.0064723	0.035886	0.410104	1685	2	-0.056745	0.36819	0.59153	1	10942	3	-0.056745	0.43102	0.72811	0.999995	11982	3	0.05044	0.1523	0.36374	0.955549	7083	4	0.05044
MAPK7	10	0.0064987	0.035996	0.411117	1686	8	-0.74407	0.80824	0.88493	1	16369	1	-0.74407	0.94891	0.97981	0.999995	18411	1	0.1233	0.44613	0.67399	1	12624	3	0.1233
PNO1	10	0.0065232	0.0361	0.412059	1687	8	-1.0117	0.89233	0.91405	1	16940	1	-1.0117	0.00036724	0.0028035	0.109282	494	9	-1.2906	0.9994	0.99942	1	19131	0	-1.2906
NDUFV1	10	0.0065382	0.036176	0.412683	1688	8	-0.76024	0.9984	0.99842	1	19003	0	-0.76024	0.033175	0.13554	0.877893	2963	6	-0.58865	0.81864	0.9004	1	16781	2	-0.58865
MRPS12	10	0.0065514	0.036238	0.412909	1689	6	-0.30917	0.89148	0.91367	1	16932	1	-0.30917	0.0069378	0.037623	0.481184	1504	6	-0.70998	0.17444	0.39249	0.965302	7595	3	-0.70998
NAV1	10	0.0065517	0.036239	0.412909	1690	6	-0.62015	0.13321	0.31639	0.945061	6221	4	-0.62015	0.0015807	0.010451	0.233731	860	7	-1.0831	0.84087	0.91425	1	17029	1	-1.0831
TLCD1	10	0.006569	0.036326	0.413588	1691	8	-1.0611	0.3239	0.55271	1	10330	1	-1.0611	0.018069	0.085339	0.722004	2274	8	-0.9334	0.99896	0.99897	1	19083	0	-0.9334
COPS6	10	0.0065741	0.036354	0.413588	1692	7	-1.1604	0.99595	0.99598	1	18867	0	-1.1604	0.053407	0.19499	0.985416	3787	7	-0.80712	0.97735	0.97743	1	18415	0	-0.80712
AFAP1L2	10	0.0065796	0.036373	0.413588	1693	8	-0.532	0.9723	0.97246	1	18166	0	-0.532	0.44216	0.73833	0.999995	12192	4	-0.10742	0.23824	0.47303	0.984215	9051	1	-0.10742
SEZ6	10	0.006582	0.036384	0.413588	1694	5	-0.36156	0.29736	0.52945	1	9914	3	-0.36156	0.014517	0.070737	0.661365	2058	6	-0.88681	0.095281	0.25974	0.921121	5170	1	-0.88681
MAGEA9B	10	0.0065982	0.036465	0.413904	1695	7	-0.65441	0.98984	0.98989	1	18657	0	-0.65441	0.1912	0.46586	0.999995	7667	5	-0.43331	0.50529	0.71859	1	13430	1	-0.43331
UCKL1	10	0.0066013	0.036486	0.413904	1696	8	-0.73918	0.36881	0.59207	1	10950	2	-0.73918	0.16501	0.42291	0.999995	6987	4	-0.096909	0.9482	0.95356	1	17897	1	-0.096909
COPS2	10	0.0066032	0.036494	0.413904	1697	8	-1.476	0.60062	0.76597	1	14084	2	-1.476	0.0011929	0.0080605	0.198482	781	9	-1.8938	0.99948	0.99948	1	19141	0	-1.8938
TXN2	10	0.006605	0.036502	0.413904	1698	6	-0.65867	0.14135	0.3284	0.950679	6430	1	-0.65867	0.17929	0.44667	0.999995	7370	6	-0.43668	0.13167	0.32962	0.944229	6455	2	-0.43668
GCAT	10	0.0066096	0.03652	0.413904	1699	7	-0.69288	0.93276	0.93658	1	17407	1	-0.69288	0.57821	0.82275	0.999995	13940	4	-0.18651	0.29506	0.54155	0.999821	10270	1	-0.18651
THNSL2	10	0.0066221	0.036577	0.414076	1700	8	-0.83507	0.89484	0.91523	1	16962	1	-0.83507	0.38198	0.68194	0.999995	11140	4	-0.19459	0.21948	0.44966	0.97918	8637	4	-0.19459
TRAF4	10	0.0066234	0.03658	0.414076	1701	7	-0.60044	0.69061	0.81581	1	15008	2	-0.60044	0.29483	0.59399	0.999995	9670	3	-0.095256	0.25822	0.49737	0.989089	9491	4	-0.095256
CCNK	10	0.0066279	0.036599	0.414076	1702	8	-0.57458	0.99162	0.99168	1	18710	0	-0.57458	0.00018494	0.0015351	0.07989	370	10	-1.1509	0.99982	0.99983	1	19184	0	-1.1509
P2RX5	10	0.0066465	0.036687	0.414827	1703	8	-0.53306	0.88069	0.90897	1	16848	1	-0.53306	0.92078	0.97126	0.999995	18074	2	0.048181	0.19063	0.41329	0.969763	7981	4	0.048181
SYMPK	10	0.0066814	0.03684	0.41607	1704	5	-0.31986	0.94424	0.94533	1	17611	1	-0.31986	0.0017364	0.011401	0.24611	891	7	-1.1702	0.82401	0.90365	1	16844	2	-1.1702
UBAP2L	10	0.0066839	0.036855	0.41607	1705	7	-0.54613	0.0056151	0.027155	0.61842	781	1	-0.54613	0.37144	0.67167	0.999995	10965	4	-0.073362	0.25053	0.48799	0.987776	9316	2	-0.073362
TDP1	10	0.0066952	0.036905	0.41607	1706	7	-0.70375	0.82214	0.8887	1	16445	1	-0.70375	0.94481	0.9784	0.999995	18360	2	-0.066165	0.53459	0.74107	1	13813	3	-0.066165
CIZ1	10	0.0066953	0.036905	0.41607	1707	7	-0.75415	0.92769	0.93316	1	17343	1	-0.75415	0.01627	0.077989	0.691412	2171	6	-0.46724	0.099212	0.26757	0.921121	5317	2	-0.46724
SYNE4	10	0.0066978	0.036918	0.41607	1708	8	-0.61722	0.94176	0.94331	1	17567	1	-0.61722	0.0047477	0.027405	0.404381	1304	8	-0.74313	0.18771	0.40972	0.969763	7898	1	-0.74313
AAGAB	10	0.0067009	0.036927	0.41607	1709	6	-0.4009	0.376	0.59833	1	11056	2	-0.4009	0.29329	0.59238	0.999995	9652	2	0.2298	0.11403	0.29629	0.92803	5888	5	0.2298
ERCC3	10	0.0067336	0.03709	0.417663	1710	8	-0.72027	0.98509	0.98518	1	18521	0	-0.72027	0.00024489	0.0019834	0.089167	427	8	-1.3766	0.90741	0.93489	1	17498	1	-1.3766
SPCS3	10	0.0067401	0.037123	0.417795	1711	6	-0.48779	0.75474	0.85545	1	15785	1	-0.48779	0.0025746	0.016367	0.305439	1030	5	-0.28717	0.36035	0.61001	1	11478	3	-0.28717
ZCCHC14	10	0.0067512	0.037164	0.417946	1712	8	-0.71876	0.64808	0.79149	1	14569	1	-0.71876	0.18834	0.46136	0.999995	7595	6	-0.4103	0.88507	0.92762	1	17331	1	-0.4103
TAF13	10	0.0067598	0.037197	0.417946	1713	6	-1.0871	0.95873	0.95892	1	17874	0	-1.0871	0.018586	0.087409	0.729269	2305	7	-1.0023	0.04509	0.15428	0.855701	3259	2	-1.0023
NBPF12	10	0.0067671	0.037224	0.417946	1714	6	-0.76495	0.72165	0.83438	1	15369	2	-0.76495	0.050449	0.18658	0.971987	3675	7	-0.68307	0.1532	0.36491	0.955826	7100	2	-0.68307
KLF16	10	0.0067672	0.037224	0.417946	1715	8	-0.80611	0.44036	0.6546	1	12010	2	-0.80611	0.035984	0.14403	0.89279	3093	7	-0.70494	0.58938	0.78274	1	14614	2	-0.70494
PRKRIR	10	0.0067815	0.037287	0.418412	1716	8	-0.76187	0.99891	0.99892	1	19041	0	-0.76187	0.097921	0.30218	0.999995	5309	6	-0.58091	0.77901	0.87772	1	16371	2	-0.58091
PAEP	10	0.0067903	0.037327	0.418618	1717	8	-0.64425	0.99738	0.9974	1	18946	0	-0.64425	0.0057526	0.03214	0.441565	1399	7	-0.7567	0.95422	0.95744	1	17989	1	-0.7567
TOMM6	10	0.0068004	0.037372	0.418876	1718	8	-0.38131	0.12639	0.30614	0.939064	6056	1	-0.38131	0.38464	0.68445	0.999995	11190	1	0.081163	0.25977	0.49923	0.989089	9529	4	0.081163
LCE1B	10	0.0068207	0.03747	0.419534	1719	8	-0.93333	0.99514	0.99518	1	18832	0	-0.93333	0.040233	0.15687	0.917397	3277	6	-0.50634	0.50317	0.71701	1	13402	3	-0.50634
MAD2L2	10	0.0068221	0.037474	0.419534	1720	8	-0.83872	0.97297	0.97311	1	18183	0	-0.83872	0.035596	0.14287	0.891107	3072	7	-0.68454	0.91627	0.93818	1	17569	1	-0.68454
S100A13	10	0.0068465	0.037584	0.420392	1721	8	-0.44618	0.55865	0.74484	1	13686	2	-0.44618	0.73254	0.90416	0.999995	15951	2	0.064618	0.23452	0.46839	0.984215	8958	4	0.064618
PIP5KL1	10	0.0068486	0.037594	0.420392	1722	7	-0.57986	0.85492	0.8992	1	16660	1	-0.57986	0.010663	0.054302	0.586784	1781	8	-0.50436	0.77533	0.87569	1	16332	2	-0.50436
WBP11	10	0.0068574	0.037627	0.420516	1723	8	-1.2845	0.76585	0.86284	1	15938	1	-1.2845	0.0097389	0.050234	0.566336	1707	5	-0.91302	0.12113	0.30964	0.933202	6129	1	-0.91302
RAD21	10	0.0068854	0.037748	0.421389	1724	8	-0.85518	0.50663	0.71268	1	13064	1	-0.85518	0.0032913	0.020344	0.346373	1130	8	-1.2416	0.71411	0.84431	1	15754	2	-1.2416
INTS4	10	0.0068858	0.037749	0.421389	1725	8	-0.7122	0.71342	0.82934	1	15265	2	-0.7122	0.0068934	0.0374	0.479879	1498	6	-0.69146	0.52547	0.73406	1	13684	2	-0.69146
DCTN2	10	0.006919	0.037919	0.422571	1726	8	-0.75175	0.98521	0.9853	1	18524	0	-0.75175	0.0014648	0.0097259	0.222162	842	9	-1.7218	0.99971	0.99972	1	19172	0	-1.7218
MOGS	10	0.006919	0.037919	0.422571	1727	7	-0.68346	0.84278	0.89511	1	16563	1	-0.68346	0.38882	0.68851	0.999995	11277	4	-0.15918	0.54808	0.75135	1	13998	2	-0.15918
ZC3H11A	10	0.0069193	0.037921	0.422571	1728	7	-1.3536	0.97708	0.97718	1	18285	0	-1.3536	0.17526	0.43987	0.999995	7255	5	-0.78757	0.91949	0.93946	1	17596	1	-0.78757
RPE	10	0.0069664	0.038132	0.424293	1729	7	-0.56997	0.98123	0.98129	1	18416	0	-0.56997	0.00066242	0.0047662	0.14445	635	6	-1.3443	0.22567	0.45737	0.981229	8772	1	-1.3443
LEUTX	10	0.0069703	0.038156	0.424293	1730	6	-0.65349	0.84619	0.89623	1	16590	1	-0.65349	0.21992	0.51058	0.999995	8368	6	-0.44878	0.2301	0.46282	0.982648	8866	2	-0.44878
CHD5	10	0.0069718	0.038161	0.424293	1731	7	-0.86624	0.95604	0.95624	1	17812	0	-0.86624	0.065714	0.22867	0.999995	4265	5	-0.37961	0.57446	0.77142	1	14400	1	-0.37961
MIS18A	10	0.0069724	0.038163	0.424293	1732	5	-0.15811	0.69692	0.81952	1	15063	2	-0.15811	0.12451	0.35195	0.999995	5962	4	-0.051523	0.15329	0.36501	0.955826	7104	4	-0.051523
EGFL8	10	0.0069839	0.038212	0.424591	1733	5	-0.25114	0.34968	0.57534	1	10687	2	-0.25114	0.32491	0.62525	0.999995	10191	4	0.14592	0.087603	0.24444	0.914707	4894	4	0.14592
TRMT1	10	0.0069892	0.038237	0.424621	1734	8	-0.56488	0.997	0.99702	1	18928	0	-0.56488	0.011661	0.058655	0.610189	1850	7	-0.96758	0.53586	0.74203	1	13834	1	-0.96758
CEP192	10	0.006999	0.038278	0.424776	1735	7	-1.1401	0.76934	0.86523	1	15977	1	-1.1401	0.00025617	0.0020688	0.091578	435	9	-1.7208	0.99878	0.99878	1	19072	0	-1.7208
NDUFAF4	10	0.0070029	0.038297	0.424776	1736	6	-0.80742	0.11622	0.29096	0.935532	5763	3	-0.80742	0.081115	0.26856	0.999995	4825	5	-0.40325	0.089388	0.248	0.916091	4964	2	-0.40325
TAMM41	10	0.0070078	0.038317	0.424776	1737	3	0.083837	0.29369	0.52624	1	9870	2	0.083837	0.014051	0.068778	0.655496	2017	3	-0.010523	0.15306	0.36473	0.955826	7097	4	-0.010523
ZNF213	10	0.0070175	0.03836	0.425011	1738	6	-0.32169	0.7169	0.83141	1	15316	2	-0.32169	0.0020778	0.013459	0.273828	945	9	-0.79937	0.98039	0.98045	1	18476	0	-0.79937
NUP188	10	0.0070305	0.038421	0.425438	1739	6	-0.5194	0.72936	0.83919	1	15474	1	-0.5194	0.003753	0.022612	0.366208	1188	8	-0.90925	0.98638	0.98648	1	18623	0	-0.90925
HEXIM2	10	0.0070431	0.038473	0.425768	1740	7	-0.80005	0.81872	0.88774	1	16425	1	-0.80005	0.050863	0.18777	0.972768	3696	4	0.36481	0.11847	0.30468	0.932246	6029	5	0.36481
B4GALT5	10	0.0070606	0.038565	0.426542	1741	7	-0.50435	0.98233	0.98239	1	18448	0	-0.50435	0.20397	0.48596	0.999995	7977	5	-0.32238	0.3167	0.56681	1	10702	2	-0.32238
LCN8	10	0.0070685	0.038603	0.426712	1742	6	-0.61187	0.59052	0.76082	1	13993	2	-0.61187	0.30141	0.6009	0.999995	9790	3	-0.04955	0.26348	0.50366	0.989089	9613	4	-0.04955
KIAA0020	10	0.0070809	0.038661	0.426875	1743	8	-0.84218	0.77614	0.8699	1	16069	1	-0.84218	0.010455	0.053384	0.58304	1761	8	-1.0413	0.8343	0.91006	1	16959	1	-1.0413
FAM89B	10	0.0070809	0.038662	0.426875	1744	5	-0.060869	0.1405	0.32713	0.950181	6410	3	-0.060869	0.17314	0.43639	0.999995	7199	5	-0.22012	0.18301	0.40362	0.968847	7791	3	-0.22012
TRPC4AP	10	0.0070955	0.038732	0.427402	1745	7	-0.52647	0.61373	0.77283	1	14199	2	-0.52647	0.004832	0.027801	0.407262	1313	8	-0.75472	0.03861	0.13576	0.842761	2905	2	-0.75472
TIMMDC1	10	0.0070999	0.038755	0.427418	1746	7	-0.58077	0.96833	0.96843	1	18079	0	-0.58077	0.16153	0.41707	0.999995	6901	5	-0.12394	0.26628	0.50708	0.989089	9684	4	-0.12394
TMEM41B	10	0.007112	0.038814	0.427686	1747	8	-0.76302	0.35381	0.57888	1	10752	1	-0.76302	0.0001828	0.0015181	0.079221	369	9	-1.5506	0.99959	0.99959	1	19152	0	-1.5506
RIOK2	10	0.0071148	0.038831	0.427686	1748	3	-0.17494	0.62364	0.77812	1	14309	2	-0.17494	0.036786	0.14643	0.896775	3130	7	-1.1059	0.98092	0.98099	1	18487	0	-1.1059
UGCG	10	0.007122	0.03886	0.427686	1749	8	-0.65998	0.90145	0.91839	1	17032	1	-0.65998	0.80625	0.93174	0.999995	16770	1	0.13829	0.16402	0.37907	0.962215	7338	4	0.13829
DHODH	10	0.007124	0.038868	0.427686	1750	7	-0.4836	0.97234	0.9725	1	18167	0	-0.4836	0.30172	0.60122	0.999995	9796	5	-0.26136	0.30032	0.54768	1	10369	3	-0.26136
MED18	10	0.0071403	0.038938	0.428211	1751	8	-0.8253	0.71331	0.82927	1	15263	1	-0.8253	0.051811	0.19044	0.978408	3726	6	-1.0421	0.99547	0.9955	1	18908	0	-1.0421
ERBB2	10	0.0071634	0.03904	0.429049	1752	8	-0.93233	0.72138	0.83421	1	15364	2	-0.93233	0.11113	0.32729	0.999995	5646	5	-0.27168	0.38357	0.62721	1	11801	1	-0.27168
IFITM2	10	0.0071683	0.039059	0.429049	1753	5	-0.19491	0.44485	0.65851	1	12074	2	-0.19491	0.062662	0.2205	0.999995	4148	6	-0.63132	0.32476	0.57628	1	10874	4	-0.63132
ZFPL1	10	0.0071968	0.039183	0.430165	1754	8	-0.43137	0.051478	0.15972	0.852609	3422	2	-0.43137	0.49134	0.77016	0.999995	12820	2	0.15449	0.29422	0.54058	0.9994	10250	4	0.15449
CFAP20	10	0.0072108	0.039238	0.430524	1755	7	-0.62349	0.88628	0.91137	1	16895	1	-0.62349	0.10156	0.30915	0.999995	5396	5	-0.22152	0.52769	0.73576	1	13725	3	-0.22152
BOLA1	10	0.0072246	0.039299	0.430907	1756	7	-0.66103	0.24434	0.47386	0.997749	8942	1	-0.66103	0.2842	0.58265	0.999995	9491	5	-0.094118	0.78298	0.87991	1	16404	1	-0.094118
MRPS18C	10	0.0072309	0.039318	0.430907	1757	4	-0.53029	0.49784	0.70499	1	12913	3	-0.53029	0.0013904	0.0092878	0.216738	824	7	-1.5015	0.11607	0.30017	0.929861	5954	2	-1.5015
GLRX5	10	0.0072449	0.039382	0.431126	1758	6	-0.55968	0.45995	0.67173	1	12303	1	-0.55968	0.29487	0.59403	0.999995	9671	4	0.16791	0.071857	0.21208	0.898541	4296	3	0.16791
HIST1H2AB	10	0.0072451	0.039383	0.431126	1759	6	-0.34129	0.56346	0.74724	1	13728	2	-0.34129	0.0027206	0.017205	0.314021	1054	7	-0.85208	0.057063	0.18079	0.876563	3739	2	-0.85208
SSX3	10	0.0072968	0.039618	0.433392	1760	5	-0.24453	0.55924	0.74514	1	13688	2	-0.24453	0.13209	0.3657	0.999995	6168	5	-0.39633	0.5779	0.77399	1	14450	3	-0.39633
CBWD3	10	0.0073023	0.039635	0.433392	1761	7	-0.69384	0.69273	0.81704	1	15028	2	-0.69384	0.039961	0.15608	0.915685	3268	5	-0.3802	0.30898	0.55778	1	10549	3	-0.3802
KISS1	10	0.0073824	0.03998	0.436898	1762	2	0.19781	0.087864	0.24103	0.907424	4884	5	0.19781	0.033241	0.13574	0.878309	2966	4	0.032721	0.069782	0.20778	0.896536	4220	4	0.032721
PLD1	10	0.0073887	0.040007	0.436898	1763	7	-0.63303	0.92742	0.93298	1	17339	1	-0.63303	0.44518	0.74105	0.999995	12238	3	0.27102	0.034105	0.1225	0.832583	2644	6	0.27102
AP2S1	10	0.0073932	0.040023	0.436898	1764	7	-0.62154	0.18139	0.38653	0.971356	7432	2	-0.62154	0.066711	0.23129	0.999995	4294	5	-0.4548	0.82381	0.90352	1	16840	2	-0.4548
TM2D3	10	0.0074148	0.040128	0.437521	1765	7	-1.0837	0.40875	0.62676	1	11554	2	-1.0837	0.0016473	0.010844	0.238511	874	8	-1.1568	0.28557	0.5302	0.99521	10091	1	-1.1568
TMOD4	10	0.0074252	0.040167	0.437521	1766	7	-0.81336	0.92374	0.93065	1	17285	1	-0.81336	0.11276	0.33032	0.999995	5681	5	-0.35268	0.21552	0.44477	0.978554	8544	3	-0.35268
PIK3C2B	10	0.0074281	0.04018	0.437521	1767	7	-0.73385	0.56875	0.74988	1	13780	2	-0.73385	0.39782	0.69704	0.999995	11426	4	-0.22729	0.8431	0.91568	1	17058	1	-0.22729
CABIN1	10	0.0074314	0.040194	0.437521	1768	7	-0.79261	0.96919	0.96931	1	18098	0	-0.79261	0.36419	0.66455	0.999995	10851	2	-0.085181	0.018963	0.075878	0.767795	1765	3	-0.085181
ELAVL1	10	0.0074314	0.040194	0.437521	1769	5	-1.0392	0.73039	0.83984	1	15493	2	-1.0392	0.13321	0.36772	0.999995	6191	6	-0.5157	0.13608	0.33775	0.946389	6606	2	-0.5157
UBAC1	10	0.0074609	0.040311	0.438296	1770	6	-0.5983	0.97647	0.97657	1	18269	0	-0.5983	0.16989	0.43101	0.999995	7106	6	-0.50565	0.89365	0.93023	1	17386	1	-0.50565
SPATA20	10	0.0074609	0.040311	0.438296	1771	8	-0.69965	0.94677	0.94751	1	17643	1	-0.69965	0.54965	0.80575	0.999995	13573	4	-0.11482	0.57481	0.7717	1	14403	2	-0.11482
WSB1	10	0.0074803	0.040407	0.439094	1772	7	-0.66504	0.62602	0.77942	1	14332	1	-0.66504	0.20723	0.49108	0.999995	8067	6	-0.29404	0.33925	0.59307	1	11195	3	-0.29404
TAP1	10	0.0074926	0.040463	0.439246	1773	8	-0.8504	0.11835	0.2941	0.935532	5830	1	-0.8504	0.19279	0.4684	0.999995	7705	4	-0.078973	0.44091	0.6701	1	12544	3	-0.078973
TMEM258	10	0.0074933	0.040466	0.439246	1774	8	-0.71703	0.56167	0.74635	1	13709	1	-0.71703	0.020503	0.095054	0.755032	2418	8	-0.72967	0.85874	0.9206	1	17170	1	-0.72967
ENGASE	10	0.0075172	0.040588	0.440315	1775	8	-0.51045	0.32472	0.55341	1	10339	2	-0.51045	0.766	0.91626	0.999995	16286	3	-0.15322	0.050675	0.16688	0.866879	3484	4	-0.15322
PET100	10	0.0075274	0.040635	0.440575	1776	6	-0.28148	0.86892	0.90427	1	16754	1	-0.28148	0.28694	0.58558	0.999995	9533	4	-0.20006	0.48619	0.70415	1	13173	2	-0.20006
TRIT1	10	0.0075355	0.040667	0.440678	1777	7	-0.98365	0.047052	0.1492	0.845555	3215	1	-0.98365	0.11904	0.3419	0.999995	5834	5	-0.29222	0.60368	0.79362	1	14813	3	-0.29222
SYT2	10	0.0075743	0.040842	0.442323	1778	7	-0.54653	0.3106	0.54093	1	10146	2	-0.54653	0.35827	0.65872	0.999995	10756	5	-0.19394	0.30517	0.55332	1	10467	4	-0.19394
BTG1	10	0.0075868	0.040892	0.442445	1779	8	-0.68192	0.84821	0.89692	1	16603	1	-0.68192	0.1781	0.44473	0.999995	7336	5	-0.20308	0.088861	0.24697	0.915663	4947	4	-0.20308
ASPSCR1	10	0.0075908	0.040906	0.442445	1780	6	-0.61001	0.81297	0.88618	1	16393	1	-0.61001	0.32676	0.62718	0.999995	10227	5	-0.46543	0.31606	0.56602	1	10687	3	-0.46543
NUP107	10	0.0075938	0.040922	0.442445	1781	7	-0.81623	0.99648	0.99652	1	18896	0	-0.81623	0.010009	0.051438	0.571877	1731	7	-0.81518	0.97011	0.97025	1	18255	1	-0.81518
PIK3CD	10	0.0076023	0.040962	0.44256	1782	8	-0.56415	0.92123	0.92912	1	17258	1	-0.56415	5.219e-05	0.00044451	0.036778	231	10	-1.2585	0.99995	0.99996	1	19218	0	-1.2585
TRIM10	10	0.0076055	0.040979	0.44256	1783	7	-0.62437	0.94795	0.94854	1	17661	1	-0.62437	0.063829	0.22358	0.999995	4196	5	-0.19931	0.26265	0.50262	0.989089	9592	3	-0.19931
RNF40	10	0.0076297	0.041092	0.443538	1784	7	-0.93014	0.97527	0.97542	1	18241	0	-0.93014	0.00020326	0.0016729	0.082809	389	8	-1.4862	0.90861	0.9353	1	17508	1	-1.4862
GLTP	10	0.0076412	0.041141	0.443636	1785	8	-0.80513	0.98656	0.98667	1	18564	0	-0.80513	0.63007	0.85342	0.999995	14668	3	0.14267	0.5736	0.77076	1	14386	2	0.14267
PPP1R8	10	0.0076442	0.041154	0.443636	1786	7	-0.92578	0.74303	0.84783	1	15645	2	-0.92578	0.24171	0.53679	0.999995	8783	3	-0.2442	0.8407	0.91415	1	17025	2	-0.2442
FER1L5	10	0.0076478	0.04117	0.443636	1787	8	-0.56226	0.97418	0.97432	1	18209	0	-0.56226	0.069255	0.23796	0.999995	4403	7	-0.39438	0.99414	0.99416	1	18861	0	-0.39438
UBE2Q1	10	0.0076552	0.041196	0.443665	1788	7	-1.0403	0.61577	0.77392	1	14222	1	-1.0403	0.049395	0.18359	0.967424	3635	6	-1.1458	0.98422	0.98429	1	18570	0	-1.1458
ZFX	10	0.0076803	0.041314	0.444689	1789	8	-0.60645	0.19687	0.40833	0.978067	7825	1	-0.60645	0.34936	0.64993	0.999995	10605	4	-0.13853	0.32615	0.57793	1	10906	4	-0.13853
PPCS	10	0.0076918	0.041371	0.44505	1790	6	-0.77486	0.88301	0.90998	1	16863	1	-0.77486	0.0030606	0.019102	0.335546	1095	6	-0.88519	0.67615	0.82673	1	15414	1	-0.88519
ATP1A2	10	0.0077095	0.041461	0.445774	1791	7	-0.69214	0.85958	0.90083	1	16686	1	-0.69214	0.62428	0.85001	0.999995	14601	4	-0.045541	0.0028783	0.015471	0.654738	410	4	-0.045541
CDK10	10	0.0077259	0.041532	0.44605	1792	7	-0.59429	0.9592	0.95937	1	17882	0	-0.59429	0.19432	0.47085	0.999995	7742	4	-0.11699	0.48248	0.70133	1	13118	3	-0.11699
GTF2E2	10	0.0077297	0.041552	0.44605	1793	7	-0.94647	0.9835	0.98356	1	18481	0	-0.94647	0.0099608	0.051241	0.571229	1726	8	-1.596	0.04883	0.16279	0.862608	3413	2	-1.596
MRPS28	10	0.0077313	0.041557	0.44605	1794	6	-0.7084	0.54726	0.7393	1	13583	1	-0.7084	0.012239	0.061087	0.625022	1881	4	0.064693	0.60558	0.79504	1	14848	3	0.064693
PSMG4	10	0.0077458	0.041619	0.446468	1795	6	-0.40315	0.019039	0.07419	0.769725	1745	2	-0.40315	0.00059474	0.004324	0.137852	604	7	-0.98261	0.29065	0.53633	0.998661	10177	1	-0.98261
CCDC137	10	0.0077956	0.041853	0.448282	1796	8	-0.66507	0.042088	0.13731	0.832957	3006	2	-0.66507	0.042614	0.1639	0.935359	3358	7	-0.78859	0.2893	0.53471	0.997521	10158	1	-0.78859
SAMM50	10	0.0078031	0.041883	0.448282	1797	7	-0.80352	0.86934	0.90444	1	16758	1	-0.80352	0.0074035	0.039708	0.49554	1543	8	-1.4446	0.99937	0.99938	1	19127	0	-1.4446
DHX16	10	0.0078054	0.04189	0.448282	1798	8	-0.63303	0.85045	0.89767	1	16627	1	-0.63303	0.0034435	0.021098	0.351447	1155	7	-0.93878	0.91519	0.93774	1	17556	1	-0.93878
ZNF16	10	0.0078132	0.041925	0.448282	1799	8	-0.65177	0.45319	0.66583	1	12206	1	-0.65177	0.4326	0.72953	0.999995	12020	5	-0.18297	0.15477	0.36695	0.95647	7138	4	-0.18297
USP15	10	0.0078169	0.041942	0.448282	1800	7	-1.2899	0.1032	0.27101	0.922813	5420	2	-1.2899	0.18316	0.45292	0.999995	7449	5	-0.5847	0.94204	0.95001	1	17817	1	-0.5847
LYNX1	10	0.0078192	0.041951	0.448282	1801	6	-0.57644	0.99828	0.9983	1	18993	0	-0.57644	0.0098439	0.050717	0.569114	1715	8	-0.6898	0.28082	0.52451	0.994303	9986	2	-0.6898
MRPL46	10	0.007821	0.041958	0.448282	1802	6	-0.76318	0.95476	0.95493	1	17787	1	-0.76318	0.00083407	0.0058593	0.163754	688	6	-1.017	0.41874	0.65342	1	12248	2	-1.017
HIST1H2BK	10	0.0078252	0.041974	0.448282	1803	7	-0.56697	0.22896	0.45282	0.988914	8607	1	-0.56697	0.12922	0.36048	0.999995	6086	5	-0.39639	0.76727	0.87132	1	16251	2	-0.39639
BAZ2A	10	0.0078359	0.042027	0.448599	1804	7	-0.55525	0.96892	0.96902	1	18087	0	-0.55525	0.1526	0.40179	0.999995	6683	4	0.13137	0.33805	0.59171	1	11167	4	0.13137
NKX1-2	10	0.0078639	0.042157	0.449459	1805	4	0.052651	0.42664	0.64253	1	11825	3	0.052651	0.040584	0.15791	0.920022	3290	3	0.075099	0.25082	0.48832	0.987776	9322	4	0.075099
CEP350	10	0.0078687	0.042175	0.449459	1806	4	-0.1154	0.41235	0.62995	1	11613	3	-0.1154	0.0039076	0.02335	0.372488	1206	7	-1.1502	0.99737	0.99739	1	18983	0	-1.1502
FAM166A	10	0.0078696	0.042178	0.449459	1807	7	-0.8721	0.03783	0.12697	0.822246	2819	2	-0.8721	0.0069982	0.037894	0.483551	1509	7	-0.71191	0.17756	0.39661	0.966409	7667	3	-0.71191
FAM212B	10	0.0078871	0.042258	0.449948	1808	8	-0.83632	0.99958	0.99958	1	19117	0	-0.83632	0.09336	0.29325	0.999995	5172	6	-0.44052	0.4035	0.64201	1	12056	3	-0.44052
AQR	10	0.0078901	0.04227	0.449948	1809	7	-1.1621	0.98979	0.98983	1	18655	0	-1.1621	0.0001254	0.00106	0.063784	320	8	-1.6452	0.99353	0.99355	1	18837	0	-1.6452
TMEM104	10	0.0078956	0.042295	0.449967	1810	7	-0.96445	0.52102	0.72542	1	13311	2	-0.96445	0.070322	0.24083	0.999995	4451	6	-0.4045	0.45444	0.68024	1	12731	3	-0.4045
HSPD1	10	0.0079069	0.04235	0.450298	1811	8	-0.90122	0.61562	0.77384	1	14220	1	-0.90122	0.00038218	0.0029018	0.112201	498	9	-1.5364	0.33252	0.58531	1	11049	1	-1.5364
HIST1H3G	10	0.0079205	0.04241	0.450689	1812	8	-0.47608	0.99683	0.99686	1	18916	0	-0.47608	0.0037443	0.022569	0.365816	1187	6	-0.29266	0.57946	0.77512	1	14476	3	-0.29266
OPLAH	10	0.0079347	0.042478	0.451167	1813	5	-0.27468	0.4109	0.62865	1	11589	3	-0.27468	0.89304	0.96447	0.999995	17836	2	0.4078	0.0011925	0.0072877	0.612947	199	8	0.4078
PSMC3	10	0.0079536	0.042563	0.451804	1814	8	-0.97323	0.81781	0.88749	1	16420	1	-0.97323	0.00028611	0.0022662	0.096589	451	6	-2.3374	0.19587	0.41993	0.970108	8102	3	-2.3374
CPSF2	10	0.0079592	0.042585	0.451804	1815	8	-0.68657	0.98912	0.98917	1	18638	0	-0.68657	0.00017957	0.0014965	0.079167	364	8	-1.3438	0.27196	0.51385	0.991128	9804	1	-1.3438
CD6	10	0.0079801	0.042683	0.45256	1816	8	-0.47251	0.93595	0.93887	1	17458	1	-0.47251	0.055655	0.20126	0.994269	3872	7	-0.53461	0.99423	0.99426	1	18865	0	-0.53461
HIST1H4D	10	0.007984	0.042704	0.45256	1817	7	-0.48245	0.50181	0.70848	1	12977	3	-0.48245	0.65409	0.86747	0.999995	15019	2	-0.16274	0.19957	0.42462	0.970108	8202	2	-0.16274
RPL32	10	0.0079918	0.042738	0.452676	1818	8	-0.78426	0.88029	0.90881	1	16843	1	-0.78426	0.00057068	0.0041713	0.13565	592	7	-1.8848	0.27362	0.51587	0.992354	9833	1	-1.8848
CLASRP	10	0.0080247	0.042899	0.454126	1819	7	-0.76427	0.23406	0.4598	0.992348	8713	3	-0.76427	0.2643	0.56138	0.999995	9161	3	-0.022845	0.11914	0.30592	0.932394	6055	3	-0.022845
SOX18	10	0.0080319	0.042935	0.454262	1820	4	-0.19464	0.90495	0.92014	1	17069	1	-0.19464	0.22117	0.51244	0.999995	8402	6	-0.31774	0.32586	0.57758	1	10897	3	-0.31774
TET3	10	0.0080379	0.042965	0.454334	1821	5	-0.24837	0.47999	0.68927	1	12620	2	-0.24837	0.24842	0.54413	0.999995	8901	5	-0.13902	0.20578	0.4325	0.973111	8337	4	-0.13902
GSTT2B	10	0.0080518	0.043035	0.454818	1822	6	-0.43744	0.21438	0.4328	0.985742	8231	1	-0.43744	0.65115	0.8658	0.999995	14969	2	0.24049	0.10254	0.27399	0.921632	5462	5	0.24049
MYL6	10	0.0080588	0.043061	0.45484	1823	4	-0.28793	0.15866	0.35372	0.962305	6862	2	-0.28793	0.61696	0.84571	0.999995	14489	3	0.0037894	0.1079	0.2845	0.924658	5659	2	0.0037894
WT1	10	0.0080815	0.04316	0.455644	1824	8	-0.41427	0.75305	0.85437	1	15765	1	-0.41427	0.99144	0.99326	0.999995	18944	1	0.33792	0.016483	0.067816	0.760596	1581	6	0.33792
SPRR2D	10	0.0081241	0.043358	0.457477	1825	8	-0.6455	0.93757	0.94006	1	17494	1	-0.6455	0.0016286	0.01072	0.237265	869	4	-0.1395	0.13367	0.33327	0.945135	6522	4	-0.1395
CRTAM	10	0.0081729	0.043591	0.459688	1826	6	-0.50828	0.83068	0.89127	1	16490	1	-0.50828	0.54892	0.80531	0.999995	13566	4	-0.088682	0.97542	0.97555	1	18368	0	-0.088682
SLC7A14	10	0.0081848	0.043648	0.460038	1827	7	-0.83669	0.7088	0.82658	1	15208	2	-0.83669	0.42545	0.7229	0.999995	11895	3	0.31029	0.11529	0.29873	0.928153	5935	4	0.31029
TCEB3CL	10	0.0081972	0.043709	0.460423	1828	7	-0.58402	0.1183	0.29405	0.935532	5828	1	-0.58402	0.020978	0.096767	0.759617	2449	6	-0.63482	0.39229	0.63368	1	11923	3	-0.63482
MEMO1	10	0.0082027	0.043736	0.460461	1829	5	-0.66372	0.12576	0.30515	0.939056	6036	4	-0.66372	0.019938	0.092825	0.75095	2376	5	-0.52717	0.92455	0.94154	1	17641	1	-0.52717
OXA1L	10	0.0082265	0.043844	0.461346	1830	6	-0.53739	0.55851	0.74477	1	13685	1	-0.53739	3.7961e-05	0.00033164	0.03043	209	7	-2.0611	0.38709	0.6298	1	11849	2	-2.0611
FGF12	10	0.0082372	0.043898	0.46155	1831	6	-1.0001	0.98941	0.98945	1	18645	0	-1.0001	0.25681	0.5533	0.999995	9052	5	-0.22628	0.14561	0.35495	0.953494	6915	3	-0.22628
PHC3	10	0.0082414	0.043911	0.46155	1832	7	-0.5761	0.77266	0.8675	1	16017	1	-0.5761	0.0077409	0.041231	0.505376	1571	8	-0.63139	0.98951	0.98955	1	18703	0	-0.63139
OR6M1	10	0.0082468	0.043937	0.461563	1833	8	-0.91607	0.74986	0.85224	1	15724	1	-0.91607	0.63497	0.8563	0.999995	14737	4	-0.11707	0.66664	0.82247	1	15343	2	-0.11707
OTOP2	10	0.0082627	0.043998	0.461954	1834	8	-0.52095	0.99779	0.99782	1	18969	0	-0.52095	0.38528	0.68506	0.999995	11204	3	-0.11747	0.66949	0.82376	1	15365	2	-0.11747
TRMT12	10	0.0082775	0.044057	0.462322	1835	7	-0.49038	0.95172	0.95199	1	17742	1	-0.49038	0.20421	0.48634	0.999995	7985	5	-0.26767	0.43935	0.66892	1	12520	3	-0.26767
RPIA	10	0.0082917	0.044126	0.462798	1836	7	-0.71006	0.99708	0.99709	1	18930	0	-0.71006	0.01404	0.068735	0.655496	2014	5	-0.74639	0.73108	0.85265	1	15914	2	-0.74639
SSPO	10	0.0083167	0.044247	0.463547	1837	6	-0.28292	0.58058	0.75575	1	13909	2	-0.28292	0.00014345	0.0012225	0.069234	340	6	-0.71616	0.62705	0.80536	1	15039	1	-0.71616
LCE3E	10	0.0083185	0.044253	0.463547	1838	6	-0.66883	0.6497	0.79239	1	14591	1	-0.66883	0.070605	0.24156	0.999995	4460	7	-0.40549	0.64143	0.81143	1	15139	1	-0.40549
HPDL	10	0.0083277	0.044289	0.463547	1839	7	-0.44339	0.57836	0.75465	1	13887	1	-0.44339	0.13496	0.37087	0.999995	6221	4	0.070537	0.14115	0.34699	0.949488	6785	4	0.070537
PCBP1	10	0.0083289	0.044294	0.463547	1840	7	-0.69471	0.88467	0.91067	1	16883	1	-0.69471	7.544e-09	2.5709e-07	0.00045	7	10	-1.9685	1	1	1	19247	0	-1.9685
POTEI	10	0.008335	0.044325	0.463549	1841	6	-0.90049	0.50228	0.70889	1	12988	2	-0.90049	0.069732	0.23926	0.999995	4423	7	-0.76208	0.80923	0.89491	1	16671	2	-0.76208
JMJD4	10	0.0083385	0.044342	0.463549	1842	7	-0.63667	0.67124	0.80454	1	14807	2	-0.63667	0.03349	0.13649	0.879366	2976	7	-1.3182	0.39836	0.63823	1	11996	2	-1.3182
TMEM199	10	0.008353	0.044409	0.463622	1843	6	-1.0444	0.53291	0.73237	1	13451	2	-1.0444	0.0010192	0.0069797	0.181623	739	7	-1.1465	0.4762	0.69659	1	13039	2	-1.1465
SMC1A	10	0.0083569	0.044424	0.463622	1844	8	-1.2446	0.48277	0.69175	1	12673	2	-1.2446	0.0016965	0.011154	0.242686	883	9	-2.3989	0.99901	0.99903	1	19090	0	-2.3989
LRPPRC	10	0.0083569	0.044424	0.463622	1845	8	-1.1502	0.99326	0.99331	1	18760	0	-1.1502	0.17215	0.43474	0.999995	7167	5	-0.9234	0.24716	0.48395	0.987131	9243	3	-0.9234
IL27	10	0.0083614	0.044446	0.463622	1846	7	-0.41778	0.18557	0.3925	0.971356	7567	1	-0.41778	0.0094048	0.048752	0.559796	1676	6	-0.73503	0.48751	0.70516	1	13192	3	-0.73503
ELP2	10	0.0083692	0.04448	0.463624	1847	8	-0.92471	0.50739	0.71334	1	13080	2	-0.92471	0.046459	0.17507	0.955517	3508	6	-0.60627	0.68677	0.83155	1	15499	2	-0.60627
EGR4	10	0.0083725	0.044494	0.463624	1848	6	-0.51737	0.61696	0.77456	1	14243	2	-0.51737	0.50481	0.77829	0.999995	12991	4	0.13439	0.056944	0.18054	0.876376	3733	5	0.13439
MALSU1	10	0.0083852	0.044551	0.463962	1849	6	-0.4727	0.74544	0.84937	1	15676	1	-0.4727	0.033098	0.1353	0.877505	2958	7	-0.62149	0.86812	0.92295	1	17229	1	-0.62149
GPR6	10	0.0084016	0.044629	0.464323	1850	6	-0.52037	0.67101	0.80439	1	14803	2	-0.52037	0.046693	0.17576	0.955935	3521	6	-0.6015	0.39357	0.63464	1	11944	2	-0.6015
SMNDC1	10	0.0084121	0.044676	0.464323	1851	8	-2.0037	0.9407	0.94247	1	17554	1	-2.0037	0.013027	0.064493	0.640153	1938	4	-0.21431	0.035277	0.12593	0.837639	2712	4	-0.21431
PRLR	10	0.0084121	0.044676	0.464323	1852	6	-0.86693	0.18789	0.39587	0.972793	7623	1	-0.86693	0.20584	0.48891	0.999995	8030	6	-1.1779	0.19713	0.42155	0.970108	8136	3	-1.1779
BHLHA15	10	0.0084135	0.044682	0.464323	1853	8	-0.59405	0.76885	0.86488	1	15971	1	-0.59405	4.5792e-05	0.00039257	0.034051	222	6	-0.81837	0.58161	0.77676	1	14507	2	-0.81837
NDUFB2	10	0.0084199	0.044708	0.464345	1854	6	-0.68811	0.096761	0.25984	0.916709	5224	2	-0.68811	0.089505	0.2858	0.999995	5049	3	-0.075144	0.53899	0.74448	1	13881	3	-0.075144
WDR61	10	0.0084367	0.044773	0.464767	1855	8	-0.63743	0.999	0.99902	1	19048	0	-0.63743	0.11528	0.33506	0.999995	5740	5	-0.39233	0.33015	0.58258	1	11000	3	-0.39233
RPS23	10	0.0084521	0.044833	0.465035	1856	7	-0.8243	0.65887	0.7974	1	14678	1	-0.8243	0.00093969	0.0064959	0.173007	722	7	-1.696	0.0003501	0.0023794	0.593396	68	1	-1.696
PHKA2	10	0.0084556	0.044847	0.465035	1857	8	-0.54008	0.75074	0.8528	1	15736	1	-0.54008	0.22408	0.51684	0.999995	8491	4	0.11488	0.055531	0.17749	0.875628	3675	4	0.11488
TUBA1C	10	0.0085056	0.045064	0.466872	1858	5	-0.32014	0.30635	0.53723	1	10085	3	-0.32014	0.030354	0.12686	0.85176	2855	7	-1.0686	0.99186	0.99192	1	18783	0	-1.0686
WDR33	10	0.0085073	0.045072	0.466872	1859	7	-0.55197	0.53174	0.73181	1	13441	2	-0.55197	0.35395	0.65442	0.999995	10683	4	-0.44991	0.57185	0.76936	1	14365	1	-0.44991
HIST1H3F	10	0.0085173	0.045123	0.467143	1860	7	-0.59548	0.51487	0.71992	1	13201	1	-0.59548	0.0051295	0.02924	0.421674	1333	5	-0.63404	0.4541	0.67999	1	12722	2	-0.63404
SPTLC2	10	0.0085583	0.045303	0.468754	1861	7	-0.62115	0.03887	0.12954	0.823484	2874	2	-0.62115	0.66717	0.87514	0.999995	15181	4	0.13137	0.40384	0.64228	1	12064	3	0.13137
MPHOSPH10	10	0.0085768	0.045384	0.469343	1862	7	-1.4346	0.85885	0.90058	1	16680	1	-1.4346	0.13841	0.37694	0.999995	6310	6	-0.63181	0.70652	0.84074	1	15675	2	-0.63181
NPAT	10	0.0085903	0.045454	0.469517	1863	7	-0.87998	0.59879	0.76503	1	14060	2	-0.87998	0.80168	0.92993	0.999995	16706	2	-0.11037	0.62923	0.80628	1	15052	2	-0.11037
MIOS	10	0.0085903	0.045454	0.469517	1864	7	-1.3741	0.65938	0.79771	1	14681	1	-1.3741	0.048579	0.18122	0.962064	3608	4	-0.168	0.39182	0.63334	1	11913	3	-0.168
RAB44	10	0.0085946	0.045474	0.469517	1865	7	-0.74674	0.84243	0.895	1	16560	1	-0.74674	0.049017	0.18252	0.964904	3623	6	-0.3405	0.51599	0.72673	1	13571	2	-0.3405
NGDN	10	0.0086126	0.045561	0.470162	1866	5	-0.21758	0.47955	0.68889	1	12611	3	-0.21758	0.0014719	0.0097701	0.222907	843	8	-1.1148	0.89234	0.92984	1	17378	1	-1.1148
POLR2J3	10	0.0086251	0.045627	0.470506	1867	5	-0.11712	0.09687	0.26007	0.916709	5229	5	-0.11712	0.06513	0.22708	0.999995	4244	6	-0.52473	0.93427	0.94602	1	17732	1	-0.52473
THUMPD3	10	0.0086309	0.04566	0.470506	1868	5	-0.36421	0.031986	0.11263	0.815057	2517	1	-0.36421	0.3851	0.6849	0.999995	11201	5	-0.1992	0.30367	0.55157	1	10432	2	-0.1992
WIZ	10	0.0086324	0.045668	0.470506	1869	7	-0.66929	0.99826	0.99828	1	18992	0	-0.66929	0.061033	0.21601	0.999995	4088	5	-0.52455	0.56339	0.76296	1	14247	1	-0.52455
MCMBP	10	0.0086545	0.045758	0.471189	1870	7	-1.1539	0.47446	0.68447	1	12533	2	-1.1539	0.028604	0.12143	0.8399	2776	6	-0.81483	0.66553	0.82196	1	15336	2	-0.81483
NUP160	10	0.008701	0.045964	0.473049	1871	8	-0.9472	0.79408	0.88121	1	16279	1	-0.9472	0.00016484	0.001388	0.075289	355	9	-1.5013	0.83339	0.90946	1	16946	1	-1.5013
TTI1	10	0.0087181	0.046044	0.473621	1872	7	-0.68749	0.16464	0.36248	0.965534	7009	2	-0.68749	5.8126e-05	0.00049644	0.03926	243	10	-1.3879	0.99994	0.99995	1	19212	0	-1.3879
FCF1	10	0.0087264	0.046083	0.473775	1873	7	-0.75463	0.21191	0.42939	0.985488	8170	2	-0.75463	0.00019973	0.0016467	0.081721	388	8	-0.81416	0.67255	0.82512	1	15388	1	-0.81416
HCK	10	0.0087657	0.046255	0.475028	1874	8	-0.71202	0.71993	0.83329	1	15346	2	-0.71202	0.4907	0.76977	0.999995	12813	3	0.13004	0.11433	0.29687	0.928153	5895	5	0.13004
DDI2	10	0.0087657	0.046255	0.475028	1875	8	-0.58914	0.96828	0.96837	1	18076	0	-0.58914	0.068189	0.23515	0.999995	4358	4	-0.15854	0.56587	0.76482	1	14279	3	-0.15854
EIF2B3	10	0.0087812	0.046329	0.475292	1876	5	-0.92847	0.12377	0.30215	0.938261	5973	1	-0.92847	0.027347	0.11743	0.828597	2722	4	-0.89088	0.17037	0.38726	0.962502	7511	1	-0.89088
KHSRP	10	0.0087812	0.04633	0.475292	1877	6	-0.62441	0.10004	0.26624	0.920236	5334	1	-0.62441	0.043573	0.16666	0.941615	3392	4	-0.076671	0.91501	0.93768	1	17555	1	-0.076671
STUB1	10	0.0087904	0.046368	0.475429	1878	8	-0.62561	0.8833	0.9101	1	16868	1	-0.62561	0.064239	0.22471	0.999995	4207	6	-0.80847	0.84073	0.91417	1	17026	2	-0.80847
CDC123	10	0.0088056	0.04643	0.475814	1879	5	-0.71853	0.17112	0.37181	0.96698	7184	3	-0.71853	0.0022861	0.014722	0.285588	990	8	-2.1855	0.82672	0.90534	1	16880	1	-2.1855
CD1C	10	0.0088144	0.046474	0.476014	1880	7	-0.92518	0.083995	0.23278	0.904776	4732	2	-0.92518	0.59421	0.83231	0.999995	14160	4	-0.15208	0.81823	0.90017	1	16774	1	-0.15208
PRAMEF17	10	0.0088263	0.046531	0.476244	1881	3	0.074754	0.12844	0.30924	0.941315	6098	3	0.074754	0.00029624	0.002331	0.097388	460	2	0.35754	0.022725	0.087775	0.789814	1983	5	0.35754
ABCA4	10	0.0088308	0.046546	0.476244	1882	6	-0.48414	0.17416	0.37615	0.968813	7252	3	-0.48414	0.079054	0.26331	0.999995	4761	4	0.17729	0.088859	0.24697	0.915663	4946	5	0.17729
LRRN2	10	0.0088451	0.046608	0.476606	1883	6	-0.43954	0.39972	0.61894	1	11421	3	-0.43954	0.23585	0.53017	0.999995	8687	5	-0.20882	0.12046	0.3084	0.933202	6098	3	-0.20882
MCAT	10	0.0088504	0.046631	0.476606	1884	5	-0.23586	0.47927	0.68866	1	12606	3	-0.23586	0.0056979	0.031888	0.440087	1394	6	-0.66004	0.42498	0.65813	1	12320	3	-0.66004
RPL21	10	0.0088909	0.046802	0.478021	1885	6	-0.78786	0.38958	0.61011	1	11267	2	-0.78786	0.032229	0.13266	0.871691	2920	7	-1.2089	0.73446	0.85433	1	15938	2	-1.2089
NFATC2	10	0.0088975	0.046831	0.478021	1886	5	-0.32755	0.29229	0.52503	1	9842	2	-0.32755	0.12882	0.3598	0.999995	6075	6	-0.5668	0.2803	0.52391	0.993741	9980	3	-0.5668
ZNF639	10	0.0089016	0.046844	0.478021	1887	8	-0.77802	0.95006	0.95046	1	17705	1	-0.77802	0.19926	0.4786	0.999995	7866	5	-0.35515	0.15755	0.37057	0.958135	7195	3	-0.35515
ADSSL1	10	0.0089368	0.046997	0.479234	1888	8	-0.54097	0.31068	0.54102	1	10148	2	-0.54097	0.17277	0.43576	0.999995	7188	6	-0.36031	0.53302	0.73987	1	13793	3	-0.36031
HK2	10	0.0089404	0.047012	0.479234	1889	7	-0.53829	0.29233	0.52506	1	9843	1	-0.53829	0.0022614	0.014577	0.284238	985	9	-0.62632	0.99171	0.99177	1	18778	0	-0.62632
SP6	10	0.0089551	0.047076	0.479624	1890	7	-0.69591	0.17566	0.37832	0.969075	7294	1	-0.69591	0.032725	0.13413	0.874606	2942	7	-0.70584	0.81865	0.90041	1	16782	1	-0.70584
B3GALT2	10	0.0089645	0.047119	0.479816	1891	8	-0.56438	0.9776	0.97768	1	18304	0	-0.56438	0.49662	0.77328	0.999995	12893	3	0.21778	0.058406	0.18369	0.878937	3789	5	0.21778
DDX47	10	0.0089822	0.047201	0.480371	1892	8	-0.69707	0.9862	0.9863	1	18555	0	-0.69707	0.010205	0.052318	0.576802	1744	6	-1.3098	0.49985	0.7145	1	13367	1	-1.3098
PRAMEF16	10	0.0089866	0.047224	0.480371	1893	2	0.027446	0.38769	0.60845	1	11242	3	0.027446	0.039234	0.15392	0.91223	3235	5	-0.29274	0.0026268	0.014312	0.641782	385	4	-0.29274
MUC12	10	0.0090186	0.047361	0.481513	1894	8	-0.73531	0.97974	0.9798	1	18367	0	-0.73531	0.053975	0.19656	0.986748	3811	5	-0.26118	0.22969	0.4623	0.982237	8862	4	-0.26118
RADIL	10	0.0090341	0.047436	0.481882	1895	7	-0.58793	0.69938	0.82094	1	15092	2	-0.58793	0.39244	0.69193	0.999995	11331	4	-0.10429	0.40588	0.64383	1	12095	3	-0.10429
FAM96B	10	0.0090367	0.047447	0.481882	1896	6	-0.93065	0.25802	0.49211	1	9276	3	-0.93065	0.00053982	0.0039604	0.134045	568	7	-1.8662	0.34326	0.59736	1	11265	1	-1.8662
LRRC14	10	0.0090491	0.047492	0.482077	1897	8	-0.58432	0.0090667	0.039804	0.681031	1036	1	-0.58432	0.49398	0.77175	0.999995	12867	4	-0.071208	0.73003	0.85212	1	15901	2	-0.071208
HINFP	10	0.0090709	0.04759	0.482825	1898	4	-0.049548	0.36203	0.58614	1	10851	3	-0.049548	0.012397	0.061774	0.627778	1893	4	-0.061912	0.25642	0.49519	0.989089	9453	3	-0.061912
ASMTL	10	0.0091425	0.047906	0.485703	1899	4	-0.2185	0.49089	0.69891	1	12821	2	-0.2185	0.081514	0.26955	0.999995	4841	6	-0.67622	0.76451	0.86982	1	16219	1	-0.67622
CHMP2A	10	0.0091463	0.047925	0.485703	1900	8	-0.90375	0.99615	0.99618	1	18874	0	-0.90375	0.051952	0.19085	0.978668	3732	7	-0.8473	0.903	0.93336	1	17459	1	-0.8473
TEKT2	10	0.009153	0.047957	0.485771	1901	7	-0.93285	0.99445	0.99449	1	18807	0	-0.93285	0.12921	0.36045	0.999995	6085	6	-0.64661	0.98835	0.98843	1	18677	0	-0.64661
POP4	10	0.0091587	0.047984	0.485797	1902	4	-0.10538	0.22148	0.4426	0.987655	8414	2	-0.10538	0.0073324	0.039393	0.492565	1540	6	-0.74726	0.71895	0.84663	1	15800	2	-0.74726
DMAP1	10	0.0091998	0.048171	0.487179	1903	8	-0.94149	0.97307	0.97322	1	18185	0	-0.94149	0.10988	0.32497	0.999995	5609	6	-0.87663	0.27638	0.51919	0.9926	9892	3	-0.87663
GBAS	10	0.0092003	0.048171	0.487179	1904	5	-0.26739	0.092225	0.25028	0.912008	5055	4	-0.26739	0.012934	0.064095	0.639489	1929	4	-0.40588	0.014698	0.06202	0.747534	1473	4	-0.40588
LUC7L3	10	0.0092112	0.048214	0.48735	1905	6	-0.79893	0.64786	0.79138	1	14566	1	-0.79893	0.09635	0.29914	0.999995	5255	5	-1.0233	0.41029	0.64703	1	12148	2	-1.0233
PTGES2	10	0.0092175	0.048245	0.487416	1906	7	-0.80445	0.98005	0.98012	1	18382	0	-0.80445	0.052034	0.19108	0.979161	3735	4	-0.3779	0.55029	0.75299	1	14035	2	-0.3779
STAT5B	10	0.0092249	0.048276	0.487467	1907	7	-0.92786	0.98736	0.98745	1	18587	0	-0.92786	0.0074254	0.039799	0.49604	1544	8	-0.86035	0.098083	0.26532	0.921121	5275	1	-0.86035
USP17L26	10	0.0092475	0.048377	0.488175	1908	6	-0.73303	0.97882	0.97888	1	18337	0	-0.73303	0.0039652	0.023629	0.374654	1213	7	-1.2767	0.67342	0.82552	1	15394	1	-1.2767
ADAMTS4	10	0.0092523	0.048397	0.488175	1909	5	-0.46495	0.75427	0.85515	1	15779	2	-0.46495	0.22513	0.51806	0.999995	8508	5	-0.18117	0.97754	0.97762	1	18419	0	-0.18117
PTGES3	10	0.009267	0.048461	0.488517	1910	6	-0.60728	0.028948	0.10503	0.810434	2348	2	-0.60728	0.25515	0.55148	0.999995	9030	5	-0.4478	0.69925	0.83731	1	15619	2	-0.4478
CAPZB	10	0.0092753	0.048501	0.488517	1911	5	-0.14228	0.20248	0.41625	0.981257	7949	3	-0.14228	0.24674	0.54225	0.999995	8872	5	-0.13184	0.46772	0.69024	1	12906	3	-0.13184
TGS1	10	0.0092773	0.048507	0.488517	1912	7	-0.74084	0.45276	0.66547	1	12191	3	-0.74084	0.0053916	0.030443	0.429569	1363	7	-1.2076	0.99653	0.99657	1	18944	0	-1.2076
E4F1	10	0.0092856	0.048543	0.488624	1913	7	-0.43778	0.84497	0.89583	1	16582	1	-0.43778	0.0026958	0.017048	0.313567	1045	8	-0.64551	0.99139	0.99146	1	18768	0	-0.64551
CLEC18B	10	0.0093139	0.048672	0.489667	1914	6	-0.66449	0.6248	0.77875	1	14318	2	-0.66449	0.0023752	0.015241	0.290584	1009	9	-0.90683	0.6403	0.81095	1	15127	1	-0.90683
SLX1B	10	0.0093339	0.048763	0.490332	1915	8	-0.90607	0.68791	0.8142	1	14978	2	-0.90607	0.26998	0.56748	0.999995	9256	4	-0.33803	0.32373	0.57508	1	10849	1	-0.33803
BRD7	10	0.009379	0.04895	0.491957	1916	6	-1.0812	0.2931	0.52574	1	9859	1	-1.0812	0.31752	0.61757	0.999995	10061	3	-0.081434	0.17421	0.3922	0.965302	7589	3	-0.081434
MOS	10	0.0094598	0.049311	0.495321	1917	7	-0.47649	0.78044	0.87288	1	16127	1	-0.47649	0.0034977	0.021359	0.353344	1163	5	-0.29686	0.3311	0.58365	1	11023	2	-0.29686
CYB561D1	10	0.009467	0.049348	0.495434	1918	8	-0.64592	0.59916	0.76522	1	14066	2	-0.64592	0.019218	0.089999	0.740196	2338	6	-0.65464	0.72194	0.84812	1	15832	2	-0.65464
GON4L	10	0.0094892	0.049466	0.496363	1919	5	-0.70077	0.96876	0.96883	1	18084	0	-0.70077	0.00867	0.045489	0.533982	1638	8	-1.0795	0.43707	0.66717	1	12485	1	-1.0795
PGA5	10	0.0095128	0.049554	0.496887	1920	5	-0.43268	0.63944	0.78673	1	14456	2	-0.43268	0.86227	0.95433	0.999995	17500	2	0.066075	0.035948	0.12792	0.838905	2752	4	0.066075
GNL2	10	0.0095166	0.04957	0.496887	1921	7	-0.94943	0.96999	0.97013	1	18109	0	-0.94943	0.043809	0.16733	0.942977	3401	5	-0.94956	0.84941	0.9184	1	17114	1	-0.94956
TRIM45	10	0.0095287	0.04962	0.497112	1922	8	-0.46744	0.62935	0.78125	1	14358	1	-0.46744	0.2284	0.52174	0.999995	8563	3	-0.02077	0.31647	0.56652	1	10696	4	-0.02077
DIDO1	10	0.0095339	0.049644	0.497112	1923	7	-0.57945	0.9641	0.96422	1	17981	0	-0.57945	0.33306	0.63358	0.999995	10333	5	-0.19309	0.23982	0.47497	0.984436	9088	4	-0.19309
MBD3L3	10	0.0095615	0.049766	0.498078	1924	8	-0.4658	0.95001	0.9504	1	17704	1	-0.4658	0.013075	0.064702	0.641553	1941	7	-0.83853	0.33655	0.58999	1	11133	3	-0.83853
PEX10	10	0.0095859	0.049865	0.498802	1925	6	-0.70758	0.9963	0.99634	1	18883	0	-0.70758	0.058341	0.20864	0.999995	3985	7	-0.72909	0.47763	0.6977	1	13061	2	-0.72909
DCAF4	10	0.0096276	0.050053	0.500424	1926	2	0.32795	0.036371	0.12336	0.819936	2742	5	0.32795	0.032951	0.13485	0.876371	2952	7	-0.92352	0.94988	0.95462	1	17923	1	-0.92352
ATP6V1G1	10	0.0096422	0.050124	0.500845	1927	6	-0.80591	0.60732	0.76945	1	14139	2	-0.80591	0.045937	0.17348	0.95303	3487	7	-0.87835	0.48241	0.70127	1	13117	2	-0.87835
TACR3	10	0.0096469	0.050147	0.500845	1928	8	-0.71149	0.73074	0.84008	1	15498	1	-0.71149	0.78043	0.92172	0.999995	16448	2	-0.012572	0.40623	0.64407	1	12102	3	-0.012572
PARD6A	10	0.0096689	0.05024	0.501254	1929	7	-0.52431	0.56689	0.74894	1	13763	2	-0.52431	0.61956	0.84723	0.999995	14526	3	0.050152	0.54822	0.75147	1	14001	3	0.050152
TNFAIP8L2	10	0.009669	0.05024	0.501254	1930	6	-0.43321	0.38451	0.60568	1	11176	2	-0.43321	0.0038571	0.023102	0.370336	1200	8	-1.0119	0.70274	0.83892	1	15639	1	-1.0119
PLEKHO2	10	0.0097283	0.050491	0.503502	1931	8	-0.50366	0.76488	0.8622	1	15923	2	-0.50366	0.0039715	0.023659	0.374654	1215	6	-0.94571	0.44389	0.67232	1	12596	3	-0.94571
TIMELESS	10	0.0097429	0.050559	0.503652	1932	8	-0.91768	0.99753	0.99756	1	18955	0	-0.91768	0.0011697	0.0079284	0.196738	772	8	-1.835	0.99862	0.99863	1	19062	0	-1.835
RPL34	10	0.0097429	0.050559	0.503652	1933	5	-0.46259	0.09071	0.24708	0.910622	5003	2	-0.46259	0.078959	0.26306	0.999995	4758	4	-0.5757	0.29467	0.54108	0.9994	10264	4	-0.5757
MSL1	10	0.0097706	0.05068	0.504457	1934	7	-0.96859	0.97506	0.9752	1	18236	0	-0.96859	0.071464	0.24378	0.999995	4499	7	-0.78362	0.90228	0.93311	1	17452	1	-0.78362
FDX1	10	0.0097753	0.050701	0.504457	1935	4	0.018045	0.48017	0.68944	1	12625	3	0.018045	0.72728	0.90227	0.999995	15892	3	0.31283	0.033678	0.12121	0.832583	2615	6	0.31283
ACBD6	10	0.0097799	0.050718	0.504457	1936	7	-0.4518	0.061778	0.18352	0.870316	3858	3	-0.4518	0.10193	0.30982	0.999995	5405	6	-0.41829	0.99282	0.99287	1	18810	0	-0.41829
SLC17A7	10	0.0097954	0.050786	0.504866	1937	7	-0.56163	0.71849	0.8324	1	15336	1	-0.56163	0.11993	0.34353	0.999995	5857	4	0.10125	0.75	0.86217	1	16086	2	0.10125
CLIP1	10	0.009804	0.050826	0.505009	1938	8	-0.93674	0.019886	0.076965	0.774964	1797	1	-0.93674	0.036939	0.14688	0.897601	3138	6	-0.98183	0.0013728	0.0083181	0.612947	227	2	-0.98183
TRIM46	10	0.0098412	0.051005	0.506321	1939	7	-0.6107	0.96514	0.96525	1	18006	0	-0.6107	0.0403	0.15707	0.917636	3282	6	-1.0769	0.21471	0.44378	0.978111	8530	4	-1.0769
AKR7A2	10	0.0098425	0.051011	0.506321	1940	8	-0.54472	0.76645	0.86324	1	15948	1	-0.54472	0.62198	0.84864	0.999995	14566	2	-0.05744	0.21817	0.448	0.978664	8608	2	-0.05744
ZNF367	10	0.0098561	0.051078	0.506523	1941	7	-0.64218	0.10591	0.27522	0.926188	5488	2	-0.64218	0.017781	0.084088	0.718773	2250	6	-0.72267	0.92851	0.94327	1	17676	1	-0.72267
HOPX	10	0.0098574	0.051084	0.506523	1942	7	-0.57731	0.96595	0.96606	1	18025	0	-0.57731	0.11145	0.3279	0.999995	5653	4	0.15478	0.12612	0.31915	0.936816	6296	5	0.15478
OSBPL2	10	0.0099324	0.051409	0.509483	1943	8	-0.5244	0.96713	0.96722	1	18052	0	-0.5244	0.055837	0.20177	0.994269	3880	5	-0.39845	0.19956	0.42461	0.970108	8201	3	-0.39845
DARS	10	0.0099771	0.051604	0.511156	1944	8	-0.62563	0.99443	0.99447	1	18805	0	-0.62563	2.8082e-05	0.00024552	0.025418	186	7	-1.2105	0.99587	0.99588	1	18922	0	-1.2105
RGS1	10	0.009988	0.051649	0.511337	1945	6	-0.78349	0.05117	0.159	0.852609	3404	3	-0.78349	0.84471	0.94712	0.999995	17280	3	-0.019378	0.034757	0.12441	0.833832	2689	3	-0.019378
ATP6V1F	10	0.01002	0.051787	0.512442	1946	5	-0.91973	0.73774	0.84445	1	15583	1	-0.91973	0.0031754	0.019729	0.340263	1115	5	-1.2781	0.09005	0.24932	0.916164	4988	1	-1.2781
ECT2	10	0.01003	0.051836	0.512667	1947	7	-1.2727	0.98	0.98005	1	18376	0	-1.2727	0.0014525	0.0096483	0.221371	838	7	-1.8563	0.95744	0.95968	1	18036	1	-1.8563
NBPF14	10	0.010038	0.051874	0.51277	1948	7	-0.7827	0.95813	0.95834	1	17857	0	-0.7827	0.25655	0.55301	0.999995	9044	4	-0.18009	0.093769	0.25668	0.919275	5119	3	-0.18009
MRPS18A	10	0.010055	0.051942	0.512986	1949	7	-0.72379	0.63963	0.78683	1	14457	2	-0.72379	0.00085077	0.0059503	0.164682	694	9	-0.93579	0.9676	0.96784	1	18203	1	-0.93579
FAM177A1	10	0.010057	0.051949	0.512986	1950	7	-0.85084	0.40699	0.62527	1	11532	2	-0.85084	0.22663	0.51977	0.999995	8529	4	-0.0020818	0.031672	0.11522	0.828673	2494	4	-0.0020818
CDK5RAP2	10	0.010129	0.05226	0.515798	1951	7	-1.1275	0.93788	0.94029	1	17500	1	-1.1275	2.3865e-05	0.00020953	0.022907	176	10	-1.3579	0.99998	0.99998	1	19227	0	-1.3579
MCM3AP	10	0.010161	0.052406	0.51675	1952	4	-0.48501	0.14487	0.33362	0.95272	6522	2	-0.48501	0.0094794	0.04911	0.562311	1680	8	-1.0546	0.99861	0.99861	1	19061	0	-1.0546
FAM131A	10	0.010163	0.05241	0.51675	1953	4	0.16548	0.17437	0.37643	0.968813	7260	4	0.16548	0.030154	0.12624	0.85176	2843	3	0.056526	0.43513	0.66574	1	12459	3	0.056526
U2SURP	10	0.010178	0.052473	0.517104	1954	7	-0.96533	0.96292	0.96308	1	17957	0	-0.96533	0.09427	0.29503	0.999995	5197	6	-1.2038	0.42514	0.65825	1	12323	2	-1.2038
VPS35	10	0.010191	0.052533	0.517432	1955	7	-1.1214	0.83193	0.89165	1	16500	1	-1.1214	0.0021465	0.01388	0.27899	957	9	-1.945	0.97525	0.97539	1	18362	0	-1.945
RHBG	10	0.010197	0.052567	0.517501	1956	7	-0.52709	0.50982	0.71548	1	13118	1	-0.52709	0.051366	0.18921	0.975379	3712	5	-0.30448	0.39117	0.63287	1	11906	2	-0.30448
MEPCE	10	0.010218	0.052668	0.51804	1957	7	-1.1038	0.3046	0.53577	1	10045	1	-1.1038	0.12762	0.35765	0.999995	6042	6	-0.6305	0.256	0.49469	0.988858	9446	2	-0.6305
TCP11	10	0.010219	0.052676	0.51804	1958	8	-0.65062	0.92799	0.93335	1	17345	1	-0.65062	0.35081	0.65135	0.999995	10629	4	-0.33351	0.16969	0.38639	0.962502	7490	3	-0.33351
UBR5	10	0.010235	0.052758	0.518584	1959	8	-0.88287	0.99907	0.99909	1	19057	0	-0.88287	0.004447	0.025973	0.392818	1272	7	-1.0514	0.9985	0.99852	1	19045	0	-1.0514
ATOX1	10	0.010242	0.052792	0.518653	1960	8	-0.5402	0.24851	0.47943	0.999325	9040	2	-0.5402	0.83954	0.94502	0.999995	17208	2	-0.15426	0.2576	0.49662	0.989089	9477	3	-0.15426
PMEPA1	10	0.010262	0.052873	0.519113	1961	5	-0.1007	0.69873	0.82055	1	15086	1	-0.1007	0.081625	0.26983	0.999995	4843	3	0.15734	0.062653	0.19279	0.884446	3966	5	0.15734
POLR2D	10	0.010267	0.052893	0.519113	1962	6	-0.36218	0.30636	0.53724	1	10086	3	-0.36218	0.00057867	0.0042211	0.136546	594	9	-1.5459	0.53787	0.7436	1	13869	1	-1.5459
PIK3R4	10	0.010282	0.052968	0.519283	1963	7	-0.87615	0.044004	0.14189	0.83791	3093	2	-0.87615	0.001039	0.0070959	0.183162	745	7	-1.2367	0.58782	0.78156	1	14585	1	-1.2367
ST13	10	0.010285	0.052977	0.519283	1964	4	0.084572	0.17993	0.38445	0.971356	7394	3	0.084572	0.35945	0.65988	0.999995	10771	5	-0.31137	0.12754	0.32183	0.938816	6338	2	-0.31137
ELN	10	0.010322	0.053122	0.520308	1965	7	-0.44451	0.41898	0.63577	1	11717	1	-0.44451	0.097193	0.30075	0.999995	5288	6	-0.35588	0.9262	0.94226	1	17652	1	-0.35588
HIRIP3	10	0.010337	0.053184	0.520635	1966	8	-0.47763	0.31037	0.54074	1	10141	2	-0.47763	0.093496	0.29352	0.999995	5175	5	-0.23562	0.086538	0.24229	0.914707	4850	4	-0.23562
CREB1	10	0.010343	0.05321	0.520635	1967	7	-0.78655	0.57806	0.7545	1	13880	1	-0.78655	0.098132	0.30258	0.999995	5316	3	-0.35746	0.71767	0.846	1	15786	2	-0.35746
PFKM	10	0.010363	0.053289	0.521111	1968	7	-0.80263	0.97848	0.97856	1	18326	0	-0.80263	0.035448	0.14243	0.890448	3068	6	-0.65601	0.4601	0.68449	1	12804	2	-0.65601
EHMT2	10	0.010368	0.053313	0.521111	1969	8	-0.90352	0.01538	0.061854	0.738197	1514	2	-0.90352	0.01343	0.066211	0.646857	1970	7	-0.79272	0.36635	0.61452	1	11576	1	-0.79272
BAK1	10	0.010384	0.053377	0.521475	1970	6	-0.53692	0.8558	0.8995	1	16665	1	-0.53692	0.38806	0.68773	0.999995	11265	3	-0.022167	0.20668	0.43365	0.973111	8363	2	-0.022167
UQCR10	10	0.010392	0.053422	0.521652	1971	4	0.12593	0.054891	0.1677	0.859706	3562	5	0.12593	0.039506	0.15474	0.912886	3246	4	0.21497	0.30604	0.55431	1	10489	4	0.21497
EIF5	10	0.010417	0.053528	0.522422	1972	7	-1.2492	0.98002	0.98008	1	18377	0	-1.2492	0.00078083	0.0055261	0.15832	670	8	-2.3334	0.90327	0.93346	1	17462	1	-2.3334
TTC33	10	0.010445	0.053633	0.52318	1973	8	-0.45544	0.9977	0.99773	1	18965	0	-0.45544	0.14277	0.38461	0.999995	6424	6	-0.65409	0.92507	0.94177	1	17646	1	-0.65409
SAMD4B	10	0.010466	0.053723	0.523648	1974	6	-0.60928	0.86343	0.90225	1	16711	1	-0.60928	5.8298e-06	6.1958e-05	0.011813	100	9	-1.5689	0.99578	0.9958	1	18919	0	-1.5689
ATP6V1B1	10	0.010469	0.053735	0.523648	1975	7	-0.58603	0.43925	0.65361	1	11994	3	-0.58603	0.168	0.42783	0.999995	7058	4	-0.052131	0.054548	0.1754	0.874156	3634	4	-0.052131
FKBP10	10	0.010482	0.053797	0.523984	1976	6	-0.36624	0.95887	0.95906	1	17877	0	-0.36624	0.00044951	0.0033769	0.123153	528	4	-0.22144	0.71555	0.84501	1	15768	1	-0.22144
CTC1	10	0.010491	0.053842	0.524159	1977	6	-0.84202	0.99157	0.99163	1	18708	0	-0.84202	0.005978	0.033204	0.447746	1428	6	-1.3916	0.23666	0.47106	0.984215	9011	3	-1.3916
NDUFAF6	10	0.010497	0.053873	0.52419	1978	8	-0.8672	0.74491	0.84905	1	15667	1	-0.8672	0.97828	0.98951	0.999995	18763	1	-0.045715	0.57693	0.77327	1	14437	3	-0.045715
CRLS1	10	0.010504	0.053903	0.5242	1979	7	-0.71937	0.98311	0.98318	1	18472	0	-0.71937	0.002832	0.017837	0.320386	1071	8	-0.90002	0.81291	0.89704	1	16718	1	-0.90002
NDE1	10	0.010512	0.053928	0.5242	1980	7	-0.6344	0.19021	0.399	0.973581	7679	2	-0.6344	0.017647	0.083575	0.716524	2244	6	-0.74297	0.84402	0.91629	1	17071	2	-0.74297
KRR1	10	0.010538	0.054032	0.524526	1981	8	-0.81529	0.31513	0.54485	1	10214	1	-0.81529	0.054044	0.19674	0.987105	3815	3	0.30306	0.0838	0.23676	0.910714	4761	5	0.30306
NCAPG	10	0.010543	0.054052	0.524526	1982	7	-0.83517	0.9949	0.99494	1	18825	0	-0.83517	0.0019553	0.012727	0.265205	922	5	-1.277	0.49784	0.71298	1	13331	2	-1.277
PTCD1	10	0.010548	0.054071	0.524526	1983	8	-0.39039	0.96801	0.9681	1	18070	0	-0.39039	2.0184e-05	0.00018073	0.020938	164	10	-1.2086	0.99998	0.99998	1	19229	0	-1.2086
PRKCZ	10	0.010549	0.054076	0.524526	1984	7	-0.71051	0.59711	0.76415	1	14044	1	-0.71051	0.0076499	0.040819	0.503204	1562	5	-0.55163	0.49584	0.71144	1	13306	2	-0.55163
RPL3L	10	0.010558	0.054108	0.524526	1985	7	-0.4433	0.45132	0.66423	1	12172	3	-0.4433	0.19974	0.47937	0.999995	7876	5	-0.3127	0.49919	0.714	1	13356	2	-0.3127
TMEM52	10	0.010571	0.054157	0.524526	1986	8	-0.30281	0.969	0.96911	1	18092	0	-0.30281	0.0074891	0.040079	0.498268	1548	7	-0.53488	0.52535	0.73398	1	13683	2	-0.53488
USHBP1	10	0.010571	0.054157	0.524526	1987	7	-0.61106	0.88623	0.91135	1	16894	1	-0.61106	0.13178	0.36518	0.999995	6159	5	-0.48057	0.57679	0.77316	1	14433	2	-0.48057
SLC15A3	10	0.010577	0.05418	0.524526	1988	6	-0.79171	0.58612	0.75858	1	13953	2	-0.79171	0.27359	0.57133	0.999995	9317	5	-0.45524	0.8245	0.90395	1	16851	1	-0.45524
LCE5A	10	0.010588	0.054235	0.524795	1989	5	-0.098661	0.076215	0.21586	0.897203	4425	4	-0.098661	0.064293	0.22486	0.999995	4209	3	-0.11744	0.13996	0.3448	0.948832	6741	3	-0.11744
NEDD8	10	0.010601	0.05429	0.525068	1990	7	-0.52081	0.98355	0.98362	1	18483	0	-0.52081	0.082469	0.27191	0.999995	4872	6	-0.44649	0.64243	0.81186	1	15151	2	-0.44649
OR2AP1	10	0.010611	0.054338	0.525267	1991	6	-0.97417	0.51563	0.7206	1	13217	2	-0.97417	0.79399	0.92693	0.999995	16607	2	0.087673	0.14765	0.35764	0.953724	6972	4	0.087673
FLG	10	0.010639	0.054467	0.526091	1992	7	-1.2522	0.53335	0.73261	1	13456	1	-1.2522	0.06115	0.21633	0.999995	4091	6	-1.1204	0.9843	0.98438	1	18574	0	-1.1204
GTF2IRD1	10	0.010642	0.054478	0.526091	1993	2	-0.049849	0.10576	0.27499	0.926188	5483	2	-0.049849	0.24184	0.53694	0.999995	8785	3	-0.11183	0.28362	0.52788	0.994708	10049	2	-0.11183
ACTN3	10	0.010677	0.054638	0.527373	1994	5	-0.33047	0.95494	0.95511	1	17793	1	-0.33047	0.09469	0.29587	0.999995	5204	3	0.08206	0.12392	0.31494	0.935202	6222	3	0.08206
LCE1A	9	0.010677	0.052991	0.519283	1995	4	-0.02064	0.75002	0.84592	1	15726	1	-0.02064	0.0069444	0.037231	0.479228	1506	5	-0.41902	0.16232	0.36124	0.954614	7296	1	-0.41902
TM9SF4	10	0.01069	0.054703	0.527636	1996	8	-0.57962	0.98915	0.9892	1	18639	0	-0.57962	0.2653	0.56246	0.999995	9180	5	-0.43058	0.78622	0.88166	1	16431	2	-0.43058
HAAO	10	0.010694	0.05472	0.527636	1997	6	-0.63992	0.18386	0.39005	0.971356	7510	1	-0.63992	0.026432	0.11451	0.820013	2682	7	-0.51642	0.74328	0.85876	1	16016	2	-0.51642
INTS3	10	0.010744	0.054942	0.529277	1998	8	-0.83534	0.99821	0.99823	1	18988	0	-0.83534	3.5037e-05	0.00030722	0.029142	203	8	-2.2453	0.99735	0.99736	1	18981	0	-2.2453
CRTAP	10	0.010744	0.054945	0.529277	1999	7	-0.62078	0.28172	0.51565	1	9664	2	-0.62078	0.13839	0.3769	0.999995	6307	4	0.39117	0.012092	0.053341	0.732891	1285	6	0.39117
[truncated: 17,257 more rows]
