# Supplementary material for: Deciphering essential cistromes using genome-wide CRISPR screens
Source: Proc Natl Acad Sci U S A. 2019 Nov 14;116(50):25186–95. doi: 10.1073/pnas.1908155116 (PMC6911175; doi:10.1073/pnas.1908155116)
Supplement: Supplementary File [file pnas.1908155116.sd02.xlsx]

## Sheet: FOXa1 peak (hg38)
chr8	127845340	127849575	breast_prostate1
chr8	127849965	127856308	breast_prostate2
chr8	127782500	127785572	breast_prostate3
chr8	127858488	127861907	breast_specific1
chr8	127659614	127671117	chr8_128674638_FOXA1__MYC-chr8_128675211__MYC-chr8_128681222_FOXA1_GATA3__MYC-chr8_128682172__MYC
chr8	127724994	127727716	chr8_128738145__MYC-chr8_128738989_FOXA1__MYC
chr8	127761870	127764364	chr8_128774948_GATA3__MYC-chr8_128775852_FOXA1_GATA3__MYC
chr8	127798442	127803599	chr8_128813192_ER_FOXA1_GATA3__MYC-chr8_128813858_ER__MYC
chr8	127807013	127811980	chr8_128820354_ER__MYC-chr8_128822069_GATA3__MYC-chr8_128822514_ER_FOXA1__MYC-chr8_128823716_ER_GATA3__MYC
chr8	127818514	127821215	chr8_128832259_ER_GATA3__MYC-chr8_128832797__MYC
chr8	127831842	127834175	chr8_128844031_FOXA1_GATA3__MYC-chr8_128845512_FOXA1_GATA3__MYC
chr19	55114316	55117868	CTRL_AAVS1
chr10	102482096	102488285	CTRL_ACTR1A
chr15	34863013	34920433	CTRL_AQR
chr11	118581258	118600678	CTRL_ARCN1
chr5	34915745	34925468	CTRL_BRIX1
chr1	156310938	156317541	CTRL_CCT3
chr2	61872100	61885063	CTRL_CCT4
chr2	73244531	73252833	CTRL_CCT7
chr21	29061268	29073473	CTRL_CCT8
chr6	44387827	44445858	CTRL_CDC5L
chr1	1635766	1641701	CTRL_CDK11B
chr12	96286699	96334837	CTRL_CDK17
chr19	58551642	58554141	CTRL_CHMP2A
chr17	59647426	59693829	CTRL_CLTC
chr11	14468845	14498940	CTRL_COPB1
chr15	49128034	49155557	CTRL_COPS2
chr12	54340480	54348028	CTRL_COPZ1
chr12	132139666	132143916	CTRL_DDX51
chr14	101986151	102049871	CTRL_DYNC1H1
chr19	3976716	3982933	CTRL_EEF2
chr17	44852418	44876101	CTRL_EFTUD2
chr20	34089763	34112109	CTRL_EIF2S2
chr10	119042502	119073908	CTRL_EIF3A
chr7	2355186	2377033	CTRL_EIF3B
chr16	28713996	28732204	CTRL_EIF3C
chr22	36511631	36523972	CTRL_EIF3D
chr11	7987364	7995322	CTRL_EIF3F
chr19	10115540	10118715	CTRL_EIF3G
chr8	116646559	116755760	CTRL_EIF3H
chr1	32222577	32231123	CTRL_EIF3I
chr17	80136267	80146961	CTRL_EIF4A3
chr2	99361565	99393077	CTRL_EIF5B
chr5	138518731	138542835	CTRL_ETF1
chr17	63820343	63826109	CTRL_FTSJ3
chr5	149348328	149351246	CTRL_GRPEL2
chr1	236558465	236603962	CTRL_HEATR1
chr14	21211293	21234033	CTRL_HNRNPC
chr19	8445034	8488768	CTRL_HNRNPM
chr1	244855487	244863757	CTRL_HNRNPU
chr6	53005275	53037965	CTRL_ICK
chr8	28768261	28837680	CTRL_INTS9
chr16	75629441	75641695	CTRL_KARS
chr17	47657037	47676438	CTRL_KPNB1
chr12	25215529	25227319	CTRL_KRAS
chr3	14178860	14198070	CTRL_LSM3
chr19	18307476	18312702	CTRL_LSM4
chr4	146182943	146189647	CTRL_LSM6
chr17	50736992	50746653	CTRL_LUC7L3
chr12	56716010	56720914	CTRL_NACA
chr19	47492016	47514937	CTRL_NAPA
chr16	56823825	56844576	CTRL_NUP93
chr11	3702739	3776018	CTRL_NUP98
chr14	96535430	96556411	CTRL_PAPOLA
chr17	4672430	4676056	CTRL_PELP1
chr17	49409344	49413185	CTRL_PHB
chr22	41467479	41468618	CTRL_PHF5A
chr17	7496474	7512498	CTRL_POLR2A
chr2	127850625	127858048	CTRL_POLR2D
chr19	36113776	36114674	CTRL_POLR2I
chr1	147166499	147172098	CTRL_PRKAB2
chr10	13600240	13630268	CTRL_PRPF18
chr11	60898194	60903818	CTRL_PRPF19
chr19	54128098	54131331	CTRL_PRPF31
chr11	14505217	14610986	CTRL_PSMA1
chr7	42924676	42927455	CTRL_PSMA2
chr14	58247800	58270940	CTRL_PSMA3
chr1	35603325	35641368	CTRL_PSMB2
chr17	38753152	38762454	CTRL_PSMB3
chr19	39974538	39980436	CTRL_PSMC4
chr2	231072307	231170659	CTRL_PSMD1
chr17	32444565	32480554	CTRL_PSMD11
chr3	64019398	64023543	CTRL_PSMD6
chr16	74296952	74305530	CTRL_PSMD7
chr12	130872614	130874731	CTRL_RAN
chr17	8288811	8289858	CTRL_RANGRF
chr10	6097167	6112217	CTRL_RBM17
chr3	186790333	186797587	CTRL_RFC4
chr7	105532307	105550474	CTRL_RINT1
chr17	1844594	1883868	CTRL_RPA1
chr1	27907007	27914671	CTRL_RPA2
chrX	154399573	154401033	CTRL_RPL10
chr6	35468811	35470589	CTRL_RPL10A
chr1	23692619	23694763	CTRL_RPL11
chr9	127447898	127450739	CTRL_RPL12
chr16	89560962	89562401	CTRL_RPL13
chr19	49489844	49491741	CTRL_RPL13A
chr3	40457360	40462153	CTRL_RPL14
chr19	48615936	48616800	CTRL_RPL18
chr19	17861286	17863028	CTRL_RPL18A
chr17	38850145	38853090	CTRL_RPL23
chr17	8377571	8382239	CTRL_RPL26
chr17	42999924	43002680	CTRL_RPL27
chr2	101006062	101006362	CTRL_RPL31
chr3	12836190	12840219	CTRL_RPL32
chr4	108622008	108625164	CTRL_RPL34
chr3	197951253	197955764	CTRL_RPL35A
chr19	5690513	5691629	CTRL_RPL36
chr5	40832495	40834605	CTRL_RPL37
chr2	216499270	216501388	CTRL_RPL37A
chr15	66499429	66501880	CTRL_RPL4
chr1	92833437	92837513	CTRL_RPL5
chr12	112405259	112408604	CTRL_RPL6
chr8	73291183	73293611	CTRL_RPL7
chr9	133348915	133351275	CTRL_RPL7A
chr12	120197314	120200739	CTRL_RPLP0
chr11	810286	812845	CTRL_RPLP2
chr20	37198478	37232348	CTRL_RPN2
chr19	49497563	49499576	CTRL_RPS11
chr11	17075095	17077639	CTRL_RPS13
chr5	150444312	150446961	CTRL_RPS14
chr16	18784780	18789113	CTRL_RPS15A
chr15	82537952	82540365	CTRL_RPS17
chr10	78035592	78054776	CTRL_RPS24
chr12	56042417	56043458	CTRL_RPS26
chr2	55232832	55234968	CTRL_RPS27A
chr4	151100968	151104094	CTRL_RPS3A
chr2	3575636	3580199	CTRL_RPS7
chr19	54201264	54206469	CTRL_RPS9
chr3	39408707	39412297	CTRL_RPSA
chr17	80754057	80962530	CTRL_RPTOR
chr11	4121732	4138352	CTRL_RRM1
chr19	49007105	49014613	CTRL_RUVBL2
chr4	75957680	75990772	CTRL_SDAD1
chr22	30337048	30344953	CTRL_SF3A1
chr19	2243477	2248058	CTRL_SF3A2
chr16	70532481	70571164	CTRL_SF3B3
chr1	149923840	149927754	CTRL_SF3B4
chr6	144095247	144095385	CTRL_SF3B5
chr1	35189347	35192581	CTRL_SFPQ
chr7	96694822	96709742	CTRL_SHFM1
chr2	96285298	96305413	CTRL_SNRNP200
chr19	49104727	49108126	CTRL_SNRNP70
chr18	21622753	21629148	CTRL_SNRPD1
chr19	45687655	45688560	CTRL_SNRPD2
chr1	203861660	203869892	CTRL_SNRPE
chr19	39466713	39476387	CTRL_SUPT5H
chr8	119731991	119803986	CTRL_TAF2
chr12	49128025	49128922	CTRL_TUBA1B
chr6	30721542	30723889	CTRL_TUBB
chr13	112498875	112546695	CTRL_TUBGCP3
chr21	43094460	43107475	CTRL_U2AF1
chr19	55659258	55673971	CTRL_U2AF2
chr2	85612316	85648769	CTRL_USP39
chr9	35060843	35065271	CTRL_VCP
chr9	134141986	134155760	CTRL_WDR5
chr22	41636731	41656983	CTRL_XRCC6
chr14	100239637	100262333	CTRL_YY1
chr1	100070397	100070692	FOXA1_chr1_100070545_100070546_155_ess
chr1	100073612	100073881	FOXA1_chr1_100073758_100073759_154_ess
chr1	100099101	100099321	FOXA1_chr1_100099222_100099223_249_ess
chr1	100355010	100355319	FOXA1_chr1_100355156_100355157_225
chr1	100982824	100983079	FOXA1_chr1_100982943_100982944_337
chr1	101797810	101798085	FOXA1_chr1_101797958_101797959_251
chr1	102190529	102190796	FOXA1_chr1_102190668_102190669_329
chr1	10387594	10387855	FOXA1_chr1_10387730_10387731_270
chr1	10508622	10508921	FOXA1_chr1_10508757_10508758_250
chr1	10516380	10516583	FOXA1_chr1_10516432_10516433_542
chr1	106293406	106293663	FOXA1_chr1_106293503_106293504_254
chr1	10635397	10635645	FOXA1_chr1_10635476_10635477_265
chr1	10724269	10724541	FOXA1_chr1_10724378_10724379_292
chr1	107536225	107536475	FOXA1_chr1_107536327_107536328_393
chr1	107643794	107644026	FOXA1_chr1_107643903_107643904_363
chr1	10791786	10792062	FOXA1_chr1_10791898_10791899_259
chr1	107936580	107936895	FOXA1_chr1_107936727_107936728_328
chr1	109057033	109057319	FOXA1_chr1_109057153_109057154_219_ess
chr1	109066356	109066564	FOXA1_chr1_109066462_109066463_282_ess
chr1	109371318	109371587	FOXA1_chr1_109371434_109371435_146_ess
chr1	109383206	109383522	FOXA1_chr1_109383356_109383357_159_ess
chr1	10958769	10958992	FOXA1_chr1_10958864_10958865_270
chr1	109960508	109960733	FOXA1_chr1_109960627_109960628_541
chr1	109989509	109989790	FOXA1_chr1_109989630_109989631_176_ess
chr1	110005995	110006215	FOXA1_chr1_110006124_110006125_196_ess
chr1	110007536	110007855	FOXA1_chr1_110007686_110007687_218_ess
chr1	110116948	110117178	FOXA1_chr1_110117080_110117081_237
chr1	110166033	110166271	FOXA1_chr1_110166148_110166149_278
chr1	110240383	110240651	FOXA1_chr1_110240496_110240497_216
chr1	110713122	110713381	FOXA1_chr1_110713213_110713214_266
chr1	110746631	110746924	FOXA1_chr1_110746759_110746760_637
chr1	111045283	111045585	FOXA1_chr1_111045418_111045419_774
chr1	111110323	111110616	FOXA1_chr1_111110450_111110451_279
chr1	111417859	111418086	FOXA1_chr1_111417959_111417960_244_ess
chr1	111420479	111420670	FOXA1_chr1_111420551_111420552_171_ess
chr1	111976882	111977193	FOXA1_chr1_111977028_111977029_283
chr1	112515391	112515664	FOXA1_chr1_112515534_112515535_250
chr1	112688139	112688452	FOXA1_chr1_112688288_112688289_256
chr1	113021806	113022059	FOXA1_chr1_113021934_113021935_262
chr1	113255385	113255673	FOXA1_chr1_113255523_113255524_285
chr1	113280181	113280492	FOXA1_chr1_113280323_113280324_232
chr1	114216607	114216918	FOXA1_chr1_114216751_114216752_283
chr1	114341989	114342216	FOXA1_chr1_114342091_114342092_236
chr1	114607302	114607590	FOXA1_chr1_114607425_114607426_260_ess
chr1	115210592	115210858	FOXA1_chr1_115210703_115210704_309
chr1	115530602	115530781	FOXA1_chr1_115530739_115530740_283
chr1	115952653	115952945	FOXA1_chr1_115952783_115952784_406
chr1	116453591	116453901	FOXA1_chr1_116453732_116453733_281
chr1	116466063	116466273	FOXA1_chr1_116466152_116466153_213
chr1	116717363	116717614	FOXA1_chr1_116717466_116717467_239
chr1	117020697	117021016	FOXA1_chr1_117020847_117020848_340
chr1	117268877	117269168	FOXA1_chr1_117269016_117269017_442
chr1	117562615	117562918	FOXA1_chr1_117562755_117562756_293
chr1	117758973	117759256	FOXA1_chr1_117759108_117759109_244
chr1	118116956	118117220	FOXA1_chr1_118117066_118117067_405
chr1	118826669	118826984	FOXA1_chr1_118826817_118826818_264
chr1	119780019	119780278	FOXA1_chr1_119780126_119780127_313
chr1	119790851	119791110	FOXA1_chr1_119790977_119790978_591
chr1	12132161	12132384	FOXA1_chr1_12132222_12132223_212
chr1	12476148	12476442	FOXA1_chr1_12476279_12476280_389
chr1	12485647	12485918	FOXA1_chr1_12485753_12485754_294
chr1	12496533	12496837	FOXA1_chr1_12496675_12496676_236
chr1	12528328	12528597	FOXA1_chr1_12528453_12528454_280
chr1	12616024	12616255	FOXA1_chr1_12616114_12616115_282
chr1	13599704	13600006	FOXA1_chr1_13599838_13599839_235
chr1	14009760	14010021	FOXA1_chr1_14009879_14009880_243
chr1	14459601	14459886	FOXA1_chr1_14459746_14459747_264
chr1	14498937	14499254	FOXA1_chr1_14499086_14499087_400
chr1	145803688	145803993	FOXA1_chr1_145803826_145803827_154_ess
chr1	145878801	145879107	FOXA1_chr1_145878943_145878944_220_ess
chr1	145979502	145979767	FOXA1_chr1_145979619_145979620_221_ess
chr1	145985963	145986249	FOXA1_chr1_145986097_145986098_283_ess
chr1	14738340	14738597	FOXA1_chr1_14738453_14738454_290
chr1	147612460	147612718	FOXA1_chr1_147612591_147612592_377
chr1	150008826	150008987	FOXA1_chr1_150008860_150008861_516
chr1	150233949	150234201	FOXA1_chr1_150234058_150234059_279
chr1	150258288	150258575	FOXA1_chr1_150258415_150258416_208_ess
chr1	150368975	150369263	FOXA1_chr1_150369098_150369099_244_ess
chr1	150516656	150516961	FOXA1_chr1_150516794_150516795_224_ess
chr1	150568237	150568385	FOXA1_chr1_150568275_150568276_475
chr1	150906419	150906706	FOXA1_chr1_150906567_150906568_276
chr1	150961914	150962107	FOXA1_chr1_150961999_150962000_153_ess
chr1	150971404	150971710	FOXA1_chr1_150971547_150971548_436_ess
chr1	151548876	151549149	FOXA1_chr1_151548992_151548993_324
chr1	151733195	151733463	FOXA1_chr1_151733321_151733322_278_ess
chr1	151740066	151740277	FOXA1_chr1_151740156_151740157_274_ess
chr1	152035134	152035397	FOXA1_chr1_152035234_152035235_293_ess
chr1	152047720	152047956	FOXA1_chr1_152047830_152047831_448_ess
chr1	152392952	152393219	FOXA1_chr1_152393096_152393097_395_ess
chr1	152437914	152438211	FOXA1_chr1_152438054_152438055_158_ess
chr1	152743272	152743539	FOXA1_chr1_152743372_152743373_485
chr1	153364214	153364530	FOXA1_chr1_153364362_153364363_311
chr1	154351449	154351706	FOXA1_chr1_154351569_154351570_268
chr1	154408498	154408760	FOXA1_chr1_154408642_154408643_233
chr1	154418339	154418605	FOXA1_chr1_154418459_154418460_332
chr1	154539600	154539878	FOXA1_chr1_154539733_154539734_343
chr1	155763528	155763724	FOXA1_chr1_155763630_155763631_241_ess
chr1	155909932	155910205	FOXA1_chr1_155910065_155910066_255_ess
chr1	155944831	155945008	FOXA1_chr1_155944924_155944925_260_ess
chr1	155976770	155976903	FOXA1_chr1_155976831_155976832_146_ess
chr1	156005024	156005164	FOXA1_chr1_156005084_156005085_438_ess
chr1	156104270	156104436	FOXA1_chr1_156104350_156104351_205_ess
chr1	156225454	156225639	FOXA1_chr1_156225537_156225538_403
chr1	156471664	156471907	FOXA1_chr1_156471785_156471786_503
chr1	156518607	156518856	FOXA1_chr1_156518742_156518743_181_ess
chr1	156694270	156694455	FOXA1_chr1_156694356_156694357_168_ess
chr1	156694679	156694823	FOXA1_chr1_156694813_156694814_244_ess
chr1	156717567	156717768	FOXA1_chr1_156717682_156717683_199_ess
chr1	157198089	157198396	FOXA1_chr1_157198235_157198236_265
chr1	158029068	158029323	FOXA1_chr1_158029172_158029173_449
chr1	158817245	158817413	FOXA1_chr1_158817288_158817289_274
chr1	159914356	159914634	FOXA1_chr1_159914492_159914493_298
chr1	159916230	159916546	FOXA1_chr1_159916377_159916378_364
chr1	160061511	160061703	FOXA1_chr1_160061608_160061609_161_ess
chr1	160130948	160131248	FOXA1_chr1_160131096_160131097_265_ess
chr1	160244295	160244571	FOXA1_chr1_160244425_160244426_278
chr1	160951398	160951673	FOXA1_chr1_160951531_160951532_254
chr1	160990615	160990874	FOXA1_chr1_160990760_160990761_265
chr1	161236248	161236427	FOXA1_chr1_161236315_161236316_324_ess
chr1	161261049	161261277	FOXA1_chr1_161261158_161261159_146_ess
chr1	161261535	161261737	FOXA1_chr1_161261625_161261626_239_ess
chr1	161482060	161482356	FOXA1_chr1_161482199_161482200_329
chr1	161677041	161677342	FOXA1_chr1_161677177_161677178_212
chr1	162159521	162159774	FOXA1_chr1_162159629_162159630_388
chr1	162846920	162847216	FOXA1_chr1_162847047_162847048_332
chr1	163258246	163258459	FOXA1_chr1_163258369_163258370_378
chr1	164702265	164702523	FOXA1_chr1_164702390_164702391_262
chr1	164719808	164720064	FOXA1_chr1_164719898_164719899_275
chr1	165259195	165259501	FOXA1_chr1_165259342_165259343_273
chr1	168616097	168616372	FOXA1_chr1_168616206_168616207_423
chr1	168631708	168631994	FOXA1_chr1_168631847_168631848_347
chr1	168766682	168766910	FOXA1_chr1_168766780_168766781_229
chr1	170097590	170097867	FOXA1_chr1_170097730_170097731_448
chr1	172322508	172322738	FOXA1_chr1_172322646_172322647_466
chr1	172360592	172360852	FOXA1_chr1_172360724_172360725_352
chr1	17314783	17315045	FOXA1_chr1_17314897_17314898_346
chr1	17340540	17340795	FOXA1_chr1_17340656_17340657_322
chr1	173452076	173452335	FOXA1_chr1_173452213_173452214_337
chr1	17409736	17409986	FOXA1_chr1_17409878_17409879_242
chr1	17412246	17412457	FOXA1_chr1_17412340_17412341_346
chr1	17428357	17428604	FOXA1_chr1_17428495_17428496_465
chr1	174965152	174965422	FOXA1_chr1_174965302_174965303_203_ess
chr1	17551062	17551299	FOXA1_chr1_17551176_17551177_360
chr1	175521250	175521553	FOXA1_chr1_175521387_175521388_317
chr1	175571843	175572116	FOXA1_chr1_175571986_175571987_245
chr1	17564705	17564967	FOXA1_chr1_17564834_17564835_256
chr1	176829213	176829490	FOXA1_chr1_176829344_176829345_230
chr1	178551386	178551640	FOXA1_chr1_178551523_178551524_223
chr1	179731657	179731966	FOXA1_chr1_179731804_179731805_270
chr1	179805862	179806136	FOXA1_chr1_179805994_179805995_220
chr1	179866700	179866979	FOXA1_chr1_179866850_179866851_318
chr1	180126665	180126945	FOXA1_chr1_180126814_180126815_283
chr1	180157686	180157976	FOXA1_chr1_180157810_180157811_487
chr1	181042941	181043246	FOXA1_chr1_181043085_181043086_292
chr1	181095888	181096162	FOXA1_chr1_181096020_181096021_278
chr1	181101919	181102204	FOXA1_chr1_181102063_181102064_205
chr1	181112507	181112801	FOXA1_chr1_181112638_181112639_279
chr1	181119360	181119619	FOXA1_chr1_181119467_181119468_322
chr1	18202008	18202302	FOXA1_chr1_18202142_18202143_275
chr1	182101462	182101740	FOXA1_chr1_182101589_182101590_458
chr1	182141105	182141339	FOXA1_chr1_182141237_182141238_273
chr1	182146392	182146600	FOXA1_chr1_182146490_182146491_339
chr1	182181455	182181745	FOXA1_chr1_182181588_182181589_586
chr1	182218018	182218277	FOXA1_chr1_182218136_182218137_268
chr1	182244473	182244756	FOXA1_chr1_182244623_182244624_407
chr1	182340689	182340970	FOXA1_chr1_182340828_182340829_360
chr1	182633828	182634071	FOXA1_chr1_182633945_182633946_314
chr1	182646779	182647089	FOXA1_chr1_182646924_182646925_293
chr1	183222953	183223246	FOXA1_chr1_183223091_183223092_288
chr1	183262893	183263138	FOXA1_chr1_183262987_183262988_305
chr1	183374897	183375145	FOXA1_chr1_183375011_183375012_346
chr1	183569207	183569466	FOXA1_chr1_183569353_183569354_283
chr1	183605992	183606239	FOXA1_chr1_183606081_183606082_369
chr1	184632902	184633184	FOXA1_chr1_184633018_184633019_308
chr1	184838718	184838999	FOXA1_chr1_184838846_184838847_313
chr1	184905637	184905913	FOXA1_chr1_184905787_184905788_390
chr1	184929952	184930261	FOXA1_chr1_184930098_184930099_393
chr1	18535584	18535883	FOXA1_chr1_18535717_18535718_306
chr1	1859319	1859614	FOXA1_chr1_1859469_1859470_273
chr1	18640985	18641276	FOXA1_chr1_18641123_18641124_192
chr1	18668845	18669045	FOXA1_chr1_18668946_18668947_250
chr1	18988830	18989096	FOXA1_chr1_18988978_18988979_271
chr1	18999325	18999548	FOXA1_chr1_18999399_18999400_330
chr1	19010545	19010788	FOXA1_chr1_19010666_19010667_280
chr1	190511629	190511923	FOXA1_chr1_190511761_190511762_472
chr1	191427775	191428005	FOXA1_chr1_191427894_191427895_299
chr1	191528294	191528531	FOXA1_chr1_191528438_191528439_346
chr1	192350591	192350888	FOXA1_chr1_192350734_192350735_197
chr1	19385932	19386163	FOXA1_chr1_19386043_19386044_208_ess
chr1	193952227	193952527	FOXA1_chr1_193952361_193952362_280
chr1	19398444	19398651	FOXA1_chr1_19398537_19398538_193_ess
chr1	19401227	19401466	FOXA1_chr1_19401345_19401346_240_ess
chr1	19427235	19427553	FOXA1_chr1_19427384_19427385_365_ess
chr1	19430299	19430556	FOXA1_chr1_19430410_19430411_156_ess
chr1	19514575	19514822	FOXA1_chr1_19514700_19514701_155_ess
chr1	195739333	195739526	FOXA1_chr1_195739471_195739472_277
chr1	196016252	196016556	FOXA1_chr1_196016401_196016402_457
chr1	19619872	19620131	FOXA1_chr1_19619995_19619996_228_ess
chr1	196400898	196401130	FOXA1_chr1_196401044_196401045_253
chr1	196674914	196675213	FOXA1_chr1_196675051_196675052_412
chr1	197485797	197486065	FOXA1_chr1_197485944_197485945_333
chr1	197620736	197620994	FOXA1_chr1_197620855_197620856_315
chr1	199242285	199242544	FOXA1_chr1_199242418_199242419_513
chr1	200150860	200151160	FOXA1_chr1_200150992_200150993_413
chr1	200184224	200184486	FOXA1_chr1_200184328_200184329_333
chr1	2001969	2002157	FOXA1_chr1_2002049_2002050_341
chr1	200296323	200296632	FOXA1_chr1_200296473_200296474_415
chr1	200314395	200314672	FOXA1_chr1_200314519_200314520_327
chr1	200535693	200535910	FOXA1_chr1_200535793_200535794_259
chr1	201309523	201309729	FOXA1_chr1_201309574_201309575_315
chr1	201604903	201605203	FOXA1_chr1_201605035_201605036_274
chr1	202047061	202047359	FOXA1_chr1_202047211_202047212_302
chr1	202063219	202063505	FOXA1_chr1_202063346_202063347_277
chr1	202087002	202087238	FOXA1_chr1_202087103_202087104_239
chr1	202107538	202107821	FOXA1_chr1_202107676_202107677_255
chr1	20250385	20250656	FOXA1_chr1_20250509_20250510_276
chr1	203100490	203100795	FOXA1_chr1_203100636_203100637_393
chr1	203169760	203169997	FOXA1_chr1_203169869_203169870_217
chr1	203211024	203211309	FOXA1_chr1_203211155_203211156_263
chr1	203316550	203316854	FOXA1_chr1_203316692_203316693_594
chr1	203410552	203410827	FOXA1_chr1_203410698_203410699_617
chr1	203422801	203423071	FOXA1_chr1_203422909_203422910_498
chr1	203686372	203686600	FOXA1_chr1_203686461_203686462_218
chr1	203932114	203932381	FOXA1_chr1_203932232_203932233_377
chr1	204084314	204084596	FOXA1_chr1_204084451_204084452_360
chr1	204102090	204102385	FOXA1_chr1_204102234_204102235_269
chr1	204287149	204287446	FOXA1_chr1_204287291_204287292_550
chr1	204294399	204294679	FOXA1_chr1_204294518_204294519_312
chr1	204319564	204319824	FOXA1_chr1_204319709_204319710_283
chr1	204380561	204380817	FOXA1_chr1_204380662_204380663_352_ess
chr1	204398586	204398801	FOXA1_chr1_204398679_204398680_303_ess
chr1	204443302	204443461	FOXA1_chr1_204443373_204443374_297_ess
chr1	204448696	204448830	FOXA1_chr1_204448663_204448664_248_ess
chr1	204479681	204479967	FOXA1_chr1_204479813_204479814_251
chr1	204763638	204763881	FOXA1_chr1_204763773_204763774_311
chr1	205275195	205275456	FOXA1_chr1_205275315_205275316_266
chr1	205301074	205301340	FOXA1_chr1_205301203_205301204_295
chr1	205374198	205374479	FOXA1_chr1_205374347_205374348_489
chr1	205478115	205478389	FOXA1_chr1_205478238_205478239_279
chr1	205543315	205543614	FOXA1_chr1_205543445_205543446_268
chr1	205703109	205703416	FOXA1_chr1_205703248_205703249_368
chr1	205954778	205955094	FOXA1_chr1_205954925_205954926_554
chr1	205983915	205984205	FOXA1_chr1_205984041_205984042_324
chr1	206540484	206540640	FOXA1_chr1_206540567_206540568_223
chr1	206557561	206557870	FOXA1_chr1_206557703_206557704_270
chr1	206674874	206675173	FOXA1_chr1_206675014_206675015_283
chr1	206688998	206689297	FOXA1_chr1_206689146_206689147_339
chr1	206843729	206844006	FOXA1_chr1_206843875_206843876_403
chr1	207002846	207003089	FOXA1_chr1_207002949_207002950_340
chr1	207936748	207937059	FOXA1_chr1_207936896_207936897_238
chr1	207963811	207964048	FOXA1_chr1_207963918_207963919_231
chr1	208043745	208044048	FOXA1_chr1_208043895_208043896_293
chr1	208114313	208114595	FOXA1_chr1_208114451_208114452_297
chr1	208203589	208203821	FOXA1_chr1_208203682_208203683_498
chr1	208298718	208298991	FOXA1_chr1_208298835_208298836_363
chr1	208669021	208669230	FOXA1_chr1_208669140_208669141_247
chr1	208859782	208860068	FOXA1_chr1_208859911_208859912_409
chr1	209364867	209365090	FOXA1_chr1_209364928_209364929_400
chr1	209526244	209526527	FOXA1_chr1_209526392_209526393_292
chr1	209546400	209546701	FOXA1_chr1_209546544_209546545_396
chr1	209708169	209708433	FOXA1_chr1_209708304_209708305_261
chr1	209816350	209816550	FOXA1_chr1_209816445_209816446_146_ess
chr1	209879692	209879957	FOXA1_chr1_209879825_209879826_190_ess
chr1	210373888	210374183	FOXA1_chr1_210374034_210374035_387
chr1	210384662	210384949	FOXA1_chr1_210384810_210384811_343
chr1	210477381	210477669	FOXA1_chr1_210477527_210477528_467
chr1	210536667	210536940	FOXA1_chr1_210536804_210536805_266
chr1	211068961	211069225	FOXA1_chr1_211069064_211069065_522
chr1	211114393	211114668	FOXA1_chr1_211114539_211114540_582
chr1	211521492	211521770	FOXA1_chr1_211521636_211521637_345
chr1	211551818	211551996	FOXA1_chr1_211551849_211551850_297
chr1	211643854	211644158	FOXA1_chr1_211643993_211643994_233
chr1	212147556	212147798	FOXA1_chr1_212147679_212147680_365
chr1	212209025	212209279	FOXA1_chr1_212209135_212209136_220
chr1	212466980	212467265	FOXA1_chr1_212467114_212467115_316
chr1	212486241	212486496	FOXA1_chr1_212486356_212486357_286
chr1	21251945	21252214	FOXA1_chr1_21252085_21252086_419
chr1	21268591	21268767	FOXA1_chr1_21268658_21268659_419
chr1	212721508	212721817	FOXA1_chr1_212721658_212721659_352
chr1	212827796	212828074	FOXA1_chr1_212827920_212827921_310
chr1	212981165	212981427	FOXA1_chr1_212981291_212981292_280
chr1	21319697	21319924	FOXA1_chr1_21319802_21319803_257
chr1	21338730	21339020	FOXA1_chr1_21338853_21338854_280
chr1	214188916	214189174	FOXA1_chr1_214189021_214189022_267
chr1	214216799	214217112	FOXA1_chr1_214216943_214216944_451
chr1	214316526	214316771	FOXA1_chr1_214316638_214316639_261
chr1	214330330	214330609	FOXA1_chr1_214330457_214330458_361
chr1	214378047	214378336	FOXA1_chr1_214378190_214378191_401
chr1	214439570	214439849	FOXA1_chr1_214439712_214439713_355
chr1	214583106	214583373	FOXA1_chr1_214583248_214583249_231
chr1	214678392	214678704	FOXA1_chr1_214678535_214678536_263
chr1	214910326	214910585	FOXA1_chr1_214910470_214910471_411
chr1	215606067	215606328	FOXA1_chr1_215606209_215606210_312
chr1	21634289	21634573	FOXA1_chr1_21634420_21634421_234
chr1	216600692	216600980	FOXA1_chr1_216600822_216600823_258
chr1	218367197	218367437	FOXA1_chr1_218367317_218367318_330
chr1	218460444	218460710	FOXA1_chr1_218460549_218460550_277
chr1	218498219	218498500	FOXA1_chr1_218498347_218498348_375
chr1	218671624	218671932	FOXA1_chr1_218671771_218671772_470
chr1	21910546	21910845	FOXA1_chr1_21910676_21910677_315
chr1	219531137	219531413	FOXA1_chr1_219531262_219531263_949
chr1	219570210	219570469	FOXA1_chr1_219570304_219570305_280
chr1	219577252	219577512	FOXA1_chr1_219577392_219577393_390
chr1	220335724	220336030	FOXA1_chr1_220335869_220335870_324
chr1	220422287	220422558	FOXA1_chr1_220422436_220422437_270
chr1	220798510	220798774	FOXA1_chr1_220798613_220798614_222
chr1	220907001	220907243	FOXA1_chr1_220907109_220907110_256
chr1	221612554	221612783	FOXA1_chr1_221612614_221612615_567
chr1	221869027	221869279	FOXA1_chr1_221869122_221869123_286
chr1	22205000	22205279	FOXA1_chr1_22205130_22205131_241
chr1	222107248	222107561	FOXA1_chr1_222107398_222107399_269
chr1	223350562	223350863	FOXA1_chr1_223350697_223350698_242
chr1	223419712	223419979	FOXA1_chr1_223419855_223419856_236
chr1	22348446	22348713	FOXA1_chr1_22348576_22348577_384
chr1	223654135	223654387	FOXA1_chr1_223654282_223654283_248
chr1	223719648	223719795	FOXA1_chr1_223719647_223719648_529
chr1	223720945	223721227	FOXA1_chr1_223721078_223721079_364
chr1	223727547	223727845	FOXA1_chr1_223727689_223727690_322
chr1	223740962	223741219	FOXA1_chr1_223741099_223741100_238
chr1	223886634	223886933	FOXA1_chr1_223886773_223886774_357
chr1	22414231	22414507	FOXA1_chr1_22414372_22414373_348
chr1	224197301	224197505	FOXA1_chr1_224197394_224197395_281_ess
chr1	224203773	224203946	FOXA1_chr1_224203850_224203851_679_ess
chr1	224204911	224205111	FOXA1_chr1_224205058_224205059_297_ess
chr1	224205433	224205616	FOXA1_chr1_224205482_224205483_170_ess
chr1	224219791	224220068	FOXA1_chr1_224219938_224219939_246_ess
chr1	224282606	224282888	FOXA1_chr1_224282724_224282725_205_ess
chr1	224304801	224305094	FOXA1_chr1_224304942_224304943_197_ess
chr1	22472731	22472960	FOXA1_chr1_22472791_22472792_504
chr1	225209211	225209472	FOXA1_chr1_225209306_225209307_202
chr1	225454245	225454428	FOXA1_chr1_225454296_225454297_486
chr1	225875505	225875780	FOXA1_chr1_225875617_225875618_273
chr1	226073175	226073404	FOXA1_chr1_226073264_226073265_181_ess
chr1	226671376	226671661	FOXA1_chr1_226671519_226671520_389
chr1	226702924	226703157	FOXA1_chr1_226703026_226703027_690
chr1	226711333	226711611	FOXA1_chr1_226711475_226711476_375
chr1	226945428	226945713	FOXA1_chr1_226945555_226945556_293
chr1	226988245	226988513	FOXA1_chr1_226988369_226988370_397
chr1	227428888	227429191	FOXA1_chr1_227429029_227429030_279
chr1	227893920	227894225	FOXA1_chr1_227894065_227894066_268
chr1	227900827	227901094	FOXA1_chr1_227900955_227900956_287
chr1	227936965	227937278	FOXA1_chr1_227937112_227937113_224
chr1	228043574	228043805	FOXA1_chr1_228043678_228043679_296_ess
chr1	228055678	228055901	FOXA1_chr1_228055740_228055741_216_ess
chr1	228126668	228126862	FOXA1_chr1_228126726_228126727_163_ess
chr1	22826864	22827160	FOXA1_chr1_22826992_22826993_376
chr1	228667308	228667574	FOXA1_chr1_228667416_228667417_287
chr1	229221536	229221816	FOXA1_chr1_229221655_229221656_816
chr1	229412164	229412378	FOXA1_chr1_229412314_229412315_282
chr1	229582469	229582666	FOXA1_chr1_229582565_229582566_353_ess
chr1	230084657	230084957	FOXA1_chr1_230084806_230084807_312
chr1	230210684	230210986	FOXA1_chr1_230210832_230210833_280
chr1	230758199	230758497	FOXA1_chr1_230758337_230758338_296
chr1	231038065	231038374	FOXA1_chr1_231038208_231038209_386
chr1	231139958	231140237	FOXA1_chr1_231140080_231140081_700
chr1	231385447	231385684	FOXA1_chr1_231385532_231385533_268
chr1	232421240	232421518	FOXA1_chr1_232421383_232421384_509
chr1	232633712	232633998	FOXA1_chr1_232633837_232633838_287
chr1	232688487	232688800	FOXA1_chr1_232688631_232688632_385
chr1	232868961	232869236	FOXA1_chr1_232869100_232869101_788
chr1	233112964	233113274	FOXA1_chr1_233113105_233113106_466
chr1	233473812	233474126	FOXA1_chr1_233473957_233473958_312
chr1	233714848	233715131	FOXA1_chr1_233714970_233714971_330
chr1	234458433	234458724	FOXA1_chr1_234458560_234458561_478
chr1	23449372	23449639	FOXA1_chr1_23449474_23449475_318
chr1	234523573	234523841	FOXA1_chr1_234523700_234523701_267
chr1	234573635	234573872	FOXA1_chr1_234573715_234573716_301
chr1	234671004	234671309	FOXA1_chr1_234671150_234671151_281
chr1	234676343	234676561	FOXA1_chr1_234676435_234676436_208
chr1	234724175	234724436	FOXA1_chr1_234724270_234724271_413
chr1	234852317	234852592	FOXA1_chr1_234852466_234852467_270
chr1	234894426	234894654	FOXA1_chr1_234894520_234894521_347
chr1	234918201	234918460	FOXA1_chr1_234918332_234918333_315
chr1	234997376	234997667	FOXA1_chr1_234997520_234997521_344
chr1	235068452	235068642	FOXA1_chr1_235068528_235068529_293
chr1	235369844	235370147	FOXA1_chr1_235369984_235369985_249
chr1	235411901	235412046	FOXA1_chr1_235412051_235412052_221
chr1	235714228	235714524	FOXA1_chr1_235714366_235714367_253
chr1	236399614	236399882	FOXA1_chr1_236399720_236399721_316
chr1	236502588	236502854	FOXA1_chr1_236502737_236502738_146_ess
chr1	236503160	236503370	FOXA1_chr1_236503245_236503246_310_ess
chr1	236507425	236507696	FOXA1_chr1_236507553_236507554_227_ess
chr1	236692231	236692503	FOXA1_chr1_236692342_236692343_250
chr1	236845051	236845292	FOXA1_chr1_236845187_236845188_232
chr1	23727608	23727827	FOXA1_chr1_23727659_23727660_401_ess
chr1	23765843	23766032	FOXA1_chr1_23765967_23765968_194_ess
chr1	238111108	238111377	FOXA1_chr1_238111257_238111258_251
chr1	240112812	240113074	FOXA1_chr1_240112954_240112955_276
chr1	24021540	24021812	FOXA1_chr1_24021661_24021662_329
chr1	240475962	240476247	FOXA1_chr1_240476097_240476098_409
chr1	240998544	240998777	FOXA1_chr1_240998644_240998645_259
chr1	241265509	241265775	FOXA1_chr1_241265646_241265647_559
chr1	241392008	241392255	FOXA1_chr1_241392156_241392157_425
chr1	241707116	241707395	FOXA1_chr1_241707246_241707247_285
chr1	241750010	241750304	FOXA1_chr1_241750138_241750139_309
chr1	24186343	24186655	FOXA1_chr1_24186486_24186487_220
chr1	241980005	241980264	FOXA1_chr1_241980151_241980152_269
chr1	24216476	24216760	FOXA1_chr1_24216621_24216622_262
chr1	242239449	242239745	FOXA1_chr1_242239586_242239587_302
chr1	244887418	244887619	FOXA1_chr1_244887463_244887464_237_ess
chr1	245039957	245040157	FOXA1_chr1_245040009_245040010_327
chr1	245118176	245118456	FOXA1_chr1_245118316_245118317_289
chr1	245258329	245258637	FOXA1_chr1_245258478_245258479_296
chr1	24570413	24570716	FOXA1_chr1_24570551_24570552_254
chr1	24594259	24594542	FOXA1_chr1_24594397_24594398_320_ess
chr1	24597707	24598000	FOXA1_chr1_24597836_24597837_307_ess
chr1	24632873	24633141	FOXA1_chr1_24633001_24633002_313_ess
chr1	246608743	246609052	FOXA1_chr1_246608886_246608887_742
chr1	24702898	24703203	FOXA1_chr1_24703034_24703035_146_ess
chr1	24705535	24705781	FOXA1_chr1_24705647_24705648_166_ess
chr1	24705762	24706070	FOXA1_chr1_24705907_24705908_278_ess
chr1	247723643	247723897	FOXA1_chr1_247723775_247723776_231
chr1	25141699	25141999	FOXA1_chr1_25141840_25141841_231
chr1	26114613	26114864	FOXA1_chr1_26114743_26114744_340
chr1	26298302	26298510	FOXA1_chr1_26298391_26298392_249
chr1	26412665	26412852	FOXA1_chr1_26412753_26412754_234_ess
chr1	26416287	26416521	FOXA1_chr1_26416381_26416382_146_ess
chr1	26440595	26440900	FOXA1_chr1_26440739_26440740_243_ess
chr1	26702400	26702705	FOXA1_chr1_26702537_26702538_251
chr1	27008103	27008381	FOXA1_chr1_27008248_27008249_218
chr1	27143576	27143812	FOXA1_chr1_27143720_27143721_362
chr1	27299424	27299714	FOXA1_chr1_27299569_27299570_374
chr1	27398896	27399076	FOXA1_chr1_27398983_27398984_232_ess
chr1	28153282	28153467	FOXA1_chr1_28153317_28153318_226
chr1	28170107	28170396	FOXA1_chr1_28170246_28170247_296
chr1	28606877	28607100	FOXA1_chr1_28606986_28606987_273_ess
chr1	29682900	29683190	FOXA1_chr1_29683036_29683037_281
chr1	30737994	30738199	FOXA1_chr1_30738143_30738144_313
chr1	31170725	31171037	FOXA1_chr1_31170875_31170876_285
chr1	31229020	31229334	FOXA1_chr1_31229170_31229171_274_ess
chr1	31258749	31259012	FOXA1_chr1_31258863_31258864_458_ess
chr1	31335032	31335334	FOXA1_chr1_31335182_31335183_203_ess
chr1	31842920	31843152	FOXA1_chr1_31843027_31843028_414
chr1	32310032	32310327	FOXA1_chr1_32310164_32310165_214_ess
chr1	32743883	32744054	FOXA1_chr1_32743961_32743962_223_ess
chr1	32767259	32767577	FOXA1_chr1_32767409_32767410_289_ess
chr1	33256859	33257115	FOXA1_chr1_33256984_33256985_232
chr1	34407150	34407464	FOXA1_chr1_34407297_34407298_243
chr1	36207433	36207687	FOXA1_chr1_36207533_36207534_310
chr1	36359957	36360233	FOXA1_chr1_36360092_36360093_241_ess
chr1	36408591	36408804	FOXA1_chr1_36408666_36408667_277_ess
chr1	36436917	36437192	FOXA1_chr1_36437039_36437040_187_ess
chr1	36751558	36751846	FOXA1_chr1_36751692_36751693_426
chr1	36764844	36765064	FOXA1_chr1_36764928_36764929_207
chr1	37120800	37121114	FOXA1_chr1_37120945_37120946_348
chr1	37484646	37484887	FOXA1_chr1_37484754_37484755_234_ess
chr1	37497928	37498179	FOXA1_chr1_37498052_37498053_157_ess
chr1	37499203	37499483	FOXA1_chr1_37499347_37499348_263_ess
chr1	37654127	37654324	FOXA1_chr1_37654165_37654166_237_ess
chr1	3776599	3776781	FOXA1_chr1_3776679_3776680_214
chr1	38295693	38295971	FOXA1_chr1_38295822_38295823_305
chr1	38959007	38959171	FOXA1_chr1_38959138_38959139_238
chr1	38997155	38997423	FOXA1_chr1_38997287_38997288_252_ess
chr1	39065660	39065938	FOXA1_chr1_39065783_39065784_401_ess
chr1	39395240	39395519	FOXA1_chr1_39395389_39395390_434
chr1	39653222	39653529	FOXA1_chr1_39653367_39653368_217
chr1	39853007	39853197	FOXA1_chr1_39853083_39853084_439
chr1	39980554	39980833	FOXA1_chr1_39980671_39980672_468
chr1	40306345	40306634	FOXA1_chr1_40306485_40306486_308
chr1	40898570	40898841	FOXA1_chr1_40898694_40898695_458
chr1	40899577	40899811	FOXA1_chr1_40899688_40899689_361
chr1	41046506	41046775	FOXA1_chr1_41046625_41046626_288
chr1	41342192	41342431	FOXA1_chr1_41342270_41342271_199
chr1	41436749	41437007	FOXA1_chr1_41436886_41436887_335
chr1	41449640	41449923	FOXA1_chr1_41449776_41449777_596
chr1	41500496	41500785	FOXA1_chr1_41500631_41500632_226
chr1	41667441	41667669	FOXA1_chr1_41667578_41667579_227
chr1	41868274	41868524	FOXA1_chr1_41868374_41868375_464
chr1	41880363	41880675	FOXA1_chr1_41880507_41880508_229
chr1	42135395	42135678	FOXA1_chr1_42135536_42135537_225
chr1	42931883	42932033	FOXA1_chr1_42931949_42931950_198_ess
chr1	42937859	42938070	FOXA1_chr1_42937955_42937956_256_ess
chr1	42943356	42943542	FOXA1_chr1_42943440_42943441_194_ess
chr1	42992394	42992681	FOXA1_chr1_42992542_42992543_325_ess
chr1	43858319	43858614	FOXA1_chr1_43858452_43858453_379
chr1	44004641	44004952	FOXA1_chr1_44004784_44004785_149_ess
chr1	44233672	44233972	FOXA1_chr1_44233806_44233807_259_ess
chr1	44327963	44328252	FOXA1_chr1_44328097_44328098_479
chr1	44720359	44720654	FOXA1_chr1_44720506_44720507_226
chr1	45059939	45060220	FOXA1_chr1_45060085_45060086_215_ess
chr1	45872140	45872383	FOXA1_chr1_45872283_45872284_245
chr1	46315829	46316038	FOXA1_chr1_46315875_46315876_226_ess
chr1	46444575	46444837	FOXA1_chr1_46444710_46444711_250
chr1	47031059	47031333	FOXA1_chr1_47031203_47031204_412
chr1	47380763	47381011	FOXA1_chr1_47380847_47380848_345_ess
chr1	47390837	47391151	FOXA1_chr1_47390984_47390985_147_ess
chr1	47478148	47478387	FOXA1_chr1_47478261_47478262_330
chr1	47684901	47685176	FOXA1_chr1_47685028_47685029_258
chr1	51518094	51518331	FOXA1_chr1_51518203_51518204_309
chr1	53532996	53533226	FOXA1_chr1_53533116_53533117_225
chr1	53592727	53592953	FOXA1_chr1_53592805_53592806_300
chr1	53915204	53915413	FOXA1_chr1_53915252_53915253_253
chr1	54137406	54137607	FOXA1_chr1_54137539_54137540_268
chr1	54290771	54291080	FOXA1_chr1_54290919_54290920_252
chr1	54721798	54722078	FOXA1_chr1_54721924_54721925_210_ess
chr1	54819159	54819391	FOXA1_chr1_54819303_54819304_363
chr1	56414787	56415067	FOXA1_chr1_56414910_56414911_312
chr1	56416421	56416716	FOXA1_chr1_56416550_56416551_350
chr1	56569682	56569959	FOXA1_chr1_56569798_56569799_438
chr1	58858475	58858690	FOXA1_chr1_58858589_58858590_383
chr1	58870402	58870657	FOXA1_chr1_58870530_58870531_268
chr1	58885370	58885625	FOXA1_chr1_58885513_58885514_308
chr1	59052249	59052525	FOXA1_chr1_59052382_59052383_322
chr1	59071367	59071574	FOXA1_chr1_59071497_59071498_256
chr1	59214806	59215098	FOXA1_chr1_59214938_59214939_392
chr1	59426562	59426794	FOXA1_chr1_59426702_59426703_246
chr1	59667088	59667393	FOXA1_chr1_59667234_59667235_263
chr1	61183489	61183792	FOXA1_chr1_61183637_61183638_418
chr1	61244083	61244391	FOXA1_chr1_61244226_61244227_352
chr1	61337982	61338264	FOXA1_chr1_61338114_61338115_435
chr1	6157889	6158176	FOXA1_chr1_6158023_6158024_281
chr1	61743827	61744065	FOXA1_chr1_61743945_61743946_301
chr1	62241701	62241964	FOXA1_chr1_62241806_62241807_220
chr1	63191558	63191830	FOXA1_chr1_63191672_63191673_256
chr1	6350456	6350730	FOXA1_chr1_6350590_6350591_254
chr1	63701249	63701483	FOXA1_chr1_63701323_63701324_280
chr1	64343497	64343778	FOXA1_chr1_64343609_64343610_350
chr1	64915953	64916151	FOXA1_chr1_64916103_64916104_271
chr1	64996970	64997270	FOXA1_chr1_64997105_64997106_594
chr1	65044424	65044718	FOXA1_chr1_65044556_65044557_566
chr1	66388912	66389217	FOXA1_chr1_66389057_66389058_272
chr1	66452205	66452414	FOXA1_chr1_66452328_66452329_381
chr1	67376420	67376680	FOXA1_chr1_67376569_67376570_264
chr1	67792106	67792336	FOXA1_chr1_67792238_67792239_244
chr1	67880097	67880406	FOXA1_chr1_67880238_67880239_291
chr1	68525922	68526185	FOXA1_chr1_68526052_68526053_294
chr1	6909930	6910223	FOXA1_chr1_6910072_6910073_294
chr1	70244860	70245146	FOXA1_chr1_70244978_70244979_186_ess
chr1	70867745	70868015	FOXA1_chr1_70867880_70867881_297
chr1	70874971	70875111	FOXA1_chr1_70874985_70874986_373
chr1	74432378	74432657	FOXA1_chr1_74432526_74432527_285
chr1	7447807	7448107	FOXA1_chr1_7447948_7447949_359
chr1	74594231	74594525	FOXA1_chr1_74594376_74594377_277
chr1	74652507	74652804	FOXA1_chr1_74652651_74652652_420
chr1	77447707	77448001	FOXA1_chr1_77447855_77447856_311
chr1	78237625	78237877	FOXA1_chr1_78237769_78237770_414
chr1	79151076	79151368	FOXA1_chr1_79151217_79151218_336
chr1	79291042	79291340	FOXA1_chr1_79291183_79291184_809
chr1	7971152	7971398	FOXA1_chr1_7971248_7971249_271
chr1	8061328	8061627	FOXA1_chr1_8061458_8061459_364
chr1	8120624	8120929	FOXA1_chr1_8120768_8120769_745
chr1	81432810	81433120	FOXA1_chr1_81432954_81432955_269
chr1	8259157	8259419	FOXA1_chr1_8259275_8259276_642
chr1	8259649	8259943	FOXA1_chr1_8259796_8259797_375
chr1	83929240	83929485	FOXA1_chr1_83929355_83929356_290
chr1	84020296	84020583	FOXA1_chr1_84020426_84020427_243
chr1	8412554	8412870	FOXA1_chr1_8412702_8412703_418
chr1	84847271	84847578	FOXA1_chr1_84847418_84847419_350
chr1	85297943	85298202	FOXA1_chr1_85298038_85298039_444
chr1	85544665	85544926	FOXA1_chr1_85544813_85544814_480
chr1	85599734	85599960	FOXA1_chr1_85599864_85599865_292
chr1	86793102	86793394	FOXA1_chr1_86793233_86793234_315
chr1	87201022	87201254	FOXA1_chr1_87201141_87201142_226
chr1	8789643	8789910	FOXA1_chr1_8789787_8789788_482
chr1	8889947	8890200	FOXA1_chr1_8890035_8890036_196
chr1	8903929	8904208	FOXA1_chr1_8904079_8904080_629
chr1	89890247	89890486	FOXA1_chr1_89890331_89890332_215
chr1	90360018	90360260	FOXA1_chr1_90360121_90360122_239
chr1	90371184	90371475	FOXA1_chr1_90371315_90371316_267
chr1	91092236	91092500	FOXA1_chr1_91092374_91092375_257
chr1	91559896	91560168	FOXA1_chr1_91560044_91560045_302_ess
chr1	91575090	91575345	FOXA1_chr1_91575225_91575226_183_ess
chr1	91736901	91737184	FOXA1_chr1_91737017_91737018_638
chr1	94069069	94069309	FOXA1_chr1_94069177_94069178_271
chr1	94118154	94118459	FOXA1_chr1_94118302_94118303_323
chr1	94333346	94333552	FOXA1_chr1_94333437_94333438_270
chr1	94534621	94534936	FOXA1_chr1_94534769_94534770_206
chr1	94562943	94563244	FOXA1_chr1_94563084_94563085_280
chr1	94595856	94596137	FOXA1_chr1_94596005_94596006_286
chr1	94783563	94783840	FOXA1_chr1_94783705_94783706_444
chr1	94955884	94956126	FOXA1_chr1_94955997_94955998_287_ess
chr1	94993940	94994236	FOXA1_chr1_94994088_94994089_362_ess
chr1	95002648	95002932	FOXA1_chr1_95002769_95002770_329_ess
chr1	95007788	95008033	FOXA1_chr1_95007926_95007927_441_ess
chr1	95014099	95014351	FOXA1_chr1_95014198_95014199_257_ess
chr1	95019364	95019616	FOXA1_chr1_95019472_95019473_249_ess
chr1	9505437	9505728	FOXA1_chr1_9505570_9505571_237
chr1	97192902	97193181	FOXA1_chr1_97193024_97193025_504
chr1	97456877	97457189	FOXA1_chr1_97457026_97457027_212
chr1	9843517	9843789	FOXA1_chr1_9843630_9843631_262
chr1	99635335	99635614	FOXA1_chr1_99635477_99635478_344
chr10	100020217	100020496	FOXA1_chr10_100020342_100020343_277
chr10	100183507	100183813	FOXA1_chr10_100183652_100183653_286
chr10	100420589	100420825	FOXA1_chr10_100420706_100420707_285
chr10	100442638	100442898	FOXA1_chr10_100442744_100442745_292
chr10	100616005	100616253	FOXA1_chr10_100616122_100616123_272
chr10	100875761	100876033	FOXA1_chr10_100875907_100875908_245
chr10	100883476	100883715	FOXA1_chr10_100883597_100883598_247
chr10	101091917	101092181	FOXA1_chr10_101092062_101092063_326
chr10	101893821	101894079	FOXA1_chr10_101893927_101893928_332
chr10	102621635	102621943	FOXA1_chr10_102621774_102621775_419
chr10	102658395	102658653	FOXA1_chr10_102658542_102658543_327
chr10	103432027	103432228	FOXA1_chr10_103432121_103432122_228_ess
chr10	103794285	103794526	FOXA1_chr10_103794390_103794391_293
chr10	103890217	103890508	FOXA1_chr10_103890351_103890352_328_ess
chr10	103948596	103948908	FOXA1_chr10_103948739_103948740_165_ess
chr10	104288479	104288746	FOXA1_chr10_104288597_104288598_284
chr10	104480893	104481124	FOXA1_chr10_104480961_104480962_338
chr10	105252939	105253192	FOXA1_chr10_105253065_105253066_199
chr10	106605875	106606187	FOXA1_chr10_106606023_106606024_271
chr10	107095192	107095417	FOXA1_chr10_107095323_107095324_233
chr10	107611163	107611471	FOXA1_chr10_107611302_107611303_322
chr10	109650282	109650547	FOXA1_chr10_109650428_109650429_349
chr10	109965541	109965839	FOXA1_chr10_109965681_109965682_292
chr10	110343357	110343635	FOXA1_chr10_110343478_110343479_155_ess
chr10	110408326	110408508	FOXA1_chr10_110408394_110408395_277
chr10	110426232	110426494	FOXA1_chr10_110426382_110426383_318
chr10	110433844	110434123	FOXA1_chr10_110433982_110433983_237
chr10	110857544	110857804	FOXA1_chr10_110857689_110857690_235
chr10	111101904	111102191	FOXA1_chr10_111102033_111102034_323
chr10	111107886	111108162	FOXA1_chr10_111108020_111108021_373
chr10	111392248	111392485	FOXA1_chr10_111392381_111392382_315
chr10	111972147	111972460	FOXA1_chr10_111972291_111972292_228
chr10	112054007	112054230	FOXA1_chr10_112054136_112054137_299
chr10	112287111	112287395	FOXA1_chr10_112287260_112287261_237
chr10	112717054	112717335	FOXA1_chr10_112717172_112717173_223
chr10	112811882	112812186	FOXA1_chr10_112812031_112812032_511
chr10	113475456	113475771	FOXA1_chr10_113475606_113475607_422
chr10	113486749	113487021	FOXA1_chr10_113486898_113486899_378
chr10	113922039	113922302	FOXA1_chr10_113922155_113922156_493_ess
chr10	113927352	113927610	FOXA1_chr10_113927467_113927468_479_ess
chr10	113945655	113945967	FOXA1_chr10_113945805_113945806_194_ess
chr10	113954612	113954899	FOXA1_chr10_113954748_113954749_168_ess
chr10	113982840	113983091	FOXA1_chr10_113982959_113982960_328
chr10	114367094	114367397	FOXA1_chr10_114367236_114367237_318
chr10	114623908	114624200	FOXA1_chr10_114624055_114624056_329
chr10	114714507	114714708	FOXA1_chr10_114714651_114714652_296
chr10	114902265	114902479	FOXA1_chr10_114902330_114902331_150_ess
chr10	115653566	115653831	FOXA1_chr10_115653712_115653713_418
chr10	115664827	115665064	FOXA1_chr10_115664905_115664906_273
chr10	115882076	115882370	FOXA1_chr10_115882220_115882221_253
chr10	116044849	116045157	FOXA1_chr10_116044999_116045000_276
chr10	116099216	116099504	FOXA1_chr10_116099349_116099350_238
chr10	116104627	116104884	FOXA1_chr10_116104745_116104746_293
chr10	116143358	116143657	FOXA1_chr10_116143488_116143489_355
chr10	116688415	116688711	FOXA1_chr10_116688555_116688556_306
chr10	11687407	11687640	FOXA1_chr10_11687531_11687532_360
chr10	11687841	11688094	FOXA1_chr10_11687957_11687958_255
chr10	116907683	116907929	FOXA1_chr10_116907810_116907811_275
chr10	117003339	117003592	FOXA1_chr10_117003484_117003485_361
chr10	11716000	11716317	FOXA1_chr10_11716148_11716149_306
chr10	117279543	117279853	FOXA1_chr10_117279684_117279685_212
chr10	117483325	117483614	FOXA1_chr10_117483459_117483460_294
chr10	117609108	117609398	FOXA1_chr10_117609241_117609242_341
chr10	118243922	118244229	FOXA1_chr10_118244066_118244067_239
chr10	118522751	118523042	FOXA1_chr10_118522898_118522899_284
chr10	118625558	118625867	FOXA1_chr10_118625702_118625703_224
chr10	119664110	119664368	FOXA1_chr10_119664246_119664247_377
chr10	119786130	119786400	FOXA1_chr10_119786262_119786263_276
chr10	120253217	120253504	FOXA1_chr10_120253356_120253357_412
chr10	121245918	121246210	FOXA1_chr10_121246047_121246048_431
chr10	121324925	121325157	FOXA1_chr10_121325051_121325052_279
chr10	12150196	12150502	FOXA1_chr10_12150346_12150347_292_ess
chr10	121512126	121512317	FOXA1_chr10_121512186_121512187_389
chr10	121542806	121543118	FOXA1_chr10_121542951_121542952_372
chr10	121994677	121994962	FOXA1_chr10_121994800_121994801_281
chr10	122063260	122063556	FOXA1_chr10_122063402_122063403_307
chr10	12265808	12265971	FOXA1_chr10_12265862_12265863_297_ess
chr10	123020094	123020390	FOXA1_chr10_123020221_123020222_554
chr10	123180798	123181003	FOXA1_chr10_123180845_123180846_377_ess
chr10	123205099	123205386	FOXA1_chr10_123205249_123205250_265_ess
chr10	123377897	123378172	FOXA1_chr10_123378018_123378019_300
chr10	123621489	123621790	FOXA1_chr10_123621633_123621634_256
chr10	123743982	123744268	FOXA1_chr10_123744121_123744122_353
chr10	1240346	1240508	FOXA1_chr10_1240357_1240358_252
chr10	124084908	124085214	FOXA1_chr10_124085051_124085052_431
chr10	124380983	124381273	FOXA1_chr10_124381120_124381121_255
chr10	124677932	124678239	FOXA1_chr10_124678078_124678079_251
chr10	124691034	124691334	FOXA1_chr10_124691176_124691177_377
chr10	12471243	12471517	FOXA1_chr10_12471370_12471371_331
chr10	124727387	124727678	FOXA1_chr10_124727532_124727533_241
chr10	124878404	124878620	FOXA1_chr10_124878525_124878526_225
chr10	124921376	124921643	FOXA1_chr10_124921478_124921479_174_ess
chr10	124946987	124947237	FOXA1_chr10_124947088_124947089_146_ess
chr10	125024284	125024602	FOXA1_chr10_125024434_125024435_536_ess
chr10	125064729	125065025	FOXA1_chr10_125064861_125064862_379
chr10	125263664	125263958	FOXA1_chr10_125263803_125263804_259
chr10	125624879	125625140	FOXA1_chr10_125625015_125625016_337
chr10	12605748	12605943	FOXA1_chr10_12605848_12605849_327
chr10	12665842	12666046	FOXA1_chr10_12665986_12665987_249
chr10	126918374	126918616	FOXA1_chr10_126918482_126918483_522
chr10	126935701	126935979	FOXA1_chr10_126935837_126935838_447
chr10	127358647	127358953	FOXA1_chr10_127358784_127358785_290
chr10	12785591	12785863	FOXA1_chr10_12785712_12785713_241
chr10	127968120	127968435	FOXA1_chr10_127968268_127968269_227
chr10	128194878	128195120	FOXA1_chr10_128194992_128194993_273
chr10	128541237	128541494	FOXA1_chr10_128541360_128541361_219
chr10	12868277	12868570	FOXA1_chr10_12868404_12868405_276
chr10	12873226	12873521	FOXA1_chr10_12873358_12873359_364
chr10	129169215	129169425	FOXA1_chr10_129169316_129169317_193
chr10	129522464	129522738	FOXA1_chr10_129522582_129522583_241
chr10	1296150	1296426	FOXA1_chr10_1296286_1296287_250
chr10	12993700	12993947	FOXA1_chr10_12993809_12993810_226
chr10	132048356	132048655	FOXA1_chr10_132048500_132048501_260
chr10	132407979	132408162	FOXA1_chr10_132408048_132408049_276
chr10	132575513	132575782	FOXA1_chr10_132575624_132575625_322
chr10	13334753	13334961	FOXA1_chr10_13334812_13334813_176_ess
chr10	133616906	133617182	FOXA1_chr10_133617019_133617020_205_ess
chr10	13708783	13708919	FOXA1_chr10_13708912_13708913_660
chr10	13803668	13803959	FOXA1_chr10_13803799_13803800_486
chr10	13816590	13816866	FOXA1_chr10_13816706_13816707_257
chr10	13847740	13848048	FOXA1_chr10_13847888_13847889_336
chr10	14296188	14296439	FOXA1_chr10_14296277_14296278_299
chr10	15051729	15052004	FOXA1_chr10_15051844_15051845_210_ess
chr10	1531245	1531560	FOXA1_chr10_1531395_1531396_320
chr10	1726996	1727258	FOXA1_chr10_1727115_1727116_319
chr10	17388245	17388461	FOXA1_chr10_17388392_17388393_948
chr10	17465796	17466096	FOXA1_chr10_17465941_17465942_402
chr10	19501056	19501352	FOXA1_chr10_19501199_19501200_345
chr10	21184310	21184558	FOXA1_chr10_21184413_21184414_301
chr10	21193349	21193667	FOXA1_chr10_21193498_21193499_246
chr10	21975409	21975675	FOXA1_chr10_21975546_21975547_225
chr10	22086794	22086939	FOXA1_chr10_22086906_22086907_350
chr10	22468605	22468903	FOXA1_chr10_22468737_22468738_284
chr10	22633196	22633502	FOXA1_chr10_22633341_22633342_313
chr10	22683344	22683638	FOXA1_chr10_22683483_22683484_350
chr10	24469969	24470224	FOXA1_chr10_24470071_24470072_314
chr10	24494326	24494602	FOXA1_chr10_24494459_24494460_275
chr10	24618457	24618730	FOXA1_chr10_24618566_24618567_292
chr10	26987932	26988109	FOXA1_chr10_26988079_26988080_394
chr10	27637681	27637957	FOXA1_chr10_27637795_27637796_578
chr10	28263225	28263481	FOXA1_chr10_28263343_28263344_519
chr10	28463791	28463994	FOXA1_chr10_28463896_28463897_328
chr10	28496487	28496764	FOXA1_chr10_28496598_28496599_964
chr10	28939957	28940160	FOXA1_chr10_28940091_28940092_402
chr10	29022611	29022901	FOXA1_chr10_29022740_29022741_314
chr10	29115344	29115612	FOXA1_chr10_29115478_29115479_264
chr10	29124862	29125155	FOXA1_chr10_29125000_29125001_418
chr10	29130200	29130493	FOXA1_chr10_29130333_29130334_293
chr10	29248310	29248581	FOXA1_chr10_29248444_29248445_235
chr10	29619270	29619588	FOXA1_chr10_29619420_29619421_295
chr10	29630146	29630447	FOXA1_chr10_29630296_29630297_515
chr10	2986342	2986625	FOXA1_chr10_2986459_2986460_332
chr10	30542249	30542554	FOXA1_chr10_30542394_30542395_325
chr10	3131201	3131429	FOXA1_chr10_3131298_3131299_286_ess
chr10	3192977	3193241	FOXA1_chr10_3193090_3193091_247_ess
chr10	3197733	3198048	FOXA1_chr10_3197883_3197884_162_ess
chr10	32095174	32095445	FOXA1_chr10_32095323_32095324_305
chr10	32171296	32171605	FOXA1_chr10_32171445_32171446_331
chr10	32360361	32360623	FOXA1_chr10_32360510_32360511_371
chr10	32929696	32929917	FOXA1_chr10_32929795_32929796_276
chr10	33010125	33010378	FOXA1_chr10_33010214_33010215_499
chr10	33039197	33039403	FOXA1_chr10_33039293_33039294_262
chr10	34217580	34217899	FOXA1_chr10_34217730_34217731_298
chr10	3426293	3426606	FOXA1_chr10_3426439_3426440_576
chr10	34699086	34699322	FOXA1_chr10_34699207_34699208_263
chr10	34719408	34719710	FOXA1_chr10_34719549_34719550_282
chr10	34861602	34861791	FOXA1_chr10_34861743_34861744_261
chr10	34936027	34936182	FOXA1_chr10_34936051_34936052_212
chr10	34966028	34966309	FOXA1_chr10_34966142_34966143_281
chr10	3585041	3585327	FOXA1_chr10_3585165_3585166_509
chr10	3658856	3659150	FOXA1_chr10_3658998_3658999_430
chr10	3783954	3784192	FOXA1_chr10_3784071_3784072_541
chr10	3806534	3806828	FOXA1_chr10_3806682_3806683_286
chr10	3825398	3825667	FOXA1_chr10_3825519_3825520_350
chr10	3853694	3853967	FOXA1_chr10_3853807_3853808_302
chr10	4129950	4130231	FOXA1_chr10_4130067_4130068_282
chr10	4270050	4270336	FOXA1_chr10_4270198_4270199_389
chr10	43026427	43026645	FOXA1_chr10_43026514_43026515_245
chr10	43082244	43082457	FOXA1_chr10_43082335_43082336_247
chr10	43340587	43340772	FOXA1_chr10_43340667_43340668_168_ess
chr10	43396118	43396316	FOXA1_chr10_43396206_43396207_290_ess
chr10	436128	436397	FOXA1_chr10_436253_436254_331
chr10	44173657	44173920	FOXA1_chr10_44173754_44173755_882
chr10	44195586	44195887	FOXA1_chr10_44195732_44195733_434
chr10	44236868	44237134	FOXA1_chr10_44237001_44237002_400
chr10	44245044	44245302	FOXA1_chr10_44245156_44245157_291
chr10	44473223	44473496	FOXA1_chr10_44473340_44473341_323
chr10	45646673	45646956	FOXA1_chr10_45646814_45646815_357
chr10	46064433	46064721	FOXA1_chr10_46064561_46064562_460
chr10	46256004	46256255	FOXA1_chr10_46256099_46256100_304
chr10	47241731	47241983	FOXA1_chr10_47241871_47241872_216
chr10	47396380	47396609	FOXA1_chr10_47396466_47396467_301
chr10	48287971	48288250	FOXA1_chr10_48288101_48288102_338
chr10	48295676	48295937	FOXA1_chr10_48295780_48295781_232
chr10	48541158	48541461	FOXA1_chr10_48541305_48541306_253
chr10	48805491	48805777	FOXA1_chr10_48805617_48805618_241
chr10	48901374	48901674	FOXA1_chr10_48901514_48901515_329
chr10	49419017	49419308	FOXA1_chr10_49419167_49419168_314
chr10	50234579	50234841	FOXA1_chr10_50234711_50234712_219
chr10	50502011	50502233	FOXA1_chr10_50502106_50502107_407
chr10	5079922	5080215	FOXA1_chr10_5080051_5080052_276
chr10	51035397	51035643	FOXA1_chr10_51035528_51035529_268
chr10	514133	514371	FOXA1_chr10_514242_514243_230
chr10	52883965	52884228	FOXA1_chr10_52884080_52884081_350
chr10	53886697	53886957	FOXA1_chr10_53886809_53886810_500
chr10	546955	547235	FOXA1_chr10_547068_547069_265
chr10	5493763	5494037	FOXA1_chr10_5493898_5493899_377
chr10	5554346	5554623	FOXA1_chr10_5554489_5554490_320
chr10	5656605	5656915	FOXA1_chr10_5656755_5656756_353
chr10	58068912	58069210	FOXA1_chr10_58069059_58069060_452
chr10	58095515	58095819	FOXA1_chr10_58095662_58095663_271
chr10	58468627	58468920	FOXA1_chr10_58468761_58468762_376
chr10	58856587	58856838	FOXA1_chr10_58856732_58856733_323
chr10	59323075	59323368	FOXA1_chr10_59323199_59323200_540
chr10	59536910	59537217	FOXA1_chr10_59537057_59537058_409
chr10	59839277	59839591	FOXA1_chr10_59839427_59839428_290
chr10	59891645	59891958	FOXA1_chr10_59891795_59891796_283
chr10	59944595	59944869	FOXA1_chr10_59944724_59944725_261
chr10	60200663	60200940	FOXA1_chr10_60200811_60200812_222
chr10	60375675	60375972	FOXA1_chr10_60375820_60375821_423
chr10	60473685	60473890	FOXA1_chr10_60473820_60473821_299
chr10	6074869	6075165	FOXA1_chr10_6075017_6075018_248_ess
chr10	60848744	60848969	FOXA1_chr10_60848863_60848864_298
chr10	60989372	60989643	FOXA1_chr10_60989484_60989485_258
chr10	61063058	61063356	FOXA1_chr10_61063204_61063205_273
chr10	61179771	61180074	FOXA1_chr10_61179906_61179907_312
chr10	613366	613627	FOXA1_chr10_613478_613479_466
chr10	61628868	61629116	FOXA1_chr10_61628999_61629000_281
chr10	6165489	6165710	FOXA1_chr10_6165589_6165590_159_ess
chr10	62107280	62107474	FOXA1_chr10_62107346_62107347_340
chr10	62112319	62112529	FOXA1_chr10_62112456_62112457_398
chr10	62190531	62190812	FOXA1_chr10_62190673_62190674_293
chr10	6255510	6255751	FOXA1_chr10_6255599_6255600_250
chr10	62764638	62764928	FOXA1_chr10_62764779_62764780_150_ess
chr10	62845386	62845655	FOXA1_chr10_62845510_62845511_235_ess
chr10	6298046	6298317	FOXA1_chr10_6298163_6298164_724
chr10	63114063	63114323	FOXA1_chr10_63114181_63114182_274
chr10	63592066	63592345	FOXA1_chr10_63592177_63592178_239
chr10	63712237	63712509	FOXA1_chr10_63712361_63712362_400
chr10	63722571	63722882	FOXA1_chr10_63722714_63722715_247
chr10	65346587	65346858	FOXA1_chr10_65346689_65346690_290
chr10	66287855	66288061	FOXA1_chr10_66287994_66287995_234
chr10	68250605	68250915	FOXA1_chr10_68250753_68250754_416
chr10	68526716	68527003	FOXA1_chr10_68526834_68526835_276
chr10	68602453	68602737	FOXA1_chr10_68602601_68602602_232
chr10	69333291	69333531	FOXA1_chr10_69333415_69333416_556
chr10	69360809	69361030	FOXA1_chr10_69360916_69360917_288
chr10	69361411	69361710	FOXA1_chr10_69361553_69361554_298
chr10	69386105	69386394	FOXA1_chr10_69386230_69386231_436
chr10	69731262	69731562	FOXA1_chr10_69731408_69731409_217
chr10	70253748	70254033	FOXA1_chr10_70253872_70253873_257
chr10	70552090	70552386	FOXA1_chr10_70552229_70552230_208
chr10	71334481	71334754	FOXA1_chr10_71334602_71334603_487
chr10	71513031	71513265	FOXA1_chr10_71513146_71513147_481
chr10	71850724	71850844	FOXA1_chr10_71850677_71850678_225
chr10	71970288	71970534	FOXA1_chr10_71970402_71970403_206
chr10	72107476	72107689	FOXA1_chr10_72107595_72107596_279
chr10	7233827	7234142	FOXA1_chr10_7233977_7233978_829
chr10	727524	727795	FOXA1_chr10_727647_727648_246
chr10	73209711	73210007	FOXA1_chr10_73209844_73209845_146_ess
chr10	73263946	73264250	FOXA1_chr10_73264090_73264091_146_ess
chr10	73601569	73601840	FOXA1_chr10_73601712_73601713_346
chr10	74097806	74098100	FOXA1_chr10_74097946_74097947_230
chr10	74875982	74876260	FOXA1_chr10_74876096_74876097_380
chr10	74921653	74921959	FOXA1_chr10_74921790_74921791_397
chr10	74995048	74995326	FOXA1_chr10_74995191_74995192_273
chr10	75565389	75565681	FOXA1_chr10_75565524_75565525_350
chr10	76112707	76112957	FOXA1_chr10_76112817_76112818_361
chr10	76558656	76558872	FOXA1_chr10_76558780_76558781_251
chr10	76598487	76598783	FOXA1_chr10_76598620_76598621_290
chr10	77287796	77288108	FOXA1_chr10_77287945_77287946_352
chr10	77305768	77306027	FOXA1_chr10_77305864_77305865_355
chr10	77318920	77319193	FOXA1_chr10_77319037_77319038_410
chr10	77371934	77372097	FOXA1_chr10_77372036_77372037_595
chr10	77393015	77393308	FOXA1_chr10_77393151_77393152_268
chr10	77417464	77417748	FOXA1_chr10_77417584_77417585_409
chr10	77431226	77431479	FOXA1_chr10_77431320_77431321_521
chr10	77498323	77498604	FOXA1_chr10_77498471_77498472_261
chr10	77498919	77499221	FOXA1_chr10_77499061_77499062_304
chr10	77971375	77971606	FOXA1_chr10_77971490_77971491_317_ess
chr10	78528881	78529166	FOXA1_chr10_78529001_78529002_255
chr10	78805313	78805622	FOXA1_chr10_78805458_78805459_275
chr10	78894847	78895155	FOXA1_chr10_78894995_78894996_290
chr10	78932968	78933221	FOXA1_chr10_78933066_78933067_297
chr10	79049433	79049631	FOXA1_chr10_79049523_79049524_213_ess
chr10	79054308	79054506	FOXA1_chr10_79054396_79054397_263_ess
chr10	79086893	79087165	FOXA1_chr10_79087004_79087005_343_ess
chr10	79088399	79088530	FOXA1_chr10_79088457_79088458_255_ess
chr10	79093968	79094165	FOXA1_chr10_79094064_79094065_483_ess
chr10	79095468	79095614	FOXA1_chr10_79095530_79095531_217_ess
chr10	79127188	79127330	FOXA1_chr10_79127255_79127256_205_ess
chr10	79128678	79128827	FOXA1_chr10_79128741_79128742_479_ess
chr10	79128984	79129282	FOXA1_chr10_79129114_79129115_238_ess
chr10	79157748	79157849	FOXA1_chr10_79157776_79157777_523_ess
chr10	79158569	79158723	FOXA1_chr10_79158639_79158640_203_ess
chr10	79162966	79163155	FOXA1_chr10_79163051_79163052_265_ess
chr10	79183610	79183879	FOXA1_chr10_79183748_79183749_311_ess
chr10	79226649	79226863	FOXA1_chr10_79226749_79226750_190_ess
chr10	79229415	79229586	FOXA1_chr10_79229500_79229501_212_ess
chr10	79251267	79251458	FOXA1_chr10_79251353_79251354_207_ess
chr10	79251599	79251843	FOXA1_chr10_79251704_79251705_242_ess
chr10	79264939	79265119	FOXA1_chr10_79265020_79265021_210_ess
chr10	79358893	79359134	FOXA1_chr10_79359005_79359006_146_ess
chr10	79380327	79380616	FOXA1_chr10_79380461_79380462_250
chr10	8026850	8027019	FOXA1_chr10_8026924_8026925_262_ess
chr10	8063372	8063672	FOXA1_chr10_8063511_8063512_332_ess
chr10	8072374	8072648	FOXA1_chr10_8072515_8072516_216_ess
chr10	8077730	8077959	FOXA1_chr10_8077802_8077803_195_ess
chr10	8084948	8085234	FOXA1_chr10_8085075_8085076_539_ess
chr10	80925126	80925318	FOXA1_chr10_80925259_80925260_273
chr10	81002476	81002766	FOXA1_chr10_81002614_81002615_648
chr10	81040959	81041246	FOXA1_chr10_81041106_81041107_408
chr10	8121210	8121472	FOXA1_chr10_8121341_8121342_249_ess
chr10	8205048	8205331	FOXA1_chr10_8205193_8205194_337
chr10	82628392	82628707	FOXA1_chr10_82628540_82628541_397
chr10	82938393	82938661	FOXA1_chr10_82938524_82938525_244
chr10	8399795	8400085	FOXA1_chr10_8399918_8399919_309
chr10	8407548	8407827	FOXA1_chr10_8407664_8407665_661
chr10	84362270	84362499	FOXA1_chr10_84362359_84362360_278
chr10	85111338	85111606	FOXA1_chr10_85111461_85111462_295
chr10	85311997	85312294	FOXA1_chr10_85312147_85312148_269
chr10	86556598	86556917	FOXA1_chr10_86556748_86556749_421
chr10	87618920	87619168	FOXA1_chr10_87619034_87619035_321
chr10	88119213	88119489	FOXA1_chr10_88119325_88119326_488
chr10	88814140	88814441	FOXA1_chr10_88814279_88814280_241
chr10	89185752	89186038	FOXA1_chr10_89185875_89185876_338
chr10	89466675	89466964	FOXA1_chr10_89466803_89466804_445
chr10	89476784	89477046	FOXA1_chr10_89476932_89476933_259
chr10	90222	90494	FOXA1_chr10_90352_90353_324_ess
chr10	90713177	90713413	FOXA1_chr10_90713254_90713255_236
chr10	91236258	91236539	FOXA1_chr10_91236379_91236380_265
chr10	91590538	91590834	FOXA1_chr10_91590676_91590677_259
chr10	91690490	91690757	FOXA1_chr10_91690635_91690636_369
chr10	9205758	9205945	FOXA1_chr10_9205827_9205828_694
chr10	9219861	9220153	FOXA1_chr10_9219996_9219997_259
chr10	92892470	92892733	FOXA1_chr10_92892573_92892574_357
chr10	93445698	93445916	FOXA1_chr10_93445796_93445797_383
chr10	93722608	93722907	FOXA1_chr10_93722755_93722756_225
chr10	93746960	93747202	FOXA1_chr10_93747098_93747099_355
chr10	93775344	93775605	FOXA1_chr10_93775485_93775486_338
chr10	947165	947360	FOXA1_chr10_947194_947195_147_ess
chr10	95474688	95474976	FOXA1_chr10_95474818_95474819_649
chr10	95513311	95513596	FOXA1_chr10_95513454_95513455_229
chr10	95542486	95542777	FOXA1_chr10_95542623_95542624_316
chr10	96255460	96255777	FOXA1_chr10_96255610_96255611_274
chr10	96719309	96719597	FOXA1_chr10_96719458_96719459_262
chr10	970420	970645	FOXA1_chr10_970535_970536_286_ess
chr10	97327924	97328240	FOXA1_chr10_97328074_97328075_575
chr10	98611358	98611662	FOXA1_chr10_98611505_98611506_240
chr10	99279698	99280009	FOXA1_chr10_99279840_99279841_443
chr10	99331238	99331548	FOXA1_chr10_99331385_99331386_223
chr10	99395897	99396099	FOXA1_chr10_99396026_99396027_334
chr10	99451059	99451278	FOXA1_chr10_99451122_99451123_274
chr10	99551131	99551436	FOXA1_chr10_99551277_99551278_289_ess
chr10	99568064	99568300	FOXA1_chr10_99568157_99568158_168_ess
chr11	100632947	100633262	FOXA1_chr11_100633094_100633095_447
chr11	100902836	100903114	FOXA1_chr11_100902983_100902984_333
chr11	101113565	101113853	FOXA1_chr11_101113693_101113694_288
chr11	10114688	10114985	FOXA1_chr11_10114826_10114827_283
chr11	101436636	101436884	FOXA1_chr11_101436723_101436724_433
chr11	101441763	101442060	FOXA1_chr11_101441904_101441905_489
chr11	101974279	101974537	FOXA1_chr11_101974389_101974390_453
chr11	102014677	102014964	FOXA1_chr11_102014802_102014803_326
chr11	102120122	102120406	FOXA1_chr11_102120249_102120250_269
chr11	102242181	102242459	FOXA1_chr11_102242314_102242315_285
chr11	102451522	102451826	FOXA1_chr11_102451672_102451673_268
chr11	102718478	102718755	FOXA1_chr11_102718594_102718595_228
chr11	10352089	10352392	FOXA1_chr11_10352231_10352232_553
chr11	104264469	104264783	FOXA1_chr11_104264615_104264616_226
chr11	105741563	105741872	FOXA1_chr11_105741710_105741711_227
chr11	107689580	107689878	FOXA1_chr11_107689711_107689712_210
chr11	107830998	107831184	FOXA1_chr11_107831107_107831108_297
chr11	108483215	108483452	FOXA1_chr11_108483332_108483333_245
chr11	108586789	108587053	FOXA1_chr11_108586897_108586898_277
chr11	110763558	110763870	FOXA1_chr11_110763702_110763703_310
chr11	110894212	110894451	FOXA1_chr11_110894349_110894350_403
chr11	111334740	111334965	FOXA1_chr11_111334847_111334848_484
chr11	111363352	111363608	FOXA1_chr11_111363442_111363443_548
chr11	111402581	111402833	FOXA1_chr11_111402698_111402699_394
chr11	111403108	111403421	FOXA1_chr11_111403252_111403253_300
chr11	112241627	112241923	FOXA1_chr11_112241772_112241773_379
chr11	112293213	112293328	FOXA1_chr11_112293220_112293221_317
chr11	114017780	114018016	FOXA1_chr11_114017851_114017852_275
chr11	114031766	114031939	FOXA1_chr11_114031794_114031795_269
chr11	114179313	114179531	FOXA1_chr11_114179426_114179427_501
chr11	114233751	114234016	FOXA1_chr11_114233862_114233863_344
chr11	114316004	114316201	FOXA1_chr11_114316112_114316113_426
chr11	114325514	114325751	FOXA1_chr11_114325623_114325624_260
chr11	11454838	11455088	FOXA1_chr11_11454954_11454955_552
chr11	114721477	114721732	FOXA1_chr11_114721626_114721627_263
chr11	115357144	115357351	FOXA1_chr11_115357281_115357282_256
chr11	115409757	115410009	FOXA1_chr11_115409865_115409866_273
chr11	115498425	115498705	FOXA1_chr11_115498559_115498560_332
chr11	115550365	115550639	FOXA1_chr11_115550481_115550482_547
chr11	115687992	115688285	FOXA1_chr11_115688116_115688117_325
chr11	115724740	115725018	FOXA1_chr11_115724856_115724857_392
chr11	115921120	115921412	FOXA1_chr11_115921268_115921269_490
chr11	115964161	115964444	FOXA1_chr11_115964276_115964277_235
chr11	11606063	11606311	FOXA1_chr11_11606211_11606212_301
chr11	116749905	116750220	FOXA1_chr11_116750054_116750055_274
chr11	116808291	116808579	FOXA1_chr11_116808421_116808422_271
chr11	117490156	117490439	FOXA1_chr11_117490281_117490282_297
chr11	117528491	117528739	FOXA1_chr11_117528608_117528609_261
chr11	117703331	117703637	FOXA1_chr11_117703475_117703476_484
chr11	117717856	117718162	FOXA1_chr11_117717997_117717998_369
chr11	117888003	117888269	FOXA1_chr11_117888117_117888118_388
chr11	118057812	118058120	FOXA1_chr11_118057961_118057962_387
chr11	118241590	118241875	FOXA1_chr11_118241716_118241717_282_ess
chr11	118247143	118247452	FOXA1_chr11_118247289_118247290_334_ess
chr11	118277422	118277613	FOXA1_chr11_118277513_118277514_213_ess
chr11	118366448	118366715	FOXA1_chr11_118366560_118366561_251
chr11	118545603	118545884	FOXA1_chr11_118545728_118545729_337
chr11	119157139	119157444	FOXA1_chr11_119157289_119157290_299_ess
chr11	119361240	119361491	FOXA1_chr11_119361364_119361365_453
chr11	119481321	119481545	FOXA1_chr11_119481419_119481420_348
chr11	119590636	119590925	FOXA1_chr11_119590764_119590765_307
chr11	120260086	120260321	FOXA1_chr11_120260156_120260157_262
chr11	120284354	120284592	FOXA1_chr11_120284477_120284478_431
chr11	120606331	120606546	FOXA1_chr11_120606429_120606430_250
chr11	120626793	120627050	FOXA1_chr11_120626918_120626919_361
chr11	120637196	120637484	FOXA1_chr11_120637335_120637336_393
chr11	120808604	120808897	FOXA1_chr11_120808741_120808742_243
chr11	120815826	120816058	FOXA1_chr11_120815935_120815936_324
chr11	120912609	120912869	FOXA1_chr11_120912753_120912754_221
chr11	121251012	121251322	FOXA1_chr11_121251154_121251155_402
chr11	121326300	121326482	FOXA1_chr11_121326314_121326315_354
chr11	121488743	121489036	FOXA1_chr11_121488886_121488887_313
chr11	121523944	121524236	FOXA1_chr11_121524069_121524070_284
chr11	121649844	121650147	FOXA1_chr11_121649983_121649984_333
chr11	121654863	121655162	FOXA1_chr11_121655010_121655011_528
chr11	12248492	12248778	FOXA1_chr11_12248642_12248643_397
chr11	123136855	123137096	FOXA1_chr11_123136982_123136983_215
chr11	123180671	123180924	FOXA1_chr11_123180767_123180768_268
chr11	124657115	124657408	FOXA1_chr11_124657262_124657263_349
chr11	124823622	124823847	FOXA1_chr11_124823691_124823692_237_ess
chr11	124842328	124842579	FOXA1_chr11_124842442_124842443_287_ess
chr11	12499104	12499376	FOXA1_chr11_12499220_12499221_240
chr11	126080154	126080431	FOXA1_chr11_126080279_126080280_361
chr11	126083099	126083387	FOXA1_chr11_126083239_126083240_281
chr11	126115974	126116237	FOXA1_chr11_126116096_126116097_275
chr11	126130275	126130585	FOXA1_chr11_126130416_126130417_247
chr11	126147773	126148028	FOXA1_chr11_126147910_126147911_275
chr11	126156857	126157149	FOXA1_chr11_126157001_126157002_262
chr11	126304421	126304702	FOXA1_chr11_126304570_126304571_174_ess
chr11	126327511	126327761	FOXA1_chr11_126327609_126327610_146_ess
chr11	126333154	126333435	FOXA1_chr11_126333295_126333296_202_ess
chr11	126365581	126365651	FOXA1_chr11_126365604_126365605_323_ess
chr11	126368992	126369234	FOXA1_chr11_126369116_126369117_163_ess
chr11	126382664	126382858	FOXA1_chr11_126382799_126382800_204_ess
chr11	127044623	127044921	FOXA1_chr11_127044754_127044755_279
chr11	12723735	12724043	FOXA1_chr11_12723885_12723886_314
chr11	128042256	128042524	FOXA1_chr11_128042364_128042365_306
chr11	128061385	128061627	FOXA1_chr11_128061502_128061503_664
chr11	128607951	128608234	FOXA1_chr11_128608081_128608082_364
chr11	129324602	129324904	FOXA1_chr11_129324747_129324748_441
chr11	129457390	129457661	FOXA1_chr11_129457515_129457516_312
chr11	130042056	130042360	FOXA1_chr11_130042198_130042199_239
chr11	130510456	130510749	FOXA1_chr11_130510581_130510582_312
chr11	130533263	130533548	FOXA1_chr11_130533389_130533390_516
chr11	130622318	130622621	FOXA1_chr11_130622459_130622460_243
chr11	130705874	130706184	FOXA1_chr11_130706022_130706023_470
chr11	130762741	130763001	FOXA1_chr11_130762860_130762861_628
chr11	131044886	131045162	FOXA1_chr11_131044998_131044999_254
chr11	133263408	133263704	FOXA1_chr11_133263544_133263545_257
chr11	133559432	133559725	FOXA1_chr11_133559558_133559559_288
chr11	133599726	133599991	FOXA1_chr11_133599860_133599861_275
chr11	134008709	134008972	FOXA1_chr11_134008857_134008858_279
chr11	134170347	134170618	FOXA1_chr11_134170464_134170465_273_ess
chr11	134206812	134207082	FOXA1_chr11_134206938_134206939_178_ess
chr11	134497651	134497895	FOXA1_chr11_134497758_134497759_284
chr11	134608297	134608597	FOXA1_chr11_134608431_134608432_354
chr11	13781221	13781525	FOXA1_chr11_13781369_13781370_462
chr11	14030021	14030327	FOXA1_chr11_14030167_14030168_195
chr11	14907371	14907665	FOXA1_chr11_14907515_14907516_209
chr11	15202673	15202959	FOXA1_chr11_15202794_15202795_239
chr11	15708018	15708287	FOXA1_chr11_15708131_15708132_311
chr11	16154733	16154999	FOXA1_chr11_16154845_16154846_305
chr11	16893708	16894012	FOXA1_chr11_16893843_16893844_330
chr11	16987270	16987520	FOXA1_chr11_16987389_16987390_291
chr11	17004863	17005124	FOXA1_chr11_17004958_17004959_199
chr11	17239331	17239625	FOXA1_chr11_17239476_17239477_312
chr11	17413714	17413959	FOXA1_chr11_17413832_17413833_273
chr11	17439547	17439794	FOXA1_chr11_17439659_17439660_271
chr11	1796622	1796861	FOXA1_chr11_1796724_1796725_682
chr11	18575435	18575692	FOXA1_chr11_18575582_18575583_230_ess
chr11	19981382	19981682	FOXA1_chr11_19981514_19981515_317
chr11	21552905	21553163	FOXA1_chr11_21553034_21553035_453
chr11	22753137	22753393	FOXA1_chr11_22753258_22753259_205
chr11	24342620	24342903	FOXA1_chr11_24342734_24342735_253
chr11	24458076	24458302	FOXA1_chr11_24458207_24458208_411
chr11	24716444	24716628	FOXA1_chr11_24716590_24716591_219
chr11	24828994	24829278	FOXA1_chr11_24829133_24829134_484
chr11	26583610	26583895	FOXA1_chr11_26583727_26583728_401
chr11	27173988	27174285	FOXA1_chr11_27174134_27174135_522
chr11	27296511	27296790	FOXA1_chr11_27296642_27296643_193
chr11	27402021	27402311	FOXA1_chr11_27402145_27402146_240
chr11	27464426	27464707	FOXA1_chr11_27464570_27464571_310
chr11	28400350	28400613	FOXA1_chr11_28400480_28400481_274
chr11	30350386	30350692	FOXA1_chr11_30350525_30350526_335
chr11	30407377	30407600	FOXA1_chr11_30407525_30407526_298
chr11	30422945	30423206	FOXA1_chr11_30423072_30423073_426
chr11	31246658	31246936	FOXA1_chr11_31246785_31246786_361
chr11	32061046	32061331	FOXA1_chr11_32061164_32061165_265
chr11	32161508	32161815	FOXA1_chr11_32161646_32161647_220
chr11	32478440	32478747	FOXA1_chr11_32478590_32478591_243
chr11	34168912	34169167	FOXA1_chr11_34169026_34169027_281
chr11	34274737	34274992	FOXA1_chr11_34274855_34274856_457
chr11	34317119	34317355	FOXA1_chr11_34317187_34317188_279
chr11	34570687	34570976	FOXA1_chr11_34570808_34570809_479
chr11	34640381	34640587	FOXA1_chr11_34640503_34640504_670
chr11	34750288	34750551	FOXA1_chr11_34750386_34750387_515
chr11	34757231	34757499	FOXA1_chr11_34757364_34757365_606
chr11	34977239	34977522	FOXA1_chr11_34977360_34977361_361
chr11	35365911	35366196	FOXA1_chr11_35366061_35366062_392
chr11	35491731	35492032	FOXA1_chr11_35491869_35491870_520
chr11	35847204	35847496	FOXA1_chr11_35847353_35847354_322
chr11	35873638	35873917	FOXA1_chr11_35873780_35873781_413
chr11	35894164	35894428	FOXA1_chr11_35894288_35894289_544
chr11	35969810	35970053	FOXA1_chr11_35969942_35969943_483
chr11	36541028	36541307	FOXA1_chr11_36541159_36541160_271
chr11	36638578	36638819	FOXA1_chr11_36638726_36638727_380
chr11	37104427	37104710	FOXA1_chr11_37104553_37104554_272
chr11	38365558	38365835	FOXA1_chr11_38365701_38365702_247
chr11	38384977	38385257	FOXA1_chr11_38385088_38385089_233
chr11	38460944	38461204	FOXA1_chr11_38461059_38461060_405
chr11	3942505	3942810	FOXA1_chr11_3942648_3942649_309
chr11	39597143	39597317	FOXA1_chr11_39597257_39597258_229
chr11	39732033	39732339	FOXA1_chr11_39732171_39732172_306
chr11	40329337	40329549	FOXA1_chr11_40329381_40329382_445
chr11	44589369	44589618	FOXA1_chr11_44589451_44589452_429
chr11	44978944	44979251	FOXA1_chr11_44979094_44979095_579
chr11	44979953	44980211	FOXA1_chr11_44980073_44980074_288
chr11	45848560	45848849	FOXA1_chr11_45848706_45848707_271
chr11	46519352	46519652	FOXA1_chr11_46519501_46519502_242
chr11	47234384	47234684	FOXA1_chr11_47234532_47234533_246
chr11	47539236	47539437	FOXA1_chr11_47539313_47539314_186_ess
chr11	48011094	48011396	FOXA1_chr11_48011235_48011236_305
chr11	48041931	48042208	FOXA1_chr11_48042071_48042072_314
chr11	48055891	48056144	FOXA1_chr11_48055981_48055982_396
chr11	48086542	48086850	FOXA1_chr11_48086681_48086682_280
chr11	57321208	57321464	FOXA1_chr11_57321309_57321310_393
chr11	57477879	57478178	FOXA1_chr11_57478018_57478019_349
chr11	57762654	57762959	FOXA1_chr11_57762801_57762802_195_ess
chr11	57765145	57765458	FOXA1_chr11_57765291_57765292_322_ess
chr11	57772488	57772760	FOXA1_chr11_57772608_57772609_364_ess
chr11	57778563	57778784	FOXA1_chr11_57778662_57778663_330_ess
chr11	57779422	57779710	FOXA1_chr11_57779566_57779567_268_ess
chr11	57781693	57781872	FOXA1_chr11_57781774_57781775_219_ess
chr11	57800624	57800905	FOXA1_chr11_57800741_57800742_354
chr11	59273405	59273716	FOXA1_chr11_59273548_59273549_241
chr11	60382496	60382740	FOXA1_chr11_60382601_60382602_498
chr11	60401669	60401969	FOXA1_chr11_60401805_60401806_330
chr11	60740651	60740908	FOXA1_chr11_60740773_60740774_285
chr11	60880962	60881259	FOXA1_chr11_60881110_60881111_165_ess
chr11	60890177	60890462	FOXA1_chr11_60890309_60890310_199_ess
chr11	60942302	60942590	FOXA1_chr11_60942440_60942441_303_ess
chr11	60943242	60943504	FOXA1_chr11_60943364_60943365_354_ess
chr11	61378700	61378958	FOXA1_chr11_61378846_61378847_305
chr11	61489100	61489276	FOXA1_chr11_61489177_61489178_257
chr11	61538315	61538598	FOXA1_chr11_61538458_61538459_287
chr11	61601631	61601868	FOXA1_chr11_61601749_61601750_277
chr11	61626842	61627038	FOXA1_chr11_61626917_61626918_301
chr11	62012567	62012830	FOXA1_chr11_62012681_62012682_212_ess
chr11	62323784	62324082	FOXA1_chr11_62323922_62323923_267
chr11	62426863	62427157	FOXA1_chr11_62427004_62427005_457
chr11	62508322	62508591	FOXA1_chr11_62508427_62508428_656
chr11	62542182	62542332	FOXA1_chr11_62542263_62542264_195_ess
chr11	62560908	62561132	FOXA1_chr11_62561041_62561042_541_ess
chr11	62640866	62641055	FOXA1_chr11_62640886_62640887_232_ess
chr11	6434073	6434324	FOXA1_chr11_6434198_6434199_254
chr11	64843210	64843344	FOXA1_chr11_64843271_64843272_250_ess
chr11	65027723	65027849	FOXA1_chr11_65027774_65027775_200_ess
chr11	65251551	65251792	FOXA1_chr11_65251664_65251665_231
chr11	65371253	65371509	FOXA1_chr11_65371397_65371398_260_ess
chr11	65479276	65479590	FOXA1_chr11_65479426_65479427_270
chr11	65541713	65542025	FOXA1_chr11_65541862_65541863_330
chr11	65989040	65989323	FOXA1_chr11_65989167_65989168_179_ess
chr11	66309948	66310128	FOXA1_chr11_66310029_66310030_259_ess
chr11	6638005	6638207	FOXA1_chr11_6638096_6638097_196_ess
chr11	67027762	67028051	FOXA1_chr11_67027898_67027899_564
chr11	67345999	67346288	FOXA1_chr11_67346119_67346120_403
chr11	67468189	67468296	FOXA1_chr11_67468241_67468242_158_ess
chr11	67521234	67521544	FOXA1_chr11_67521380_67521381_217_ess
chr11	68076691	68076954	FOXA1_chr11_68076835_68076836_213_ess
chr11	68081759	68082030	FOXA1_chr11_68081874_68081875_282_ess
chr11	68099679	68099963	FOXA1_chr11_68099815_68099816_213_ess
chr11	68106723	68106974	FOXA1_chr11_68106839_68106840_151_ess
chr11	68118802	68119102	FOXA1_chr11_68118946_68118947_231_ess
chr11	68142073	68142258	FOXA1_chr11_68142145_68142146_146_ess
chr11	68147145	68147330	FOXA1_chr11_68147217_68147218_305_ess
chr11	68342743	68342967	FOXA1_chr11_68342846_68342847_267
chr11	68380451	68380690	FOXA1_chr11_68380537_68380538_421
chr11	69106465	69106698	FOXA1_chr11_69106571_69106572_247
chr11	69114965	69115246	FOXA1_chr11_69115094_69115095_235
chr11	69122733	69122964	FOXA1_chr11_69122836_69122837_431
chr11	69274669	69274936	FOXA1_chr11_69274805_69274806_248
chr11	69301683	69301954	FOXA1_chr11_69301821_69301822_263
chr11	69442793	69443017	FOXA1_chr11_69442893_69442894_638
chr11	69515344	69515611	FOXA1_chr11_69515458_69515459_410
chr11	69891645	69891889	FOXA1_chr11_69891772_69891773_280
chr11	70034826	70035056	FOXA1_chr11_70034913_70034914_231
chr11	70048817	70048999	FOXA1_chr11_70048904_70048905_281
chr11	70068083	70068355	FOXA1_chr11_70068224_70068225_268
chr11	70183515	70183766	FOXA1_chr11_70183636_70183637_255
chr11	70212320	70212548	FOXA1_chr11_70212426_70212427_257
chr11	70805915	70806190	FOXA1_chr11_70806022_70806023_291
chr11	70935457	70935698	FOXA1_chr11_70935604_70935605_247
chr11	71180021	71180327	FOXA1_chr11_71180169_71180170_480
chr11	71206212	71206525	FOXA1_chr11_71206362_71206363_507
chr11	71284008	71284276	FOXA1_chr11_71284133_71284134_293
chr11	71306429	71306677	FOXA1_chr11_71306516_71306517_277
chr11	72359071	72359338	FOXA1_chr11_72359220_72359221_205_ess
chr11	72398178	72398319	FOXA1_chr11_72398239_72398240_332_ess
chr11	72414661	72414912	FOXA1_chr11_72414762_72414763_188_ess
chr11	72431112	72431341	FOXA1_chr11_72431223_72431224_189_ess
chr11	73072822	73073078	FOXA1_chr11_73072970_73072971_321
chr11	73452833	73453124	FOXA1_chr11_73452960_73452961_240
chr11	74069201	74069398	FOXA1_chr11_74069271_74069272_359
chr11	74443122	74443398	FOXA1_chr11_74443258_74443259_189_ess
chr11	74546785	74547056	FOXA1_chr11_74546925_74546926_322
chr11	75288990	75289296	FOXA1_chr11_75289133_75289134_248
chr11	7533248	7533503	FOXA1_chr11_7533385_7533386_236
chr11	7538821	7539097	FOXA1_chr11_7538963_7538964_341
chr11	7577905	7578214	FOXA1_chr11_7578054_7578055_280
chr11	76096615	76096921	FOXA1_chr11_76096757_76096758_291
chr11	7645406	7645694	FOXA1_chr11_7645527_7645528_246
chr11	76788710	76789009	FOXA1_chr11_76788855_76788856_569
chr11	76824998	76825221	FOXA1_chr11_76825072_76825073_334
chr11	76836280	76836559	FOXA1_chr11_76836414_76836415_468
chr11	77407727	77408020	FOXA1_chr11_77407870_77407871_315
chr11	78311859	78312161	FOXA1_chr11_78312009_78312010_353
chr11	78416373	78416535	FOXA1_chr11_78416430_78416431_148_ess
chr11	78474500	78474746	FOXA1_chr11_78474634_78474635_289_ess
chr11	78540217	78540478	FOXA1_chr11_78540319_78540320_272_ess
chr11	78606754	78607020	FOXA1_chr11_78606872_78606873_419_ess
chr11	78613174	78613489	FOXA1_chr11_78613322_78613323_222_ess
chr11	78801412	78801713	FOXA1_chr11_78801556_78801557_396
chr11	78907598	78907871	FOXA1_chr11_78907742_78907743_457
chr11	78954244	78954542	FOXA1_chr11_78954380_78954381_258
chr11	79116692	79116921	FOXA1_chr11_79116798_79116799_334
chr11	79417319	79417605	FOXA1_chr11_79417469_79417470_235
chr11	81112808	81113074	FOXA1_chr11_81112956_81112957_733
chr11	82267272	82267563	FOXA1_chr11_82267400_82267401_268
chr11	82634064	82634337	FOXA1_chr11_82634200_82634201_385
chr11	82640110	82640348	FOXA1_chr11_82640217_82640218_275
chr11	82843468	82843737	FOXA1_chr11_82843574_82843575_276
chr11	83092875	83093152	FOXA1_chr11_83093002_83093003_464
chr11	83160540	83160803	FOXA1_chr11_83160681_83160682_209_ess
chr11	83337122	83337404	FOXA1_chr11_83337260_83337261_254
chr11	83410937	83411251	FOXA1_chr11_83411087_83411088_282
chr11	83648712	83648940	FOXA1_chr11_83648793_83648794_272
chr11	84269120	84269331	FOXA1_chr11_84269168_84269169_293
chr11	84437525	84437839	FOXA1_chr11_84437673_84437674_248
chr11	84637145	84637413	FOXA1_chr11_84637277_84637278_275
chr11	85137641	85137881	FOXA1_chr11_85137791_85137792_339
chr11	85188069	85188351	FOXA1_chr11_85188219_85188220_464
chr11	86124349	86124619	FOXA1_chr11_86124474_86124475_434
chr11	86314732	86314905	FOXA1_chr11_86314783_86314784_259_ess
chr11	86706410	86706698	FOXA1_chr11_86706543_86706544_530
chr11	86940181	86940493	FOXA1_chr11_86940331_86940332_352
chr11	87356565	87356871	FOXA1_chr11_87356712_87356713_252
chr11	88200231	88200485	FOXA1_chr11_88200343_88200344_292
chr11	90669171	90669485	FOXA1_chr11_90669318_90669319_344
chr11	9076762	9076979	FOXA1_chr11_9076821_9076822_312
chr11	91308072	91308347	FOXA1_chr11_91308220_91308221_463
chr11	91608764	91609060	FOXA1_chr11_91608892_91608893_299
chr11	91932472	91932781	FOXA1_chr11_91932616_91932617_353
chr11	91998516	91998828	FOXA1_chr11_91998665_91998666_257
chr11	92088583	92088857	FOXA1_chr11_92088689_92088690_240
chr11	92122565	92122843	FOXA1_chr11_92122689_92122690_356
chr11	92238405	92238678	FOXA1_chr11_92238555_92238556_304
chr11	92707206	92707482	FOXA1_chr11_92707324_92707325_269
chr11	94196376	94196656	FOXA1_chr11_94196512_94196513_364
chr11	94837993	94838261	FOXA1_chr11_94838138_94838139_620
chr11	94845667	94845982	FOXA1_chr11_94845813_94845814_497
chr11	95459236	95459454	FOXA1_chr11_95459287_95459288_285
chr11	95975412	95975636	FOXA1_chr11_95975511_95975512_311
chr11	98057004	98057244	FOXA1_chr11_98057149_98057150_265
chr11	9868636	9868934	FOXA1_chr11_9868776_9868777_309
chr11	99937425	99937671	FOXA1_chr11_99937569_99937570_324
chr12	100141936	100142193	FOXA1_chr12_100142039_100142040_279
chr12	100209034	100209262	FOXA1_chr12_100209116_100209117_306_ess
chr12	101360883	101361080	FOXA1_chr12_101360919_101360920_248_ess
chr12	101431680	101431981	FOXA1_chr12_101431828_101431829_251_ess
chr12	101436233	101436497	FOXA1_chr12_101436379_101436380_216_ess
chr12	101459924	101460134	FOXA1_chr12_101460028_101460029_353
chr12	101608408	101608713	FOXA1_chr12_101608546_101608547_721
chr12	101909332	101909552	FOXA1_chr12_101909432_101909433_356
chr12	101938140	101938437	FOXA1_chr12_101938277_101938278_249
chr12	101945437	101945685	FOXA1_chr12_101945548_101945549_264
chr12	102503090	102503393	FOXA1_chr12_102503225_102503226_264
chr12	102515579	102515849	FOXA1_chr12_102515698_102515699_294
chr12	103373118	103373326	FOXA1_chr12_103373201_103373202_518
chr12	103524506	103524811	FOXA1_chr12_103524653_103524654_416
chr12	103909814	103910116	FOXA1_chr12_103909960_103909961_376
chr12	104084353	104084610	FOXA1_chr12_104084490_104084491_155_ess
chr12	104154981	104155256	FOXA1_chr12_104155107_104155108_159_ess
chr12	104167627	104167921	FOXA1_chr12_104167777_104167778_273_ess
chr12	104171745	104172039	FOXA1_chr12_104171875_104171876_294_ess
chr12	104177977	104178191	FOXA1_chr12_104178071_104178072_343_ess
chr12	104180491	104180772	FOXA1_chr12_104180626_104180627_262_ess
chr12	104182249	104182545	FOXA1_chr12_104182388_104182389_201_ess
chr12	104183170	104183352	FOXA1_chr12_104183245_104183246_305_ess
chr12	104371401	104371675	FOXA1_chr12_104371547_104371548_617
chr12	105353052	105353335	FOXA1_chr12_105353174_105353175_326
chr12	1054624	1054896	FOXA1_chr12_1054735_1054736_332
chr12	105860634	105860895	FOXA1_chr12_105860751_105860752_348
chr12	105912762	105913039	FOXA1_chr12_105912912_105912913_373
chr12	106032123	106032400	FOXA1_chr12_106032245_106032246_354
chr12	106096492	106096754	FOXA1_chr12_106096614_106096615_256
chr12	106178802	106178941	FOXA1_chr12_106178861_106178862_369
chr12	106195769	106196063	FOXA1_chr12_106195913_106195914_386
chr12	106234681	106234975	FOXA1_chr12_106234807_106234808_265
chr12	106235799	106236058	FOXA1_chr12_106235918_106235919_379
chr12	106358277	106358550	FOXA1_chr12_106358422_106358423_284
chr12	106645040	106645293	FOXA1_chr12_106645124_106645125_375
chr12	107236752	107237054	FOXA1_chr12_107236892_107236893_356
chr12	107487345	107487660	FOXA1_chr12_107487491_107487492_262
chr12	107520609	107520913	FOXA1_chr12_107520751_107520752_244
chr12	108181699	108181897	FOXA1_chr12_108181821_108181822_329
chr12	108985847	108986141	FOXA1_chr12_108985974_108985975_349
chr12	109754030	109754314	FOXA1_chr12_109754166_109754167_289_ess
chr12	109784053	109784166	FOXA1_chr12_109784093_109784094_298_ess
chr12	109864433	109864655	FOXA1_chr12_109864529_109864530_301_ess
chr12	109865035	109865285	FOXA1_chr12_109865148_109865149_293_ess
chr12	109872005	109872198	FOXA1_chr12_109872100_109872101_158_ess
chr12	109873838	109874073	FOXA1_chr12_109873931_109873932_166_ess
chr12	109875527	109875774	FOXA1_chr12_109875653_109875654_199_ess
chr12	110704827	110705062	FOXA1_chr12_110704963_110704964_228
chr12	110937380	110937660	FOXA1_chr12_110937497_110937498_280
chr12	110964811	110965090	FOXA1_chr12_110964959_110964960_497
chr12	110992684	110992923	FOXA1_chr12_110992757_110992758_606
chr12	111037314	111037607	FOXA1_chr12_111037458_111037459_273
chr12	112839445	112839717	FOXA1_chr12_112839581_112839582_376
chr12	113619287	113619604	FOXA1_chr12_113619436_113619437_222
chr12	114530517	114530756	FOXA1_chr12_114530590_114530591_324
chr12	115473293	115473559	FOXA1_chr12_115473404_115473405_254
chr12	115764000	115764306	FOXA1_chr12_115764146_115764147_280
chr12	115872930	115873189	FOXA1_chr12_115873080_115873081_360
chr12	115923121	115923307	FOXA1_chr12_115923190_115923191_163_ess
chr12	115956698	115956998	FOXA1_chr12_115956835_115956836_257_ess
chr12	115998880	115999138	FOXA1_chr12_115999024_115999025_215_ess
chr12	116005872	116006158	FOXA1_chr12_116006020_116006021_224_ess
chr12	116019469	116019734	FOXA1_chr12_116019578_116019579_217_ess
chr12	116028609	116028871	FOXA1_chr12_116028732_116028733_304_ess
chr12	116059976	116060236	FOXA1_chr12_116060096_116060097_181_ess
chr12	116064516	116064827	FOXA1_chr12_116064661_116064662_161_ess
chr12	116078533	116078783	FOXA1_chr12_116078624_116078625_146_ess
chr12	116099679	116099941	FOXA1_chr12_116099806_116099807_146_ess
chr12	116114152	116114416	FOXA1_chr12_116114262_116114263_247_ess
chr12	116121756	116121951	FOXA1_chr12_116121842_116121843_240_ess
chr12	116133203	116133479	FOXA1_chr12_116133317_116133318_184_ess
chr12	116161533	116161838	FOXA1_chr12_116161674_116161675_244_ess
chr12	116200891	116201161	FOXA1_chr12_116201019_116201020_213_ess
chr12	116236211	116236456	FOXA1_chr12_116236319_116236320_342_ess
chr12	116257237	116257471	FOXA1_chr12_116257335_116257336_152_ess
chr12	116263510	116263819	FOXA1_chr12_116263650_116263651_194_ess
chr12	116264627	116264857	FOXA1_chr12_116264756_116264757_295_ess
chr12	116265799	116266076	FOXA1_chr12_116265948_116265949_221_ess
chr12	116268036	116268277	FOXA1_chr12_116268140_116268141_181_ess
chr12	116275016	116275323	FOXA1_chr12_116275166_116275167_191_ess
chr12	116275744	116276022	FOXA1_chr12_116275876_116275877_543_ess
chr12	116288009	116288286	FOXA1_chr12_116288122_116288123_426_ess
chr12	116290286	116290537	FOXA1_chr12_116290388_116290389_225_ess
chr12	116294668	116294959	FOXA1_chr12_116294792_116294793_305_ess
chr12	116299122	116299294	FOXA1_chr12_116299202_116299203_505_ess
chr12	116299655	116299835	FOXA1_chr12_116299764_116299765_245_ess
chr12	116311394	116311669	FOXA1_chr12_116311544_116311545_395_ess
chr12	116320155	116320398	FOXA1_chr12_116320270_116320271_157_ess
chr12	116376459	116376707	FOXA1_chr12_116376552_116376553_404
chr12	116449347	116449655	FOXA1_chr12_116449496_116449497_250
chr12	116503278	116503532	FOXA1_chr12_116503377_116503378_627
chr12	116698134	116698364	FOXA1_chr12_116698282_116698283_284
chr12	116773257	116773515	FOXA1_chr12_116773367_116773368_231
chr12	11684018	11684298	FOXA1_chr12_11684160_11684161_236
chr12	116980102	116980396	FOXA1_chr12_116980245_116980246_219
chr12	117142993	117143281	FOXA1_chr12_117143115_117143116_470
chr12	117342763	117343061	FOXA1_chr12_117342903_117342904_225
chr12	117495085	117495371	FOXA1_chr12_117495225_117495226_507
chr12	117507622	117507874	FOXA1_chr12_117507733_117507734_300
chr12	117518875	117519158	FOXA1_chr12_117519009_117519010_265
chr12	119118415	119118720	FOXA1_chr12_119118556_119118557_259
chr12	119199034	119199295	FOXA1_chr12_119199132_119199133_249
chr12	120325490	120325775	FOXA1_chr12_120325622_120325623_229
chr12	120885626	120885791	FOXA1_chr12_120885735_120885736_349
chr12	121166464	121166698	FOXA1_chr12_121166550_121166551_368
chr12	121227376	121227615	FOXA1_chr12_121227479_121227480_356
chr12	121633306	121633549	FOXA1_chr12_121633402_121633403_237
chr12	121748921	121749150	FOXA1_chr12_121749031_121749032_586
chr12	121754894	121755187	FOXA1_chr12_121755031_121755032_275
chr12	122063033	122063301	FOXA1_chr12_122063161_122063162_272
chr12	122097946	122098208	FOXA1_chr12_122098093_122098094_339
chr12	122468031	122468278	FOXA1_chr12_122468151_122468152_269
chr12	122836267	122836394	FOXA1_chr12_122836309_122836310_252_ess
chr12	122841540	122841727	FOXA1_chr12_122841622_122841623_180_ess
chr12	122888564	122888782	FOXA1_chr12_122888661_122888662_419_ess
chr12	123094801	123095100	FOXA1_chr12_123094936_123094937_258
chr12	123519265	123519431	FOXA1_chr12_123519336_123519337_292_ess
chr12	12398337	12398610	FOXA1_chr12_12398463_12398464_311
chr12	124130741	124131034	FOXA1_chr12_124130867_124130868_355
chr12	124162488	124162798	FOXA1_chr12_124162632_124162633_222
chr12	124188555	124188796	FOXA1_chr12_124188681_124188682_313
chr12	124232077	124232312	FOXA1_chr12_124232184_124232185_318
chr12	124318511	124318786	FOXA1_chr12_124318645_124318646_251
chr12	124360325	124360605	FOXA1_chr12_124360454_124360455_285
chr12	124365770	124366049	FOXA1_chr12_124365893_124365894_209
chr12	124827801	124828070	FOXA1_chr12_124827931_124827932_377
chr12	124895244	124895500	FOXA1_chr12_124895335_124895336_311
chr12	12576237	12576527	FOXA1_chr12_12576358_12576359_230
chr12	12583008	12583288	FOXA1_chr12_12583135_12583136_327
chr12	12819852	12820165	FOXA1_chr12_12820002_12820003_591
chr12	130098107	130098410	FOXA1_chr12_130098248_130098249_254
chr12	130838268	130838539	FOXA1_chr12_130838391_130838392_261_ess
chr12	131737240	131737500	FOXA1_chr12_131737386_131737387_235_ess
chr12	131796206	131796368	FOXA1_chr12_131796278_131796279_342_ess
chr12	132178930	132179203	FOXA1_chr12_132179061_132179062_181_ess
chr12	13223287	13223547	FOXA1_chr12_13223412_13223413_258
chr12	132491268	132491574	FOXA1_chr12_132491405_132491406_269
chr12	132623166	132623393	FOXA1_chr12_132623274_132623275_315
chr12	14207939	14208156	FOXA1_chr12_14208054_14208055_321
chr12	14869110	14869403	FOXA1_chr12_14869235_14869236_376
chr12	1519273	1519544	FOXA1_chr12_1519403_1519404_259
chr12	15273958	15274211	FOXA1_chr12_15274104_15274105_314
chr12	15863433	15863691	FOXA1_chr12_15863562_15863563_181_ess
chr12	15911561	15911852	FOXA1_chr12_15911695_15911696_175_ess
chr12	15937920	15938222	FOXA1_chr12_15938060_15938061_235_ess
chr12	16531749	16532049	FOXA1_chr12_16531897_16531898_284
chr12	19130925	19131225	FOXA1_chr12_19131062_19131063_238
chr12	191773	192075	FOXA1_chr12_191909_191910_220
chr12	2146243	2146546	FOXA1_chr12_2146386_2146387_250
chr12	2160184	2160497	FOXA1_chr12_2160330_2160331_224
chr12	2161552	2161849	FOXA1_chr12_2161696_2161697_298
chr12	21888495	21888750	FOXA1_chr12_21888608_21888609_316
chr12	23186980	23187281	FOXA1_chr12_23187118_23187119_291
chr12	23235469	23235760	FOXA1_chr12_23235599_23235600_365
chr12	24069934	24070190	FOXA1_chr12_24070048_24070049_253
chr12	24754769	24755056	FOXA1_chr12_24754888_24754889_239
chr12	25404893	25405212	FOXA1_chr12_25405043_25405044_331
chr12	26769243	26769496	FOXA1_chr12_26769365_26769366_396
chr12	26891655	26891923	FOXA1_chr12_26891765_26891766_234_ess
chr12	27003909	27004205	FOXA1_chr12_27004037_27004038_418_ess
chr12	27009949	27010230	FOXA1_chr12_27010090_27010091_185_ess
chr12	27303377	27303661	FOXA1_chr12_27303521_27303522_225
chr12	2769926	2770142	FOXA1_chr12_2770030_2770031_262
chr12	27781151	27781411	FOXA1_chr12_27781284_27781285_249
chr12	2796017	2796154	FOXA1_chr12_2796085_2796086_217
chr12	30806048	30806257	FOXA1_chr12_30806135_30806136_285
chr12	31022202	31022443	FOXA1_chr12_31022321_31022322_308
chr12	31773520	31773767	FOXA1_chr12_31773643_31773644_610
chr12	31820940	31821209	FOXA1_chr12_31821040_31821041_242
chr12	32010639	32010936	FOXA1_chr12_32010789_32010790_310
chr12	3215038	3215282	FOXA1_chr12_3215151_3215152_266
chr12	32300398	32300611	FOXA1_chr12_32300494_32300495_238
chr12	32420168	32420465	FOXA1_chr12_32420306_32420307_213
chr12	32736508	32736808	FOXA1_chr12_32736649_32736650_255_ess
chr12	33331021	33331303	FOXA1_chr12_33331135_33331136_278
chr12	3514422	3514672	FOXA1_chr12_3514538_3514539_248
chr12	3795544	3795832	FOXA1_chr12_3795668_3795669_255
chr12	38149389	38149686	FOXA1_chr12_38149518_38149519_318
chr12	40310331	40310571	FOXA1_chr12_40310412_40310413_270
chr12	4031391	4031646	FOXA1_chr12_4031515_4031516_198
chr12	42744514	42744781	FOXA1_chr12_42744654_42744655_454
chr12	42922106	42922395	FOXA1_chr12_42922230_42922231_472
chr12	43796010	43796294	FOXA1_chr12_43796128_43796129_306
chr12	45260267	45260559	FOXA1_chr12_45260412_45260413_357
chr12	45276232	45276536	FOXA1_chr12_45276369_45276370_253
chr12	45305862	45306158	FOXA1_chr12_45306012_45306013_315
chr12	45468678	45468980	FOXA1_chr12_45468813_45468814_286
chr12	45572257	45572542	FOXA1_chr12_45572396_45572397_404
chr12	45601823	45602095	FOXA1_chr12_45601942_45601943_249
chr12	45615332	45615591	FOXA1_chr12_45615449_45615450_341
chr12	46126430	46126734	FOXA1_chr12_46126574_46126575_299
chr12	46179685	46179975	FOXA1_chr12_46179820_46179821_349
chr12	46473776	46474070	FOXA1_chr12_46473911_46473912_437
chr12	46492577	46492874	FOXA1_chr12_46492719_46492720_301
chr12	46843941	46844216	FOXA1_chr12_46844082_46844083_334
chr12	47105954	47106259	FOXA1_chr12_47106097_47106098_386
chr12	47397656	47397928	FOXA1_chr12_47397794_47397795_291
chr12	47652874	47653141	FOXA1_chr12_47652974_47652975_171_ess
chr12	47945185	47945396	FOXA1_chr12_47945248_47945249_385
chr12	47972811	47973110	FOXA1_chr12_47972950_47972951_456
chr12	48002033	48002310	FOXA1_chr12_48002148_48002149_233
chr12	48281994	48282257	FOXA1_chr12_48282100_48282101_295
chr12	49253159	49253396	FOXA1_chr12_49253258_49253259_257
chr12	49894557	49894756	FOXA1_chr12_49894617_49894618_277
chr12	50129036	50129338	FOXA1_chr12_50129183_50129184_185_ess
chr12	50251968	50252262	FOXA1_chr12_50252097_50252098_334
chr12	50509327	50509610	FOXA1_chr12_50509476_50509477_239
chr12	50615866	50616146	FOXA1_chr12_50615984_50615985_493
chr12	510427	510716	FOXA1_chr12_510563_510564_235
chr12	52119426	52119651	FOXA1_chr12_52119511_52119512_267
chr12	52236066	52236328	FOXA1_chr12_52236202_52236203_328
chr12	52344749	52345055	FOXA1_chr12_52344893_52344894_299
chr12	52827229	52827533	FOXA1_chr12_52827364_52827365_290
chr12	52886767	52887073	FOXA1_chr12_52886911_52886912_316
chr12	52895273	52895549	FOXA1_chr12_52895402_52895403_526
chr12	52901491	52901749	FOXA1_chr12_52901606_52901607_278
chr12	52925112	52925404	FOXA1_chr12_52925250_52925251_267
chr12	53252630	53252733	FOXA1_chr12_53252677_53252678_146_ess
chr12	53279966	53280219	FOXA1_chr12_53280087_53280088_195_ess
chr12	53593753	53594018	FOXA1_chr12_53593875_53593876_271
chr12	53659034	53659314	FOXA1_chr12_53659160_53659161_360
chr12	53804530	53804780	FOXA1_chr12_53804611_53804612_568
chr12	53825342	53825570	FOXA1_chr12_53825456_53825457_613
chr12	53836350	53836647	FOXA1_chr12_53836489_53836490_414
chr12	53846016	53846307	FOXA1_chr12_53846156_53846157_272
chr12	54135631	54135844	FOXA1_chr12_54135728_54135729_246
chr12	54587352	54587595	FOXA1_chr12_54587431_54587432_199
chr12	54666004	54666227	FOXA1_chr12_54666117_54666118_372
chr12	54892176	54892438	FOXA1_chr12_54892319_54892320_481
chr12	5585511	5585756	FOXA1_chr12_5585621_5585622_254
chr12	56629109	56629344	FOXA1_chr12_56629212_56629213_190_ess
chr12	56768507	56768768	FOXA1_chr12_56768642_56768643_242
chr12	57839904	57840136	FOXA1_chr12_57839968_57839969_249
chr12	57881468	57881777	FOXA1_chr12_57881611_57881612_261
chr12	57888010	57888279	FOXA1_chr12_57888135_57888136_283
chr12	57918206	57918444	FOXA1_chr12_57918312_57918313_265
chr12	58537386	58537698	FOXA1_chr12_58537530_58537531_254
chr12	585586	585841	FOXA1_chr12_585678_585679_216
chr12	58877225	58877543	FOXA1_chr12_58877375_58877376_311
chr12	5944712	5944923	FOXA1_chr12_5944818_5944819_295
chr12	602065	602377	FOXA1_chr12_602213_602214_255
chr12	60660230	60660546	FOXA1_chr12_60660379_60660380_241
chr12	607416	607730	FOXA1_chr12_607563_607564_292
chr12	6089154	6089467	FOXA1_chr12_6089301_6089302_259
chr12	632201	632479	FOXA1_chr12_632322_632323_489
chr12	63862269	63862558	FOXA1_chr12_63862403_63862404_562
chr12	64039666	64039951	FOXA1_chr12_64039784_64039785_339
chr12	64889942	64890233	FOXA1_chr12_64890083_64890084_413
chr12	65415971	65416277	FOXA1_chr12_65416121_65416122_328
chr12	66145179	66145400	FOXA1_chr12_66145269_66145270_301
chr12	66237851	66238142	FOXA1_chr12_66237983_66237984_610
chr12	66921210	66921519	FOXA1_chr12_66921358_66921359_241
chr12	6735846	6736096	FOXA1_chr12_6735983_6735984_237
chr12	68365380	68365695	FOXA1_chr12_68365528_68365529_366
chr12	68406429	68406714	FOXA1_chr12_68406557_68406558_297
chr12	69007836	69008137	FOXA1_chr12_69007986_69007987_269
chr12	69621671	69621903	FOXA1_chr12_69621745_69621746_289
chr12	69933015	69933315	FOXA1_chr12_69933157_69933158_506
chr12	69952911	69953182	FOXA1_chr12_69953057_69953058_329
chr12	7006083	7006224	FOXA1_chr12_7006218_7006219_215_ess
chr12	7015816	7016088	FOXA1_chr12_7015932_7015933_207_ess
chr12	70882100	70882402	FOXA1_chr12_70882234_70882235_229
chr12	71455369	71455622	FOXA1_chr12_71455491_71455492_316
chr12	71980537	71980827	FOXA1_chr12_71980683_71980684_228
chr12	725175	725477	FOXA1_chr12_725322_725323_305
chr12	75706429	75706725	FOXA1_chr12_75706579_75706580_654
chr12	75784697	75785003	FOXA1_chr12_75784846_75784847_434
chr12	75922014	75922303	FOXA1_chr12_75922146_75922147_352
chr12	75959137	75959393	FOXA1_chr12_75959257_75959258_403
chr12	79424179	79424481	FOXA1_chr12_79424326_79424327_440
chr12	79533011	79533251	FOXA1_chr12_79533093_79533094_390
chr12	79707823	79708126	FOXA1_chr12_79707967_79707968_640
chr12	81382082	81382342	FOXA1_chr12_81382185_81382186_308
chr12	85373684	85373932	FOXA1_chr12_85373791_85373792_240
chr12	85688961	85689198	FOXA1_chr12_85689090_85689091_317
chr12	8639030	8639290	FOXA1_chr12_8639125_8639126_232
chr12	88417569	88417803	FOXA1_chr12_88417714_88417715_276
chr12	88566519	88566797	FOXA1_chr12_88566649_88566650_363
chr12	88758046	88758285	FOXA1_chr12_88758136_88758137_506
chr12	88904811	88905034	FOXA1_chr12_88904912_88904913_284
chr12	89164017	89164334	FOXA1_chr12_89164167_89164168_357
chr12	89192472	89192758	FOXA1_chr12_89192610_89192611_342
chr12	89225953	89226157	FOXA1_chr12_89226090_89226091_338
chr12	90864399	90864678	FOXA1_chr12_90864543_90864544_270
chr12	91388785	91389004	FOXA1_chr12_91388903_91388904_584
chr12	91817486	91817776	FOXA1_chr12_91817634_91817635_389
chr12	92043229	92043539	FOXA1_chr12_92043372_92043373_257
chr12	92292104	92292370	FOXA1_chr12_92292241_92292242_336
chr12	92543443	92543700	FOXA1_chr12_92543584_92543585_285
chr12	93135332	93135607	FOXA1_chr12_93135447_93135448_412
chr12	93156155	93156466	FOXA1_chr12_93156298_93156299_258
chr12	93234724	93234995	FOXA1_chr12_93234874_93234875_250
chr12	93390154	93390452	FOXA1_chr12_93390290_93390291_268_ess
chr12	93440019	93440322	FOXA1_chr12_93440153_93440154_275_ess
chr12	93524804	93525111	FOXA1_chr12_93524952_93524953_642_ess
chr12	93536148	93536462	FOXA1_chr12_93536297_93536298_267_ess
chr12	93541794	93542042	FOXA1_chr12_93541920_93541921_499_ess
chr12	94057802	94058065	FOXA1_chr12_94057912_94057913_273
chr12	94059720	94060009	FOXA1_chr12_94059858_94059859_405
chr12	94092982	94093226	FOXA1_chr12_94093112_94093113_267
chr12	94152748	94153047	FOXA1_chr12_94152898_94152899_237
chr12	94170669	94170964	FOXA1_chr12_94170816_94170817_291
chr12	94596677	94596915	FOXA1_chr12_94596797_94596798_271
chr12	94637742	94638047	FOXA1_chr12_94637886_94637887_264
chr12	95545912	95546222	FOXA1_chr12_95546060_95546061_480
chr12	96263427	96263694	FOXA1_chr12_96263567_96263568_507
chr12	97159536	97159817	FOXA1_chr12_97159676_97159677_366
chr12	97513803	97514118	FOXA1_chr12_97513953_97513954_247
chr12	97702011	97702267	FOXA1_chr12_97702107_97702108_368
chr12	9797994	9798276	FOXA1_chr12_9798144_9798145_283
chr12	98358442	98358703	FOXA1_chr12_98358551_98358552_532
chr12	99029800	99030092	FOXA1_chr12_99029939_99029940_267
chr12	99261334	99261584	FOXA1_chr12_99261447_99261448_320
chr12	99435437	99435711	FOXA1_chr12_99435550_99435551_290
chr12	99848002	99848297	FOXA1_chr12_99848146_99848147_343
chr13	103002261	103002530	FOXA1_chr13_103002395_103002396_405
chr13	103929940	103930245	FOXA1_chr13_103930078_103930079_278
chr13	106433023	106433318	FOXA1_chr13_106433149_106433150_268
chr13	106602293	106602482	FOXA1_chr13_106602377_106602378_367_ess
chr13	106859457	106859763	FOXA1_chr13_106859604_106859605_248
chr13	107477150	107477459	FOXA1_chr13_107477290_107477291_274
chr13	107676143	107676439	FOXA1_chr13_107676282_107676283_493
chr13	108304246	108304530	FOXA1_chr13_108304369_108304370_268
chr13	108376382	108376648	FOXA1_chr13_108376494_108376495_306
chr13	108919433	108919710	FOXA1_chr13_108919576_108919577_439
chr13	109576384	109576652	FOXA1_chr13_109576520_109576521_404
chr13	109644096	109644397	FOXA1_chr13_109644240_109644241_294
chr13	109803912	109804209	FOXA1_chr13_109804046_109804047_216
chr13	109847869	109848169	FOXA1_chr13_109848003_109848004_280
chr13	109998786	109998972	FOXA1_chr13_109998823_109998824_458
chr13	110014864	110015165	FOXA1_chr13_110015012_110015013_235
chr13	110114451	110114743	FOXA1_chr13_110114576_110114577_201
chr13	110448316	110448595	FOXA1_chr13_110448447_110448448_627
chr13	110555855	110556113	FOXA1_chr13_110555985_110555986_251
chr13	111247672	111247977	FOXA1_chr13_111247814_111247815_247
chr13	111969869	111970163	FOXA1_chr13_111970006_111970007_248
chr13	112012026	112012240	FOXA1_chr13_112012084_112012085_321
chr13	112509316	112509579	FOXA1_chr13_112509436_112509437_298_ess
chr13	112723047	112723211	FOXA1_chr13_112723109_112723110_220
chr13	112905960	112906256	FOXA1_chr13_112906093_112906094_348
chr13	112913466	112913739	FOXA1_chr13_112913588_112913589_359
chr13	112953023	112953316	FOXA1_chr13_112953163_112953164_259
chr13	113013406	113013700	FOXA1_chr13_113013552_113013553_336
chr13	113170020	113170302	FOXA1_chr13_113170160_113170161_297
chr13	114047389	114047699	FOXA1_chr13_114047535_114047536_290
chr13	114319620	114319836	FOXA1_chr13_114319731_114319732_200_ess
chr13	20171454	20171663	FOXA1_chr13_20171557_20171558_482
chr13	20303710	20303965	FOXA1_chr13_20303804_20303805_554
chr13	20408332	20408576	FOXA1_chr13_20408438_20408439_251
chr13	20505643	20505909	FOXA1_chr13_20505781_20505782_358
chr13	21529542	21529842	FOXA1_chr13_21529681_21529682_312
chr13	21548613	21548895	FOXA1_chr13_21548760_21548761_308
chr13	23488563	23488859	FOXA1_chr13_23488705_23488706_261
chr13	24148838	24149088	FOXA1_chr13_24148934_24148935_476
chr13	24182767	24183002	FOXA1_chr13_24182848_24182849_229
chr13	24212753	24213013	FOXA1_chr13_24212884_24212885_274
chr13	24221143	24221457	FOXA1_chr13_24221289_24221290_254
chr13	25233852	25234109	FOXA1_chr13_25234002_25234003_334
chr13	25302649	25302869	FOXA1_chr13_25302754_25302755_374
chr13	25600091	25600332	FOXA1_chr13_25600167_25600168_299
chr13	25619959	25620225	FOXA1_chr13_25620090_25620091_437
chr13	25971433	25971727	FOXA1_chr13_25971568_25971569_233
chr13	26601754	26602038	FOXA1_chr13_26601879_26601880_365
chr13	26978334	26978639	FOXA1_chr13_26978479_26978480_236
chr13	27022785	27023059	FOXA1_chr13_27022903_27022904_554
chr13	27039965	27040271	FOXA1_chr13_27040111_27040112_280
chr13	27319452	27319750	FOXA1_chr13_27319590_27319591_309
chr13	27535395	27535659	FOXA1_chr13_27535509_27535510_272
chr13	27960794	27961042	FOXA1_chr13_27960899_27960900_247
chr13	28357395	28357690	FOXA1_chr13_28357533_28357534_297
chr13	28459923	28460225	FOXA1_chr13_28460068_28460069_312
chr13	29841588	29841834	FOXA1_chr13_29841706_29841707_314
chr13	29924034	29924271	FOXA1_chr13_29924116_29924117_371
chr13	30072562	30072862	FOXA1_chr13_30072699_30072700_502
chr13	30108789	30108986	FOXA1_chr13_30108903_30108904_490
chr13	30395610	30395905	FOXA1_chr13_30395744_30395745_450
chr13	30403557	30403825	FOXA1_chr13_30403706_30403707_323
chr13	30418427	30418665	FOXA1_chr13_30418541_30418542_175_ess
chr13	30477790	30478031	FOXA1_chr13_30477900_30477901_276_ess
chr13	30481313	30481562	FOXA1_chr13_30481406_30481407_205_ess
chr13	30486517	30486763	FOXA1_chr13_30486631_30486632_354_ess
chr13	31074408	31074624	FOXA1_chr13_31074472_31074473_318
chr13	32134292	32134563	FOXA1_chr13_32134432_32134433_333
chr13	32285340	32285642	FOXA1_chr13_32285479_32285480_415
chr13	32660325	32660573	FOXA1_chr13_32660440_32660441_332
chr13	32881849	32882122	FOXA1_chr13_32881985_32881986_235
chr13	32984992	32985230	FOXA1_chr13_32985131_32985132_336
chr13	33452964	33453162	FOXA1_chr13_33453111_33453112_526
chr13	33613244	33613553	FOXA1_chr13_33613384_33613385_271
chr13	33615546	33615852	FOXA1_chr13_33615686_33615687_298
chr13	33723865	33724087	FOXA1_chr13_33723919_33723920_259
chr13	33993115	33993311	FOXA1_chr13_33993264_33993265_248
chr13	34335719	34335890	FOXA1_chr13_34335785_34335786_270
chr13	34628275	34628585	FOXA1_chr13_34628421_34628422_440
chr13	36006345	36006634	FOXA1_chr13_36006471_36006472_239
chr13	38755842	38756080	FOXA1_chr13_38755934_38755935_455
chr13	39023891	39024147	FOXA1_chr13_39024034_39024035_292
chr13	42012168	42012478	FOXA1_chr13_42012318_42012319_317
chr13	42296005	42296224	FOXA1_chr13_42296089_42296090_223
chr13	42906357	42906622	FOXA1_chr13_42906458_42906459_260
chr13	43304486	43304758	FOXA1_chr13_43304632_43304633_286
chr13	43545537	43545816	FOXA1_chr13_43545687_43545688_242
chr13	44218512	44218817	FOXA1_chr13_44218657_44218658_297
chr13	44218982	44219169	FOXA1_chr13_44219096_44219097_249
chr13	44310961	44311225	FOXA1_chr13_44311062_44311063_278
chr13	44404313	44404534	FOXA1_chr13_44404429_44404430_235
chr13	44448450	44448728	FOXA1_chr13_44448575_44448576_260
chr13	44760065	44760287	FOXA1_chr13_44760123_44760124_503
chr13	44894494	44894733	FOXA1_chr13_44894609_44894610_285
chr13	44900027	44900278	FOXA1_chr13_44900118_44900119_248
chr13	44905045	44905325	FOXA1_chr13_44905160_44905161_211
chr13	46135244	46135502	FOXA1_chr13_46135354_46135355_375
chr13	46659807	46659999	FOXA1_chr13_46659941_46659942_293
chr13	46666038	46666330	FOXA1_chr13_46666177_46666178_238
chr13	47762717	47762985	FOXA1_chr13_47762865_47762866_279
chr13	48158999	48159243	FOXA1_chr13_48159147_48159148_200
chr13	50245092	50245407	FOXA1_chr13_50245241_50245242_378
chr13	50357835	50358059	FOXA1_chr13_50357928_50357929_358
chr13	50513323	50513510	FOXA1_chr13_50513357_50513358_282
chr13	50521826	50522123	FOXA1_chr13_50521966_50521967_256
chr13	51125611	51125802	FOXA1_chr13_51125693_51125694_242
chr13	51636400	51636685	FOXA1_chr13_51636547_51636548_379
chr13	51674349	51674617	FOXA1_chr13_51674481_51674482_297
chr13	51998067	51998324	FOXA1_chr13_51998174_51998175_251
chr13	54592196	54592493	FOXA1_chr13_54592324_54592325_501
chr13	58452307	58452526	FOXA1_chr13_58452450_58452451_273
chr13	59357945	59358248	FOXA1_chr13_59358088_59358089_235
chr13	60372190	60372474	FOXA1_chr13_60372321_60372322_209
chr13	62040895	62041173	FOXA1_chr13_62041013_62041014_412
chr13	65065602	65065851	FOXA1_chr13_65065693_65065694_331
chr13	68711973	68712229	FOXA1_chr13_68712089_68712090_224
chr13	69264684	69264989	FOXA1_chr13_69264831_69264832_277
chr13	71713025	71713312	FOXA1_chr13_71713174_71713175_273
chr13	72127196	72127484	FOXA1_chr13_72127322_72127323_246
chr13	73066006	73066316	FOXA1_chr13_73066155_73066156_280
chr13	73133658	73133905	FOXA1_chr13_73133770_73133771_283
chr13	73210179	73210487	FOXA1_chr13_73210329_73210330_278
chr13	73259021	73259334	FOXA1_chr13_73259168_73259169_341
chr13	73451450	73451754	FOXA1_chr13_73451588_73451589_333
chr13	73608243	73608487	FOXA1_chr13_73608338_73608339_492
chr13	73778665	73778849	FOXA1_chr13_73778783_73778784_381
chr13	74036491	74036788	FOXA1_chr13_74036620_74036621_266
chr13	75354709	75355006	FOXA1_chr13_75354849_75354850_315
chr13	75432999	75433288	FOXA1_chr13_75433133_75433134_236
chr13	75685407	75685687	FOXA1_chr13_75685540_75685541_557
chr13	75836564	75836861	FOXA1_chr13_75836703_75836704_367
chr13	77091065	77091276	FOXA1_chr13_77091195_77091196_281
chr13	77306561	77306834	FOXA1_chr13_77306676_77306677_274
chr13	77437355	77437637	FOXA1_chr13_77437473_77437474_322
chr13	79393923	79394209	FOXA1_chr13_79394049_79394050_353
chr13	80882207	80882451	FOXA1_chr13_80882332_80882333_337
chr13	88757632	88757926	FOXA1_chr13_88757765_88757766_241
chr13	88948602	88948909	FOXA1_chr13_88948749_88948750_291
chr13	89061757	89062052	FOXA1_chr13_89061900_89061901_238
chr13	90205225	90205487	FOXA1_chr13_90205366_90205367_275
chr13	91203545	91203814	FOXA1_chr13_91203655_91203656_285
chr13	92414970	92415142	FOXA1_chr13_92415102_92415103_216
chr13	93271119	93271413	FOXA1_chr13_93271259_93271260_275
chr13	94122346	94122623	FOXA1_chr13_94122465_94122466_343
chr13	94400942	94401236	FOXA1_chr13_94401089_94401090_334
chr13	95087813	95088076	FOXA1_chr13_95087951_95087952_302
chr13	95246416	95246652	FOXA1_chr13_95246543_95246544_230
chr13	97878644	97878958	FOXA1_chr13_97878790_97878791_468
chr13	98293155	98293427	FOXA1_chr13_98293273_98293274_329
chr13	98416457	98416687	FOXA1_chr13_98416523_98416524_484
chr13	98972755	98973053	FOXA1_chr13_98972892_98972893_270
chr13	99865493	99865765	FOXA1_chr13_99865604_99865605_233
chr14	100032080	100032372	FOXA1_chr14_100032229_100032230_370
chr14	100038142	100038428	FOXA1_chr14_100038289_100038290_276
chr14	100204571	100204849	FOXA1_chr14_100204719_100204720_378
chr14	100673169	100673472	FOXA1_chr14_100673318_100673319_248
chr14	100762166	100762410	FOXA1_chr14_100762291_100762292_204
chr14	101408511	101408828	FOXA1_chr14_101408660_101408661_525
chr14	101481108	101481362	FOXA1_chr14_101481196_101481197_343
chr14	102097577	102097675	FOXA1_chr14_102097631_102097632_277_ess
chr14	102185464	102185723	FOXA1_chr14_102185608_102185609_350
chr14	103110944	103111225	FOXA1_chr14_103111074_103111075_356
chr14	104344896	104345165	FOXA1_chr14_104345035_104345036_312
chr14	20849172	20849457	FOXA1_chr14_20849312_20849313_312
chr14	21557460	21557774	FOXA1_chr14_21557608_21557609_534
chr14	24954324	24954607	FOXA1_chr14_24954445_24954446_242
chr14	25371137	25371411	FOXA1_chr14_25371246_25371247_303
chr14	25696208	25696488	FOXA1_chr14_25696326_25696327_317
chr14	26281655	26281946	FOXA1_chr14_26281793_26281794_316
chr14	28119958	28120240	FOXA1_chr14_28120071_28120072_287
chr14	28629417	28629657	FOXA1_chr14_28629526_28629527_382
chr14	30296075	30296327	FOXA1_chr14_30296219_30296220_282
chr14	31060326	31060579	FOXA1_chr14_31060455_31060456_235_ess
chr14	31082041	31082325	FOXA1_chr14_31082176_31082177_170_ess
chr14	31090621	31090893	FOXA1_chr14_31090766_31090767_314_ess
chr14	31229739	31229969	FOXA1_chr14_31229843_31229844_305_ess
chr14	32509669	32509987	FOXA1_chr14_32509819_32509820_359
chr14	33705546	33705854	FOXA1_chr14_33705685_33705686_231
chr14	33781346	33781609	FOXA1_chr14_33781459_33781460_280
chr14	33943552	33943819	FOXA1_chr14_33943670_33943671_245
chr14	34113220	34113511	FOXA1_chr14_34113362_34113363_413
chr14	34122097	34122377	FOXA1_chr14_34122239_34122240_266
chr14	34137847	34138150	FOXA1_chr14_34137988_34137989_259
chr14	34260035	34260322	FOXA1_chr14_34260165_34260166_263
chr14	35295869	35296097	FOXA1_chr14_35295994_35295995_198_ess
chr14	35332164	35332351	FOXA1_chr14_35332247_35332248_330_ess
chr14	35342610	35342756	FOXA1_chr14_35342674_35342675_276_ess
chr14	35353900	35354177	FOXA1_chr14_35354038_35354039_347_ess
chr14	36597834	36598114	FOXA1_chr14_36597982_36597983_251
chr14	36701153	36701469	FOXA1_chr14_36701300_36701301_307
chr14	36856172	36856429	FOXA1_chr14_36856261_36856262_486
chr14	37385377	37385557	FOXA1_chr14_37385477_37385478_234
chr14	37567030	37567311	FOXA1_chr14_37567155_37567156_756_ess
chr14	37583824	37583947	FOXA1_chr14_37583881_37583882_161_ess
chr14	37588733	37588962	FOXA1_chr14_37588832_37588833_274_ess
chr14	37616280	37616553	FOXA1_chr14_37616419_37616420_294_ess
chr14	37618839	37619112	FOXA1_chr14_37618960_37618961_204_ess
chr14	37626281	37626487	FOXA1_chr14_37626402_37626403_234_ess
chr14	37650419	37650690	FOXA1_chr14_37650539_37650540_684
chr14	37845572	37845841	FOXA1_chr14_37845697_37845698_388
chr14	38431316	38431455	FOXA1_chr14_38431358_38431359_241
chr14	42629735	42630037	FOXA1_chr14_42629881_42629882_293
chr14	44154988	44155197	FOXA1_chr14_44155121_44155122_310
chr14	47211486	47211776	FOXA1_chr14_47211628_47211629_232
chr14	47863493	47863792	FOXA1_chr14_47863626_47863627_294
chr14	48805395	48805688	FOXA1_chr14_48805545_48805546_324
chr14	49206607	49206898	FOXA1_chr14_49206741_49206742_255
chr14	49527361	49527677	FOXA1_chr14_49527509_49527510_343_ess
chr14	49528120	49528420	FOXA1_chr14_49528262_49528263_210_ess
chr14	49549552	49549798	FOXA1_chr14_49549641_49549642_171_ess
chr14	49721833	49722087	FOXA1_chr14_49721951_49721952_227_ess
chr14	49770374	49770644	FOXA1_chr14_49770524_49770525_376
chr14	50874920	50875178	FOXA1_chr14_50875009_50875010_268
chr14	51188805	51189114	FOXA1_chr14_51188954_51188955_432
chr14	51207773	51207981	FOXA1_chr14_51207835_51207836_306
chr14	51565070	51565343	FOXA1_chr14_51565186_51565187_329
chr14	52522166	52522393	FOXA1_chr14_52522245_52522246_297
chr14	52821763	52822044	FOXA1_chr14_52821885_52821886_262
chr14	52900749	52900982	FOXA1_chr14_52900860_52900861_224
chr14	53305122	53305429	FOXA1_chr14_53305268_53305269_275
chr14	53355686	53355988	FOXA1_chr14_53355824_53355825_228
chr14	53851892	53852098	FOXA1_chr14_53851931_53851932_253
chr14	54251400	54251640	FOXA1_chr14_54251480_54251481_295
chr14	54312228	54312507	FOXA1_chr14_54312353_54312354_353
chr14	54577939	54578229	FOXA1_chr14_54578065_54578066_257_ess
chr14	54625378	54625674	FOXA1_chr14_54625518_54625519_329_ess
chr14	54665208	54665425	FOXA1_chr14_54665316_54665317_452_ess
chr14	54670782	54671019	FOXA1_chr14_54670888_54670889_296_ess
chr14	54673708	54673970	FOXA1_chr14_54673831_54673832_185_ess
chr14	54704934	54705219	FOXA1_chr14_54705083_54705084_146_ess
chr14	54707399	54707678	FOXA1_chr14_54707516_54707517_163_ess
chr14	54709928	54710197	FOXA1_chr14_54710076_54710077_178_ess
chr14	54773390	54773598	FOXA1_chr14_54773480_54773481_152_ess
chr14	54839761	54840018	FOXA1_chr14_54839879_54839880_417_ess
chr14	55356985	55357289	FOXA1_chr14_55357133_55357134_253
chr14	55706023	55706285	FOXA1_chr14_55706166_55706167_413
chr14	55740493	55740809	FOXA1_chr14_55740641_55740642_406
chr14	56221431	56221725	FOXA1_chr14_56221576_56221577_261
chr14	56854442	56854749	FOXA1_chr14_56854588_56854589_247
chr14	57057855	57058089	FOXA1_chr14_57057998_57057999_236
chr14	57069801	57069992	FOXA1_chr14_57069891_57069892_244
chr14	57391896	57392157	FOXA1_chr14_57391991_57391992_148_ess
chr14	58200652	58200929	FOXA1_chr14_58200801_58200802_146_ess
chr14	59969335	59969616	FOXA1_chr14_59969470_59969471_451
chr14	60222952	60223193	FOXA1_chr14_60223066_60223067_283
chr14	60616700	60616942	FOXA1_chr14_60616806_60616807_411
chr14	60647093	60647309	FOXA1_chr14_60647188_60647189_254
chr14	60665164	60665480	FOXA1_chr14_60665311_60665312_386
chr14	61355951	61356225	FOXA1_chr14_61356082_61356083_281
chr14	61368417	61368696	FOXA1_chr14_61368562_61368563_288
chr14	61439012	61439303	FOXA1_chr14_61439145_61439146_451
chr14	61560255	61560542	FOXA1_chr14_61560401_61560402_319
chr14	63896315	63896603	FOXA1_chr14_63896465_63896466_273
chr14	63923147	63923457	FOXA1_chr14_63923294_63923295_284
chr14	64602928	64603170	FOXA1_chr14_64603064_64603065_249
chr14	64611295	64611612	FOXA1_chr14_64611443_64611444_473
chr14	64938600	64938832	FOXA1_chr14_64938708_64938709_271_ess
chr14	64960947	64961188	FOXA1_chr14_64961058_64961059_228_ess
chr14	64967132	64967269	FOXA1_chr14_64967180_64967181_280_ess
chr14	64997624	64997867	FOXA1_chr14_64997707_64997708_278_ess
chr14	65019999	65020243	FOXA1_chr14_65020076_65020077_215_ess
chr14	65073981	65074195	FOXA1_chr14_65074081_65074082_311_ess
chr14	65079248	65079493	FOXA1_chr14_65079345_65079346_180_ess
chr14	65095516	65095785	FOXA1_chr14_65095631_65095632_264_ess
chr14	65118422	65118684	FOXA1_chr14_65118542_65118543_278
[truncated: 4,273 more rows]

## Sheet: foxa1 library
sgRNA	seq	gene
sgrna_5161566_FOXA1_chr19_2507263_2507264_305	ATAAACATGGACTGACAGA	FOXA1_chr19_2507263_2507264_305
sgrna_5161567_FOXA1_chr19_2507263_2507264_305	TTGTGCAGATGAATAAACA	FOXA1_chr19_2507263_2507264_305
sgrna_5161565_FOXA1_chr19_2507263_2507264_305	TGAGTCCACAGCTAGAAAG	FOXA1_chr19_2507263_2507264_305
sgrna_5161564_FOXA1_chr19_2507263_2507264_305	CCACAGCTAGAAAGTGGTA	FOXA1_chr19_2507263_2507264_305
sgrna_5165749_FOXA1_chr19_2507263_2507264_305	CCGTACCACTTTCTAGCTG	FOXA1_chr19_2507263_2507264_305
sgrna_5161563_FOXA1_chr19_2507263_2507264_305	AAAGTGGTACGGCCAGAAC	FOXA1_chr19_2507263_2507264_305
sgrna_5161562_FOXA1_chr19_2507263_2507264_305	AAGTGGTACGGCCAGAACT	FOXA1_chr19_2507263_2507264_305
sgrna_5161570_FOXA1_chr19_2507263_2507264_305	CCGGAAACGCTGTGAGGTA	FOXA1_chr19_2507263_2507264_305
sgrna_5165754_FOXA1_chr19_2507263_2507264_305	ACCTCACAGCGTTTCCGGG	FOXA1_chr19_2507263_2507264_305
sgrna_5161561_FOXA1_chr19_2507263_2507264_305	GCATTTTCAGCCAGACCGT	FOXA1_chr19_2507263_2507264_305
sgrna_5165755_FOXA1_chr19_2507263_2507264_305	GATCAGATGACACAATCCG	FOXA1_chr19_2507263_2507264_305
sgrna_5165747_FOXA1_chr19_2507263_2507264_305	GTGCGGGAGCCCTACGGTC	FOXA1_chr19_2507263_2507264_305
sgrna_5165746_FOXA1_chr19_2507263_2507264_305	CACATGTGCGGGAGCCCTA	FOXA1_chr19_2507263_2507264_305
sgrna_5165745_FOXA1_chr19_2507263_2507264_305	CGGTCTTGGGCACATGTGC	FOXA1_chr19_2507263_2507264_305
sgrna_5165741_FOXA1_chr19_2507263_2507264_305	CGATCTCCATTACAGAAGA	FOXA1_chr19_2507263_2507264_305
sgrna_5165756_FOXA1_chr19_2507263_2507264_305	CTGTCACTGCTTTCTTCTG	FOXA1_chr19_2507263_2507264_305
sgrna_3871369_FOXA1_chr13_112012084_112012085_321	GGTAAACATCTGACCAGCA	FOXA1_chr13_112012084_112012085_321
sgrna_3875733_FOXA1_chr13_112012084_112012085_321	TGTTTACCTTGCAAAGCCC	FOXA1_chr13_112012084_112012085_321
sgrna_3875735_FOXA1_chr13_112012084_112012085_321	CTGGCACTCCAGGCAGAAC	FOXA1_chr13_112012084_112012085_321
sgrna_3871371_FOXA1_chr13_112012084_112012085_321	AGTTCTGCCTGGAGTGCCA	FOXA1_chr13_112012084_112012085_321
sgrna_3875736_FOXA1_chr13_112012084_112012085_321	CAGAACTGGCCGTGCCTAG	FOXA1_chr13_112012084_112012085_321
sgrna_3875737_FOXA1_chr13_112012084_112012085_321	CCGTGCCTAGTGGCCAGCG	FOXA1_chr13_112012084_112012085_321
sgrna_3871374_FOXA1_chr13_112012084_112012085_321	CCTCGCTGGCCACTAGGCA	FOXA1_chr13_112012084_112012085_321
sgrna_3871365_FOXA1_chr13_112012084_112012085_321	CTGCTTTATAGGGCACCGA	FOXA1_chr13_112012084_112012085_321
sgrna_3875731_FOXA1_chr13_112012084_112012085_321	TTCGGTGCCCTATAAAGCA	FOXA1_chr13_112012084_112012085_321
sgrna_3875730_FOXA1_chr13_112012084_112012085_321	CTTCGGTGCCCTATAAAGC	FOXA1_chr13_112012084_112012085_321
sgrna_3871376_FOXA1_chr13_112012084_112012085_321	CATTCCAGCCATACCTCGC	FOXA1_chr13_112012084_112012085_321
sgrna_3871377_FOXA1_chr13_112012084_112012085_321	TGCAGGGAGGCAAAGCGCC	FOXA1_chr13_112012084_112012085_321
sgrna_3871378_FOXA1_chr13_112012084_112012085_321	CTGCAGGGAGGCAAAGCGC	FOXA1_chr13_112012084_112012085_321
sgrna_3875743_FOXA1_chr13_112012084_112012085_321	GCGCTTTGCCTCCCTGCAG	FOXA1_chr13_112012084_112012085_321
sgrna_3871379_FOXA1_chr13_112012084_112012085_321	ACACAGGACCTCTGCAGGG	FOXA1_chr13_112012084_112012085_321
sgrna_3871381_FOXA1_chr13_112012084_112012085_321	TTCCACACAGGACCTCTGC	FOXA1_chr13_112012084_112012085_321
sgrna_3871382_FOXA1_chr13_112012084_112012085_321	AGGGGGACGTATTCCACAC	FOXA1_chr13_112012084_112012085_321
sgrna_3875745_FOXA1_chr13_112012084_112012085_321	GTCCCCCTGCGAAGCAGCC	FOXA1_chr13_112012084_112012085_321
sgrna_3871383_FOXA1_chr13_112012084_112012085_321	GGCCTGGCTGCTTCGCAGG	FOXA1_chr13_112012084_112012085_321
sgrna_3871384_FOXA1_chr13_112012084_112012085_321	GGGCCTGGCTGCTTCGCAG	FOXA1_chr13_112012084_112012085_321
sgrna_6480403_FOXA1_chr3_11553846_11553847_292	GTTGATATTTACCTTGGCC	FOXA1_chr3_11553846_11553847_292
sgrna_6480402_FOXA1_chr3_11553846_11553847_292	CTGGTGTTGATATTTACCT	FOXA1_chr3_11553846_11553847_292
sgrna_6476590_FOXA1_chr3_11553846_11553847_292	TTTACACGAGGCTGGCCCG	FOXA1_chr3_11553846_11553847_292
sgrna_6476591_FOXA1_chr3_11553846_11553847_292	GTTTACACGAGGCTGGCCC	FOXA1_chr3_11553846_11553847_292
sgrna_6476593_FOXA1_chr3_11553846_11553847_292	CAGCATGTTTACACGAGGC	FOXA1_chr3_11553846_11553847_292
sgrna_6476594_FOXA1_chr3_11553846_11553847_292	GGAACAGCATGTTTACACG	FOXA1_chr3_11553846_11553847_292
sgrna_6476583_FOXA1_chr3_11553846_11553847_292	AGCTTGGCTTTCAAAGTCG	FOXA1_chr3_11553846_11553847_292
sgrna_6476595_FOXA1_chr3_11553846_11553847_292	TGCTAGCAGAGCTGAGAGA	FOXA1_chr3_11553846_11553847_292
sgrna_6480406_FOXA1_chr3_11553846_11553847_292	CTCAGCTCTGCTAGCACTG	FOXA1_chr3_11553846_11553847_292
sgrna_6476582_FOXA1_chr3_11553846_11553847_292	GATGTCGAAAATAAATAGA	FOXA1_chr3_11553846_11553847_292
sgrna_6480407_FOXA1_chr3_11553846_11553847_292	AGCTCTGCTAGCACTGAGG	FOXA1_chr3_11553846_11553847_292
sgrna_6476581_FOXA1_chr3_11553846_11553847_292	GGAAATTTCCTCTCTCCTG	FOXA1_chr3_11553846_11553847_292
sgrna_6476596_FOXA1_chr3_11553846_11553847_292	TCCTAGAATTGGTTGCAAA	FOXA1_chr3_11553846_11553847_292
sgrna_6480400_FOXA1_chr3_11553846_11553847_292	AGCTGGGTCCTCAGGAGAG	FOXA1_chr3_11553846_11553847_292
sgrna_6476580_FOXA1_chr3_11553846_11553847_292	TCCTGAGGACCCAGCTCCC	FOXA1_chr3_11553846_11553847_292
sgrna_6480410_FOXA1_chr3_11553846_11553847_292	TAGGAATTTGGAAGTCTGA	FOXA1_chr3_11553846_11553847_292
sgrna_6480411_FOXA1_chr3_11553846_11553847_292	TTTGGAAGTCTGAAGGCGT	FOXA1_chr3_11553846_11553847_292
sgrna_6480397_FOXA1_chr3_11553846_11553847_292	CTCCCCTCAGCCTGGGAGC	FOXA1_chr3_11553846_11553847_292
sgrna_6480396_FOXA1_chr3_11553846_11553847_292	GGCTGCCTCCCCTCAGCCT	FOXA1_chr3_11553846_11553847_292
sgrna_6480414_FOXA1_chr3_11553846_11553847_292	AAGGCGTAGGTTCAGGGAC	FOXA1_chr3_11553846_11553847_292
sgrna_4953757_FOXA1_chr17_76174268_76174269_300	TTCAGCTCTGTACACATGA	FOXA1_chr17_76174268_76174269_300
sgrna_4953755_FOXA1_chr17_76174268_76174269_300	CAGCTCTGTACACATGATG	FOXA1_chr17_76174268_76174269_300
sgrna_4953758_FOXA1_chr17_76174268_76174269_300	TTTATATGATCAGCTGCAG	FOXA1_chr17_76174268_76174269_300
sgrna_4953760_FOXA1_chr17_76174268_76174269_300	GCTTTATATGATCAGCTGC	FOXA1_chr17_76174268_76174269_300
sgrna_4953754_FOXA1_chr17_76174268_76174269_300	TGGGGCCCTCTTTTATTTG	FOXA1_chr17_76174268_76174269_300
sgrna_4957906_FOXA1_chr17_76174268_76174269_300	AGGGACCGCAAATAAAAGA	FOXA1_chr17_76174268_76174269_300
sgrna_4957905_FOXA1_chr17_76174268_76174269_300	TAGGGACCGCAAATAAAAG	FOXA1_chr17_76174268_76174269_300
sgrna_4953753_FOXA1_chr17_76174268_76174269_300	TTTGCGGTCCCTAAACTCC	FOXA1_chr17_76174268_76174269_300
sgrna_4953752_FOXA1_chr17_76174268_76174269_300	TTGCGGTCCCTAAACTCCT	FOXA1_chr17_76174268_76174269_300
sgrna_4953751_FOXA1_chr17_76174268_76174269_300	AAACTCCTGGGATACCGCA	FOXA1_chr17_76174268_76174269_300
sgrna_4953750_FOXA1_chr17_76174268_76174269_300	TACCGCATGGCCTCACCGA	FOXA1_chr17_76174268_76174269_300
sgrna_4953761_FOXA1_chr17_76174268_76174269_300	GTGACCCCAAAATAACTCT	FOXA1_chr17_76174268_76174269_300
sgrna_4953749_FOXA1_chr17_76174268_76174269_300	CATGGCCTCACCGAAGGAA	FOXA1_chr17_76174268_76174269_300
sgrna_4957910_FOXA1_chr17_76174268_76174269_300	GTTATTTTGGGGTCACCAA	FOXA1_chr17_76174268_76174269_300
sgrna_4953748_FOXA1_chr17_76174268_76174269_300	ATGGCCTCACCGAAGGAAA	FOXA1_chr17_76174268_76174269_300
sgrna_4957900_FOXA1_chr17_76174268_76174269_300	CAAGCCCTTTCCTTCGGTG	FOXA1_chr17_76174268_76174269_300
sgrna_4953762_FOXA1_chr17_76174268_76174269_300	GAAGACAACCATAAACCTT	FOXA1_chr17_76174268_76174269_300
sgrna_4953745_FOXA1_chr17_76174268_76174269_300	TCTGGTTCCCTGTCGTCTG	FOXA1_chr17_76174268_76174269_300
sgrna_4957898_FOXA1_chr17_76174268_76174269_300	CATCTGACCTCAGACGACA	FOXA1_chr17_76174268_76174269_300
sgrna_4953765_FOXA1_chr17_76174268_76174269_300	AGGTCTAAACGGGCAAAGG	FOXA1_chr17_76174268_76174269_300
sgrna_5154199_FOXA1_chr18_73942437_73942438_302	CACCATCAGAATTGCCTAA	FOXA1_chr18_73942437_73942438_302
sgrna_5150857_FOXA1_chr18_73942437_73942438_302	GTTGACATAGTGCATAGTG	FOXA1_chr18_73942437_73942438_302
sgrna_5154200_FOXA1_chr18_73942437_73942438_302	ACTAAGCAATTTACAGACA	FOXA1_chr18_73942437_73942438_302
sgrna_5154197_FOXA1_chr18_73942437_73942438_302	CAATCCCAGGCCAGGGCAC	FOXA1_chr18_73942437_73942438_302
sgrna_5154196_FOXA1_chr18_73942437_73942438_302	GCCAGGCAATCCCAGGCCA	FOXA1_chr18_73942437_73942438_302
sgrna_5154195_FOXA1_chr18_73942437_73942438_302	AGCCAGGCAATCCCAGGCC	FOXA1_chr18_73942437_73942438_302
sgrna_5154202_FOXA1_chr18_73942437_73942438_302	TTCCTGCAACCTTCTAAGA	FOXA1_chr18_73942437_73942438_302
sgrna_5154194_FOXA1_chr18_73942437_73942438_302	GAGGAAGCCAGGCAATCCC	FOXA1_chr18_73942437_73942438_302
sgrna_5154190_FOXA1_chr18_73942437_73942438_302	AGCCAGTAAATATCACAAC	FOXA1_chr18_73942437_73942438_302
sgrna_5154204_FOXA1_chr18_73942437_73942438_302	TCCCCTCAACGTACAGGTG	FOXA1_chr18_73942437_73942438_302
sgrna_5150850_FOXA1_chr18_73942437_73942438_302	GACTAAAATAGCTATGCCT	FOXA1_chr18_73942437_73942438_302
sgrna_5154206_FOXA1_chr18_73942437_73942438_302	TAGGATAAGACTGACTCCA	FOXA1_chr18_73942437_73942438_302
sgrna_5154189_FOXA1_chr18_73942437_73942438_302	GCTTTGTAGTAAGTAGCCG	FOXA1_chr18_73942437_73942438_302
sgrna_2368949_FOXA1_chr10_75565524_75565525_350	ACAGGTGTAGATGACTTGG	FOXA1_chr10_75565524_75565525_350
sgrna_2368945_FOXA1_chr10_75565524_75565525_350	TTCTTTTTGGCACAGCTGA	FOXA1_chr10_75565524_75565525_350
sgrna_2368944_FOXA1_chr10_75565524_75565525_350	ATTCTTTTTGGCACAGCTG	FOXA1_chr10_75565524_75565525_350
sgrna_2368950_FOXA1_chr10_75565524_75565525_350	ATGCGAGAGAACTGCATTG	FOXA1_chr10_75565524_75565525_350
sgrna_2368952_FOXA1_chr10_75565524_75565525_350	GAGAGAACTGCATTGTGGG	FOXA1_chr10_75565524_75565525_350
sgrna_2365504_FOXA1_chr10_75565524_75565525_350	AAAAGAATAAGTTAAGCAA	FOXA1_chr10_75565524_75565525_350
sgrna_2368954_FOXA1_chr10_75565524_75565525_350	AGGAGCCCTCTAGTCAGGA	FOXA1_chr10_75565524_75565525_350
sgrna_2365506_FOXA1_chr10_75565524_75565525_350	AAGAGCCTTCCTGACTAGA	FOXA1_chr10_75565524_75565525_350
sgrna_2365507_FOXA1_chr10_75565524_75565525_350	GAAGAGCCTTCCTGACTAG	FOXA1_chr10_75565524_75565525_350
sgrna_2368956_FOXA1_chr10_75565524_75565525_350	AAGGCTCTTCTAGAAGGAA	FOXA1_chr10_75565524_75565525_350
sgrna_2368957_FOXA1_chr10_75565524_75565525_350	AGGCTCTTCTAGAAGGAAT	FOXA1_chr10_75565524_75565525_350
sgrna_2368958_FOXA1_chr10_75565524_75565525_350	GGCTCTTCTAGAAGGAATG	FOXA1_chr10_75565524_75565525_350
sgrna_2368959_FOXA1_chr10_75565524_75565525_350	AAGGAATGGGGCTAACAAG	FOXA1_chr10_75565524_75565525_350
sgrna_2365502_FOXA1_chr10_75565524_75565525_350	AAACTGGCACCCAATTAAG	FOXA1_chr10_75565524_75565525_350
sgrna_2365500_FOXA1_chr10_75565524_75565525_350	AAGAGCAACAATTTCAGGT	FOXA1_chr10_75565524_75565525_350
sgrna_2368960_FOXA1_chr10_75565524_75565525_350	TAGCCAATAAATAAAGTCA	FOXA1_chr10_75565524_75565525_350
sgrna_3637874_FOXA1_chr13_25234002_25234003_334	AAGGGCTAACCTGTCACAC	FOXA1_chr13_25234002_25234003_334
sgrna_3637873_FOXA1_chr13_25234002_25234003_334	AACAAGTAATGTTTACTAA	FOXA1_chr13_25234002_25234003_334
sgrna_3637872_FOXA1_chr13_25234002_25234003_334	AAACAAGTAATGTTTACTA	FOXA1_chr13_25234002_25234003_334
sgrna_3637875_FOXA1_chr13_25234002_25234003_334	AATGTGCATAAACATCCCC	FOXA1_chr13_25234002_25234003_334
sgrna_3637876_FOXA1_chr13_25234002_25234003_334	ATGTGCATAAACATCCCCT	FOXA1_chr13_25234002_25234003_334
sgrna_3634699_FOXA1_chr13_25234002_25234003_334	CATTTTCATAGGCTCCCAG	FOXA1_chr13_25234002_25234003_334
sgrna_3637877_FOXA1_chr13_25234002_25234003_334	TGGGAGCCTATGAAAATGC	FOXA1_chr13_25234002_25234003_334
sgrna_3634702_FOXA1_chr13_25234002_25234003_334	TGAAGACCAGCATTTTCAT	FOXA1_chr13_25234002_25234003_334
sgrna_3634703_FOXA1_chr13_25234002_25234003_334	ATGATCTGAGCATCAGACT	FOXA1_chr13_25234002_25234003_334
sgrna_3634694_FOXA1_chr13_25234002_25234003_334	AAAGAAGTCTAGCTTGGGG	FOXA1_chr13_25234002_25234003_334
sgrna_3634692_FOXA1_chr13_25234002_25234003_334	AGAAGTCTAGCTTGGGGAG	FOXA1_chr13_25234002_25234003_334
sgrna_3634690_FOXA1_chr13_25234002_25234003_334	CCTGTTTGCATATAGGAGT	FOXA1_chr13_25234002_25234003_334
sgrna_1934483_FOXA1_chr9_126673913_126673914_328	AGGCCTGTGTACCTGGCCA	FOXA1_chr9_126673913_126673914_328
sgrna_1938246_FOXA1_chr9_126673913_126673914_328	CGGCCGTGGCCAGGTACAC	FOXA1_chr9_126673913_126673914_328
sgrna_1934482_FOXA1_chr9_126673913_126673914_328	CCTGGCCACGGCCGCAGAG	FOXA1_chr9_126673913_126673914_328
sgrna_1934485_FOXA1_chr9_126673913_126673914_328	ACAAGGCAGCTGTCCAAAC	FOXA1_chr9_126673913_126673914_328
sgrna_1934481_FOXA1_chr9_126673913_126673914_328	CCACGGCCGCAGAGAGGAC	FOXA1_chr9_126673913_126673914_328
sgrna_1934480_FOXA1_chr9_126673913_126673914_328	CACGGCCGCAGAGAGGACA	FOXA1_chr9_126673913_126673914_328
sgrna_1938244_FOXA1_chr9_126673913_126673914_328	CCTGTCCTCTCTGCGGCCG	FOXA1_chr9_126673913_126673914_328
sgrna_1938243_FOXA1_chr9_126673913_126673914_328	CGCTGCCCTGTCCTCTCTG	FOXA1_chr9_126673913_126673914_328
sgrna_1934487_FOXA1_chr9_126673913_126673914_328	CCAGCATCTCCCAAACAGA	FOXA1_chr9_126673913_126673914_328
sgrna_1934478_FOXA1_chr9_126673913_126673914_328	TTTACTCTGCTGCTGCCAC	FOXA1_chr9_126673913_126673914_328
sgrna_1938253_FOXA1_chr9_126673913_126673914_328	AGATGCTGGCTGATAGATG	FOXA1_chr9_126673913_126673914_328
sgrna_1938255_FOXA1_chr9_126673913_126673914_328	CTGGCTGATAGATGGGGAT	FOXA1_chr9_126673913_126673914_328
sgrna_1934488_FOXA1_chr9_126673913_126673914_328	TAGCAGTGCAGGCAACGAG	FOXA1_chr9_126673913_126673914_328
sgrna_1934489_FOXA1_chr9_126673913_126673914_328	ATAGCAGTGCAGGCAACGA	FOXA1_chr9_126673913_126673914_328
sgrna_1934490_FOXA1_chr9_126673913_126673914_328	CATAGCAGTGCAGGCAACG	FOXA1_chr9_126673913_126673914_328
sgrna_1934475_FOXA1_chr9_126673913_126673914_328	TTTCCATCCAATCTCCCCG	FOXA1_chr9_126673913_126673914_328
sgrna_1934474_FOXA1_chr9_126673913_126673914_328	TTCCATCCAATCTCCCCGT	FOXA1_chr9_126673913_126673914_328
sgrna_1934491_FOXA1_chr9_126673913_126673914_328	AGGAAGCACATAGCAGTGC	FOXA1_chr9_126673913_126673914_328
sgrna_1938238_FOXA1_chr9_126673913_126673914_328	TGGAGGGCGCATCCCCACG	FOXA1_chr9_126673913_126673914_328
sgrna_1938237_FOXA1_chr9_126673913_126673914_328	GTGGAGGGCGCATCCCCAC	FOXA1_chr9_126673913_126673914_328
sgrna_1630023_FOXA1_chr8_139758402_139758403_279	AAGAAACTAAAGCTGAACT	FOXA1_chr8_139758402_139758403_279
sgrna_1630024_FOXA1_chr8_139758402_139758403_279	CTCTCATACTAGTTAGACC	FOXA1_chr8_139758402_139758403_279
sgrna_1630025_FOXA1_chr8_139758402_139758403_279	GTTAGACCAGGAATACCCC	FOXA1_chr8_139758402_139758403_279
sgrna_1630022_FOXA1_chr8_139758402_139758403_279	TATCCTGTCTATCTTGCAA	FOXA1_chr8_139758402_139758403_279
sgrna_1630027_FOXA1_chr8_139758402_139758403_279	TACCCCTGGCTAGAAGGTG	FOXA1_chr8_139758402_139758403_279
sgrna_1625526_FOXA1_chr8_139758402_139758403_279	GGCCTCACCTTCTAGCCAG	FOXA1_chr8_139758402_139758403_279
sgrna_1625527_FOXA1_chr8_139758402_139758403_279	TGGCCTCACCTTCTAGCCA	FOXA1_chr8_139758402_139758403_279
sgrna_1625528_FOXA1_chr8_139758402_139758403_279	TTGGCCTCACCTTCTAGCC	FOXA1_chr8_139758402_139758403_279
sgrna_1630029_FOXA1_chr8_139758402_139758403_279	CCAATGCAGAAATGAGGCC	FOXA1_chr8_139758402_139758403_279
sgrna_1625529_FOXA1_chr8_139758402_139758403_279	CCAGGCCTCATTTCTGCAT	FOXA1_chr8_139758402_139758403_279
sgrna_1625522_FOXA1_chr8_139758402_139758403_279	AAATGTAAAGCACGCGACG	FOXA1_chr8_139758402_139758403_279
sgrna_1625521_FOXA1_chr8_139758402_139758403_279	AATGTAAAGCACGCGACGT	FOXA1_chr8_139758402_139758403_279
sgrna_1625530_FOXA1_chr8_139758402_139758403_279	CAGCAGGCAGAAGGGCACC	FOXA1_chr8_139758402_139758403_279
sgrna_1630030_FOXA1_chr8_139758402_139758403_279	GGTGCCCTTCTGCCTGCTG	FOXA1_chr8_139758402_139758403_279
sgrna_1625531_FOXA1_chr8_139758402_139758403_279	CTCCCCACAGCAGGCAGAA	FOXA1_chr8_139758402_139758403_279
sgrna_1625520_FOXA1_chr8_139758402_139758403_279	TGTGAGTCCCATTCCACAC	FOXA1_chr8_139758402_139758403_279
sgrna_1625519_FOXA1_chr8_139758402_139758403_279	GTGAGTCCCATTCCACACA	FOXA1_chr8_139758402_139758403_279
sgrna_1625518_FOXA1_chr8_139758402_139758403_279	AGTCCCATTCCACACAGGG	FOXA1_chr8_139758402_139758403_279
sgrna_1630018_FOXA1_chr8_139758402_139758403_279	GAGACCGCCCTGTGTGGAA	FOXA1_chr8_139758402_139758403_279
sgrna_1630045_FOXA1_chr8_139758402_139758403_279	GGATGGGGATGCAGACACA	FOXA1_chr8_139758402_139758403_279
sgrna_6434087_FOXA1_chr22_46609470_46609471_302	GTGGTTTGGAGGTACACAA	FOXA1_chr22_46609470_46609471_302
sgrna_6434090_FOXA1_chr22_46609470_46609471_302	CAAAGGCTCTTTTCACGGG	FOXA1_chr22_46609470_46609471_302
sgrna_6434084_FOXA1_chr22_46609470_46609471_302	TTGACAAAAGGGGAGGTAG	FOXA1_chr22_46609470_46609471_302
sgrna_6434083_FOXA1_chr22_46609470_46609471_302	AAGAAGTTGACAAAAGGGG	FOXA1_chr22_46609470_46609471_302
sgrna_6434082_FOXA1_chr22_46609470_46609471_302	CAAAAGAAGTTGACAAAAG	FOXA1_chr22_46609470_46609471_302
sgrna_6434081_FOXA1_chr22_46609470_46609471_302	ACAAAAGAAGTTGACAAAA	FOXA1_chr22_46609470_46609471_302
sgrna_6429772_FOXA1_chr22_46609470_46609471_302	AACTTCTTTTGTTTAAATG	FOXA1_chr22_46609470_46609471_302
sgrna_6429771_FOXA1_chr22_46609470_46609471_302	TTTAAATGTGGCCCAGCTG	FOXA1_chr22_46609470_46609471_302
sgrna_6429773_FOXA1_chr22_46609470_46609471_302	GTACAGAAGTAAACCCACA	FOXA1_chr22_46609470_46609471_302
sgrna_6429770_FOXA1_chr22_46609470_46609471_302	GTGGCCCAGCTGAGGTCAA	FOXA1_chr22_46609470_46609471_302
sgrna_6434079_FOXA1_chr22_46609470_46609471_302	GAGCCCTTTGACCTCAGCT	FOXA1_chr22_46609470_46609471_302
sgrna_6434094_FOXA1_chr22_46609470_46609471_302	TTCTGTACTAGATTTGCCC	FOXA1_chr22_46609470_46609471_302
sgrna_6434095_FOXA1_chr22_46609470_46609471_302	TCTGTACTAGATTTGCCCA	FOXA1_chr22_46609470_46609471_302
sgrna_6429768_FOXA1_chr22_46609470_46609471_302	GAGGTCAAAGGGCTCCGCC	FOXA1_chr22_46609470_46609471_302
sgrna_6429774_FOXA1_chr22_46609470_46609471_302	CAGAAGTTCCTGGGTCCCT	FOXA1_chr22_46609470_46609471_302
sgrna_6434077_FOXA1_chr22_46609470_46609471_302	AGAGTCTTGGTAGGCCTGG	FOXA1_chr22_46609470_46609471_302
sgrna_6429767_FOXA1_chr22_46609470_46609471_302	CTACCAAGACTCTCCCACA	FOXA1_chr22_46609470_46609471_302
sgrna_6434075_FOXA1_chr22_46609470_46609471_302	CATGTGGGAGAGTCTTGGT	FOXA1_chr22_46609470_46609471_302
sgrna_6429766_FOXA1_chr22_46609470_46609471_302	TCCCACATGGACCAAGCCC	FOXA1_chr22_46609470_46609471_302
sgrna_6429765_FOXA1_chr22_46609470_46609471_302	CCCACATGGACCAAGCCCT	FOXA1_chr22_46609470_46609471_302
sgrna_4896428_FOXA1_chr17_61336206_61336207_298	GGATTGATGATCTGTAAAG	FOXA1_chr17_61336206_61336207_298
sgrna_4893430_FOXA1_chr17_61336206_61336207_298	TCCGGTCCTGGACTTGCCA	FOXA1_chr17_61336206_61336207_298
sgrna_4896427_FOXA1_chr17_61336206_61336207_298	ACCTTGGCAAGTCCAGGAC	FOXA1_chr17_61336206_61336207_298
sgrna_4893429_FOXA1_chr17_61336206_61336207_298	TGCCAAGGTAAATAGTAAA	FOXA1_chr17_61336206_61336207_298
sgrna_4896433_FOXA1_chr17_61336206_61336207_298	ATTACCCTGCTCTATAACG	FOXA1_chr17_61336206_61336207_298
sgrna_4893427_FOXA1_chr17_61336206_61336207_298	AAGTTTGCTTTGCAAACCA	FOXA1_chr17_61336206_61336207_298
sgrna_4893435_FOXA1_chr17_61336206_61336207_298	AAAGCCCCGTTATAGAGCA	FOXA1_chr17_61336206_61336207_298
sgrna_4893436_FOXA1_chr17_61336206_61336207_298	CAAAGCCCCGTTATAGAGC	FOXA1_chr17_61336206_61336207_298
sgrna_4896423_FOXA1_chr17_61336206_61336207_298	GTGGTGCTGCTCTGGATCA	FOXA1_chr17_61336206_61336207_298
sgrna_4893422_FOXA1_chr17_61336206_61336207_298	GATCCAGAGCAGCACCACT	FOXA1_chr17_61336206_61336207_298
sgrna_4893420_FOXA1_chr17_61336206_61336207_298	GAGCAGCACCACTGGGCCA	FOXA1_chr17_61336206_61336207_298
sgrna_4896421_FOXA1_chr17_61336206_61336207_298	TCCAGAGGCCCTGGCCCAG	FOXA1_chr17_61336206_61336207_298
sgrna_4893437_FOXA1_chr17_61336206_61336207_298	CAAGAACTAAAGGCAGAAG	FOXA1_chr17_61336206_61336207_298
sgrna_4896420_FOXA1_chr17_61336206_61336207_298	CCTCCAGCTCCAGAGGCCC	FOXA1_chr17_61336206_61336207_298
sgrna_4978800_FOXA1_chr17_83174591_83174592_326	TCTACAGAGTCAACAGGGA	FOXA1_chr17_83174591_83174592_326
sgrna_4978801_FOXA1_chr17_83174591_83174592_326	ATCTACAGAGTCAACAGGG	FOXA1_chr17_83174591_83174592_326
sgrna_4982258_FOXA1_chr17_83174591_83174592_326	TGACTCTGTAGATGAGCCC	FOXA1_chr17_83174591_83174592_326
sgrna_4982259_FOXA1_chr17_83174591_83174592_326	GACTCTGTAGATGAGCCCA	FOXA1_chr17_83174591_83174592_326
sgrna_4982257_FOXA1_chr17_83174591_83174592_326	TACATAACAGTGCACACAT	FOXA1_chr17_83174591_83174592_326
sgrna_4982260_FOXA1_chr17_83174591_83174592_326	GCTGCATGCCTCTGCAGCC	FOXA1_chr17_83174591_83174592_326
sgrna_4978806_FOXA1_chr17_83174591_83174592_326	GCCCTGGGCCTGGCTGCAG	FOXA1_chr17_83174591_83174592_326
sgrna_4978807_FOXA1_chr17_83174591_83174592_326	ATGTTGCAGGCCCTGGGCC	FOXA1_chr17_83174591_83174592_326
sgrna_4978808_FOXA1_chr17_83174591_83174592_326	GAAGGATGTTGCAGGCCCT	FOXA1_chr17_83174591_83174592_326
sgrna_4978809_FOXA1_chr17_83174591_83174592_326	TGAAGGATGTTGCAGGCCC	FOXA1_chr17_83174591_83174592_326
sgrna_4978810_FOXA1_chr17_83174591_83174592_326	TTTGGCTGAAGGATGTTGC	FOXA1_chr17_83174591_83174592_326
sgrna_4982263_FOXA1_chr17_83174591_83174592_326	AACATCCTTCAGCCAAACG	FOXA1_chr17_83174591_83174592_326
sgrna_4982264_FOXA1_chr17_83174591_83174592_326	ACATCCTTCAGCCAAACGT	FOXA1_chr17_83174591_83174592_326
sgrna_4978788_FOXA1_chr17_83174591_83174592_326	CACACCATCCACTGGACAG	FOXA1_chr17_83174591_83174592_326
sgrna_4978811_FOXA1_chr17_83174591_83174592_326	GGGACCCACGTTTGGCTGA	FOXA1_chr17_83174591_83174592_326
sgrna_4978786_FOXA1_chr17_83174591_83174592_326	CACCATCCACTGGACAGTG	FOXA1_chr17_83174591_83174592_326
sgrna_4978785_FOXA1_chr17_83174591_83174592_326	ACCATCCACTGGACAGTGG	FOXA1_chr17_83174591_83174592_326
sgrna_4982248_FOXA1_chr17_83174591_83174592_326	GTCTGCCCCCACTGTCCAG	FOXA1_chr17_83174591_83174592_326
sgrna_4978784_FOXA1_chr17_83174591_83174592_326	CAGTGGGGGCAGACAGACC	FOXA1_chr17_83174591_83174592_326
sgrna_4978813_FOXA1_chr17_83174591_83174592_326	AGGCCACAGAGGCTCCCCA	FOXA1_chr17_83174591_83174592_326
sgrna_2101993_FOXA1_chrX_46918604_46918605_321	TCAATTAGCTTTTTGGGGG	FOXA1_chrX_46918604_46918605_321
sgrna_2101994_FOXA1_chrX_46918604_46918605_321	CAATTAGCTTTTTGGGGGA	FOXA1_chrX_46918604_46918605_321
sgrna_2101992_FOXA1_chrX_46918604_46918605_321	GTGTCAATTAGCTTTTTGG	FOXA1_chrX_46918604_46918605_321
sgrna_2099026_FOXA1_chrX_46918604_46918605_321	TGGCCTAGTACTTATGGGA	FOXA1_chrX_46918604_46918605_321
sgrna_2099025_FOXA1_chrX_46918604_46918605_321	GGCCTAGTACTTATGGGAA	FOXA1_chrX_46918604_46918605_321
sgrna_2099024_FOXA1_chrX_46918604_46918605_321	GCCTAGTACTTATGGGAAG	FOXA1_chrX_46918604_46918605_321
sgrna_2099023_FOXA1_chrX_46918604_46918605_321	GGGAAGGGGAACAGAACAC	FOXA1_chrX_46918604_46918605_321
sgrna_2102008_FOXA1_chrX_46918604_46918605_321	GGTCTAGGAGGCCCTAAGC	FOXA1_chrX_46918604_46918605_321
sgrna_2102009_FOXA1_chrX_46918604_46918605_321	GTCTAGGAGGCCCTAAGCC	FOXA1_chrX_46918604_46918605_321
sgrna_2101987_FOXA1_chrX_46918604_46918605_321	ACAGAGTAAACTTCACAGG	FOXA1_chrX_46918604_46918605_321
sgrna_2102010_FOXA1_chrX_46918604_46918605_321	AGGAGGCCCTAAGCCGGGA	FOXA1_chrX_46918604_46918605_321
sgrna_2099034_FOXA1_chrX_46918604_46918605_321	GAATGGAGATGAACCATCC	FOXA1_chrX_46918604_46918605_321
sgrna_2099035_FOXA1_chrX_46918604_46918605_321	GAGGGCAGACCACATAGAA	FOXA1_chrX_46918604_46918605_321
sgrna_2102012_FOXA1_chrX_46918604_46918605_321	ATGTGGTCTGCCCTCCAGC	FOXA1_chrX_46918604_46918605_321
sgrna_2099036_FOXA1_chrX_46918604_46918605_321	TCCAGACTAGCCAGCTGGA	FOXA1_chrX_46918604_46918605_321
sgrna_2099038_FOXA1_chrX_46918604_46918605_321	TAAGTCCAGACTAGCCAGC	FOXA1_chrX_46918604_46918605_321
sgrna_7572608_FOXA1_chr4_139921850_139921851_309	GATTGGCATAGGGTTTCAG	FOXA1_chr4_139921850_139921851_309
sgrna_7575749_FOXA1_chr4_139921850_139921851_309	CGGATGCTTGTTTAAACAC	FOXA1_chr4_139921850_139921851_309
sgrna_7572606_FOXA1_chr4_139921850_139921851_309	AACAAGCATCCGTTAGGCC	FOXA1_chr4_139921850_139921851_309
sgrna_7575752_FOXA1_chr4_139921850_139921851_309	AGGTATCAGCAGTTCAGTG	FOXA1_chr4_139921850_139921851_309
sgrna_7575753_FOXA1_chr4_139921850_139921851_309	GGTATCAGCAGTTCAGTGT	FOXA1_chr4_139921850_139921851_309
sgrna_7575754_FOXA1_chr4_139921850_139921851_309	GTATCAGCAGTTCAGTGTG	FOXA1_chr4_139921850_139921851_309
sgrna_7575746_FOXA1_chr4_139921850_139921851_309	TACAGAGCACCAAATGGGC	FOXA1_chr4_139921850_139921851_309
sgrna_7572603_FOXA1_chr4_139921850_139921851_309	ATTTGGTGCTCTGTAGTGC	FOXA1_chr4_139921850_139921851_309
sgrna_7575744_FOXA1_chr4_139921850_139921851_309	AGCACTACAGAGCACCAAA	FOXA1_chr4_139921850_139921851_309
sgrna_7572600_FOXA1_chr4_139921850_139921851_309	CTGGCAGCTTAAGGTGAGC	FOXA1_chr4_139921850_139921851_309
sgrna_7572613_FOXA1_chr4_139921850_139921851_309	GAGCTTAGAAGGCACACTT	FOXA1_chr4_139921850_139921851_309
sgrna_7575758_FOXA1_chr4_139921850_139921851_309	TGCCTTCTAAGCTCTAGGA	FOXA1_chr4_139921850_139921851_309
sgrna_7572599_FOXA1_chr4_139921850_139921851_309	TAAGGTGAGCGGGCAACCC	FOXA1_chr4_139921850_139921851_309
sgrna_7572598_FOXA1_chr4_139921850_139921851_309	GGCAACCCAGGTGCTGCAG	FOXA1_chr4_139921850_139921851_309
sgrna_7575759_FOXA1_chr4_139921850_139921851_309	ATTTGATCGAACAACTAAA	FOXA1_chr4_139921850_139921851_309
sgrna_3777027_FOXA1_chr13_77437473_77437474_322	CTGGCTCAACACAGCAGTG	FOXA1_chr13_77437473_77437474_322
sgrna_3777028_FOXA1_chr13_77437473_77437474_322	CAAATGCTGCATTACAACC	FOXA1_chr13_77437473_77437474_322
sgrna_3779625_FOXA1_chr13_77437473_77437474_322	GCAGCATTTGGTTGACCTG	FOXA1_chr13_77437473_77437474_322
sgrna_3777029_FOXA1_chr13_77437473_77437474_322	TCCTAAGCAGAGAGTCCAC	FOXA1_chr13_77437473_77437474_322
sgrna_3779619_FOXA1_chr13_77437473_77437474_322	TGCCAATCAGCAAAATACG	FOXA1_chr13_77437473_77437474_322
sgrna_3779618_FOXA1_chr13_77437473_77437474_322	GTGCCAATCAGCAAAATAC	FOXA1_chr13_77437473_77437474_322
sgrna_3779617_FOXA1_chr13_77437473_77437474_322	TGTGCCAATCAGCAAAATA	FOXA1_chr13_77437473_77437474_322
sgrna_3777030_FOXA1_chr13_77437473_77437474_322	GATGGCTTTTTATCTGCAG	FOXA1_chr13_77437473_77437474_322
sgrna_3779628_FOXA1_chr13_77437473_77437474_322	AAAAAGCCATCTGTGGCAG	FOXA1_chr13_77437473_77437474_322
sgrna_3779616_FOXA1_chr13_77437473_77437474_322	ATGTTTATCCAAATTTTGG	FOXA1_chr13_77437473_77437474_322
sgrna_3777031_FOXA1_chr13_77437473_77437474_322	AGGTTACCACTGCCACAGA	FOXA1_chr13_77437473_77437474_322
sgrna_3779629_FOXA1_chr13_77437473_77437474_322	TGTGGCAGTGGTAACCTCA	FOXA1_chr13_77437473_77437474_322
sgrna_3777032_FOXA1_chr13_77437473_77437474_322	TTTCAGGTGCTGTCCCATG	FOXA1_chr13_77437473_77437474_322
sgrna_7401666_FOXA1_chr4_70709745_70709746_309	GTTAACTGTGCAAACAGCA	FOXA1_chr4_70709745_70709746_309
sgrna_7404160_FOXA1_chr4_70709745_70709746_309	CTTCCAACTCCCACAACTA	FOXA1_chr4_70709745_70709746_309
sgrna_7401669_FOXA1_chr4_70709745_70709746_309	TTGCCGTAGTTGTGGGAGT	FOXA1_chr4_70709745_70709746_309
sgrna_7404161_FOXA1_chr4_70709745_70709746_309	CTACGGCAAACATTGTTCA	FOXA1_chr4_70709745_70709746_309
sgrna_7401665_FOXA1_chr4_70709745_70709746_309	CTCTTCCAACCAACACTAA	FOXA1_chr4_70709745_70709746_309
sgrna_7404158_FOXA1_chr4_70709745_70709746_309	GATGGCTTCCCTTTAGTGT	FOXA1_chr4_70709745_70709746_309
sgrna_7404157_FOXA1_chr4_70709745_70709746_309	GGACAGGATAGACAAAAGA	FOXA1_chr4_70709745_70709746_309
sgrna_7401672_FOXA1_chr4_70709745_70709746_309	AAGACAAGGGCAAGGATGT	FOXA1_chr4_70709745_70709746_309
sgrna_7401673_FOXA1_chr4_70709745_70709746_309	AAAGACAAGGGCAAGGATG	FOXA1_chr4_70709745_70709746_309
sgrna_7404156_FOXA1_chr4_70709745_70709746_309	GATCGTCTTGTGAATGGAC	FOXA1_chr4_70709745_70709746_309
sgrna_7401663_FOXA1_chr4_70709745_70709746_309	TTCACAAGACGATCTCTAA	FOXA1_chr4_70709745_70709746_309
sgrna_7401662_FOXA1_chr4_70709745_70709746_309	CAAGACGATCTCTAACGGC	FOXA1_chr4_70709745_70709746_309
sgrna_7401660_FOXA1_chr4_70709745_70709746_309	TCTAACGGCAGGATGGAAA	FOXA1_chr4_70709745_70709746_309
sgrna_7401659_FOXA1_chr4_70709745_70709746_309	CATTAAAAGTATTACACCA	FOXA1_chr4_70709745_70709746_309
sgrna_7401680_FOXA1_chr4_70709745_70709746_309	AAGCTGCTACTTGGTGAGT	FOXA1_chr4_70709745_70709746_309
sgrna_5331382_FOXA1_chr2_20208333_20208334_284	GTGTAAACAAGATTGCAGA	FOXA1_chr2_20208333_20208334_284
sgrna_5331383_FOXA1_chr2_20208333_20208334_284	TGTGTAAACAAGATTGCAG	FOXA1_chr2_20208333_20208334_284
sgrna_5331381_FOXA1_chr2_20208333_20208334_284	GGATAAGCCAGCCGAACTG	FOXA1_chr2_20208333_20208334_284
sgrna_5331376_FOXA1_chr2_20208333_20208334_284	CAAATTGTTTTTAGGGACA	FOXA1_chr2_20208333_20208334_284
sgrna_5335385_FOXA1_chr2_20208333_20208334_284	CCAGCTCCCTGGCCTCCGG	FOXA1_chr2_20208333_20208334_284
sgrna_5331386_FOXA1_chr2_20208333_20208334_284	GAGAGGCCCCCGGAGGCCA	FOXA1_chr2_20208333_20208334_284
sgrna_5335387_FOXA1_chr2_20208333_20208334_284	GGGGGCCTCTCCCCTCCCT	FOXA1_chr2_20208333_20208334_284
sgrna_5331374_FOXA1_chr2_20208333_20208334_284	AAATGCTTATCTAGTCAGG	FOXA1_chr2_20208333_20208334_284
sgrna_5331391_FOXA1_chr2_20208333_20208334_284	AGACTGAAGGCCCAGGGAG	FOXA1_chr2_20208333_20208334_284
sgrna_5331392_FOXA1_chr2_20208333_20208334_284	GAGACTGAAGGCCCAGGGA	FOXA1_chr2_20208333_20208334_284
sgrna_5331395_FOXA1_chr2_20208333_20208334_284	TAGTGGAGACTGAAGGCCC	FOXA1_chr2_20208333_20208334_284
sgrna_5335388_FOXA1_chr2_20208333_20208334_284	GGGCCTTCAGTCTCCACTA	FOXA1_chr2_20208333_20208334_284
sgrna_5335390_FOXA1_chr2_20208333_20208334_284	GCCTTCAGTCTCCACTAAG	FOXA1_chr2_20208333_20208334_284
sgrna_5331396_FOXA1_chr2_20208333_20208334_284	TCCCCTTAGTGGAGACTGA	FOXA1_chr2_20208333_20208334_284
sgrna_5335391_FOXA1_chr2_20208333_20208334_284	CAGTCTCCACTAAGGGGAC	FOXA1_chr2_20208333_20208334_284
sgrna_5335378_FOXA1_chr2_20208333_20208334_284	TAGCAGTTTCCCAAGAGCA	FOXA1_chr2_20208333_20208334_284
sgrna_5331371_FOXA1_chr2_20208333_20208334_284	TGGGAAACTGCTAACGTGT	FOXA1_chr2_20208333_20208334_284
sgrna_5331369_FOXA1_chr2_20208333_20208334_284	GGAAACTGCTAACGTGTTG	FOXA1_chr2_20208333_20208334_284
sgrna_5335375_FOXA1_chr2_20208333_20208334_284	GTGAGACCCAGGAACGCCA	FOXA1_chr2_20208333_20208334_284
sgrna_5335374_FOXA1_chr2_20208333_20208334_284	AGTGAGACCCAGGAACGCC	FOXA1_chr2_20208333_20208334_284
sgrna_635289_FOXA1_chr7_7395981_7395982_313	ACTTGTTGACTATTCAGGT	FOXA1_chr7_7395981_7395982_313
sgrna_638167_FOXA1_chr7_7395981_7395982_313	AGTCAACAAGTATTTGGCC	FOXA1_chr7_7395981_7395982_313
sgrna_635292_FOXA1_chr7_7395981_7395982_313	TCAAAACAAAGGTAGTTCG	FOXA1_chr7_7395981_7395982_313
sgrna_638169_FOXA1_chr7_7395981_7395982_313	AACTACCTTTGTTTTGAAA	FOXA1_chr7_7395981_7395982_313
sgrna_635293_FOXA1_chr7_7395981_7395982_313	ATGATCCCTTTCAAAACAA	FOXA1_chr7_7395981_7395982_313
sgrna_638163_FOXA1_chr7_7395981_7395982_313	TAGGTCAAATAAAACAGCC	FOXA1_chr7_7395981_7395982_313
sgrna_638170_FOXA1_chr7_7395981_7395982_313	ACAGCTAATTCACTTGAGA	FOXA1_chr7_7395981_7395982_313
sgrna_638171_FOXA1_chr7_7395981_7395982_313	AATTCACTTGAGAAGGTAA	FOXA1_chr7_7395981_7395982_313
sgrna_638161_FOXA1_chr7_7395981_7395982_313	GAACTGTACATTTTGAAAG	FOXA1_chr7_7395981_7395982_313
sgrna_638160_FOXA1_chr7_7395981_7395982_313	ATTGCTAATTAGGAACCGG	FOXA1_chr7_7395981_7395982_313
sgrna_638159_FOXA1_chr7_7395981_7395982_313	TATTGCTAATTAGGAACCG	FOXA1_chr7_7395981_7395982_313
sgrna_635294_FOXA1_chr7_7395981_7395982_313	ATAATTTTATGTACTAGAA	FOXA1_chr7_7395981_7395982_313
sgrna_638158_FOXA1_chr7_7395981_7395982_313	TTATTGCTAATTAGGAACC	FOXA1_chr7_7395981_7395982_313
sgrna_638157_FOXA1_chr7_7395981_7395982_313	GTTATTGCTAATTAGGAAC	FOXA1_chr7_7395981_7395982_313
sgrna_635283_FOXA1_chr7_7395981_7395982_313	CGTAATTAGAAAGGAGGAC	FOXA1_chr7_7395981_7395982_313
sgrna_7424760_FOXA1_chr4_77105181_77105182_345	TATGTCCCAAGAGAATCCT	FOXA1_chr4_77105181_77105182_345
sgrna_7424761_FOXA1_chr4_77105181_77105182_345	ATGTCCCAAGAGAATCCTC	FOXA1_chr4_77105181_77105182_345
sgrna_7421809_FOXA1_chr4_77105181_77105182_345	AGCAGGTAAACAAACTCAC	FOXA1_chr4_77105181_77105182_345
sgrna_7421814_FOXA1_chr4_77105181_77105182_345	ATATGCTTTCTGTGTCCCG	FOXA1_chr4_77105181_77105182_345
sgrna_7424762_FOXA1_chr4_77105181_77105182_345	GTGAATGCAGCCCTGCTGT	FOXA1_chr4_77105181_77105182_345
sgrna_7424757_FOXA1_chr4_77105181_77105182_345	AAAGGCAAAATCATGTCTG	FOXA1_chr4_77105181_77105182_345
sgrna_7424756_FOXA1_chr4_77105181_77105182_345	TAAAGGCAAAATCATGTCT	FOXA1_chr4_77105181_77105182_345
sgrna_7421817_FOXA1_chr4_77105181_77105182_345	AATGAGGCAGGCCTACAGC	FOXA1_chr4_77105181_77105182_345
sgrna_7421808_FOXA1_chr4_77105181_77105182_345	TGCCTTTACACACAACCGC	FOXA1_chr4_77105181_77105182_345
sgrna_7421818_FOXA1_chr4_77105181_77105182_345	TGGTTTTGTCTAATGAGGC	FOXA1_chr4_77105181_77105182_345
sgrna_7424754_FOXA1_chr4_77105181_77105182_345	GTCCTGCGGTTGTGTGTAA	FOXA1_chr4_77105181_77105182_345
sgrna_7421819_FOXA1_chr4_77105181_77105182_345	GCTATGGTTTTGTCTAATG	FOXA1_chr4_77105181_77105182_345
sgrna_7421806_FOXA1_chr4_77105181_77105182_345	ACCGCAGGACTGAGAAGCT	FOXA1_chr4_77105181_77105182_345
sgrna_7424753_FOXA1_chr4_77105181_77105182_345	GCCCAGCTTCTCAGTCCTG	FOXA1_chr4_77105181_77105182_345
sgrna_7421805_FOXA1_chr4_77105181_77105182_345	AGGACTGAGAAGCTGGGCT	FOXA1_chr4_77105181_77105182_345
sgrna_7421820_FOXA1_chr4_77105181_77105182_345	TTCAGGAAGCAAAGGGCTA	FOXA1_chr4_77105181_77105182_345
sgrna_7421804_FOXA1_chr4_77105181_77105182_345	GAGAAGCTGGGCTTGGCAT	FOXA1_chr4_77105181_77105182_345
sgrna_7421803_FOXA1_chr4_77105181_77105182_345	AGAAGCTGGGCTTGGCATA	FOXA1_chr4_77105181_77105182_345
sgrna_7421821_FOXA1_chr4_77105181_77105182_345	AACGTTTTCAGGAAGCAAA	FOXA1_chr4_77105181_77105182_345
sgrna_7421822_FOXA1_chr4_77105181_77105182_345	GAACGTTTTCAGGAAGCAA	FOXA1_chr4_77105181_77105182_345
sgrna_4713766_FOXA1_chr16_89410919_89410920_279	ACATGTTGACTTTGGCAGC	FOXA1_chr16_89410919_89410920_279
sgrna_4718575_FOXA1_chr16_89410919_89410920_279	TGCCAAAGTCAACATGTTC	FOXA1_chr16_89410919_89410920_279
sgrna_4718571_FOXA1_chr16_89410919_89410920_279	TACACAGAGCCTTATGTAC	FOXA1_chr16_89410919_89410920_279
sgrna_4713768_FOXA1_chr16_89410919_89410920_279	GAAAGCGCCTGTGGAGGCC	FOXA1_chr16_89410919_89410920_279
sgrna_4713770_FOXA1_chr16_89410919_89410920_279	TTCAGGAAAGCGCCTGTGG	FOXA1_chr16_89410919_89410920_279
sgrna_4713762_FOXA1_chr16_89410919_89410920_279	TGTGGTTTCTGTCTTGCCC	FOXA1_chr16_89410919_89410920_279
sgrna_4713761_FOXA1_chr16_89410919_89410920_279	GTCTTGCCCTGGCCACAGT	FOXA1_chr16_89410919_89410920_279
sgrna_4718570_FOXA1_chr16_89410919_89410920_279	GAGTGGCCAACTGTGGCCA	FOXA1_chr16_89410919_89410920_279
sgrna_4718569_FOXA1_chr16_89410919_89410920_279	GGAGTGGCCAACTGTGGCC	FOXA1_chr16_89410919_89410920_279
sgrna_4718566_FOXA1_chr16_89410919_89410920_279	AGCTTAACAGAAGGGGGTG	FOXA1_chr16_89410919_89410920_279
sgrna_4718565_FOXA1_chr16_89410919_89410920_279	AAGCTTAACAGAAGGGGGT	FOXA1_chr16_89410919_89410920_279
sgrna_4718564_FOXA1_chr16_89410919_89410920_279	GAAGCTTAACAGAAGGGGG	FOXA1_chr16_89410919_89410920_279
sgrna_4718563_FOXA1_chr16_89410919_89410920_279	TGGGAAGCTTAACAGAAGG	FOXA1_chr16_89410919_89410920_279
sgrna_4713759_FOXA1_chr16_89410919_89410920_279	CTTCTGTTAAGCTTCCCAT	FOXA1_chr16_89410919_89410920_279
sgrna_4718562_FOXA1_chr16_89410919_89410920_279	ATGGGAAGCTTAACAGAAG	FOXA1_chr16_89410919_89410920_279
sgrna_4718561_FOXA1_chr16_89410919_89410920_279	CATGGGAAGCTTAACAGAA	FOXA1_chr16_89410919_89410920_279
sgrna_4718560_FOXA1_chr16_89410919_89410920_279	CCATGGGAAGCTTAACAGA	FOXA1_chr16_89410919_89410920_279
sgrna_4718582_FOXA1_chr16_89410919_89410920_279	ATCCTGAAGCTGCCTGCAG	FOXA1_chr16_89410919_89410920_279
sgrna_4718583_FOXA1_chr16_89410919_89410920_279	TCCTGAAGCTGCCTGCAGA	FOXA1_chr16_89410919_89410920_279
sgrna_4718584_FOXA1_chr16_89410919_89410920_279	TGAAGCTGCCTGCAGAGGG	FOXA1_chr16_89410919_89410920_279
sgrna_5252164_FOXA1_chr19_46771128_46771129_362	AACACAGGGGGTTTGGAAG	FOXA1_chr19_46771128_46771129_362
sgrna_5248795_FOXA1_chr19_46771128_46771129_362	CCCTGTGTTGACTTTGGCC	FOXA1_chr19_46771128_46771129_362
sgrna_5252162_FOXA1_chr19_46771128_46771129_362	TGGCCAAAGTCAACACAGG	FOXA1_chr19_46771128_46771129_362
sgrna_5252161_FOXA1_chr19_46771128_46771129_362	CTGGCCAAAGTCAACACAG	FOXA1_chr19_46771128_46771129_362
sgrna_5252160_FOXA1_chr19_46771128_46771129_362	CCTGGCCAAAGTCAACACA	FOXA1_chr19_46771128_46771129_362
sgrna_5252165_FOXA1_chr19_46771128_46771129_362	CGGAAGATAATATCAACAA	FOXA1_chr19_46771128_46771129_362
sgrna_5252159_FOXA1_chr19_46771128_46771129_362	ACCTGGCCAAAGTCAACAC	FOXA1_chr19_46771128_46771129_362
sgrna_5248793_FOXA1_chr19_46771128_46771129_362	ACTTTGGCCAGGTGCCTGG	FOXA1_chr19_46771128_46771129_362
sgrna_5248791_FOXA1_chr19_46771128_46771129_362	CTGGAGGCACCACTGACCT	FOXA1_chr19_46771128_46771129_362
sgrna_5252156_FOXA1_chr19_46771128_46771129_362	ATAATTGGACCCAGGTCAG	FOXA1_chr19_46771128_46771129_362
sgrna_5248790_FOXA1_chr19_46771128_46771129_362	ACCTGGGTCCAATTATAGA	FOXA1_chr19_46771128_46771129_362
sgrna_5252155_FOXA1_chr19_46771128_46771129_362	ACCGTCTATAATTGGACCC	FOXA1_chr19_46771128_46771129_362
sgrna_5252166_FOXA1_chr19_46771128_46771129_362	AACAGAATCCTGTTAGAAC	FOXA1_chr19_46771128_46771129_362
sgrna_5252167_FOXA1_chr19_46771128_46771129_362	GTTAGAACAGGTGAGAAGT	FOXA1_chr19_46771128_46771129_362
sgrna_5252168_FOXA1_chr19_46771128_46771129_362	TTAGAACAGGTGAGAAGTA	FOXA1_chr19_46771128_46771129_362
sgrna_5252169_FOXA1_chr19_46771128_46771129_362	AACAGGTGAGAAGTAGGGC	FOXA1_chr19_46771128_46771129_362
sgrna_5248789_FOXA1_chr19_46771128_46771129_362	CCCCATGATCATTGCACTG	FOXA1_chr19_46771128_46771129_362
sgrna_5252153_FOXA1_chr19_46771128_46771129_362	CCGCAGTGCAATGATCATG	FOXA1_chr19_46771128_46771129_362
sgrna_5248788_FOXA1_chr19_46771128_46771129_362	ATGATCATTGCACTGCGGA	FOXA1_chr19_46771128_46771129_362
sgrna_6280155_FOXA1_chr1_18535717_18535718_306	TAAATATTGTCCCCACCCA	FOXA1_chr1_18535717_18535718_306
sgrna_6284957_FOXA1_chr1_18535717_18535718_306	AGGCAAATAACCTTGGGTG	FOXA1_chr1_18535717_18535718_306
sgrna_6284956_FOXA1_chr1_18535717_18535718_306	TAGGCAAATAACCTTGGGT	FOXA1_chr1_18535717_18535718_306
sgrna_6284955_FOXA1_chr1_18535717_18535718_306	GTAGGCAAATAACCTTGGG	FOXA1_chr1_18535717_18535718_306
sgrna_6284954_FOXA1_chr1_18535717_18535718_306	TGAGTAGGCAAATAACCTT	FOXA1_chr1_18535717_18535718_306
sgrna_6284953_FOXA1_chr1_18535717_18535718_306	CTGAGTAGGCAAATAACCT	FOXA1_chr1_18535717_18535718_306
sgrna_6280154_FOXA1_chr1_18535717_18535718_306	GGTTATTTGCCTACTCAGA	FOXA1_chr1_18535717_18535718_306
sgrna_6280157_FOXA1_chr1_18535717_18535718_306	CGTCAGTTTACAGTCGAGA	FOXA1_chr1_18535717_18535718_306
sgrna_6284952_FOXA1_chr1_18535717_18535718_306	CCAGCTTAGCCATCTGAGT	FOXA1_chr1_18535717_18535718_306
sgrna_6280151_FOXA1_chr1_18535717_18535718_306	CTAAGCTGGGATAATAGCC	FOXA1_chr1_18535717_18535718_306
sgrna_6280158_FOXA1_chr1_18535717_18535718_306	TGTTCATGACTGTGTAAGA	FOXA1_chr1_18535717_18535718_306
sgrna_6280160_FOXA1_chr1_18535717_18535718_306	GGTAGTAAACGCTCTGCAC	FOXA1_chr1_18535717_18535718_306
sgrna_6284948_FOXA1_chr1_18535717_18535718_306	GCAGACAGGCAAAACCCAT	FOXA1_chr1_18535717_18535718_306
sgrna_6284947_FOXA1_chr1_18535717_18535718_306	GGCAGACAGGCAAAACCCA	FOXA1_chr1_18535717_18535718_306
sgrna_6284946_FOXA1_chr1_18535717_18535718_306	CTTTGGATGCTTGGCAGAC	FOXA1_chr1_18535717_18535718_306
sgrna_6280146_FOXA1_chr1_18535717_18535718_306	AAAGAAATCCACCTCCTCA	FOXA1_chr1_18535717_18535718_306
sgrna_6280163_FOXA1_chr1_18535717_18535718_306	CAGGTAATGGTAGTAACGC	FOXA1_chr1_18535717_18535718_306
sgrna_6280164_FOXA1_chr1_18535717_18535718_306	GCAGGTAATGGTAGTAACG	FOXA1_chr1_18535717_18535718_306
sgrna_4608649_FOXA1_chr16_58721143_58721144_372	ATTTATTCTGGCTTTTCAG	FOXA1_chr16_58721143_58721144_372
sgrna_4608650_FOXA1_chr16_58721143_58721144_372	TTTATTCTGGCTTTTCAGA	FOXA1_chr16_58721143_58721144_372
sgrna_4608651_FOXA1_chr16_58721143_58721144_372	TTATTCTGGCTTTTCAGAG	FOXA1_chr16_58721143_58721144_372
sgrna_4608652_FOXA1_chr16_58721143_58721144_372	TATTCTGGCTTTTCAGAGG	FOXA1_chr16_58721143_58721144_372
sgrna_4608653_FOXA1_chr16_58721143_58721144_372	CTGGCTTTTCAGAGGGGGA	FOXA1_chr16_58721143_58721144_372
sgrna_4608654_FOXA1_chr16_58721143_58721144_372	TGGCTTTTCAGAGGGGGAA	FOXA1_chr16_58721143_58721144_372
sgrna_4606045_FOXA1_chr16_58721143_58721144_372	AGCACACAACCTCAACCCC	FOXA1_chr16_58721143_58721144_372
sgrna_4606044_FOXA1_chr16_58721143_58721144_372	GCACACAACCTCAACCCCA	FOXA1_chr16_58721143_58721144_372
sgrna_4608645_FOXA1_chr16_58721143_58721144_372	TAATTACTACATAACCCTG	FOXA1_chr16_58721143_58721144_372
sgrna_4608644_FOXA1_chr16_58721143_58721144_372	ATAATTACTACATAACCCT	FOXA1_chr16_58721143_58721144_372
sgrna_4608642_FOXA1_chr16_58721143_58721144_372	ACCAAATTCTATTTGACGT	FOXA1_chr16_58721143_58721144_372
sgrna_4608655_FOXA1_chr16_58721143_58721144_372	GTATGTTTCTTCACTCCCC	FOXA1_chr16_58721143_58721144_372
sgrna_4606047_FOXA1_chr16_58721143_58721144_372	GTTTTTCTGGGTAAGCCTG	FOXA1_chr16_58721143_58721144_372
sgrna_4606048_FOXA1_chr16_58721143_58721144_372	CGTTTTTCTGGGTAAGCCT	FOXA1_chr16_58721143_58721144_372
sgrna_4608639_FOXA1_chr16_58721143_58721144_372	GTACAGAAATTTCCAGGAG	FOXA1_chr16_58721143_58721144_372
sgrna_4608638_FOXA1_chr16_58721143_58721144_372	AGTACAGAAATTTCCAGGA	FOXA1_chr16_58721143_58721144_372
sgrna_4608637_FOXA1_chr16_58721143_58721144_372	AAGTACAGAAATTTCCAGG	FOXA1_chr16_58721143_58721144_372
sgrna_5906058_FOXA1_chr2_230492220_230492221_336	TTTATAGGTAGGAATCCAA	FOXA1_chr2_230492220_230492221_336
sgrna_5906057_FOXA1_chr2_230492220_230492221_336	CAAGAGTAGATGTAAAGCA	FOXA1_chr2_230492220_230492221_336
sgrna_5906062_FOXA1_chr2_230492220_230492221_336	GAGAGCAAAAATAGGCTGT	FOXA1_chr2_230492220_230492221_336
sgrna_5906063_FOXA1_chr2_230492220_230492221_336	GGGAGGAGAGAGCAAAAAT	FOXA1_chr2_230492220_230492221_336
sgrna_5906054_FOXA1_chr2_230492220_230492221_336	AATGGCTGAAAGGTAAACA	FOXA1_chr2_230492220_230492221_336
sgrna_5906053_FOXA1_chr2_230492220_230492221_336	TGAAAGGTAAACATGGTAA	FOXA1_chr2_230492220_230492221_336
sgrna_5906049_FOXA1_chr2_230492220_230492221_336	GCCTAAAATTGGATGGGAG	FOXA1_chr2_230492220_230492221_336
sgrna_5909425_FOXA1_chr2_230492220_230492221_336	GTTTGGTTTGGCTAGAGAC	FOXA1_chr2_230492220_230492221_336
sgrna_5909426_FOXA1_chr2_230492220_230492221_336	TTTGGTTTGGCTAGAGACA	FOXA1_chr2_230492220_230492221_336
sgrna_5906047_FOXA1_chr2_230492220_230492221_336	GAGGAAAAAGACTGGACAA	FOXA1_chr2_230492220_230492221_336
sgrna_5906046_FOXA1_chr2_230492220_230492221_336	AAAAGACTGGACAATGGAA	FOXA1_chr2_230492220_230492221_336
sgrna_5906045_FOXA1_chr2_230492220_230492221_336	GGACAATGGAATGGCACAC	FOXA1_chr2_230492220_230492221_336
sgrna_5906042_FOXA1_chr2_230492220_230492221_336	ATTTTATAAATCTTCTGGG	FOXA1_chr2_230492220_230492221_336
sgrna_5906041_FOXA1_chr2_230492220_230492221_336	TTTTATAAATCTTCTGGGT	FOXA1_chr2_230492220_230492221_336
sgrna_4437461_FOXA1_chr1_111977028_111977029_283	GTGCTGAAATTCTTAAGAG	FOXA1_chr1_111977028_111977029_283
sgrna_4437460_FOXA1_chr1_111977028_111977029_283	TGCTGAAATTCTTAAGAGA	FOXA1_chr1_111977028_111977029_283
sgrna_4440786_FOXA1_chr1_111977028_111977029_283	CCTAAGATCCAAGTCCCCT	FOXA1_chr1_111977028_111977029_283
sgrna_4440788_FOXA1_chr1_111977028_111977029_283	GATCCAAGTCCCCTAGGCA	FOXA1_chr1_111977028_111977029_283
sgrna_4440789_FOXA1_chr1_111977028_111977029_283	ATCCAAGTCCCCTAGGCAG	FOXA1_chr1_111977028_111977029_283
sgrna_4437459_FOXA1_chr1_111977028_111977029_283	GCAGAACTGCATCTCAACA	FOXA1_chr1_111977028_111977029_283
sgrna_4440790_FOXA1_chr1_111977028_111977029_283	CAGGGGCCCACCCCCAAGT	FOXA1_chr1_111977028_111977029_283
sgrna_4440791_FOXA1_chr1_111977028_111977029_283	GGGCCCACCCCCAAGTAGG	FOXA1_chr1_111977028_111977029_283
sgrna_4437470_FOXA1_chr1_111977028_111977029_283	TGTCCACCTACTTGGGGGT	FOXA1_chr1_111977028_111977029_283
sgrna_4437471_FOXA1_chr1_111977028_111977029_283	GTGTCCACCTACTTGGGGG	FOXA1_chr1_111977028_111977029_283
sgrna_4437472_FOXA1_chr1_111977028_111977029_283	ATAGTGTCCACCTACTTGG	FOXA1_chr1_111977028_111977029_283
sgrna_4437473_FOXA1_chr1_111977028_111977029_283	AATAGTGTCCACCTACTTG	FOXA1_chr1_111977028_111977029_283
sgrna_4440794_FOXA1_chr1_111977028_111977029_283	ACTATTAGCCAGTGTCCTG	FOXA1_chr1_111977028_111977029_283
sgrna_4440795_FOXA1_chr1_111977028_111977029_283	AGCCAGTGTCCTGGGGCCA	FOXA1_chr1_111977028_111977029_283
sgrna_4437476_FOXA1_chr1_111977028_111977029_283	CACCTTGGCCCCAGGACAC	FOXA1_chr1_111977028_111977029_283
sgrna_4437477_FOXA1_chr1_111977028_111977029_283	GCCCAAGCACCTTGGCCCC	FOXA1_chr1_111977028_111977029_283
sgrna_4440798_FOXA1_chr1_111977028_111977029_283	AAGGTGCTTGGGCATTGAG	FOXA1_chr1_111977028_111977029_283
sgrna_4440800_FOXA1_chr1_111977028_111977029_283	CATTGAGAGGAGCACTGAT	FOXA1_chr1_111977028_111977029_283
sgrna_4437456_FOXA1_chr1_111977028_111977029_283	GCAGCCTCTGAGAATACAC	FOXA1_chr1_111977028_111977029_283
sgrna_4440801_FOXA1_chr1_111977028_111977029_283	GAGGAGCACTGATGGGCTC	FOXA1_chr1_111977028_111977029_283
sgrna_1900618_FOXA1_chr9_119868884_119868885_306	GAGATGTACTGTAAACATG	FOXA1_chr9_119868884_119868885_306
sgrna_1900616_FOXA1_chr9_119868884_119868885_306	CAGGCTGTCAGCATTGTGC	FOXA1_chr9_119868884_119868885_306
sgrna_1900623_FOXA1_chr9_119868884_119868885_306	GCTTGGAGCCGCTAAGTCT	FOXA1_chr9_119868884_119868885_306
sgrna_1900614_FOXA1_chr9_119868884_119868885_306	CGGTGCCATCTCAGAACAG	FOXA1_chr9_119868884_119868885_306
sgrna_1900613_FOXA1_chr9_119868884_119868885_306	GCCATCTCAGAACAGAGGC	FOXA1_chr9_119868884_119868885_306
sgrna_1904161_FOXA1_chr9_119868884_119868885_306	GGCTCCAAGCACTCTGGCA	FOXA1_chr9_119868884_119868885_306
sgrna_1904162_FOXA1_chr9_119868884_119868885_306	GCTCCAAGCACTCTGGCAG	FOXA1_chr9_119868884_119868885_306
sgrna_1900612_FOXA1_chr9_119868884_119868885_306	CCAGAAAGCCCCTGCCAAG	FOXA1_chr9_119868884_119868885_306
sgrna_1904154_FOXA1_chr9_119868884_119868885_306	CTCCAGTTCCACTTGGCAG	FOXA1_chr9_119868884_119868885_306
sgrna_1900631_FOXA1_chr9_119868884_119868885_306	GGTCAAGAAGCTCAGGTGT	FOXA1_chr9_119868884_119868885_306
sgrna_1904164_FOXA1_chr9_119868884_119868885_306	TGAGCTTCTTGACCAGCCA	FOXA1_chr9_119868884_119868885_306
sgrna_1900633_FOXA1_chr9_119868884_119868885_306	TTGGCTGGTCAAGAAGCTC	FOXA1_chr9_119868884_119868885_306
sgrna_1904165_FOXA1_chr9_119868884_119868885_306	GAGCTTCTTGACCAGCCAA	FOXA1_chr9_119868884_119868885_306
sgrna_1904149_FOXA1_chr9_119868884_119868885_306	CAGGGAAGCCAGACTTAGG	FOXA1_chr9_119868884_119868885_306
sgrna_1900608_FOXA1_chr9_119868884_119868885_306	CTAAGTCTGGCTTCCCTGC	FOXA1_chr9_119868884_119868885_306
sgrna_1900635_FOXA1_chr9_119868884_119868885_306	TTCTCTAAGGAGTTGCCCT	FOXA1_chr9_119868884_119868885_306
sgrna_1904166_FOXA1_chr9_119868884_119868885_306	GGGCAACTCCTTAGAGAAG	FOXA1_chr9_119868884_119868885_306
sgrna_1177164_FOXA1_chr8_19887985_19887986_358	ATACCTACTGTGTAGACTT	FOXA1_chr8_19887985_19887986_358
sgrna_1177165_FOXA1_chr8_19887985_19887986_358	TACTGTGTAGACTTAGGCC	FOXA1_chr8_19887985_19887986_358
sgrna_1173690_FOXA1_chr8_19887985_19887986_358	TGGCCTAAGTCTACACAGT	FOXA1_chr8_19887985_19887986_358
sgrna_1177168_FOXA1_chr8_19887985_19887986_358	GAGAGATGGAGGTAAATAT	FOXA1_chr8_19887985_19887986_358
sgrna_1177169_FOXA1_chr8_19887985_19887986_358	TGGAGGTAAATATAGGAAT	FOXA1_chr8_19887985_19887986_358
sgrna_1177170_FOXA1_chr8_19887985_19887986_358	TAGGAATAGGTTCCTCGCC	FOXA1_chr8_19887985_19887986_358
sgrna_1173693_FOXA1_chr8_19887985_19887986_358	AGACTACAGAATCCTGGCG	FOXA1_chr8_19887985_19887986_358
sgrna_1177171_FOXA1_chr8_19887985_19887986_358	GGATTCTGTAGTCTAGAAG	FOXA1_chr8_19887985_19887986_358
sgrna_1177163_FOXA1_chr8_19887985_19887986_358	TTACGTAAAACATAGACAC	FOXA1_chr8_19887985_19887986_358
sgrna_1173687_FOXA1_chr8_19887985_19887986_358	AGAAAGCAGCTTCCAAAAA	FOXA1_chr8_19887985_19887986_358
sgrna_1173686_FOXA1_chr8_19887985_19887986_358	AGCAGCTTCCAAAAAAGGT	FOXA1_chr8_19887985_19887986_358
sgrna_1177174_FOXA1_chr8_19887985_19887986_358	GAACTAGAAAATCCTAAAT	FOXA1_chr8_19887985_19887986_358
sgrna_1173683_FOXA1_chr8_19887985_19887986_358	GGCCTCAGCTTCGAAGTGC	FOXA1_chr8_19887985_19887986_358
sgrna_1177161_FOXA1_chr8_19887985_19887986_358	GGCCTGCACTTCGAAGCTG	FOXA1_chr8_19887985_19887986_358
sgrna_400970_FOXA1_chr6_104229247_104229248_280	GGGATGGGAATCTGATCCA	FOXA1_chr6_104229247_104229248_280
sgrna_403416_FOXA1_chr6_104229247_104229248_280	CATCCCTGATCCAACAAAG	FOXA1_chr6_104229247_104229248_280
sgrna_400971_FOXA1_chr6_104229247_104229248_280	TCTTTGTTGGATCAGGGAT	FOXA1_chr6_104229247_104229248_280
sgrna_400972_FOXA1_chr6_104229247_104229248_280	CTCTTTGTTGGATCAGGGA	FOXA1_chr6_104229247_104229248_280
sgrna_403417_FOXA1_chr6_104229247_104229248_280	CTGATCCAACAAAGAGGTC	FOXA1_chr6_104229247_104229248_280
sgrna_403414_FOXA1_chr6_104229247_104229248_280	TAAATTATGGGCAAGGAAC	FOXA1_chr6_104229247_104229248_280
sgrna_403413_FOXA1_chr6_104229247_104229248_280	AACTAATAAATTATGGGCA	FOXA1_chr6_104229247_104229248_280
sgrna_403412_FOXA1_chr6_104229247_104229248_280	TGCTGAACTAATAAATTAT	FOXA1_chr6_104229247_104229248_280
sgrna_403410_FOXA1_chr6_104229247_104229248_280	ACTATGACTGCTTAAGAGG	FOXA1_chr6_104229247_104229248_280
sgrna_403420_FOXA1_chr6_104229247_104229248_280	ATTATGTGAATCATGGGAA	FOXA1_chr6_104229247_104229248_280
sgrna_403408_FOXA1_chr6_104229247_104229248_280	TTCCGTAATACCAGGGAAA	FOXA1_chr6_104229247_104229248_280
sgrna_403407_FOXA1_chr6_104229247_104229248_280	TCTCAATTCCGTAATACCA	FOXA1_chr6_104229247_104229248_280
sgrna_403422_FOXA1_chr6_104229247_104229248_280	AAGCAACCAAAACATGTAT	FOXA1_chr6_104229247_104229248_280
sgrna_403424_FOXA1_chr6_104229247_104229248_280	GCAACCAAAACATGTATGG	FOXA1_chr6_104229247_104229248_280
sgrna_400966_FOXA1_chr6_104229247_104229248_280	TTGAGAACGAGAGAGAGAG	FOXA1_chr6_104229247_104229248_280
sgrna_400964_FOXA1_chr6_104229247_104229248_280	GTGATAACCTCTTTTTTGG	FOXA1_chr6_104229247_104229248_280
sgrna_6732738_FOXA1_chr3_74303054_74303055_348	TTTGAAACCATAAATGCCC	FOXA1_chr3_74303054_74303055_348
sgrna_6732737_FOXA1_chr3_74303054_74303055_348	GAAACCATAAATGCCCAGG	FOXA1_chr3_74303054_74303055_348
sgrna_6735772_FOXA1_chr3_74303054_74303055_348	AGTCTATTTACTTGCACCA	FOXA1_chr3_74303054_74303055_348
sgrna_6732740_FOXA1_chr3_74303054_74303055_348	TTGAGCTGGTGCTGAGCAG	FOXA1_chr3_74303054_74303055_348
sgrna_6732742_FOXA1_chr3_74303054_74303055_348	CAGATAATTGCAAAGGGGT	FOXA1_chr3_74303054_74303055_348
sgrna_6735764_FOXA1_chr3_74303054_74303055_348	AGAGAGTAGATTGCTACAA	FOXA1_chr3_74303054_74303055_348
sgrna_6732743_FOXA1_chr3_74303054_74303055_348	CAGGCAGATAATTGCAAAG	FOXA1_chr3_74303054_74303055_348
sgrna_6732744_FOXA1_chr3_74303054_74303055_348	TCAGGCAGATAATTGCAAA	FOXA1_chr3_74303054_74303055_348
sgrna_6732745_FOXA1_chr3_74303054_74303055_348	CTCAGGCAGATAATTGCAA	FOXA1_chr3_74303054_74303055_348
sgrna_6735775_FOXA1_chr3_74303054_74303055_348	TATCTGCCTGAGAAGAAGA	FOXA1_chr3_74303054_74303055_348
sgrna_6735777_FOXA1_chr3_74303054_74303055_348	GAAGAAGAGGGACACATGT	FOXA1_chr3_74303054_74303055_348
sgrna_6735763_FOXA1_chr3_74303054_74303055_348	TTTAGGGAGCAAACCAAGG	FOXA1_chr3_74303054_74303055_348
sgrna_6735762_FOXA1_chr3_74303054_74303055_348	ATATTTAGGGAGCAAACCA	FOXA1_chr3_74303054_74303055_348
sgrna_5219444_FOXA1_chr19_31280650_31280651_294	AGAAAGACAGGATCTCTGT	FOXA1_chr19_31280650_31280651_294
sgrna_5219441_FOXA1_chr19_31280650_31280651_294	ATTTGTAAGGTCCACTGGA	FOXA1_chr19_31280650_31280651_294
sgrna_5223497_FOXA1_chr19_31280650_31280651_294	TATATACAAGACCTTCCAG	FOXA1_chr19_31280650_31280651_294
sgrna_5223503_FOXA1_chr19_31280650_31280651_294	CCAGCATGCATTCCCACGC	FOXA1_chr19_31280650_31280651_294
sgrna_5223504_FOXA1_chr19_31280650_31280651_294	GCATGCATTCCCACGCAGG	FOXA1_chr19_31280650_31280651_294
sgrna_5223505_FOXA1_chr19_31280650_31280651_294	TGCATTCCCACGCAGGTGG	FOXA1_chr19_31280650_31280651_294
sgrna_5223507_FOXA1_chr19_31280650_31280651_294	TCCCACGCAGGTGGAGGGC	FOXA1_chr19_31280650_31280651_294
sgrna_5223496_FOXA1_chr19_31280650_31280651_294	GTTCAGGAAAATTGGTATG	FOXA1_chr19_31280650_31280651_294
sgrna_5219447_FOXA1_chr19_31280650_31280651_294	GCCTGCCCTCCACCTGCGT	FOXA1_chr19_31280650_31280651_294
sgrna_5223508_FOXA1_chr19_31280650_31280651_294	GGGCAGGCCACGCGCCTGC	FOXA1_chr19_31280650_31280651_294
sgrna_5223494_FOXA1_chr19_31280650_31280651_294	ATTATGTCACAACAAGTTC	FOXA1_chr19_31280650_31280651_294
sgrna_5219449_FOXA1_chr19_31280650_31280651_294	TCCAGAACCTGCAGGCGCG	FOXA1_chr19_31280650_31280651_294
sgrna_5219450_FOXA1_chr19_31280650_31280651_294	TGCATCTTCCAGAACCTGC	FOXA1_chr19_31280650_31280651_294
sgrna_5219438_FOXA1_chr19_31280650_31280651_294	ATGGAGAGTGTGTGTGCAC	FOXA1_chr19_31280650_31280651_294
sgrna_5251314_FOXA1_chr19_45743211_45743212_310	AACCCAGAATAAACACCCA	FOXA1_chr19_45743211_45743212_310
sgrna_5251313_FOXA1_chr19_45743211_45743212_310	AAACCCAGAATAAACACCC	FOXA1_chr19_45743211_45743212_310
sgrna_5247951_FOXA1_chr19_45743211_45743212_310	CTGGGTTTTACAAAGCACA	FOXA1_chr19_45743211_45743212_310
sgrna_5247955_FOXA1_chr19_45743211_45743212_310	CATATAAACCATAGTCCCT	FOXA1_chr19_45743211_45743212_310
sgrna_5251316_FOXA1_chr19_45743211_45743212_310	TATATGAAACCCTCTGAGA	FOXA1_chr19_45743211_45743212_310
sgrna_5247948_FOXA1_chr19_45743211_45743212_310	ACCTTCTGGGTAAACACAG	FOXA1_chr19_45743211_45743212_310
sgrna_5247957_FOXA1_chr19_45743211_45743212_310	GTTATTTGACCGTCTCAGA	FOXA1_chr19_45743211_45743212_310
sgrna_5247947_FOXA1_chr19_45743211_45743212_310	GTAAACACAGAGGTTAGAA	FOXA1_chr19_45743211_45743212_310
sgrna_5247943_FOXA1_chr19_45743211_45743212_310	AGGGAGCAACTGAGTGGAT	FOXA1_chr19_45743211_45743212_310
sgrna_5251310_FOXA1_chr19_45743211_45743212_310	ACTGGGGATGCCAAGACAT	FOXA1_chr19_45743211_45743212_310
sgrna_5251307_FOXA1_chr19_45743211_45743212_310	AGGACTACTGCCCAGACAC	FOXA1_chr19_45743211_45743212_310
sgrna_5251320_FOXA1_chr19_45743211_45743212_310	TTTCTTGTCGGGTCTGCCA	FOXA1_chr19_45743211_45743212_310
sgrna_5251321_FOXA1_chr19_45743211_45743212_310	TTCTTGTCGGGTCTGCCAA	FOXA1_chr19_45743211_45743212_310
sgrna_5247939_FOXA1_chr19_45743211_45743212_310	GTCCTGAAGAAGTACAACC	FOXA1_chr19_45743211_45743212_310
sgrna_5247963_FOXA1_chr19_45743211_45743212_310	TGTGTTCTAGAGGGGCCCT	FOXA1_chr19_45743211_45743212_310
sgrna_5251322_FOXA1_chr19_45743211_45743212_310	AGGGCCCCTCTAGAACACA	FOXA1_chr19_45743211_45743212_310
sgrna_5251323_FOXA1_chr19_45743211_45743212_310	GGGCCCCTCTAGAACACAT	FOXA1_chr19_45743211_45743212_310
sgrna_5247964_FOXA1_chr19_45743211_45743212_310	TTTCCCATGTGTTCTAGAG	FOXA1_chr19_45743211_45743212_310
sgrna_7629777_FOXA1_chr1_22348576_22348577_384	AGAGGAGCTGAGTCAACAC	FOXA1_chr1_22348576_22348577_384
sgrna_7629775_FOXA1_chr1_22348576_22348577_384	ATGTTCCAAAGTTTGCTGA	FOXA1_chr1_22348576_22348577_384
sgrna_7634220_FOXA1_chr1_22348576_22348577_384	CAGCTCCTCTCCTGTGCAC	FOXA1_chr1_22348576_22348577_384
sgrna_7629778_FOXA1_chr1_22348576_22348577_384	CAGTCCCTGTGCACAGGAG	FOXA1_chr1_22348576_22348577_384
sgrna_7634222_FOXA1_chr1_22348576_22348577_384	TGCACAGGGACTGCAGACG	FOXA1_chr1_22348576_22348577_384
sgrna_7634229_FOXA1_chr1_22348576_22348577_384	AGGTGGCATAAAGTCGGGT	FOXA1_chr1_22348576_22348577_384
sgrna_7629772_FOXA1_chr1_22348576_22348577_384	AAAGCCGCTGCTGATTCAC	FOXA1_chr1_22348576_22348577_384
sgrna_7634217_FOXA1_chr1_22348576_22348577_384	GTAGCCTGTGAATCAGCAG	FOXA1_chr1_22348576_22348577_384
sgrna_7634231_FOXA1_chr1_22348576_22348577_384	GGTCCTTGGCAAAAGACTC	FOXA1_chr1_22348576_22348577_384
sgrna_7634233_FOXA1_chr1_22348576_22348577_384	CTTGGCAAAAGACTCAGGG	FOXA1_chr1_22348576_22348577_384
sgrna_7629782_FOXA1_chr1_22348576_22348577_384	CACCCTGAGTCTTTTGCCA	FOXA1_chr1_22348576_22348577_384
sgrna_7634215_FOXA1_chr1_22348576_22348577_384	TTACCAGGAACTTTGGAGA	FOXA1_chr1_22348576_22348577_384
sgrna_7629770_FOXA1_chr1_22348576_22348577_384	AAAGTTCCTGGTAAGCTCA	FOXA1_chr1_22348576_22348577_384
sgrna_3259671_FOXA1_chr12_45468813_45468814_286	TAGAATGTAAGTAGCCTGA	FOXA1_chr12_45468813_45468814_286
sgrna_3262819_FOXA1_chr12_45468813_45468814_286	GTAAACAACTACCTAGTGA	FOXA1_chr12_45468813_45468814_286
sgrna_3262820_FOXA1_chr12_45468813_45468814_286	AACTACCTAGTGATGGCAG	FOXA1_chr12_45468813_45468814_286
sgrna_3262816_FOXA1_chr12_45468813_45468814_286	GTGTCACTTTATTGCACTG	FOXA1_chr12_45468813_45468814_286
sgrna_3262821_FOXA1_chr12_45468813_45468814_286	TAGTGATGGCAGTGGCTGC	FOXA1_chr12_45468813_45468814_286
sgrna_3262822_FOXA1_chr12_45468813_45468814_286	AGTGGCTGCTGGATCACGC	FOXA1_chr12_45468813_45468814_286
sgrna_3259668_FOXA1_chr12_45468813_45468814_286	CACACTAGTGCATGCTGGG	FOXA1_chr12_45468813_45468814_286
sgrna_3262823_FOXA1_chr12_45468813_45468814_286	GGATCACGCTGGCTACAGC	FOXA1_chr12_45468813_45468814_286
sgrna_3262815_FOXA1_chr12_45468813_45468814_286	ATGTTAGAAATAGAAAGAG	FOXA1_chr12_45468813_45468814_286
sgrna_3262814_FOXA1_chr12_45468813_45468814_286	ATAAATTAACTGGAGAGGA	FOXA1_chr12_45468813_45468814_286
sgrna_3262813_FOXA1_chr12_45468813_45468814_286	AATAAATTAACTGGAGAGG	FOXA1_chr12_45468813_45468814_286
sgrna_3262812_FOXA1_chr12_45468813_45468814_286	AGAAATAAATTAACTGGAG	FOXA1_chr12_45468813_45468814_286
sgrna_3262832_FOXA1_chr12_45468813_45468814_286	AGCCCCGCCCCTTCTGGGC	FOXA1_chr12_45468813_45468814_286
sgrna_3259676_FOXA1_chr12_45468813_45468814_286	CTCCAGCCCAGAAGGGGCG	FOXA1_chr12_45468813_45468814_286
sgrna_3259677_FOXA1_chr12_45468813_45468814_286	ACTCCAGCCCAGAAGGGGC	FOXA1_chr12_45468813_45468814_286
sgrna_3259679_FOXA1_chr12_45468813_45468814_286	TCCCACTCCAGCCCAGAAG	FOXA1_chr12_45468813_45468814_286
sgrna_3259680_FOXA1_chr12_45468813_45468814_286	CTCCCACTCCAGCCCAGAA	FOXA1_chr12_45468813_45468814_286
sgrna_4444692_FOXA1_chr15_92667370_92667371_290	GTTTTCCTGAGCAGGTTGG	FOXA1_chr15_92667370_92667371_290
sgrna_4444696_FOXA1_chr15_92667370_92667371_290	CTGGTGTGTTTTCCTGAGC	FOXA1_chr15_92667370_92667371_290
sgrna_4444689_FOXA1_chr15_92667370_92667371_290	TTTACAAACAGCCATCCGG	FOXA1_chr15_92667370_92667371_290
sgrna_4444688_FOXA1_chr15_92667370_92667371_290	TTACAAACAGCCATCCGGA	FOXA1_chr15_92667370_92667371_290
sgrna_4448220_FOXA1_chr15_92667370_92667371_290	TTCTGCCTGCAGCTCCAAG	FOXA1_chr15_92667370_92667371_290
sgrna_4448218_FOXA1_chr15_92667370_92667371_290	GGGCGGTTCACCCTCCGGA	FOXA1_chr15_92667370_92667371_290
sgrna_4444698_FOXA1_chr15_92667370_92667371_290	GACTGCCACTTGGAGCTGC	FOXA1_chr15_92667370_92667371_290
sgrna_4448217_FOXA1_chr15_92667370_92667371_290	GGCAGGGCGGTTCACCCTC	FOXA1_chr15_92667370_92667371_290
sgrna_4444700_FOXA1_chr15_92667370_92667371_290	AGAGGATGTTTCTGGACAT	FOXA1_chr15_92667370_92667371_290
sgrna_4448212_FOXA1_chr15_92667370_92667371_290	CTTTCCCCAGAAAAGCTGA	FOXA1_chr15_92667370_92667371_290
sgrna_4448211_FOXA1_chr15_92667370_92667371_290	TCTTTCCCCAGAAAAGCTG	FOXA1_chr15_92667370_92667371_290
sgrna_4444684_FOXA1_chr15_92667370_92667371_290	TTCTGGGGAAAGATGTCTG	FOXA1_chr15_92667370_92667371_290
sgrna_4448221_FOXA1_chr15_92667370_92667371_290	CCACTGCAATTCCCACAGC	FOXA1_chr15_92667370_92667371_290
sgrna_4444708_FOXA1_chr15_92667370_92667371_290	CCAGCTGTGGGAATTGCAG	FOXA1_chr15_92667370_92667371_290
sgrna_4444709_FOXA1_chr15_92667370_92667371_290	GGCTGACGATGCCAGCTGT	FOXA1_chr15_92667370_92667371_290
sgrna_4444710_FOXA1_chr15_92667370_92667371_290	AGGCTGACGATGCCAGCTG	FOXA1_chr15_92667370_92667371_290
sgrna_4448209_FOXA1_chr15_92667370_92667371_290	CGAGAGGCGAAGACCAGCA	FOXA1_chr15_92667370_92667371_290
sgrna_4448208_FOXA1_chr15_92667370_92667371_290	TCGAGAGGCGAAGACCAGC	FOXA1_chr15_92667370_92667371_290
sgrna_4448222_FOXA1_chr15_92667370_92667371_290	GTCAGCCTCTCCGTGACAG	FOXA1_chr15_92667370_92667371_290
sgrna_4444711_FOXA1_chr15_92667370_92667371_290	TAACTCCACTGTCACGGAG	FOXA1_chr15_92667370_92667371_290
sgrna_5533944_FOXA1_chr2_99688897_99688898_352	GTGGAGGCACATCCAAGTA	FOXA1_chr2_99688897_99688898_352
sgrna_5533945_FOXA1_chr2_99688897_99688898_352	GGTGGAGGCACATCCAAGT	FOXA1_chr2_99688897_99688898_352
sgrna_5533941_FOXA1_chr2_99688897_99688898_352	TTGTGTGGTGATTGCATGC	FOXA1_chr2_99688897_99688898_352
sgrna_5533946_FOXA1_chr2_99688897_99688898_352	TTGAGGCCAGTCAAGGTGG	FOXA1_chr2_99688897_99688898_352
sgrna_5533953_FOXA1_chr2_99688897_99688898_352	GCTCGTTGGATTCCAGGTG	FOXA1_chr2_99688897_99688898_352
sgrna_5533954_FOXA1_chr2_99688897_99688898_352	TGCTCGTTGGATTCCAGGT	FOXA1_chr2_99688897_99688898_352
sgrna_5533955_FOXA1_chr2_99688897_99688898_352	GTGCTCGTTGGATTCCAGG	FOXA1_chr2_99688897_99688898_352
sgrna_5537317_FOXA1_chr2_99688897_99688898_352	GAGCTCATATTTTATCTCA	FOXA1_chr2_99688897_99688898_352
sgrna_5537326_FOXA1_chr2_99688897_99688898_352	CACCTGGTCCTCTGCACGT	FOXA1_chr2_99688897_99688898_352
sgrna_5533958_FOXA1_chr2_99688897_99688898_352	CACGTGCAGAGGACCAGGT	FOXA1_chr2_99688897_99688898_352
sgrna_5533959_FOXA1_chr2_99688897_99688898_352	CCACGTGCAGAGGACCAGG	FOXA1_chr2_99688897_99688898_352
sgrna_5533961_FOXA1_chr2_99688897_99688898_352	AGTCAAAACCCACGTGCAG	FOXA1_chr2_99688897_99688898_352
sgrna_5537316_FOXA1_chr2_99688897_99688898_352	CTGCACTGTGGCTTCCTGG	FOXA1_chr2_99688897_99688898_352
sgrna_5533938_FOXA1_chr2_99688897_99688898_352	CCACAGTGCAGAGATGCCC	FOXA1_chr2_99688897_99688898_352
sgrna_5537314_FOXA1_chr2_99688897_99688898_352	CCTGGGCATCTCTGCACTG	FOXA1_chr2_99688897_99688898_352
sgrna_5533936_FOXA1_chr2_99688897_99688898_352	GCCCAGGCGCAGTGGCCTG	FOXA1_chr2_99688897_99688898_352
sgrna_5533935_FOXA1_chr2_99688897_99688898_352	CCCAGGCGCAGTGGCCTGA	FOXA1_chr2_99688897_99688898_352
sgrna_5537313_FOXA1_chr2_99688897_99688898_352	CCCTCAGGCCACTGCGCCT	FOXA1_chr2_99688897_99688898_352
sgrna_5533965_FOXA1_chr2_99688897_99688898_352	TAGGAGTTTTGTTGTCTGT	FOXA1_chr2_99688897_99688898_352
sgrna_4837821_FOXA1_chr1_12616114_12616115_282	CATATTTACTTAATCCCCA	FOXA1_chr1_12616114_12616115_282
sgrna_4834081_FOXA1_chr1_12616114_12616115_282	CATGGAGCCGCATACCTTG	FOXA1_chr1_12616114_12616115_282
sgrna_4834083_FOXA1_chr1_12616114_12616115_282	GACATGGAGCCGCATACCT	FOXA1_chr1_12616114_12616115_282
sgrna_4837819_FOXA1_chr1_12616114_12616115_282	GCAACCTGGAATTACATGC	FOXA1_chr1_12616114_12616115_282
sgrna_4834079_FOXA1_chr1_12616114_12616115_282	CTGAGATTTACAATTCCTC	FOXA1_chr1_12616114_12616115_282
sgrna_4834078_FOXA1_chr1_12616114_12616115_282	TGAGATTTACAATTCCTCC	FOXA1_chr1_12616114_12616115_282
sgrna_4837817_FOXA1_chr1_12616114_12616115_282	GGAGGAATTGTAAATCTCA	FOXA1_chr1_12616114_12616115_282
sgrna_4834077_FOXA1_chr1_12616114_12616115_282	GAGATTTACAATTCCTCCG	FOXA1_chr1_12616114_12616115_282
sgrna_4834087_FOXA1_chr1_12616114_12616115_282	AAACTGTTGTGAACTAGGG	FOXA1_chr1_12616114_12616115_282
sgrna_4834076_FOXA1_chr1_12616114_12616115_282	ATTTACAATTCCTCCGGGG	FOXA1_chr1_12616114_12616115_282
sgrna_4834088_FOXA1_chr1_12616114_12616115_282	TAAACTGTTGTGAACTAGG	FOXA1_chr1_12616114_12616115_282
sgrna_4834089_FOXA1_chr1_12616114_12616115_282	TTAAACTGTTGTGAACTAG	FOXA1_chr1_12616114_12616115_282
sgrna_4834074_FOXA1_chr1_12616114_12616115_282	CTCCGGGGTGGCTCTGACT	FOXA1_chr1_12616114_12616115_282
sgrna_4837815_FOXA1_chr1_12616114_12616115_282	CCAGTCAGAGCCACCCCGG	FOXA1_chr1_12616114_12616115_282
sgrna_4834092_FOXA1_chr1_12616114_12616115_282	AAGAGGAAGAGCGAAAACA	FOXA1_chr1_12616114_12616115_282
sgrna_4834093_FOXA1_chr1_12616114_12616115_282	GAAGAGGAAGAGCGAAAAC	FOXA1_chr1_12616114_12616115_282
sgrna_4837826_FOXA1_chr1_12616114_12616115_282	TTCGCTCTTCCTCTTCACA	FOXA1_chr1_12616114_12616115_282
sgrna_4837827_FOXA1_chr1_12616114_12616115_282	CTCTTCCTCTTCACAGGGC	FOXA1_chr1_12616114_12616115_282
sgrna_6767801_FOXA1_chr3_89955352_89955353_281	GTGAAATGTAAACATGGAT	FOXA1_chr3_89955352_89955353_281
sgrna_6767802_FOXA1_chr3_89955352_89955353_281	CAGCAGTGAAATGTAAACA	FOXA1_chr3_89955352_89955353_281
sgrna_6769982_FOXA1_chr3_89955352_89955353_281	ACAATCAGGATGAGCCTAG	FOXA1_chr3_89955352_89955353_281
sgrna_6767799_FOXA1_chr3_89955352_89955353_281	GTGTGCTCACACTTTCTGT	FOXA1_chr3_89955352_89955353_281
sgrna_6767805_FOXA1_chr3_89955352_89955353_281	CTATGCTGTCTGCCAGGAC	FOXA1_chr3_89955352_89955353_281
sgrna_6767797_FOXA1_chr3_89955352_89955353_281	CTGTTGGGAAAAGAAAACA	FOXA1_chr3_89955352_89955353_281
sgrna_6767796_FOXA1_chr3_89955352_89955353_281	TTGGGAAAAGAAAACATGG	FOXA1_chr3_89955352_89955353_281
sgrna_6767807_FOXA1_chr3_89955352_89955353_281	CTAACACCTAGGGCACCAA	FOXA1_chr3_89955352_89955353_281
sgrna_6767808_FOXA1_chr3_89955352_89955353_281	GAAGGGAAGCTAACACCTA	FOXA1_chr3_89955352_89955353_281
sgrna_6769979_FOXA1_chr3_89955352_89955353_281	GTTTCATGGCCTTAAAAAC	FOXA1_chr3_89955352_89955353_281
sgrna_6767811_FOXA1_chr3_89955352_89955353_281	GACACTAATGCCAATCAGA	FOXA1_chr3_89955352_89955353_281
sgrna_6767793_FOXA1_chr3_89955352_89955353_281	TTGTTATTTTCATCTCAGA	FOXA1_chr3_89955352_89955353_281
sgrna_6767792_FOXA1_chr3_89955352_89955353_281	TCATCTCAGAAGGATCAAG	FOXA1_chr3_89955352_89955353_281
sgrna_6767791_FOXA1_chr3_89955352_89955353_281	CATCTCAGAAGGATCAAGA	FOXA1_chr3_89955352_89955353_281
sgrna_4711507_FOXA1_chr16_88510537_88510538_274	AGCGTGTTTGTTCTGGAAA	FOXA1_chr16_88510537_88510538_274
sgrna_4706660_FOXA1_chr16_88510537_88510538_274	GGGATTCAATTTCACCCCC	FOXA1_chr16_88510537_88510538_274
sgrna_4706659_FOXA1_chr16_88510537_88510538_274	TCACCCCCAGGCATCTGCG	FOXA1_chr16_88510537_88510538_274
sgrna_4711505_FOXA1_chr16_88510537_88510538_274	GTTCCTCGCAGATGCCTGG	FOXA1_chr16_88510537_88510538_274
sgrna_4711504_FOXA1_chr16_88510537_88510538_274	GGTTCCTCGCAGATGCCTG	FOXA1_chr16_88510537_88510538_274
sgrna_4711503_FOXA1_chr16_88510537_88510538_274	TGGTTCCTCGCAGATGCCT	FOXA1_chr16_88510537_88510538_274
sgrna_4706664_FOXA1_chr16_88510537_88510538_274	CAGGCACAGCACTGGGACA	FOXA1_chr16_88510537_88510538_274
sgrna_4711509_FOXA1_chr16_88510537_88510538_274	AGTGCTGTGCCTGTAGTGG	FOXA1_chr16_88510537_88510538_274
sgrna_4706666_FOXA1_chr16_88510537_88510538_274	GCCACTACAGGCACAGCAC	FOXA1_chr16_88510537_88510538_274
sgrna_4706667_FOXA1_chr16_88510537_88510538_274	GGAATGGGGCCGCCACTAC	FOXA1_chr16_88510537_88510538_274
sgrna_4711510_FOXA1_chr16_88510537_88510538_274	AGTGGCGGCCCCATTCCCC	FOXA1_chr16_88510537_88510538_274
sgrna_4706668_FOXA1_chr16_88510537_88510538_274	GAGCCCAGCCAGGGGAATG	FOXA1_chr16_88510537_88510538_274
sgrna_4706670_FOXA1_chr16_88510537_88510538_274	GTGAGCCCAGCCAGGGGAA	FOXA1_chr16_88510537_88510538_274
sgrna_4711499_FOXA1_chr16_88510537_88510538_274	CAATCATATAAATATGCAA	FOXA1_chr16_88510537_88510538_274
sgrna_4711513_FOXA1_chr16_88510537_88510538_274	CTGGCTGGGCTCACCCATG	FOXA1_chr16_88510537_88510538_274
sgrna_4706673_FOXA1_chr16_88510537_88510538_274	CGCATGGGTGAGCCCAGCC	FOXA1_chr16_88510537_88510538_274
sgrna_4711514_FOXA1_chr16_88510537_88510538_274	GGGCTCACCCATGCGGCCT	FOXA1_chr16_88510537_88510538_274
sgrna_4706656_FOXA1_chr16_88510537_88510538_274	ATGATTGAAAGGTCCACAT	FOXA1_chr16_88510537_88510538_274
sgrna_4706674_FOXA1_chr16_88510537_88510538_274	GGCGGGACCTAGGCCGCAT	FOXA1_chr16_88510537_88510538_274
sgrna_4711498_FOXA1_chr16_88510537_88510538_274	GAGGGCTTTAAGACCCATG	FOXA1_chr16_88510537_88510538_274
sgrna_8184746_FOXA1_chr5_142740673_142740674_341	ATTGACTCAGAAAACAAAT	FOXA1_chr5_142740673_142740674_341
sgrna_8184743_FOXA1_chr5_142740673_142740674_341	TTTGCATTAGGACTTGGAT	FOXA1_chr5_142740673_142740674_341
sgrna_8184747_FOXA1_chr5_142740673_142740674_341	TGTTACAGATAATACCTGA	FOXA1_chr5_142740673_142740674_341
sgrna_8188306_FOXA1_chr5_142740673_142740674_341	ATTATCTGTAACAGATCTG	FOXA1_chr5_142740673_142740674_341
sgrna_8188309_FOXA1_chr5_142740673_142740674_341	TGGCTCCTCTGGTTAGACT	FOXA1_chr5_142740673_142740674_341
sgrna_8184748_FOXA1_chr5_142740673_142740674_341	CAAGGCCCAGTCTAACCAG	FOXA1_chr5_142740673_142740674_341
sgrna_8184749_FOXA1_chr5_142740673_142740674_341	GCAACATCACATTCAATCA	FOXA1_chr5_142740673_142740674_341
sgrna_8184750_FOXA1_chr5_142740673_142740674_341	AAGCACAAATCTAGACTGA	FOXA1_chr5_142740673_142740674_341
sgrna_8188303_FOXA1_chr5_142740673_142740674_341	GTTTGAAAACAGAAGGACA	FOXA1_chr5_142740673_142740674_341
sgrna_8188302_FOXA1_chr5_142740673_142740674_341	AGCCCAGTTTGAAAACAGA	FOXA1_chr5_142740673_142740674_341
sgrna_8184737_FOXA1_chr5_142740673_142740674_341	GCCTGGAAAAACCATCCCC	FOXA1_chr5_142740673_142740674_341
sgrna_8184736_FOXA1_chr5_142740673_142740674_341	CCTGGAAAAACCATCCCCT	FOXA1_chr5_142740673_142740674_341
sgrna_2130582_FOXA1_chrX_70220539_70220540_347	ATCTCGGAGATAAAGAGTG	FOXA1_chrX_70220539_70220540_347
sgrna_2134058_FOXA1_chrX_70220539_70220540_347	CTGAAGACAAGCAGAGTCT	FOXA1_chrX_70220539_70220540_347
sgrna_2130579_FOXA1_chrX_70220539_70220540_347	ACTCTGCTTGTCTTCAGGG	FOXA1_chrX_70220539_70220540_347
sgrna_2134061_FOXA1_chrX_70220539_70220540_347	TAGCACATGGTGTTTGTAG	FOXA1_chrX_70220539_70220540_347
sgrna_2134055_FOXA1_chrX_70220539_70220540_347	TTACAAACCAACTGCCTGG	FOXA1_chrX_70220539_70220540_347
sgrna_2130572_FOXA1_chrX_70220539_70220540_347	AGGCAGTTGGTTTGTAAAG	FOXA1_chrX_70220539_70220540_347
sgrna_2130570_FOXA1_chrX_70220539_70220540_347	AGTTGGTTTGTAAAGCGGG	FOXA1_chrX_70220539_70220540_347
sgrna_2134053_FOXA1_chrX_70220539_70220540_347	CATGCTGATAGCTAGAGGA	FOXA1_chrX_70220539_70220540_347
sgrna_2134052_FOXA1_chrX_70220539_70220540_347	TCATGCTGATAGCTAGAGG	FOXA1_chrX_70220539_70220540_347
sgrna_2134051_FOXA1_chrX_70220539_70220540_347	CAGTCATGCTGATAGCTAG	FOXA1_chrX_70220539_70220540_347
sgrna_2130586_FOXA1_chrX_70220539_70220540_347	TTAAAATAACCAAAGAACA	FOXA1_chrX_70220539_70220540_347
sgrna_2130587_FOXA1_chrX_70220539_70220540_347	GTTAAAATAACCAAAGAAC	FOXA1_chrX_70220539_70220540_347
sgrna_5593357_FOXA1_chr2_117958362_117958363_364	AAGACCAAACATCTTGAAG	FOXA1_chr2_117958362_117958363_364
sgrna_5596661_FOXA1_chr2_117958362_117958363_364	TTCCGGCGATGTAGCTGGG	FOXA1_chr2_117958362_117958363_364
sgrna_5593358_FOXA1_chr2_117958362_117958363_364	AACCTCCCAGCTACATCGC	FOXA1_chr2_117958362_117958363_364
sgrna_5593353_FOXA1_chr2_117958362_117958363_364	GTTAAAGGAGATTCCAGAA	FOXA1_chr2_117958362_117958363_364
sgrna_5593352_FOXA1_chr2_117958362_117958363_364	TTAAAGGAGATTCCAGAAC	FOXA1_chr2_117958362_117958363_364
sgrna_5593351_FOXA1_chr2_117958362_117958363_364	TAAAGGAGATTCCAGAACG	FOXA1_chr2_117958362_117958363_364
sgrna_5593350_FOXA1_chr2_117958362_117958363_364	AAAGGAGATTCCAGAACGG	FOXA1_chr2_117958362_117958363_364
sgrna_5593349_FOXA1_chr2_117958362_117958363_364	GAGATTCCAGAACGGGGGT	FOXA1_chr2_117958362_117958363_364
sgrna_5593359_FOXA1_chr2_117958362_117958363_364	AAGAAAGTCCAGAAAAATT	FOXA1_chr2_117958362_117958363_364
sgrna_5596663_FOXA1_chr2_117958362_117958363_364	CTGATAGCTCAGACTGCTG	FOXA1_chr2_117958362_117958363_364
sgrna_5596665_FOXA1_chr2_117958362_117958363_364	CAGACTGCTGTGGAAAAAA	FOXA1_chr2_117958362_117958363_364
sgrna_5596666_FOXA1_chr2_117958362_117958363_364	CTGCTGTGGAAAAAAGGGA	FOXA1_chr2_117958362_117958363_364
sgrna_2209448_FOXA1_chrX_142894761_142894762_380	GAGCAACTTGTACACGCAA	FOXA1_chrX_142894761_142894762_380
sgrna_2209449_FOXA1_chrX_142894761_142894762_380	CATAGTTGCCTAGGGGCTG	FOXA1_chrX_142894761_142894762_380
sgrna_2209451_FOXA1_chrX_142894761_142894762_380	GACATAGTTGCCTAGGGGC	FOXA1_chrX_142894761_142894762_380
sgrna_2209452_FOXA1_chrX_142894761_142894762_380	GCAGGACATAGTTGCCTAG	FOXA1_chrX_142894761_142894762_380
sgrna_2209453_FOXA1_chrX_142894761_142894762_380	GGCAGGACATAGTTGCCTA	FOXA1_chrX_142894761_142894762_380
sgrna_2209446_FOXA1_chrX_142894761_142894762_380	CAAAACTGATGTAATAAAC	FOXA1_chrX_142894761_142894762_380
sgrna_2209454_FOXA1_chrX_142894761_142894762_380	AGGCAGGACATAGTTGCCT	FOXA1_chrX_142894761_142894762_380
sgrna_2209443_FOXA1_chrX_142894761_142894762_380	AAACCGGAAACATATGGGA	FOXA1_chrX_142894761_142894762_380
sgrna_2209456_FOXA1_chrX_142894761_142894762_380	ACACATAAAACTAAGGAAC	FOXA1_chrX_142894761_142894762_380
sgrna_2209457_FOXA1_chrX_142894761_142894762_380	AAGTGCACACATAAAACTA	FOXA1_chrX_142894761_142894762_380
sgrna_2209442_FOXA1_chrX_142894761_142894762_380	TGTTTGCAGAGTTAAGCTG	FOXA1_chrX_142894761_142894762_380
sgrna_2209458_FOXA1_chrX_142894761_142894762_380	ACACAATAGCAGATCAGAG	FOXA1_chrX_142894761_142894762_380
sgrna_2209439_FOXA1_chrX_142894761_142894762_380	TGAGGATGACACTGTGTTG	FOXA1_chrX_142894761_142894762_380
sgrna_6640005_FOXA1_chr3_50446034_50446035_306	GCAAACAAACTGTGCAAAC	FOXA1_chr3_50446034_50446035_306
sgrna_6640006_FOXA1_chr3_50446034_50446035_306	ACTGTGCAAACAGGACTGA	FOXA1_chr3_50446034_50446035_306
sgrna_6640007_FOXA1_chr3_50446034_50446035_306	GCAAACAGGACTGATGGCC	FOXA1_chr3_50446034_50446035_306
sgrna_6636085_FOXA1_chr3_50446034_50446035_306	CAAACACTGTGCACGGATG	FOXA1_chr3_50446034_50446035_306
sgrna_6636083_FOXA1_chr3_50446034_50446035_306	ACTGTGCACGGATGCGGGA	FOXA1_chr3_50446034_50446035_306
sgrna_6636082_FOXA1_chr3_50446034_50446035_306	GATGCGGGAAGGTAAATGC	FOXA1_chr3_50446034_50446035_306
sgrna_6636088_FOXA1_chr3_50446034_50446035_306	GGTGTTTGCCAGTGTGGCC	FOXA1_chr3_50446034_50446035_306
sgrna_6640010_FOXA1_chr3_50446034_50446035_306	ACACTGGCAAACACCATGA	FOXA1_chr3_50446034_50446035_306
sgrna_6640004_FOXA1_chr3_50446034_50446035_306	AAAACTCCAGCAGCAACAG	FOXA1_chr3_50446034_50446035_306
sgrna_6640002_FOXA1_chr3_50446034_50446035_306	GCAAAACTCCAGCAGCAAC	FOXA1_chr3_50446034_50446035_306
sgrna_6636093_FOXA1_chr3_50446034_50446035_306	TTCATGGCTGTTCAGGCTA	FOXA1_chr3_50446034_50446035_306
sgrna_6636079_FOXA1_chr3_50446034_50446035_306	CCGAGAGAGAACCTGGAGC	FOXA1_chr3_50446034_50446035_306
sgrna_6636078_FOXA1_chr3_50446034_50446035_306	AGAGAGAACCTGGAGCTGG	FOXA1_chr3_50446034_50446035_306
sgrna_6640011_FOXA1_chr3_50446034_50446035_306	AGTTAAGTGTGCTATGCTC	FOXA1_chr3_50446034_50446035_306
sgrna_6640013_FOXA1_chr3_50446034_50446035_306	TTAAGTGTGCTATGCTCAG	FOXA1_chr3_50446034_50446035_306
sgrna_6640014_FOXA1_chr3_50446034_50446035_306	AGTGTGCTATGCTCAGGGG	FOXA1_chr3_50446034_50446035_306
sgrna_6640016_FOXA1_chr3_50446034_50446035_306	GGAGGCACATGCTGTGCCT	FOXA1_chr3_50446034_50446035_306
sgrna_6639999_FOXA1_chr3_50446034_50446035_306	GGGGAAGAGGGACAATCCA	FOXA1_chr3_50446034_50446035_306
sgrna_6636076_FOXA1_chr3_50446034_50446035_306	CTTCCCCAAAAGTGAAATA	FOXA1_chr3_50446034_50446035_306
sgrna_6636075_FOXA1_chr3_50446034_50446035_306	TTCCCCAAAAGTGAAATAA	FOXA1_chr3_50446034_50446035_306
sgrna_65473_FOXA1_chr5_175706590_175706591_304	CATATTTGACCAAGCAGGC	FOXA1_chr5_175706590_175706591_304
sgrna_65474_FOXA1_chr5_175706590_175706591_304	TGTACATATTTGACCAAGC	FOXA1_chr5_175706590_175706591_304
sgrna_69631_FOXA1_chr5_175706590_175706591_304	TACACTGCTAACATGGTAA	FOXA1_chr5_175706590_175706591_304
sgrna_69628_FOXA1_chr5_175706590_175706591_304	ATCTGGAATGTTAATGCAA	FOXA1_chr5_175706590_175706591_304
sgrna_69627_FOXA1_chr5_175706590_175706591_304	CATCTGGAATGTTAATGCA	FOXA1_chr5_175706590_175706591_304
sgrna_69632_FOXA1_chr5_175706590_175706591_304	CATGGTAAAGGACGCCCAC	FOXA1_chr5_175706590_175706591_304
sgrna_65472_FOXA1_chr5_175706590_175706591_304	ACATTCCAGATGCAGCCTG	FOXA1_chr5_175706590_175706591_304
sgrna_65475_FOXA1_chr5_175706590_175706591_304	CTGGCATTTCAGAGCCTGT	FOXA1_chr5_175706590_175706591_304
sgrna_69625_FOXA1_chr5_175706590_175706591_304	GTTGCCTTCTCAGAGCCAC	FOXA1_chr5_175706590_175706591_304
sgrna_69635_FOXA1_chr5_175706590_175706591_304	TGCCAGAGGGATGACCTTG	FOXA1_chr5_175706590_175706591_304
sgrna_69637_FOXA1_chr5_175706590_175706591_304	GACCTTGAGGCCCAGGTGC	FOXA1_chr5_175706590_175706591_304
sgrna_65469_FOXA1_chr5_175706590_175706591_304	TCAAAGAACAGCTAGCTCT	FOXA1_chr5_175706590_175706591_304
sgrna_65468_FOXA1_chr5_175706590_175706591_304	GAACAGCTAGCTCTAGGCT	FOXA1_chr5_175706590_175706591_304
sgrna_69646_FOXA1_chr5_175706590_175706591_304	GGGAGGAAGGGCCACACCC	FOXA1_chr5_175706590_175706591_304
sgrna_65481_FOXA1_chr5_175706590_175706591_304	ATTGCAGAAGGCCTGGGTG	FOXA1_chr5_175706590_175706591_304
sgrna_69648_FOXA1_chr5_175706590_175706591_304	CAGGCCTTCTGCAATGGCC	FOXA1_chr5_175706590_175706591_304
sgrna_65482_FOXA1_chr5_175706590_175706591_304	AGGCCATTGCAGAAGGCCT	FOXA1_chr5_175706590_175706591_304
sgrna_69624_FOXA1_chr5_175706590_175706591_304	CCCCTTAGAAGAAGGGAGG	FOXA1_chr5_175706590_175706591_304
sgrna_65484_FOXA1_chr5_175706590_175706591_304	CCGGCCAGGCCATTGCAGA	FOXA1_chr5_175706590_175706591_304
sgrna_69623_FOXA1_chr5_175706590_175706591_304	AGGCCCCTTAGAAGAAGGG	FOXA1_chr5_175706590_175706591_304
sgrna_3217968_FOXA1_chr1_66452328_66452329_381	CTGTTTGCTAACAGATTGA	FOXA1_chr1_66452328_66452329_381
sgrna_3221262_FOXA1_chr1_66452328_66452329_381	TCAATCTGTTAGCAAACAG	FOXA1_chr1_66452328_66452329_381
sgrna_3275445_FOXA1_chr1_66452328_66452329_381	ACAACACTGATTTTCAGGG	FOXA1_chr1_66452328_66452329_381
sgrna_3217967_FOXA1_chr1_66452328_66452329_381	GCTAACAGATTGAAGGAAA	FOXA1_chr1_66452328_66452329_381
sgrna_3217966_FOXA1_chr1_66452328_66452329_381	CTAACAGATTGAAGGAAAA	FOXA1_chr1_66452328_66452329_381
sgrna_3278284_FOXA1_chr1_66452328_66452329_381	CAGCTGGGTCTGACCACAA	FOXA1_chr1_66452328_66452329_381
sgrna_3278285_FOXA1_chr1_66452328_66452329_381	AGCTGGGTCTGACCACAAG	FOXA1_chr1_66452328_66452329_381
sgrna_3217964_FOXA1_chr1_66452328_66452329_381	AAACAAACACTTCCCCCAA	FOXA1_chr1_66452328_66452329_381
sgrna_3221258_FOXA1_chr1_66452328_66452329_381	CAGGAACAAGTTTAACCTT	FOXA1_chr1_66452328_66452329_381
sgrna_3221257_FOXA1_chr1_66452328_66452329_381	GAAGGCAAACAATGTAGAC	FOXA1_chr1_66452328_66452329_381
sgrna_3217963_FOXA1_chr1_66452328_66452329_381	CCTTCCTGATTAGAAACAA	FOXA1_chr1_66452328_66452329_381
sgrna_3221256_FOXA1_chr1_66452328_66452329_381	CCGTTGTTTCTAATCAGGA	FOXA1_chr1_66452328_66452329_381
sgrna_4428811_FOXA1_chr15_90149523_90149524_290	TGTAAACAAAGAGAAAGCC	FOXA1_chr15_90149523_90149524_290
sgrna_4432389_FOXA1_chr15_90149523_90149524_290	TGCGGGAATGTTTGTGTAA	FOXA1_chr15_90149523_90149524_290
sgrna_4428809_FOXA1_chr15_90149523_90149524_290	AACATTCCCGCAAAGCAGG	FOXA1_chr15_90149523_90149524_290
sgrna_4428814_FOXA1_chr15_90149523_90149524_290	CACTGAGCAGAAGACGAGA	FOXA1_chr15_90149523_90149524_290
sgrna_4428808_FOXA1_chr15_90149523_90149524_290	CCGCAAAGCAGGAGGCTGC	FOXA1_chr15_90149523_90149524_290
sgrna_4432391_FOXA1_chr15_90149523_90149524_290	CAGTGAACAGTTTTTGCAC	FOXA1_chr15_90149523_90149524_290
sgrna_4428807_FOXA1_chr15_90149523_90149524_290	GGAGGCTGCAGGCTCCATG	FOXA1_chr15_90149523_90149524_290
sgrna_4428815_FOXA1_chr15_90149523_90149524_290	TTTATGGAACTGTTCGACC	FOXA1_chr15_90149523_90149524_290
sgrna_4428806_FOXA1_chr15_90149523_90149524_290	CTGATAGCAGAGACTGAAT	FOXA1_chr15_90149523_90149524_290
sgrna_4428804_FOXA1_chr15_90149523_90149524_290	CGTAATGTGCTCTTTGCAG	FOXA1_chr15_90149523_90149524_290
sgrna_4428803_FOXA1_chr15_90149523_90149524_290	ATGTGCTCTTTGCAGAGGC	FOXA1_chr15_90149523_90149524_290
sgrna_4432396_FOXA1_chr15_90149523_90149524_290	AATTAGAGAACCTGAATGT	FOXA1_chr15_90149523_90149524_290
sgrna_4432398_FOXA1_chr15_90149523_90149524_290	CCTGAATGTTGGCTCAAGG	FOXA1_chr15_90149523_90149524_290
sgrna_4256773_FOXA1_chr15_45855407_45855408_312	CACAGTCCTCTATTTACCA	FOXA1_chr15_45855407_45855408_312
sgrna_4256772_FOXA1_chr15_45855407_45855408_312	GTCCTCTATTTACCAGGGC	FOXA1_chr15_45855407_45855408_312
sgrna_4256771_FOXA1_chr15_45855407_45855408_312	TCCTCTATTTACCAGGGCA	FOXA1_chr15_45855407_45855408_312
sgrna_4259759_FOXA1_chr15_45855407_45855408_312	TCCCTGCCCTGGTAAATAG	FOXA1_chr15_45855407_45855408_312
sgrna_4259758_FOXA1_chr15_45855407_45855408_312	CAGTTGGCAATCCCTGCCC	FOXA1_chr15_45855407_45855408_312
sgrna_4256770_FOXA1_chr15_45855407_45855408_312	AGGGATTGCCAACTGACTG	FOXA1_chr15_45855407_45855408_312
sgrna_4256777_FOXA1_chr15_45855407_45855408_312	ACCAAGTTGAAAGAAAGCC	FOXA1_chr15_45855407_45855408_312
sgrna_4259757_FOXA1_chr15_45855407_45855408_312	TTTCCAGACCACAGTCAGT	FOXA1_chr15_45855407_45855408_312
sgrna_4259764_FOXA1_chr15_45855407_45855408_312	TGGTGCTAACCACCTGGAG	FOXA1_chr15_45855407_45855408_312
sgrna_4256778_FOXA1_chr15_45855407_45855408_312	TAAACTATTCCTCTCCAGG	FOXA1_chr15_45855407_45855408_312
sgrna_4259756_FOXA1_chr15_45855407_45855408_312	GAAGGGAACAAAGCAGATA	FOXA1_chr15_45855407_45855408_312
sgrna_4259755_FOXA1_chr15_45855407_45855408_312	AATGCTGGGGCAATGGGAA	FOXA1_chr15_45855407_45855408_312
sgrna_4259754_FOXA1_chr15_45855407_45855408_312	AAATGCTGGGGCAATGGGA	FOXA1_chr15_45855407_45855408_312
sgrna_4256768_FOXA1_chr15_45855407_45855408_312	GCCCCAGCATTTGCAGAAG	FOXA1_chr15_45855407_45855408_312
sgrna_4259751_FOXA1_chr15_45855407_45855408_312	TCCTCTTCTGCAAATGCTG	FOXA1_chr15_45855407_45855408_312
sgrna_4259749_FOXA1_chr15_45855407_45855408_312	GTTCCTCTTCTGCAAATGC	FOXA1_chr15_45855407_45855408_312
sgrna_4259748_FOXA1_chr15_45855407_45855408_312	CTGGTTCTCAGGCAAGTCC	FOXA1_chr15_45855407_45855408_312
sgrna_572138_FOXA1_chr6_155154621_155154622_321	AGACTGCCTAAGGGTGGTG	FOXA1_chr6_155154621_155154622_321
sgrna_572139_FOXA1_chr6_155154621_155154622_321	TGCCAAGACTGCCTAAGGG	FOXA1_chr6_155154621_155154622_321
sgrna_572140_FOXA1_chr6_155154621_155154622_321	GAATGCCAAGACTGCCTAA	FOXA1_chr6_155154621_155154622_321
sgrna_572141_FOXA1_chr6_155154621_155154622_321	AGAATGCCAAGACTGCCTA	FOXA1_chr6_155154621_155154622_321
sgrna_575045_FOXA1_chr6_155154621_155154622_321	GTCTTGGCATTCTCCCAGA	FOXA1_chr6_155154621_155154622_321
sgrna_572137_FOXA1_chr6_155154621_155154622_321	TTTGAAATAATAAGCAGAA	FOXA1_chr6_155154621_155154622_321
sgrna_572144_FOXA1_chr6_155154621_155154622_321	ACATAATGAGGCAGGATGG	FOXA1_chr6_155154621_155154622_321
sgrna_572145_FOXA1_chr6_155154621_155154622_321	CACATAATGAGGCAGGATG	FOXA1_chr6_155154621_155154622_321
sgrna_572148_FOXA1_chr6_155154621_155154622_321	AAATCGCACATAATGAGGC	FOXA1_chr6_155154621_155154622_321
sgrna_572149_FOXA1_chr6_155154621_155154622_321	CTGGAAATCGCACATAATG	FOXA1_chr6_155154621_155154622_321
sgrna_575041_FOXA1_chr6_155154621_155154622_321	GCCTTTGAAGTTCCCAGGG	FOXA1_chr6_155154621_155154622_321
sgrna_575040_FOXA1_chr6_155154621_155154622_321	ATCGCCTTTGAAGTTCCCA	FOXA1_chr6_155154621_155154622_321
sgrna_575052_FOXA1_chr6_155154621_155154622_321	TTCTGTGGTTAATTAGGCT	FOXA1_chr6_155154621_155154622_321
sgrna_575053_FOXA1_chr6_155154621_155154622_321	TCTGTGGTTAATTAGGCTG	FOXA1_chr6_155154621_155154622_321
sgrna_575055_FOXA1_chr6_155154621_155154622_321	TGGTTAATTAGGCTGGGGA	FOXA1_chr6_155154621_155154622_321
sgrna_575061_FOXA1_chr6_155154621_155154622_321	GGAGGTGGTTGGACTACCA	FOXA1_chr6_155154621_155154622_321
sgrna_575062_FOXA1_chr6_155154621_155154622_321	GAGGTGGTTGGACTACCAG	FOXA1_chr6_155154621_155154622_321
sgrna_575063_FOXA1_chr6_155154621_155154622_321	GGACTACCAGGGGTTGCTG	FOXA1_chr6_155154621_155154622_321
sgrna_572152_FOXA1_chr6_155154621_155154622_321	CCTTCCCCACAGCAACCCC	FOXA1_chr6_155154621_155154622_321
sgrna_575038_FOXA1_chr6_155154621_155154622_321	CATTTGAGCATGTCCAATG	FOXA1_chr6_155154621_155154622_321
sgrna_6227054_FOXA1_chr21_17786992_17786993_277	TCTAATGTACACAAGGCAA	FOXA1_chr21_17786992_17786993_277
sgrna_6227053_FOXA1_chr21_17786992_17786993_277	TCACAGTCTAATGTACACA	FOXA1_chr21_17786992_17786993_277
sgrna_6227051_FOXA1_chr21_17786992_17786993_277	GGAAACCACGCAGGAACAA	FOXA1_chr21_17786992_17786993_277
sgrna_6227050_FOXA1_chr21_17786992_17786993_277	GAAGGCTGGGAAACCACGC	FOXA1_chr21_17786992_17786993_277
sgrna_6224638_FOXA1_chr21_17786992_17786993_277	CAATGGCTAACTGTCAGCA	FOXA1_chr21_17786992_17786993_277
sgrna_6224639_FOXA1_chr21_17786992_17786993_277	TCAATGGCTAACTGTCAGC	FOXA1_chr21_17786992_17786993_277
sgrna_6227049_FOXA1_chr21_17786992_17786993_277	AGAGATCACCCAGAAGGCT	FOXA1_chr21_17786992_17786993_277
sgrna_6227048_FOXA1_chr21_17786992_17786993_277	GAGAGATCACCCAGAAGGC	FOXA1_chr21_17786992_17786993_277
sgrna_6227047_FOXA1_chr21_17786992_17786993_277	TGGGGAGAGATCACCCAGA	FOXA1_chr21_17786992_17786993_277
sgrna_6224642_FOXA1_chr21_17786992_17786993_277	TAGGAGAAGGCCTGTGTTG	FOXA1_chr21_17786992_17786993_277
sgrna_6227044_FOXA1_chr21_17786992_17786993_277	TATAAAGGAATTTATTCAA	FOXA1_chr21_17786992_17786993_277
sgrna_6224643_FOXA1_chr21_17786992_17786993_277	AAAGAAACTGGATAGGAGA	FOXA1_chr21_17786992_17786993_277
sgrna_6224644_FOXA1_chr21_17786992_17786993_277	TAAAGCAAAGAAACTGGAT	FOXA1_chr21_17786992_17786993_277
sgrna_6227062_FOXA1_chr21_17786992_17786993_277	TTCTTTGCTTTACCAGTCA	FOXA1_chr21_17786992_17786993_277
sgrna_6227063_FOXA1_chr21_17786992_17786993_277	TGCTTTACCAGTCAGGGCG	FOXA1_chr21_17786992_17786993_277
sgrna_7265141_FOXA1_chr4_7805710_7805711_315	CAAGCTCTGCACGGTGCTG	FOXA1_chr4_7805710_7805711_315
sgrna_7260732_FOXA1_chr4_7805710_7805711_315	CACAGCACCGTGCAGAGCT	FOXA1_chr4_7805710_7805711_315
sgrna_7265142_FOXA1_chr4_7805710_7805711_315	TGCACGGTGCTGTGGACAC	FOXA1_chr4_7805710_7805711_315
sgrna_7265139_FOXA1_chr4_7805710_7805711_315	CAACAAGTATTTACTGAGC	FOXA1_chr4_7805710_7805711_315
sgrna_7265138_FOXA1_chr4_7805710_7805711_315	ATTTGCTTAAAGGAATGCA	FOXA1_chr4_7805710_7805711_315
sgrna_7260734_FOXA1_chr4_7805710_7805711_315	ATGACTGGCGTAAGAACAG	FOXA1_chr4_7805710_7805711_315
sgrna_7260735_FOXA1_chr4_7805710_7805711_315	CATGACTGGCGTAAGAACA	FOXA1_chr4_7805710_7805711_315
sgrna_7260736_FOXA1_chr4_7805710_7805711_315	ACATGACTGGCGTAAGAAC	FOXA1_chr4_7805710_7805711_315
sgrna_7265143_FOXA1_chr4_7805710_7805711_315	CTTACGCCAGTCATGTAGA	FOXA1_chr4_7805710_7805711_315
sgrna_7265144_FOXA1_chr4_7805710_7805711_315	ACGCCAGTCATGTAGAAGG	FOXA1_chr4_7805710_7805711_315
sgrna_7265146_FOXA1_chr4_7805710_7805711_315	GAAGGCGGAAAAGTGAAGC	FOXA1_chr4_7805710_7805711_315
sgrna_7265147_FOXA1_chr4_7805710_7805711_315	AAGGCGGAAAAGTGAAGCG	FOXA1_chr4_7805710_7805711_315
sgrna_7260728_FOXA1_chr4_7805710_7805711_315	GGCTCCTCCATCTAGGAAA	FOXA1_chr4_7805710_7805711_315
sgrna_7265149_FOXA1_chr4_7805710_7805711_315	AGTGTTAGAGGCCCTGAAC	FOXA1_chr4_7805710_7805711_315
sgrna_7265150_FOXA1_chr4_7805710_7805711_315	GGCCCTGAACTGGCAACAA	FOXA1_chr4_7805710_7805711_315
sgrna_7260727_FOXA1_chr4_7805710_7805711_315	TTTGTTTTCATAAAAACTG	FOXA1_chr4_7805710_7805711_315
sgrna_7265133_FOXA1_chr4_7805710_7805711_315	TCAGTTTTTATGAAAACAA	FOXA1_chr4_7805710_7805711_315
sgrna_4601633_FOXA1_chr16_57818806_57818807_325	TTGGCAGGTGTAGCTGAAG	FOXA1_chr16_57818806_57818807_325
sgrna_4601631_FOXA1_chr16_57818806_57818807_325	TTATCAGTAAACACAGCAA	FOXA1_chr16_57818806_57818807_325
sgrna_4601630_FOXA1_chr16_57818806_57818807_325	GCAATGGCATTGACCACGC	FOXA1_chr16_57818806_57818807_325
sgrna_4601629_FOXA1_chr16_57818806_57818807_325	CAATGGCATTGACCACGCT	FOXA1_chr16_57818806_57818807_325
sgrna_4601628_FOXA1_chr16_57818806_57818807_325	CGCTGGGCAAATAGCCTCG	FOXA1_chr16_57818806_57818807_325
sgrna_4605449_FOXA1_chr16_57818806_57818807_325	CGAGGCTATTTGCCCAGCG	FOXA1_chr16_57818806_57818807_325
sgrna_4601636_FOXA1_chr16_57818806_57818807_325	GGAGGTAAATTTAAGCAGC	FOXA1_chr16_57818806_57818807_325
sgrna_4601627_FOXA1_chr16_57818806_57818807_325	CGAGGAGCTTACAAAGCCT	FOXA1_chr16_57818806_57818807_325
sgrna_4605448_FOXA1_chr16_57818806_57818807_325	AGGCTTTGTAAGCTCCTCG	FOXA1_chr16_57818806_57818807_325
sgrna_4601626_FOXA1_chr16_57818806_57818807_325	GCCTTGGAACGTTCCCACG	FOXA1_chr16_57818806_57818807_325
sgrna_4605447_FOXA1_chr16_57818806_57818807_325	ACCTCGTGGGAACGTTCCA	FOXA1_chr16_57818806_57818807_325
sgrna_4601640_FOXA1_chr16_57818806_57818807_325	GCTGGCAGAGAACAGACAG	FOXA1_chr16_57818806_57818807_325
sgrna_4601641_FOXA1_chr16_57818806_57818807_325	TGCTGGCAGAGAACAGACA	FOXA1_chr16_57818806_57818807_325
sgrna_4601642_FOXA1_chr16_57818806_57818807_325	CTGCTGGCAGAGAACAGAC	FOXA1_chr16_57818806_57818807_325
sgrna_4605450_FOXA1_chr16_57818806_57818807_325	CTGTTCTCTGCCAGCAGCA	FOXA1_chr16_57818806_57818807_325
sgrna_4601643_FOXA1_chr16_57818806_57818807_325	AAATAGCTGGCCTTGCTGC	FOXA1_chr16_57818806_57818807_325
sgrna_4601644_FOXA1_chr16_57818806_57818807_325	TTGTCACTGCTCAAATAGC	FOXA1_chr16_57818806_57818807_325
sgrna_4601621_FOXA1_chr16_57818806_57818807_325	GTGCAGTATACTGGATCTG	FOXA1_chr16_57818806_57818807_325
sgrna_4601620_FOXA1_chr16_57818806_57818807_325	TGCAGTATACTGGATCTGG	FOXA1_chr16_57818806_57818807_325
sgrna_4605453_FOXA1_chr16_57818806_57818807_325	GAGAAAATCCAAGAATCCA	FOXA1_chr16_57818806_57818807_325
sgrna_3490832_FOXA1_chr12_99848146_99848147_343	GATAGCATCTATTTGTGGG	FOXA1_chr12_99848146_99848147_343
sgrna_3488280_FOXA1_chr12_99848146_99848147_343	TTCAGCATTACTCCAAAGC	FOXA1_chr12_99848146_99848147_343
sgrna_3490834_FOXA1_chr12_99848146_99848147_343	GAGTAATGCTGAAGAGAAA	FOXA1_chr12_99848146_99848147_343
sgrna_3490827_FOXA1_chr12_99848146_99848147_343	GGAGGTAAACAAGCAGGAG	FOXA1_chr12_99848146_99848147_343
sgrna_3490826_FOXA1_chr12_99848146_99848147_343	CAGCAGGAGGTAAACAAGC	FOXA1_chr12_99848146_99848147_343
sgrna_3490836_FOXA1_chr12_99848146_99848147_343	AAAAGGGTCAAAAATACTG	FOXA1_chr12_99848146_99848147_343
sgrna_3490837_FOXA1_chr12_99848146_99848147_343	AAAGGGTCAAAAATACTGT	FOXA1_chr12_99848146_99848147_343
sgrna_3490825_FOXA1_chr12_99848146_99848147_343	CATCAATCAGTGCAGCAGG	FOXA1_chr12_99848146_99848147_343
sgrna_3488277_FOXA1_chr12_99848146_99848147_343	CTGATTGATGGCCAGACTG	FOXA1_chr12_99848146_99848147_343
sgrna_3490822_FOXA1_chr12_99848146_99848147_343	CCTGAATTGGGGCAGCAAA	FOXA1_chr12_99848146_99848147_343
sgrna_3490839_FOXA1_chr12_99848146_99848147_343	GTCCCTCCTCCCTGCAAAG	FOXA1_chr12_99848146_99848147_343
sgrna_3488283_FOXA1_chr12_99848146_99848147_343	TTCCACTTTGCAGGGAGGA	FOXA1_chr12_99848146_99848147_343
sgrna_3488284_FOXA1_chr12_99848146_99848147_343	CTTCCACTTTGCAGGGAGG	FOXA1_chr12_99848146_99848147_343
sgrna_3490821_FOXA1_chr12_99848146_99848147_343	CCCAGGGAAGCCTGAATTG	FOXA1_chr12_99848146_99848147_343
sgrna_3488272_FOXA1_chr12_99848146_99848147_343	TTCAGGCTTCCCTGGGTCT	FOXA1_chr12_99848146_99848147_343
sgrna_3488285_FOXA1_chr12_99848146_99848147_343	ATTCTTCCACTTTGCAGGG	FOXA1_chr12_99848146_99848147_343
sgrna_3490841_FOXA1_chr12_99848146_99848147_343	CCCTGCAAAGTGGAAGAAT	FOXA1_chr12_99848146_99848147_343
sgrna_3490842_FOXA1_chr12_99848146_99848147_343	CCTGCAAAGTGGAAGAATG	FOXA1_chr12_99848146_99848147_343
sgrna_3488271_FOXA1_chr12_99848146_99848147_343	GGCTTCCCTGGGTCTGGGC	FOXA1_chr12_99848146_99848147_343
sgrna_3490817_FOXA1_chr12_99848146_99848147_343	ATGGGTCCTGCCCAGACCC	FOXA1_chr12_99848146_99848147_343
sgrna_7653183_FOXA1_chr4_165433683_165433684_328	TTACACAACAGACCGCAGC	FOXA1_chr4_165433683_165433684_328
sgrna_7650729_FOXA1_chr4_165433683_165433684_328	AGAACACCAAATCCTGCTG	FOXA1_chr4_165433683_165433684_328
sgrna_7653182_FOXA1_chr4_165433683_165433684_328	CATAAAGAAACAGGCGTGG	FOXA1_chr4_165433683_165433684_328
sgrna_7650727_FOXA1_chr4_165433683_165433684_328	CGCCTGTTTCTTTATGCAC	FOXA1_chr4_165433683_165433684_328
sgrna_7653181_FOXA1_chr4_165433683_165433684_328	GTGCATAAAGAAACAGGCG	FOXA1_chr4_165433683_165433684_328
sgrna_7653180_FOXA1_chr4_165433683_165433684_328	AGCCAGTGCATAAAGAAAC	FOXA1_chr4_165433683_165433684_328
sgrna_7650726_FOXA1_chr4_165433683_165433684_328	TTTCTTTATGCACTGGCTA	FOXA1_chr4_165433683_165433684_328
sgrna_7653186_FOXA1_chr4_165433683_165433684_328	CTTGGTCTACACTGAAGCT	FOXA1_chr4_165433683_165433684_328
sgrna_7653187_FOXA1_chr4_165433683_165433684_328	TTGGTCTACACTGAAGCTA	FOXA1_chr4_165433683_165433684_328
sgrna_7650730_FOXA1_chr4_165433683_165433684_328	CTAGCTTCAGTGTAGACCA	FOXA1_chr4_165433683_165433684_328
sgrna_7653188_FOXA1_chr4_165433683_165433684_328	GGATCCTTCTTAAATGCAG	FOXA1_chr4_165433683_165433684_328
sgrna_7650731_FOXA1_chr4_165433683_165433684_328	ATATCCTCTGCATTTAAGA	FOXA1_chr4_165433683_165433684_328
sgrna_7650723_FOXA1_chr4_165433683_165433684_328	CAGACAGAGACCGTATGGC	FOXA1_chr4_165433683_165433684_328
sgrna_7650722_FOXA1_chr4_165433683_165433684_328	CAGAGACCGTATGGCCGGC	FOXA1_chr4_165433683_165433684_328
sgrna_7650721_FOXA1_chr4_165433683_165433684_328	AGAGACCGTATGGCCGGCA	FOXA1_chr4_165433683_165433684_328
sgrna_7650733_FOXA1_chr4_165433683_165433684_328	ATTAAATAACATTAGGCAG	FOXA1_chr4_165433683_165433684_328
sgrna_7650736_FOXA1_chr4_165433683_165433684_328	AAGTCAATTAAATAACATT	FOXA1_chr4_165433683_165433684_328
sgrna_7890976_FOXA1_chr5_61386292_61386293_341	CTAACAAGGTACAAAGCAA	FOXA1_chr5_61386292_61386293_341
sgrna_7890974_FOXA1_chr5_61386292_61386293_341	AGCAAAGGCAAATCACTCC	FOXA1_chr5_61386292_61386293_341
sgrna_7890973_FOXA1_chr5_61386292_61386293_341	GGGCAAATAACTCAGAAGC	FOXA1_chr5_61386292_61386293_341
sgrna_7890971_FOXA1_chr5_61386292_61386293_341	AAATGTCCACAGATGCACT	FOXA1_chr5_61386292_61386293_341
sgrna_7890970_FOXA1_chr5_61386292_61386293_341	AATGTCCACAGATGCACTG	FOXA1_chr5_61386292_61386293_341
sgrna_7894133_FOXA1_chr5_61386292_61386293_341	GCTTCCTTTAATTGGGCTG	FOXA1_chr5_61386292_61386293_341
sgrna_7890969_FOXA1_chr5_61386292_61386293_341	TGCACTGGGGATAAACCAA	FOXA1_chr5_61386292_61386293_341
sgrna_7890968_FOXA1_chr5_61386292_61386293_341	TAAACCAAAGGTCTTTCTG	FOXA1_chr5_61386292_61386293_341
sgrna_7894127_FOXA1_chr5_61386292_61386293_341	CAGACCTCAGAAAGACCTT	FOXA1_chr5_61386292_61386293_341
sgrna_7894137_FOXA1_chr5_61386292_61386293_341	TTGCAAAGCTTTTTGGAGC	FOXA1_chr5_61386292_61386293_341
sgrna_7894126_FOXA1_chr5_61386292_61386293_341	CATTTAGAGTACTACATCA	FOXA1_chr5_61386292_61386293_341
sgrna_7890965_FOXA1_chr5_61386292_61386293_341	TAAATGTATGGCATATCCA	FOXA1_chr5_61386292_61386293_341
sgrna_1274293_FOXA1_chr8_52467165_52467166_305	ACAATGCAGTTTTACAAGT	FOXA1_chr8_52467165_52467166_305
sgrna_1277256_FOXA1_chr8_52467165_52467166_305	AAACTTTGGATTAGACAGA	FOXA1_chr8_52467165_52467166_305
sgrna_1274292_FOXA1_chr8_52467165_52467166_305	CTTTTGTTCTGTATTGAAG	FOXA1_chr8_52467165_52467166_305
sgrna_1277262_FOXA1_chr8_52467165_52467166_305	GCTGCATGAAGGGCCGCCA	FOXA1_chr8_52467165_52467166_305
sgrna_1277263_FOXA1_chr8_52467165_52467166_305	CTGCATGAAGGGCCGCCAC	FOXA1_chr8_52467165_52467166_305
sgrna_1277264_FOXA1_chr8_52467165_52467166_305	TGCATGAAGGGCCGCCACG	FOXA1_chr8_52467165_52467166_305
sgrna_1274296_FOXA1_chr8_52467165_52467166_305	GTGAAGACACACCCCGTGG	FOXA1_chr8_52467165_52467166_305
sgrna_1277265_FOXA1_chr8_52467165_52467166_305	ACGGGGTGTGTCTTCACCC	FOXA1_chr8_52467165_52467166_305
sgrna_1274297_FOXA1_chr8_52467165_52467166_305	AGGGTGAAGACACACCCCG	FOXA1_chr8_52467165_52467166_305
sgrna_1277266_FOXA1_chr8_52467165_52467166_305	CGGGGTGTGTCTTCACCCT	FOXA1_chr8_52467165_52467166_305
sgrna_1277268_FOXA1_chr8_52467165_52467166_305	TGTCTTCACCCTGGGAAGG	FOXA1_chr8_52467165_52467166_305
sgrna_1274298_FOXA1_chr8_52467165_52467166_305	CGGGAGTGCCACCTTCCCA	FOXA1_chr8_52467165_52467166_305
sgrna_887710_FOXA1_chr7_67666608_67666609_295	CAGGATTTTGCCCCAGGCC	FOXA1_chr7_67666608_67666609_295
sgrna_887709_FOXA1_chr7_67666608_67666609_295	TTAAACAGGATTTTGCCCC	FOXA1_chr7_67666608_67666609_295
sgrna_887711_FOXA1_chr7_67666608_67666609_295	TTTGCCCCAGGCCTGGTCA	FOXA1_chr7_67666608_67666609_295
sgrna_884761_FOXA1_chr7_67666608_67666609_295	GGTGCCTTGACCAGGCCTG	FOXA1_chr7_67666608_67666609_295
sgrna_884762_FOXA1_chr7_67666608_67666609_295	TGGTGCCTTGACCAGGCCT	FOXA1_chr7_67666608_67666609_295
sgrna_884763_FOXA1_chr7_67666608_67666609_295	TTGGTGCCTTGACCAGGCC	FOXA1_chr7_67666608_67666609_295
sgrna_884760_FOXA1_chr7_67666608_67666609_295	TTTACAAAGTAAGACGACA	FOXA1_chr7_67666608_67666609_295
sgrna_884766_FOXA1_chr7_67666608_67666609_295	ATAGATAGCCTTATGCAAG	FOXA1_chr7_67666608_67666609_295
sgrna_884759_FOXA1_chr7_67666608_67666609_295	GTTTGCACAGAGCAGAACT	FOXA1_chr7_67666608_67666609_295
sgrna_887717_FOXA1_chr7_67666608_67666609_295	ACATGCAGCCCTTTCAGAA	FOXA1_chr7_67666608_67666609_295
sgrna_887706_FOXA1_chr7_67666608_67666609_295	CTCTGAACAGGTCGATCTG	FOXA1_chr7_67666608_67666609_295
sgrna_884770_FOXA1_chr7_67666608_67666609_295	GGTTTCCAATAAATTATTG	FOXA1_chr7_67666608_67666609_295
sgrna_5566082_FOXA1_chr2_110747773_110747774_312	ACATTTCTTCACTAGGTAA	FOXA1_chr2_110747773_110747774_312
sgrna_5566079_FOXA1_chr2_110747773_110747774_312	CGGTTTTGGCAGACACTGC	FOXA1_chr2_110747773_110747774_312
sgrna_5566078_FOXA1_chr2_110747773_110747774_312	TTTTGGCAGACACTGCTGG	FOXA1_chr2_110747773_110747774_312
sgrna_5566088_FOXA1_chr2_110747773_110747774_312	AAGGTAGAAAGGGCTGGAA	FOXA1_chr2_110747773_110747774_312
sgrna_5566089_FOXA1_chr2_110747773_110747774_312	TAAGGTAGAAAGGGCTGGA	FOXA1_chr2_110747773_110747774_312
sgrna_5566076_FOXA1_chr2_110747773_110747774_312	CTCCCCTGCCAGGATTCTG	FOXA1_chr2_110747773_110747774_312
sgrna_5566075_FOXA1_chr2_110747773_110747774_312	CCTGCCAGGATTCTGAGGT	FOXA1_chr2_110747773_110747774_312
sgrna_5569714_FOXA1_chr2_110747773_110747774_312	CCCCATTCTCTCCTCCTGG	FOXA1_chr2_110747773_110747774_312
sgrna_5569705_FOXA1_chr2_110747773_110747774_312	TACCTCAGAATCCTGGCAG	FOXA1_chr2_110747773_110747774_312
sgrna_5569704_FOXA1_chr2_110747773_110747774_312	CTACCTCAGAATCCTGGCA	FOXA1_chr2_110747773_110747774_312
sgrna_5566097_FOXA1_chr2_110747773_110747774_312	CCCCCAGGAGGAGAGAATG	FOXA1_chr2_110747773_110747774_312
sgrna_5569702_FOXA1_chr2_110747773_110747774_312	GTGACCTACCTCAGAATCC	FOXA1_chr2_110747773_110747774_312
sgrna_5566074_FOXA1_chr2_110747773_110747774_312	CACTCCACTGCCCAGCCCC	FOXA1_chr2_110747773_110747774_312
sgrna_5566073_FOXA1_chr2_110747773_110747774_312	ACTCCACTGCCCAGCCCCA	FOXA1_chr2_110747773_110747774_312
sgrna_5569699_FOXA1_chr2_110747773_110747774_312	ATCAGACGTGCCCTGGGGC	FOXA1_chr2_110747773_110747774_312
sgrna_5566104_FOXA1_chr2_110747773_110747774_312	CAATAAGAGGGGCATATGT	FOXA1_chr2_110747773_110747774_312
sgrna_5569698_FOXA1_chr2_110747773_110747774_312	GTCAATCAGACGTGCCCTG	FOXA1_chr2_110747773_110747774_312
sgrna_5569697_FOXA1_chr2_110747773_110747774_312	AGTCAATCAGACGTGCCCT	FOXA1_chr2_110747773_110747774_312
sgrna_5569696_FOXA1_chr2_110747773_110747774_312	GAGTCAATCAGACGTGCCC	FOXA1_chr2_110747773_110747774_312
sgrna_8056225_FOXA1_chr5_111549383_111549384_352	TAGCCGTGCAGCACTGCCA	FOXA1_chr5_111549383_111549384_352
sgrna_8056224_FOXA1_chr5_111549383_111549384_352	TTTGACACACAGGAGGTGT	FOXA1_chr5_111549383_111549384_352
sgrna_8056223_FOXA1_chr5_111549383_111549384_352	GTTTGACACACAGGAGGTG	FOXA1_chr5_111549383_111549384_352
sgrna_8056222_FOXA1_chr5_111549383_111549384_352	TCTGTGTTTGACACACAGG	FOXA1_chr5_111549383_111549384_352
sgrna_8053159_FOXA1_chr5_111549383_111549384_352	AACACAGAACTCCCTGGAG	FOXA1_chr5_111549383_111549384_352
sgrna_8053158_FOXA1_chr5_111549383_111549384_352	AAAGAAGATAAAGAGAAGT	FOXA1_chr5_111549383_111549384_352
sgrna_8053157_FOXA1_chr5_111549383_111549384_352	AAGAAGATAAAGAGAAGTA	FOXA1_chr5_111549383_111549384_352
sgrna_8053156_FOXA1_chr5_111549383_111549384_352	GAGAAGTAGGGTCATAACC	FOXA1_chr5_111549383_111549384_352
sgrna_8053155_FOXA1_chr5_111549383_111549384_352	GGTCATAACCAGGAAAAAA	FOXA1_chr5_111549383_111549384_352
sgrna_8053154_FOXA1_chr5_111549383_111549384_352	ATGGTGTCTACAATGCCAA	FOXA1_chr5_111549383_111549384_352
sgrna_8053153_FOXA1_chr5_111549383_111549384_352	GTGTCTACAATGCCAAAGG	FOXA1_chr5_111549383_111549384_352
sgrna_8053164_FOXA1_chr5_111549383_111549384_352	ACAGGTGCTAAATAGGCAT	FOXA1_chr5_111549383_111549384_352
sgrna_8056228_FOXA1_chr5_111549383_111549384_352	CTGTTATGTGACAGATAAC	FOXA1_chr5_111549383_111549384_352
sgrna_8056229_FOXA1_chr5_111549383_111549384_352	TATGTGACAGATAACAGGC	FOXA1_chr5_111549383_111549384_352
sgrna_8257340_FOXA1_chr5_158560427_158560428_281	CCCTGAGGCTCAAACACTG	FOXA1_chr5_158560427_158560428_281
sgrna_8257341_FOXA1_chr5_158560427_158560428_281	TGAGTCAAAGAGTGCCCTG	FOXA1_chr5_158560427_158560428_281
sgrna_8260272_FOXA1_chr5_158560427_158560428_281	AGTGAGTCTTGTTATCGAC	FOXA1_chr5_158560427_158560428_281
sgrna_8260276_FOXA1_chr5_158560427_158560428_281	TCGGTCTATAATGCTGCAA	FOXA1_chr5_158560427_158560428_281
sgrna_8257337_FOXA1_chr5_158560427_158560428_281	CTCCAGGGACCGCCCACAG	FOXA1_chr5_158560427_158560428_281
sgrna_8260269_FOXA1_chr5_158560427_158560428_281	TCAGCAACACCACTGTGGG	FOXA1_chr5_158560427_158560428_281
sgrna_8260268_FOXA1_chr5_158560427_158560428_281	AACTCAGCAACACCACTGT	FOXA1_chr5_158560427_158560428_281
sgrna_8260277_FOXA1_chr5_158560427_158560428_281	CAAAGGTCCAGAGAGACAA	FOXA1_chr5_158560427_158560428_281
sgrna_8260267_FOXA1_chr5_158560427_158560428_281	AAACTCAGCAACACCACTG	FOXA1_chr5_158560427_158560428_281
sgrna_8260279_FOXA1_chr5_158560427_158560428_281	GTCCAGAGAGACAATGGGC	FOXA1_chr5_158560427_158560428_281
sgrna_8257335_FOXA1_chr5_158560427_158560428_281	GCACAGAGAAGCTTCGTGG	FOXA1_chr5_158560427_158560428_281
sgrna_8260281_FOXA1_chr5_158560427_158560428_281	TTCTGCCCAAATGGTAATG	FOXA1_chr5_158560427_158560428_281
sgrna_8257334_FOXA1_chr5_158560427_158560428_281	CAGAGAAGCTTCGTGGTGG	FOXA1_chr5_158560427_158560428_281
sgrna_8260282_FOXA1_chr5_158560427_158560428_281	CCCAAATGGTAATGAGGAG	FOXA1_chr5_158560427_158560428_281
sgrna_8260283_FOXA1_chr5_158560427_158560428_281	GTAATGAGGAGTGGCTCAG	FOXA1_chr5_158560427_158560428_281
sgrna_8260284_FOXA1_chr5_158560427_158560428_281	TAATGAGGAGTGGCTCAGA	FOXA1_chr5_158560427_158560428_281
sgrna_8257332_FOXA1_chr5_158560427_158560428_281	GGGAAGTGCTGTCCAAAAG	FOXA1_chr5_158560427_158560428_281
sgrna_8257331_FOXA1_chr5_158560427_158560428_281	GGAAGTGCTGTCCAAAAGA	FOXA1_chr5_158560427_158560428_281
sgrna_8257330_FOXA1_chr5_158560427_158560428_281	GAAGTGCTGTCCAAAAGAG	FOXA1_chr5_158560427_158560428_281
sgrna_4091740_FOXA1_chr14_74945856_74945857_355	CATCTGTGAGCAAACAAAC	FOXA1_chr14_74945856_74945857_355
sgrna_4091739_FOXA1_chr14_74945856_74945857_355	AAGGTAAACACTAATGTGC	FOXA1_chr14_74945856_74945857_355
sgrna_4091738_FOXA1_chr14_74945856_74945857_355	CAGACTTTTAATCACTAAA	FOXA1_chr14_74945856_74945857_355
sgrna_4088557_FOXA1_chr14_74945856_74945857_355	TCAGCTGAGACGTTATCTG	FOXA1_chr14_74945856_74945857_355
sgrna_4088556_FOXA1_chr14_74945856_74945857_355	GGCCACTTCCTAGTAGCCC	FOXA1_chr14_74945856_74945857_355
sgrna_4088555_FOXA1_chr14_74945856_74945857_355	GCCACTTCCTAGTAGCCCC	FOXA1_chr14_74945856_74945857_355
sgrna_4088554_FOXA1_chr14_74945856_74945857_355	CCACTTCCTAGTAGCCCCG	FOXA1_chr14_74945856_74945857_355
sgrna_4091743_FOXA1_chr14_74945856_74945857_355	TCTGTGTAGAATGAGGGGC	FOXA1_chr14_74945856_74945857_355
sgrna_4091737_FOXA1_chr14_74945856_74945857_355	CCCCGGGGCTACTAGGAAG	FOXA1_chr14_74945856_74945857_355
sgrna_4091746_FOXA1_chr14_74945856_74945857_355	CTTTTCTCTGTGTAGAATG	FOXA1_chr14_74945856_74945857_355
sgrna_4095482_FOXA1_chr14_74945856_74945857_355	TTCTACACAGAGAAAAGCT	FOXA1_chr14_74945856_74945857_355
sgrna_4091735_FOXA1_chr14_74945856_74945857_355	GAGGGGCACATGTTCCCCG	FOXA1_chr14_74945856_74945857_355
sgrna_4091734_FOXA1_chr14_74945856_74945857_355	CGAGGGGCACATGTTCCCC	FOXA1_chr14_74945856_74945857_355
sgrna_4095483_FOXA1_chr14_74945856_74945857_355	AGAAAAGCTAGGCTGACAA	FOXA1_chr14_74945856_74945857_355
sgrna_4091731_FOXA1_chr14_74945856_74945857_355	TCCTGGGAGACAGTGGCGA	FOXA1_chr14_74945856_74945857_355
sgrna_4091729_FOXA1_chr14_74945856_74945857_355	AAATACTCCTGGGAGACAG	FOXA1_chr14_74945856_74945857_355
sgrna_4088552_FOXA1_chr14_74945856_74945857_355	CCAGGAGTATTTTTGCCTG	FOXA1_chr14_74945856_74945857_355
sgrna_4088551_FOXA1_chr14_74945856_74945857_355	CAGGAGTATTTTTGCCTGT	FOXA1_chr14_74945856_74945857_355
sgrna_4091728_FOXA1_chr14_74945856_74945857_355	CACAGGCAAAAATACTCCT	FOXA1_chr14_74945856_74945857_355
sgrna_4095486_FOXA1_chr14_74945856_74945857_355	TGAAGGTCAATGGAAACCT	FOXA1_chr14_74945856_74945857_355
sgrna_3527824_FOXA1_chr12_108985974_108985975_349	CACCTGAAACTCCACTCCT	FOXA1_chr12_108985974_108985975_349
sgrna_3527825_FOXA1_chr12_108985974_108985975_349	GAAACTCCACTCCTTGGCA	FOXA1_chr12_108985974_108985975_349
sgrna_3527827_FOXA1_chr12_108985974_108985975_349	TCCACTCCTTGGCAAGGCT	FOXA1_chr12_108985974_108985975_349
sgrna_3524092_FOXA1_chr12_108985974_108985975_349	GCCCAGCCTTGCCAAGGAG	FOXA1_chr12_108985974_108985975_349
sgrna_3524093_FOXA1_chr12_108985974_108985975_349	TCCAAGCCCAGCCTTGCCA	FOXA1_chr12_108985974_108985975_349
sgrna_3524094_FOXA1_chr12_108985974_108985975_349	AAGACGAGCCTGACAGCTC	FOXA1_chr12_108985974_108985975_349
sgrna_3527832_FOXA1_chr12_108985974_108985975_349	TGTCAGGCTCGTCTTGGCA	FOXA1_chr12_108985974_108985975_349
sgrna_3527833_FOXA1_chr12_108985974_108985975_349	CGTCTTGGCAGGGAAATGC	FOXA1_chr12_108985974_108985975_349
sgrna_3520706_FOXA1_chr12_108985974_108985975_349	CTTCTAGAACTTCACAAGC	FOXA1_chr12_108985974_108985975_349
sgrna_3527834_FOXA1_chr12_108985974_108985975_349	GTCTTGGCAGGGAAATGCA	FOXA1_chr12_108985974_108985975_349
sgrna_3527835_FOXA1_chr12_108985974_108985975_349	GAAATGCAGGGCCCAGCAC	FOXA1_chr12_108985974_108985975_349
sgrna_3524090_FOXA1_chr12_108985974_108985975_349	TCTGGATTTCAGAAGCACA	FOXA1_chr12_108985974_108985975_349
sgrna_3524089_FOXA1_chr12_108985974_108985975_349	CTCTGGATTTCAGAAGCAC	FOXA1_chr12_108985974_108985975_349
sgrna_3527841_FOXA1_chr12_108985974_108985975_349	GCTGGCAGACAGACTGGTG	FOXA1_chr12_108985974_108985975_349
sgrna_3524087_FOXA1_chr12_108985974_108985975_349	TGTTGTGCTGGCATAGAAA	FOXA1_chr12_108985974_108985975_349
sgrna_3524086_FOXA1_chr12_108985974_108985975_349	CTGTTGTGCTGGCATAGAA	FOXA1_chr12_108985974_108985975_349
sgrna_3524085_FOXA1_chr12_108985974_108985975_349	ACCAGAGTAACTGTTGTGC	FOXA1_chr12_108985974_108985975_349
sgrna_3524099_FOXA1_chr12_108985974_108985975_349	TAGAGGTGACTGTGGTAGA	FOXA1_chr12_108985974_108985975_349
sgrna_3524100_FOXA1_chr12_108985974_108985975_349	TTAGAGGTGACTGTGGTAG	FOXA1_chr12_108985974_108985975_349
sgrna_3524101_FOXA1_chr12_108985974_108985975_349	ATTCTATTAGAGGTGACTG	FOXA1_chr12_108985974_108985975_349
sgrna_6365887_FOXA1_chr22_26764100_26764101_285	AAGCTGAGCTCTAAACACA	FOXA1_chr22_26764100_26764101_285
sgrna_6365886_FOXA1_chr22_26764100_26764101_285	TCTTTAGCTCATCAATCTG	FOXA1_chr22_26764100_26764101_285
sgrna_6370231_FOXA1_chr22_26764100_26764101_285	TCCCTCCCTCATGTTACAG	FOXA1_chr22_26764100_26764101_285
sgrna_6365888_FOXA1_chr22_26764100_26764101_285	TCCCCTGTAACATGAGGGA	FOXA1_chr22_26764100_26764101_285
sgrna_6365889_FOXA1_chr22_26764100_26764101_285	TTCCCCTGTAACATGAGGG	FOXA1_chr22_26764100_26764101_285
sgrna_6365891_FOXA1_chr22_26764100_26764101_285	ATTCTTCCCCTGTAACATG	FOXA1_chr22_26764100_26764101_285
sgrna_6370232_FOXA1_chr22_26764100_26764101_285	CATGTTACAGGGGAAGAAT	FOXA1_chr22_26764100_26764101_285
sgrna_6370233_FOXA1_chr22_26764100_26764101_285	GTTACAGGGGAAGAATCGG	FOXA1_chr22_26764100_26764101_285
sgrna_6370234_FOXA1_chr22_26764100_26764101_285	AAGAATCGGAGGTTCCGAG	FOXA1_chr22_26764100_26764101_285
sgrna_6370235_FOXA1_chr22_26764100_26764101_285	AGAATCGGAGGTTCCGAGT	FOXA1_chr22_26764100_26764101_285
sgrna_6370236_FOXA1_chr22_26764100_26764101_285	GAATCGGAGGTTCCGAGTG	FOXA1_chr22_26764100_26764101_285
sgrna_6365882_FOXA1_chr22_26764100_26764101_285	CAGTTGCTAGCTCCTCTCC	FOXA1_chr22_26764100_26764101_285
sgrna_6370237_FOXA1_chr22_26764100_26764101_285	GTGGGGAGTGACTCTCGCA	FOXA1_chr22_26764100_26764101_285
sgrna_6370238_FOXA1_chr22_26764100_26764101_285	TGACTCTCGCAAGGCCACG	FOXA1_chr22_26764100_26764101_285
sgrna_6370224_FOXA1_chr22_26764100_26764101_285	ACAGCCTTGATGCCAGGAG	FOXA1_chr22_26764100_26764101_285
sgrna_6365893_FOXA1_chr22_26764100_26764101_285	TTGGCCGTGGCTGGCCACG	FOXA1_chr22_26764100_26764101_285
sgrna_6365895_FOXA1_chr22_26764100_26764101_285	CTGGTGTCGCTCTTGGCCG	FOXA1_chr22_26764100_26764101_285
sgrna_6370240_FOXA1_chr22_26764100_26764101_285	GGCCAAGAGCGACACCAGA	FOXA1_chr22_26764100_26764101_285
sgrna_6370221_FOXA1_chr22_26764100_26764101_285	ATGTTCCTAGAAAGGAAGG	FOXA1_chr22_26764100_26764101_285
sgrna_6370220_FOXA1_chr22_26764100_26764101_285	GGGATGTTCCTAGAAAGGA	FOXA1_chr22_26764100_26764101_285
sgrna_5625549_FOXA1_chr2_129059162_129059163_311	CAGTATTTACCTTGGAAGG	FOXA1_chr2_129059162_129059163_311
sgrna_5625548_FOXA1_chr2_129059162_129059163_311	ACAGTATTTACCTTGGAAG	FOXA1_chr2_129059162_129059163_311
sgrna_5625547_FOXA1_chr2_129059162_129059163_311	GACAGTATTTACCTTGGAA	FOXA1_chr2_129059162_129059163_311
sgrna_5625545_FOXA1_chr2_129059162_129059163_311	GCCAGGACAGTATTTACCT	FOXA1_chr2_129059162_129059163_311
sgrna_5625551_FOXA1_chr2_129059162_129059163_311	TACCTTGGAAGGGGGAAGA	FOXA1_chr2_129059162_129059163_311
sgrna_5625544_FOXA1_chr2_129059162_129059163_311	CTGGCAATTTTAAATAGCC	FOXA1_chr2_129059162_129059163_311
sgrna_5625553_FOXA1_chr2_129059162_129059163_311	CCCAGACCAAATGGTCTCG	FOXA1_chr2_129059162_129059163_311
sgrna_5625554_FOXA1_chr2_129059162_129059163_311	ACCAAATGGTCTCGTGGAG	FOXA1_chr2_129059162_129059163_311
sgrna_5625555_FOXA1_chr2_129059162_129059163_311	CTCGTGGAGAGGTCTCAGC	FOXA1_chr2_129059162_129059163_311
sgrna_5622030_FOXA1_chr2_129059162_129059163_311	TGAGAGATAAAAATGGAAC	FOXA1_chr2_129059162_129059163_311
sgrna_5622029_FOXA1_chr2_129059162_129059163_311	TGGAACTGGAGTCCTCAGA	FOXA1_chr2_129059162_129059163_311
sgrna_5625559_FOXA1_chr2_129059162_129059163_311	CTTTGTCCCAGCTGATACG	FOXA1_chr2_129059162_129059163_311
sgrna_5622040_FOXA1_chr2_129059162_129059163_311	CACGTATCAGCTGGGACAA	FOXA1_chr2_129059162_129059163_311
sgrna_5625539_FOXA1_chr2_129059162_129059163_311	CACAAAATAGGCCCTTCTG	FOXA1_chr2_129059162_129059163_311
sgrna_5622041_FOXA1_chr2_129059162_129059163_311	GAGCTGCCACGTATCAGCT	FOXA1_chr2_129059162_129059163_311
sgrna_5622042_FOXA1_chr2_129059162_129059163_311	GGAGCTGCCACGTATCAGC	FOXA1_chr2_129059162_129059163_311
sgrna_5280210_FOXA1_chr2_7032003_7032004_382	GTACTTGATCTGAATTGCG	FOXA1_chr2_7032003_7032004_382
sgrna_5277199_FOXA1_chr2_7032003_7032004_382	ATCAAGTACACACATTCAA	FOXA1_chr2_7032003_7032004_382
sgrna_5280209_FOXA1_chr2_7032003_7032004_382	CGTAACTCTGTGAACACAC	FOXA1_chr2_7032003_7032004_382
sgrna_5280215_FOXA1_chr2_7032003_7032004_382	TGAAGGCAGATTTGGCCCC	FOXA1_chr2_7032003_7032004_382
sgrna_5280216_FOXA1_chr2_7032003_7032004_382	GAAGGCAGATTTGGCCCCC	FOXA1_chr2_7032003_7032004_382
sgrna_5280206_FOXA1_chr2_7032003_7032004_382	AACTGTTTACACAGGCAGG	FOXA1_chr2_7032003_7032004_382
sgrna_5280217_FOXA1_chr2_7032003_7032004_382	AGATTTGGCCCCCGGGCCA	FOXA1_chr2_7032003_7032004_382
sgrna_5280205_FOXA1_chr2_7032003_7032004_382	TGAAACTGTTTACACAGGC	FOXA1_chr2_7032003_7032004_382
sgrna_5280204_FOXA1_chr2_7032003_7032004_382	CCAGTGAAACTGTTTACAC	FOXA1_chr2_7032003_7032004_382
sgrna_5277197_FOXA1_chr2_7032003_7032004_382	AAACAGTTTCACTGGAACA	FOXA1_chr2_7032003_7032004_382
sgrna_5277202_FOXA1_chr2_7032003_7032004_382	GCAGTACGCCATGGCCCGG	FOXA1_chr2_7032003_7032004_382
sgrna_5277203_FOXA1_chr2_7032003_7032004_382	GGCAGTACGCCATGGCCCG	FOXA1_chr2_7032003_7032004_382
sgrna_5277204_FOXA1_chr2_7032003_7032004_382	GGGCAGTACGCCATGGCCC	FOXA1_chr2_7032003_7032004_382
sgrna_5277205_FOXA1_chr2_7032003_7032004_382	AGGGCAGTACGCCATGGCC	FOXA1_chr2_7032003_7032004_382
sgrna_5277196_FOXA1_chr2_7032003_7032004_382	TTTCACTGGAACACGGCCA	FOXA1_chr2_7032003_7032004_382
sgrna_5277206_FOXA1_chr2_7032003_7032004_382	ACCAGAGGGCAGTACGCCA	FOXA1_chr2_7032003_7032004_382
sgrna_5277207_FOXA1_chr2_7032003_7032004_382	ACCAACTCTCTAGACCAGA	FOXA1_chr2_7032003_7032004_382
sgrna_5277208_FOXA1_chr2_7032003_7032004_382	AACCAACTCTCTAGACCAG	FOXA1_chr2_7032003_7032004_382
sgrna_5277195_FOXA1_chr2_7032003_7032004_382	TAACTCACTGACGTACCGT	FOXA1_chr2_7032003_7032004_382
sgrna_5280202_FOXA1_chr2_7032003_7032004_382	GCGGCACAGAAGCTGCCAA	FOXA1_chr2_7032003_7032004_382
sgrna_1723695_FOXA1_chr9_37399670_37399671_278	AAGACCGTATCACCCACAG	FOXA1_chr9_37399670_37399671_278
sgrna_1723693_FOXA1_chr9_37399670_37399671_278	TCACCCACAGTGGTAAACA	FOXA1_chr9_37399670_37399671_278
sgrna_1723692_FOXA1_chr9_37399670_37399671_278	CCCATCTTTCCCTTTCCAG	FOXA1_chr9_37399670_37399671_278
sgrna_1723691_FOXA1_chr9_37399670_37399671_278	CCATCTTTCCCTTTCCAGA	FOXA1_chr9_37399670_37399671_278
sgrna_1727316_FOXA1_chr9_37399670_37399671_278	CCTCTGGAAAGGGAAAGAT	FOXA1_chr9_37399670_37399671_278
sgrna_1727315_FOXA1_chr9_37399670_37399671_278	CCCTCTGGAAAGGGAAAGA	FOXA1_chr9_37399670_37399671_278
sgrna_1727313_FOXA1_chr9_37399670_37399671_278	GGCTATTAACCCTCTGGAA	FOXA1_chr9_37399670_37399671_278
sgrna_1723699_FOXA1_chr9_37399670_37399671_278	TAGGATAAATTCCAGAGGT	FOXA1_chr9_37399670_37399671_278
sgrna_1723700_FOXA1_chr9_37399670_37399671_278	TTAGGATAAATTCCAGAGG	FOXA1_chr9_37399670_37399671_278
sgrna_1723701_FOXA1_chr9_37399670_37399671_278	TCCTTAGGATAAATTCCAG	FOXA1_chr9_37399670_37399671_278
sgrna_1727311_FOXA1_chr9_37399670_37399671_278	TGCAAAGACTGGCAAGTAA	FOXA1_chr9_37399670_37399671_278
sgrna_1727310_FOXA1_chr9_37399670_37399671_278	TAATGGTGTTTGCAAAGAC	FOXA1_chr9_37399670_37399671_278
sgrna_1727309_FOXA1_chr9_37399670_37399671_278	GAGATGTGAAAATTGATAA	FOXA1_chr9_37399670_37399671_278
sgrna_1727324_FOXA1_chr9_37399670_37399671_278	TTCAAGGCTGCTAATCTCA	FOXA1_chr9_37399670_37399671_278
sgrna_1723689_FOXA1_chr9_37399670_37399671_278	CCAATCTGATGGTAAAACG	FOXA1_chr9_37399670_37399671_278
sgrna_1727325_FOXA1_chr9_37399670_37399671_278	TCAAGGCTGCTAATCTCAG	FOXA1_chr9_37399670_37399671_278
sgrna_2384069_FOXA1_chr10_78933066_78933067_297	AACAAATTTGCCAGTCTGT	FOXA1_chr10_78933066_78933067_297
sgrna_2388421_FOXA1_chr10_78933066_78933067_297	TCATGGGCGGCCCACAGAC	FOXA1_chr10_78933066_78933067_297
sgrna_2388420_FOXA1_chr10_78933066_78933067_297	TTGTTGGCAGGCTCATGGG	FOXA1_chr10_78933066_78933067_297
sgrna_2388427_FOXA1_chr10_78933066_78933067_297	AGCTCTTTGGGATTGAAAG	FOXA1_chr10_78933066_78933067_297
sgrna_2388415_FOXA1_chr10_78933066_78933067_297	GAGGCAGAGAGGTTCTTTG	FOXA1_chr10_78933066_78933067_297
sgrna_2388412_FOXA1_chr10_78933066_78933067_297	ACCAGGAAATGAGGCAGAG	FOXA1_chr10_78933066_78933067_297
sgrna_2388428_FOXA1_chr10_78933066_78933067_297	ATGCTAGCCACGTTCACTC	FOXA1_chr10_78933066_78933067_297
sgrna_2388429_FOXA1_chr10_78933066_78933067_297	GCCACGTTCACTCAGGCCA	FOXA1_chr10_78933066_78933067_297
sgrna_2388430_FOXA1_chr10_78933066_78933067_297	CCACGTTCACTCAGGCCAC	FOXA1_chr10_78933066_78933067_297
sgrna_2388411_FOXA1_chr10_78933066_78933067_297	AGGTTGGCACCAGGAAATG	FOXA1_chr10_78933066_78933067_297
sgrna_2384072_FOXA1_chr10_78933066_78933067_297	CCCGTGGCCTGAGTGAACG	FOXA1_chr10_78933066_78933067_297
sgrna_2388431_FOXA1_chr10_78933066_78933067_297	CAGGCCACGGGCGCAGCCC	FOXA1_chr10_78933066_78933067_297
sgrna_2384065_FOXA1_chr10_78933066_78933067_297	CCAACCTTTATTAGCTTGG	FOXA1_chr10_78933066_78933067_297
sgrna_2388409_FOXA1_chr10_78933066_78933067_297	CCACCAAGCTAATAAAGGT	FOXA1_chr10_78933066_78933067_297
sgrna_2384073_FOXA1_chr10_78933066_78933067_297	TTAGCCAGGGCTGCGCCCG	FOXA1_chr10_78933066_78933067_297
sgrna_2384074_FOXA1_chr10_78933066_78933067_297	CGTATGTCCCTGTTAGCCA	FOXA1_chr10_78933066_78933067_297
sgrna_2388435_FOXA1_chr10_78933066_78933067_297	ACATACGGCCCTGCTGCCA	FOXA1_chr10_78933066_78933067_297
sgrna_2388436_FOXA1_chr10_78933066_78933067_297	TACGGCCCTGCTGCCACGG	FOXA1_chr10_78933066_78933067_297
sgrna_2384076_FOXA1_chr10_78933066_78933067_297	GGAGGCCTCCGTGGCAGCA	FOXA1_chr10_78933066_78933067_297
sgrna_2384077_FOXA1_chr10_78933066_78933067_297	TGGAGGCCTCCGTGGCAGC	FOXA1_chr10_78933066_78933067_297
sgrna_1991072_FOXA1_chrX_7120675_7120676_307	TAAGTCTTTGTGTAAACAT	FOXA1_chrX_7120675_7120676_307
sgrna_1991071_FOXA1_chrX_7120675_7120676_307	CTTTCTTGAGTAAACATGT	FOXA1_chrX_7120675_7120676_307
sgrna_1991070_FOXA1_chrX_7120675_7120676_307	TTGAGTAAACATGTAGGAC	FOXA1_chrX_7120675_7120676_307
sgrna_1991069_FOXA1_chrX_7120675_7120676_307	CTGGACTGATTCCTTCCTG	FOXA1_chrX_7120675_7120676_307
sgrna_1993746_FOXA1_chrX_7120675_7120676_307	TACCATACAATCCTCAGGA	FOXA1_chrX_7120675_7120676_307
sgrna_1993745_FOXA1_chrX_7120675_7120676_307	AATTTACCATACAATCCTC	FOXA1_chrX_7120675_7120676_307
sgrna_1993751_FOXA1_chrX_7120675_7120676_307	TCAATGGATATTCAGCCTG	FOXA1_chrX_7120675_7120676_307
sgrna_1991074_FOXA1_chrX_7120675_7120676_307	AGTTGTGTGGCTGCACCAC	FOXA1_chrX_7120675_7120676_307
sgrna_1993752_FOXA1_chrX_7120675_7120676_307	AGCCACACAACTGAATAAA	FOXA1_chrX_7120675_7120676_307
sgrna_1993742_FOXA1_chrX_7120675_7120676_307	TGGTTACAGCAGTAATAAA	FOXA1_chrX_7120675_7120676_307
sgrna_1993753_FOXA1_chrX_7120675_7120676_307	TAAAAGGCATAAAAACTAC	FOXA1_chrX_7120675_7120676_307
sgrna_1991067_FOXA1_chrX_7120675_7120676_307	AACCAGTTGTCACAAACAG	FOXA1_chrX_7120675_7120676_307
sgrna_3412532_FOXA1_chr1_9843630_9843631_262	GCTGCCAGAGGAAACAATG	FOXA1_chr1_9843630_9843631_262
sgrna_3412531_FOXA1_chr1_9843630_9843631_262	ATAGCCCTTTGTTTACCGT	FOXA1_chr1_9843630_9843631_262
sgrna_3416094_FOXA1_chr1_9843630_9843631_262	TGCACCTACGGTAAACAAA	FOXA1_chr1_9843630_9843631_262
sgrna_3416093_FOXA1_chr1_9843630_9843631_262	GTGCACCTACGGTAAACAA	FOXA1_chr1_9843630_9843631_262
sgrna_3416096_FOXA1_chr1_9843630_9843631_262	CTTCCTAACTCCCCAGCCA	FOXA1_chr1_9843630_9843631_262
sgrna_3412529_FOXA1_chr1_9843630_9843631_262	TGTGTATCCTTGTGTGAAA	FOXA1_chr1_9843630_9843631_262
sgrna_3416091_FOXA1_chr1_9843630_9843631_262	TTTCACACAAGGATACACA	FOXA1_chr1_9843630_9843631_262
sgrna_3412528_FOXA1_chr1_9843630_9843631_262	GTGTATCCTTGTGTGAAAG	FOXA1_chr1_9843630_9843631_262
sgrna_3412527_FOXA1_chr1_9843630_9843631_262	ATCCTTGTGTGAAAGGGGC	FOXA1_chr1_9843630_9843631_262
sgrna_3416090_FOXA1_chr1_9843630_9843631_262	AGCCAGCCCCTTTCACACA	FOXA1_chr1_9843630_9843631_262
sgrna_3412542_FOXA1_chr1_9843630_9843631_262	AGGTCTGCAGTGTGCCCGG	FOXA1_chr1_9843630_9843631_262
sgrna_3412521_FOXA1_chr1_9843630_9843631_262	GAGGGGCTGAGCTTCCAGT	FOXA1_chr1_9843630_9843631_262
sgrna_3412519_FOXA1_chr1_9843630_9843631_262	GGGGCTGAGCTTCCAGTTG	FOXA1_chr1_9843630_9843631_262
sgrna_3412518_FOXA1_chr1_9843630_9843631_262	CTGAGCTTCCAGTTGGGGA	FOXA1_chr1_9843630_9843631_262
sgrna_3412517_FOXA1_chr1_9843630_9843631_262	TGAGCTTCCAGTTGGGGAA	FOXA1_chr1_9843630_9843631_262
sgrna_3412514_FOXA1_chr1_9843630_9843631_262	GACCTGGCGGAGTCAGTAG	FOXA1_chr1_9843630_9843631_262
sgrna_3412512_FOXA1_chr1_9843630_9843631_262	CCTGGCGGAGTCAGTAGTG	FOXA1_chr1_9843630_9843631_262
sgrna_3412546_FOXA1_chr1_9843630_9843631_262	CTGCCAGCACCTGGCAGGG	FOXA1_chr1_9843630_9843631_262
sgrna_3412547_FOXA1_chr1_9843630_9843631_262	GAGCTGCCAGCACCTGGCA	FOXA1_chr1_9843630_9843631_262
sgrna_3416106_FOXA1_chr1_9843630_9843631_262	GGACTCCACCACCCCTCAG	FOXA1_chr1_9843630_9843631_262
sgrna_5491696_FOXA1_chr2_72367951_72367952_333	CAGTCTAGAACACAAGGAA	FOXA1_chr2_72367951_72367952_333
sgrna_5488434_FOXA1_chr2_72367951_72367952_333	TCAAGACCGCAGAGCATGT	FOXA1_chr2_72367951_72367952_333
sgrna_5488433_FOXA1_chr2_72367951_72367952_333	CGCAGAGCATGTTGGCCTG	FOXA1_chr2_72367951_72367952_333
sgrna_5491694_FOXA1_chr2_72367951_72367952_333	CACAGGCCAACATGCTCTG	FOXA1_chr2_72367951_72367952_333
sgrna_5491698_FOXA1_chr2_72367951_72367952_333	CTTAGGCAACTCTTAGTGT	FOXA1_chr2_72367951_72367952_333
sgrna_5488432_FOXA1_chr2_72367951_72367952_333	ATGTTGGCCTGTGGCAATG	FOXA1_chr2_72367951_72367952_333
sgrna_5491693_FOXA1_chr2_72367951_72367952_333	CAGCAAGCCTCATTGCCAC	FOXA1_chr2_72367951_72367952_333
sgrna_5491705_FOXA1_chr2_72367951_72367952_333	ATTAGGGTGGTATGTGACT	FOXA1_chr2_72367951_72367952_333
sgrna_5491692_FOXA1_chr2_72367951_72367952_333	GGAGAATCATCCATTCTAG	FOXA1_chr2_72367951_72367952_333
sgrna_5488430_FOXA1_chr2_72367951_72367952_333	AGAATGGATGATTCTCCTT	FOXA1_chr2_72367951_72367952_333
sgrna_5491709_FOXA1_chr2_72367951_72367952_333	ACCCAGCCAGGGCAGCTAA	FOXA1_chr2_72367951_72367952_333
sgrna_5491689_FOXA1_chr2_72367951_72367952_333	CTCAGAACCCACACATGGA	FOXA1_chr2_72367951_72367952_333
sgrna_5491688_FOXA1_chr2_72367951_72367952_333	ACTCAGAACCCACACATGG	FOXA1_chr2_72367951_72367952_333
sgrna_5491687_FOXA1_chr2_72367951_72367952_333	CTCACTCAGAACCCACACA	FOXA1_chr2_72367951_72367952_333
sgrna_7033015_FOXA1_chr3_167748508_167748509_369	AATCAAGATCTGGCACCAA	FOXA1_chr3_167748508_167748509_369
sgrna_7035510_FOXA1_chr3_167748508_167748509_369	TGCCAGATCTTGATTCAAG	FOXA1_chr3_167748508_167748509_369
sgrna_7035511_FOXA1_chr3_167748508_167748509_369	GCCAGATCTTGATTCAAGA	FOXA1_chr3_167748508_167748509_369
sgrna_7033016_FOXA1_chr3_167748508_167748509_369	TCCCTCTTGAATCAAGATC	FOXA1_chr3_167748508_167748509_369
sgrna_7035513_FOXA1_chr3_167748508_167748509_369	GCAACATTAAAAATAAGGA	FOXA1_chr3_167748508_167748509_369
sgrna_7035514_FOXA1_chr3_167748508_167748509_369	CAACATTAAAAATAAGGAA	FOXA1_chr3_167748508_167748509_369
sgrna_7035515_FOXA1_chr3_167748508_167748509_369	AATAAGGAAGGGATAAAAA	FOXA1_chr3_167748508_167748509_369
sgrna_7033013_FOXA1_chr3_167748508_167748509_369	CTATGTGACTGACATAAAT	FOXA1_chr3_167748508_167748509_369
sgrna_7035516_FOXA1_chr3_167748508_167748509_369	AAGGGATAAAAATGGACTT	FOXA1_chr3_167748508_167748509_369
sgrna_7035518_FOXA1_chr3_167748508_167748509_369	GGAGATGACAACGTCTCAG	FOXA1_chr3_167748508_167748509_369
sgrna_7035519_FOXA1_chr3_167748508_167748509_369	GATGACAACGTCTCAGAGG	FOXA1_chr3_167748508_167748509_369
sgrna_7035520_FOXA1_chr3_167748508_167748509_369	GGTGGTAGCATTGATGATG	FOXA1_chr3_167748508_167748509_369
sgrna_7035507_FOXA1_chr3_167748508_167748509_369	AGGTAATTTATATTGATAA	FOXA1_chr3_167748508_167748509_369
sgrna_7035506_FOXA1_chr3_167748508_167748509_369	AAACCTTTAAGGTCAAGGA	FOXA1_chr3_167748508_167748509_369
sgrna_7587867_FOXA1_chr4_144283765_144283766_318	TAGCACTGGTCTACCGCAA	FOXA1_chr4_144283765_144283766_318
sgrna_7587866_FOXA1_chr4_144283765_144283766_318	TACCGCAATGGAACAGATA	FOXA1_chr4_144283765_144283766_318
sgrna_7587868_FOXA1_chr4_144283765_144283766_318	ATAACAAAGCAAATAGCAC	FOXA1_chr4_144283765_144283766_318
sgrna_7590554_FOXA1_chr4_144283765_144283766_318	TTGCTTTGTTATTTTCCTG	FOXA1_chr4_144283765_144283766_318
sgrna_7590555_FOXA1_chr4_144283765_144283766_318	TGCTTTGTTATTTTCCTGG	FOXA1_chr4_144283765_144283766_318
sgrna_7587865_FOXA1_chr4_144283765_144283766_318	CCCGCAAATAAACACAGAC	FOXA1_chr4_144283765_144283766_318
sgrna_7590556_FOXA1_chr4_144283765_144283766_318	TTTCCAGACGTCAAACAAC	FOXA1_chr4_144283765_144283766_318
sgrna_7587864_FOXA1_chr4_144283765_144283766_318	CCACATTATTGTCCACCAC	FOXA1_chr4_144283765_144283766_318
sgrna_7590548_FOXA1_chr4_144283765_144283766_318	CCTGTGGTGGACAATAATG	FOXA1_chr4_144283765_144283766_318
sgrna_7590547_FOXA1_chr4_144283765_144283766_318	TAAAGTCTTCAGCCTGTGG	FOXA1_chr4_144283765_144283766_318
sgrna_7587872_FOXA1_chr4_144283765_144283766_318	CCTAAGTCACTGGAAGAGG	FOXA1_chr4_144283765_144283766_318
sgrna_7587873_FOXA1_chr4_144283765_144283766_318	CAACCTAAGTCACTGGAAG	FOXA1_chr4_144283765_144283766_318
sgrna_7590560_FOXA1_chr4_144283765_144283766_318	TTTGAACTGTTGATTTAGG	FOXA1_chr4_144283765_144283766_318
sgrna_7590545_FOXA1_chr4_144283765_144283766_318	TCTAGAAGTCACACATATG	FOXA1_chr4_144283765_144283766_318
sgrna_4743097_FOXA1_chr17_10210352_10210353_342	AGAGCCTCTGGGTACAACC	FOXA1_chr17_10210352_10210353_342
sgrna_4743098_FOXA1_chr17_10210352_10210353_342	TCTGGGTACAACCTGGATG	FOXA1_chr17_10210352_10210353_342
sgrna_4739107_FOXA1_chr17_10210352_10210353_342	TCATCCAGGTTGTACCCAG	FOXA1_chr17_10210352_10210353_342
sgrna_4743090_FOXA1_chr17_10210352_10210353_342	GCCTGGTATCACAGGGAGT	FOXA1_chr17_10210352_10210353_342
sgrna_4743089_FOXA1_chr17_10210352_10210353_342	TTCCAGGCCTGGTATCACA	FOXA1_chr17_10210352_10210353_342
sgrna_4743087_FOXA1_chr17_10210352_10210353_342	CTGTGGAAACTTCCAGGCC	FOXA1_chr17_10210352_10210353_342
sgrna_4739102_FOXA1_chr17_10210352_10210353_342	AAGTTTCCACAGAACATGC	FOXA1_chr17_10210352_10210353_342
sgrna_4743099_FOXA1_chr17_10210352_10210353_342	ACGCACATTTACATACCTG	FOXA1_chr17_10210352_10210353_342
sgrna_4743100_FOXA1_chr17_10210352_10210353_342	ACCTGTGGACTTCCCCAGC	FOXA1_chr17_10210352_10210353_342
sgrna_4739110_FOXA1_chr17_10210352_10210353_342	TGACAGGGAGATCCTGCTG	FOXA1_chr17_10210352_10210353_342
sgrna_4743101_FOXA1_chr17_10210352_10210353_342	GGATCTCCCTGTCAGACAA	FOXA1_chr17_10210352_10210353_342
sgrna_4743102_FOXA1_chr17_10210352_10210353_342	TCTCCCTGTCAGACAAAGG	FOXA1_chr17_10210352_10210353_342
sgrna_4739100_FOXA1_chr17_10210352_10210353_342	GAAGCCAGTTCTCTGCAGA	FOXA1_chr17_10210352_10210353_342
sgrna_4743084_FOXA1_chr17_10210352_10210353_342	CATGCCTTCTGCAGAGAAC	FOXA1_chr17_10210352_10210353_342
sgrna_4743104_FOXA1_chr17_10210352_10210353_342	CCTTCCCACGGTCACCTGA	FOXA1_chr17_10210352_10210353_342
sgrna_4739117_FOXA1_chr17_10210352_10210353_342	CTTCAGGTGACCGTGGGAA	FOXA1_chr17_10210352_10210353_342
sgrna_4739118_FOXA1_chr17_10210352_10210353_342	CCTTCAGGTGACCGTGGGA	FOXA1_chr17_10210352_10210353_342
sgrna_4739119_FOXA1_chr17_10210352_10210353_342	CTGACCTTCAGGTGACCGT	FOXA1_chr17_10210352_10210353_342
sgrna_4743105_FOXA1_chr17_10210352_10210353_342	ACGGTCACCTGAAGGTCAG	FOXA1_chr17_10210352_10210353_342
sgrna_4739120_FOXA1_chr17_10210352_10210353_342	TCTGACCTTCAGGTGACCG	FOXA1_chr17_10210352_10210353_342
sgrna_4516977_FOXA1_chr1_114216751_114216752_283	GTGCTTTGTAAATAATAAA	FOXA1_chr1_114216751_114216752_283
sgrna_4513857_FOXA1_chr1_114216751_114216752_283	TTTATGAGACACAAAGACA	FOXA1_chr1_114216751_114216752_283
sgrna_4516976_FOXA1_chr1_114216751_114216752_283	CCTTTCAGTACACAGGGCA	FOXA1_chr1_114216751_114216752_283
sgrna_4516975_FOXA1_chr1_114216751_114216752_283	ACCTTTCAGTACACAGGGC	FOXA1_chr1_114216751_114216752_283
sgrna_4513860_FOXA1_chr1_114216751_114216752_283	GAACTGTTTTTCTGCAAAC	FOXA1_chr1_114216751_114216752_283
sgrna_4516972_FOXA1_chr1_114216751_114216752_283	GCTCAGACAGATGAAATGC	FOXA1_chr1_114216751_114216752_283
sgrna_4513855_FOXA1_chr1_114216751_114216752_283	ATTTCATCTGTCTGAGCTG	FOXA1_chr1_114216751_114216752_283
sgrna_4513853_FOXA1_chr1_114216751_114216752_283	ATCTGTCTGAGCTGAGGGA	FOXA1_chr1_114216751_114216752_283
sgrna_4513866_FOXA1_chr1_114216751_114216752_283	CAGAGCCAGACCTGGTGGG	FOXA1_chr1_114216751_114216752_283
sgrna_4513850_FOXA1_chr1_114216751_114216752_283	GATGGGAATGCAAGGCAAG	FOXA1_chr1_114216751_114216752_283
sgrna_4513849_FOXA1_chr1_114216751_114216752_283	ATGGGAATGCAAGGCAAGC	FOXA1_chr1_114216751_114216752_283
sgrna_4513868_FOXA1_chr1_114216751_114216752_283	CAGGCAGAGCCAGACCTGG	FOXA1_chr1_114216751_114216752_283
sgrna_4516987_FOXA1_chr1_114216751_114216752_283	TGCCTGGCACAGCTGTCAC	FOXA1_chr1_114216751_114216752_283
sgrna_4513870_FOXA1_chr1_114216751_114216752_283	CTCCGGTGACAGCTGTGCC	FOXA1_chr1_114216751_114216752_283
sgrna_4516988_FOXA1_chr1_114216751_114216752_283	CAGCTGTCACCGGAGCCTG	FOXA1_chr1_114216751_114216752_283
sgrna_4513845_FOXA1_chr1_114216751_114216752_283	GATGTCTGGGACATCAGAG	FOXA1_chr1_114216751_114216752_283
sgrna_4513872_FOXA1_chr1_114216751_114216752_283	CTCTGTGCACTGCATCCTC	FOXA1_chr1_114216751_114216752_283
sgrna_956551_FOXA1_chr10_1727115_1727116_319	CTTAAAAATAAACCCGACA	FOXA1_chr10_1727115_1727116_319
sgrna_956549_FOXA1_chr10_1727115_1727116_319	ACTCCAATTTACATAACTG	FOXA1_chr10_1727115_1727116_319
sgrna_956554_FOXA1_chr10_1727115_1727116_319	GGCGAGACAATCTCTATGC	FOXA1_chr10_1727115_1727116_319
sgrna_956557_FOXA1_chr10_1727115_1727116_319	TTCTGGGAGCCCAGAGATG	FOXA1_chr10_1727115_1727116_319
sgrna_952819_FOXA1_chr10_1727115_1727116_319	GGCCAAAATCCACATCTCT	FOXA1_chr10_1727115_1727116_319
sgrna_956547_FOXA1_chr10_1727115_1727116_319	CACAGTGACTGACAACGAA	FOXA1_chr10_1727115_1727116_319
sgrna_952821_FOXA1_chr10_1727115_1727116_319	TGGGATTTCTCAAGAATGG	FOXA1_chr10_1727115_1727116_319
sgrna_952822_FOXA1_chr10_1727115_1727116_319	TTGGGATTTCTCAAGAATG	FOXA1_chr10_1727115_1727116_319
sgrna_952814_FOXA1_chr10_1727115_1727116_319	TACATGGTAGAGATTAAGC	FOXA1_chr10_1727115_1727116_319
sgrna_952823_FOXA1_chr10_1727115_1727116_319	GTTGGGATTTCTCAAGAAT	FOXA1_chr10_1727115_1727116_319
sgrna_952824_FOXA1_chr10_1727115_1727116_319	TGTTGGGATTTCTCAAGAA	FOXA1_chr10_1727115_1727116_319
sgrna_956559_FOXA1_chr10_1727115_1727116_319	TCTTGAGAAATCCCAACAA	FOXA1_chr10_1727115_1727116_319
sgrna_956560_FOXA1_chr10_1727115_1727116_319	TGAGAAATCCCAACAAAGG	FOXA1_chr10_1727115_1727116_319
sgrna_1593206_FOXA1_chr8_129432069_129432070_289	CACAGAAGCTACAGTAGGC	FOXA1_chr8_129432069_129432070_289
sgrna_1593207_FOXA1_chr8_129432069_129432070_289	CAAGCACAGAAGCTACAGT	FOXA1_chr8_129432069_129432070_289
sgrna_1593209_FOXA1_chr8_129432069_129432070_289	GGGAGGGAGCAAACAAACA	FOXA1_chr8_129432069_129432070_289
sgrna_1593210_FOXA1_chr8_129432069_129432070_289	AGGGAGGGAGCAAACAAAC	FOXA1_chr8_129432069_129432070_289
sgrna_1593202_FOXA1_chr8_129432069_129432070_289	CAGTGGGAAGCTCGTAGCC	FOXA1_chr8_129432069_129432070_289
sgrna_1593201_FOXA1_chr8_129432069_129432070_289	AGTGGGAAGCTCGTAGCCT	FOXA1_chr8_129432069_129432070_289
sgrna_1593200_FOXA1_chr8_129432069_129432070_289	GTGGGAAGCTCGTAGCCTG	FOXA1_chr8_129432069_129432070_289
sgrna_1593211_FOXA1_chr8_129432069_129432070_289	CCTGGACATAGTCAAGGGA	FOXA1_chr8_129432069_129432070_289
sgrna_1593212_FOXA1_chr8_129432069_129432070_289	TCCTGGACATAGTCAAGGG	FOXA1_chr8_129432069_129432070_289
sgrna_1593213_FOXA1_chr8_129432069_129432070_289	GTTTCCTGGACATAGTCAA	FOXA1_chr8_129432069_129432070_289
sgrna_1593214_FOXA1_chr8_129432069_129432070_289	AGTTTCCTGGACATAGTCA	FOXA1_chr8_129432069_129432070_289
sgrna_1593217_FOXA1_chr8_129432069_129432070_289	AAATTGGAGAAAGACCACG	FOXA1_chr8_129432069_129432070_289
sgrna_77588_FOXA1_chr5_180669422_180669423_309	AAACAGCTGAACAAACTGT	FOXA1_chr5_180669422_180669423_309
sgrna_74213_FOXA1_chr5_180669422_180669423_309	AGCGCCTCCCAGGATAGCA	FOXA1_chr5_180669422_180669423_309
sgrna_74212_FOXA1_chr5_180669422_180669423_309	GCGCCTCCCAGGATAGCAC	FOXA1_chr5_180669422_180669423_309
sgrna_77587_FOXA1_chr5_180669422_180669423_309	GAGCCCGTGCTATCCTGGG	FOXA1_chr5_180669422_180669423_309
sgrna_77586_FOXA1_chr5_180669422_180669423_309	AGGGAGCCCGTGCTATCCT	FOXA1_chr5_180669422_180669423_309
sgrna_74208_FOXA1_chr5_180669422_180669423_309	GCTCCCTTGGGTCAACGGC	FOXA1_chr5_180669422_180669423_309
sgrna_74215_FOXA1_chr5_180669422_180669423_309	TTTACACACTACAACTCAG	FOXA1_chr5_180669422_180669423_309
sgrna_77584_FOXA1_chr5_180669422_180669423_309	ACTCCAGCCGTTGACCCAA	FOXA1_chr5_180669422_180669423_309
sgrna_77583_FOXA1_chr5_180669422_180669423_309	CACTCCAGCCGTTGACCCA	FOXA1_chr5_180669422_180669423_309
sgrna_77593_FOXA1_chr5_180669422_180669423_309	CTCCACATTGATGTGAGAG	FOXA1_chr5_180669422_180669423_309
sgrna_74216_FOXA1_chr5_180669422_180669423_309	CTCTCTCACATCAATGTGG	FOXA1_chr5_180669422_180669423_309
sgrna_77577_FOXA1_chr5_180669422_180669423_309	AGAGGCAGGGAGACAATGA	FOXA1_chr5_180669422_180669423_309
sgrna_77595_FOXA1_chr5_180669422_180669423_309	GAGAGGAAAAAGCCCCAGG	FOXA1_chr5_180669422_180669423_309
sgrna_77574_FOXA1_chr5_180669422_180669423_309	TGGGATCACTCAGAGAGGC	FOXA1_chr5_180669422_180669423_309
sgrna_77573_FOXA1_chr5_180669422_180669423_309	AGACTGGGATCACTCAGAG	FOXA1_chr5_180669422_180669423_309
sgrna_3487286_FOXA1_chr12_99261447_99261448_320	GTAAACAGAAAATGTAAAC	FOXA1_chr12_99261447_99261448_320
sgrna_3489923_FOXA1_chr12_99261447_99261448_320	AATTCCTTTGCTGGCCCCA	FOXA1_chr12_99261447_99261448_320
sgrna_3487285_FOXA1_chr12_99261447_99261448_320	GAAAATGTAAACAGGAAAG	FOXA1_chr12_99261447_99261448_320
sgrna_3487289_FOXA1_chr12_99261447_99261448_320	CAGTAATATGTTAAACCCT	FOXA1_chr12_99261447_99261448_320
sgrna_3487290_FOXA1_chr12_99261447_99261448_320	TCAGTAATATGTTAAACCC	FOXA1_chr12_99261447_99261448_320
sgrna_3487284_FOXA1_chr12_99261447_99261448_320	GTCCCAGTATGCCAAGCCC	FOXA1_chr12_99261447_99261448_320
sgrna_3489918_FOXA1_chr12_99261447_99261448_320	ATTCAAGTGCTCCAGGGCT	FOXA1_chr12_99261447_99261448_320
sgrna_3489917_FOXA1_chr12_99261447_99261448_320	GAAGCATTCAAGTGCTCCA	FOXA1_chr12_99261447_99261448_320
sgrna_3487291_FOXA1_chr12_99261447_99261448_320	AGGTTGAAAACAGAAACTT	FOXA1_chr12_99261447_99261448_320
sgrna_3487282_FOXA1_chr12_99261447_99261448_320	TTCCACATTTGGAAACAGA	FOXA1_chr12_99261447_99261448_320
sgrna_3487294_FOXA1_chr12_99261447_99261448_320	ATACAAGTCTGGAGTGTGG	FOXA1_chr12_99261447_99261448_320
sgrna_3487281_FOXA1_chr12_99261447_99261448_320	GAATGAGCAGAGAATGAGA	FOXA1_chr12_99261447_99261448_320
sgrna_3487279_FOXA1_chr12_99261447_99261448_320	TGAGAAGGAACAGCCTAGG	FOXA1_chr12_99261447_99261448_320
sgrna_3487278_FOXA1_chr12_99261447_99261448_320	AAGGAACAGCCTAGGAGGT	FOXA1_chr12_99261447_99261448_320
sgrna_3487299_FOXA1_chr12_99261447_99261448_320	TAAGGATAACTAAGACAGT	FOXA1_chr12_99261447_99261448_320
sgrna_5021945_FOXA1_chr18_23066835_23066836_294	TATTTACTCTGGTATCAGA	FOXA1_chr18_23066835_23066836_294
sgrna_5025382_FOXA1_chr18_23066835_23066836_294	TGCTATGGTCAGGAAAGAC	FOXA1_chr18_23066835_23066836_294
sgrna_5025383_FOXA1_chr18_23066835_23066836_294	TGGTCAGGAAAGACCGGCC	FOXA1_chr18_23066835_23066836_294
sgrna_5025379_FOXA1_chr18_23066835_23066836_294	AGCCAGCAAGGAAGCATGG	FOXA1_chr18_23066835_23066836_294
sgrna_5025378_FOXA1_chr18_23066835_23066836_294	AAGCCAGCAAGGAAGCATG	FOXA1_chr18_23066835_23066836_294
sgrna_5025377_FOXA1_chr18_23066835_23066836_294	TAAGCCAGCAAGGAAGCAT	FOXA1_chr18_23066835_23066836_294
sgrna_5025376_FOXA1_chr18_23066835_23066836_294	ATAAGCCAGCAAGGAAGCA	FOXA1_chr18_23066835_23066836_294
sgrna_5021947_FOXA1_chr18_23066835_23066836_294	AGTTACATAAGGACCAGGC	FOXA1_chr18_23066835_23066836_294
sgrna_5021948_FOXA1_chr18_23066835_23066836_294	CAACAGTTACATAAGGACC	FOXA1_chr18_23066835_23066836_294
sgrna_5021942_FOXA1_chr18_23066835_23066836_294	GCTTATGCATTTCACCCTG	FOXA1_chr18_23066835_23066836_294
sgrna_5021949_FOXA1_chr18_23066835_23066836_294	TTTTAACAACAGTTACATA	FOXA1_chr18_23066835_23066836_294
sgrna_5025374_FOXA1_chr18_23066835_23066836_294	CTTGACTAGGAACTCCTCA	FOXA1_chr18_23066835_23066836_294
sgrna_5021940_FOXA1_chr18_23066835_23066836_294	CTGGTCAGAACCCTTGCCT	FOXA1_chr18_23066835_23066836_294
sgrna_5025370_FOXA1_chr18_23066835_23066836_294	GCTCTGGAGAGCCAAGGCA	FOXA1_chr18_23066835_23066836_294
sgrna_5025369_FOXA1_chr18_23066835_23066836_294	CATCTGCTCTGGAGAGCCA	FOXA1_chr18_23066835_23066836_294
sgrna_5025368_FOXA1_chr18_23066835_23066836_294	CCCAGGGCAGCATCTGCTC	FOXA1_chr18_23066835_23066836_294
sgrna_5025366_FOXA1_chr18_23066835_23066836_294	TCCAGGGGAAAGAAGTCCC	FOXA1_chr18_23066835_23066836_294
sgrna_5021936_FOXA1_chr18_23066835_23066836_294	CTTTCCCCTGGATTAGAGT	FOXA1_chr18_23066835_23066836_294
sgrna_5025365_FOXA1_chr18_23066835_23066836_294	TGTCCCAACTCTAATCCAG	FOXA1_chr18_23066835_23066836_294
sgrna_7308514_FOXA1_chr4_30192114_30192115_404	AGGAACCTGTAAATACAGG	FOXA1_chr4_30192114_30192115_404
sgrna_7308513_FOXA1_chr4_30192114_30192115_404	AACAGGAACCTGTAAATAC	FOXA1_chr4_30192114_30192115_404
sgrna_7308512_FOXA1_chr4_30192114_30192115_404	TTTAATGATGTTTAACAAC	FOXA1_chr4_30192114_30192115_404
sgrna_7306237_FOXA1_chr4_30192114_30192115_404	TGCTCAGCAAGGTAACTGC	FOXA1_chr4_30192114_30192115_404
sgrna_7306238_FOXA1_chr4_30192114_30192115_404	TATCAGGGATTGCTCAGCA	FOXA1_chr4_30192114_30192115_404
sgrna_7306239_FOXA1_chr4_30192114_30192115_404	AAATTATTCCATTCTATCA	FOXA1_chr4_30192114_30192115_404
sgrna_7306235_FOXA1_chr4_30192114_30192115_404	CAAAGCTGCCACACAGCCA	FOXA1_chr4_30192114_30192115_404
sgrna_7306241_FOXA1_chr4_30192114_30192115_404	TTGGGCTATAAAATGTGGG	FOXA1_chr4_30192114_30192115_404
sgrna_7306242_FOXA1_chr4_30192114_30192115_404	GTTGGGCTATAAAATGTGG	FOXA1_chr4_30192114_30192115_404
sgrna_7306244_FOXA1_chr4_30192114_30192115_404	ATGTTGGGCTATAAAATGT	FOXA1_chr4_30192114_30192115_404
sgrna_7306245_FOXA1_chr4_30192114_30192115_404	TATGTTGGGCTATAAAATG	FOXA1_chr4_30192114_30192115_404
sgrna_7308509_FOXA1_chr4_30192114_30192115_404	GCTGTTGTAGTTAGGGCCT	FOXA1_chr4_30192114_30192115_404
sgrna_7306234_FOXA1_chr4_30192114_30192115_404	GGCCCTAACTACAACAGCA	FOXA1_chr4_30192114_30192115_404
sgrna_7631508_FOXA1_chr1_21338853_21338854_280	TCTGCCTGGCTGCTGCCCC	FOXA1_chr1_21338853_21338854_280
sgrna_7631510_FOXA1_chr1_21338853_21338854_280	CCTGCCTTCCCAGCCAAGG	FOXA1_chr1_21338853_21338854_280
sgrna_7631513_FOXA1_chr1_21338853_21338854_280	TTCCCAGCCAAGGAGGGAA	FOXA1_chr1_21338853_21338854_280
sgrna_7627043_FOXA1_chr1_21338853_21338854_280	CTGCCCATCCAGCTGCACA	FOXA1_chr1_21338853_21338854_280
sgrna_7631491_FOXA1_chr1_21338853_21338854_280	CAGATCAGAGCCTGGGAGC	FOXA1_chr1_21338853_21338854_280
sgrna_7631488_FOXA1_chr1_21338853_21338854_280	CAATGACCAGATCAGAGCC	FOXA1_chr1_21338853_21338854_280
sgrna_7627040_FOXA1_chr1_21338853_21338854_280	GATCTGGTCATTGAAAGCA	FOXA1_chr1_21338853_21338854_280
sgrna_7627039_FOXA1_chr1_21338853_21338854_280	GGTCATTGAAAGCAAGGCC	FOXA1_chr1_21338853_21338854_280
sgrna_7627038_FOXA1_chr1_21338853_21338854_280	GTCATTGAAAGCAAGGCCA	FOXA1_chr1_21338853_21338854_280
sgrna_7627037_FOXA1_chr1_21338853_21338854_280	ATTGAAAGCAAGGCCAGGG	FOXA1_chr1_21338853_21338854_280
sgrna_7627059_FOXA1_chr1_21338853_21338854_280	AAGCAGGAGGAGCAGCCCC	FOXA1_chr1_21338853_21338854_280
sgrna_7627060_FOXA1_chr1_21338853_21338854_280	ACATAGCCCTCTAAGCAGG	FOXA1_chr1_21338853_21338854_280
sgrna_7627061_FOXA1_chr1_21338853_21338854_280	ACCACATAGCCCTCTAAGC	FOXA1_chr1_21338853_21338854_280
sgrna_7631531_FOXA1_chr1_21338853_21338854_280	GAGGGCTATGTGGTCAGAA	FOXA1_chr1_21338853_21338854_280
sgrna_6116037_FOXA1_chr20_48226848_48226849_327	TGTCGCATACCATTCCCTG	FOXA1_chr20_48226848_48226849_327
sgrna_6112071_FOXA1_chr20_48226848_48226849_327	GCAGGGAATGGTATGCGAC	FOXA1_chr20_48226848_48226849_327
sgrna_6112072_FOXA1_chr20_48226848_48226849_327	AAGTAAATGCCGCAGGGAA	FOXA1_chr20_48226848_48226849_327
sgrna_6112073_FOXA1_chr20_48226848_48226849_327	TGGAAAAGTAAATGCCGCA	FOXA1_chr20_48226848_48226849_327
sgrna_6112074_FOXA1_chr20_48226848_48226849_327	CTGGAAAAGTAAATGCCGC	FOXA1_chr20_48226848_48226849_327
sgrna_6116036_FOXA1_chr20_48226848_48226849_327	TGTGCACAGGGATTGAATG	FOXA1_chr20_48226848_48226849_327
sgrna_6116038_FOXA1_chr20_48226848_48226849_327	CAGACCTGCACAATCTCCA	FOXA1_chr20_48226848_48226849_327
sgrna_6112070_FOXA1_chr20_48226848_48226849_327	AATCCCTGTGCACACACTG	FOXA1_chr20_48226848_48226849_327
sgrna_6116039_FOXA1_chr20_48226848_48226849_327	CCTGCACAATCTCCAAGGC	FOXA1_chr20_48226848_48226849_327
sgrna_6112076_FOXA1_chr20_48226848_48226849_327	CCAGCCTTGGAGATTGTGC	FOXA1_chr20_48226848_48226849_327
sgrna_6116040_FOXA1_chr20_48226848_48226849_327	ACCAACTAGATATTCACCA	FOXA1_chr20_48226848_48226849_327
sgrna_6112078_FOXA1_chr20_48226848_48226849_327	TTGGTGAATATCTAGTTGG	FOXA1_chr20_48226848_48226849_327
sgrna_6116032_FOXA1_chr20_48226848_48226849_327	GAAATGTCTGTATGTGAGT	FOXA1_chr20_48226848_48226849_327
sgrna_6112068_FOXA1_chr20_48226848_48226849_327	GACATTTCGAACACAACCC	FOXA1_chr20_48226848_48226849_327
sgrna_6112081_FOXA1_chr20_48226848_48226849_327	CAAGAGCCTGGCATCAGGC	FOXA1_chr20_48226848_48226849_327
sgrna_6112084_FOXA1_chr20_48226848_48226849_327	CCCAGACAGTGAACAGTGA	FOXA1_chr20_48226848_48226849_327
sgrna_4136919_FOXA1_chr1_100982943_100982944_337	CCCAGTGTGTAAACAGAAG	FOXA1_chr1_100982943_100982944_337
sgrna_4139539_FOXA1_chr1_100982943_100982944_337	GTTTGGTACAATACTGCAC	FOXA1_chr1_100982943_100982944_337
sgrna_4139535_FOXA1_chr1_100982943_100982944_337	GCCTCTTCTGTTTACACAC	FOXA1_chr1_100982943_100982944_337
sgrna_4136916_FOXA1_chr1_100982943_100982944_337	GACAGGCCACTGTAGAATT	FOXA1_chr1_100982943_100982944_337
sgrna_4136915_FOXA1_chr1_100982943_100982944_337	CACTGTAGAATTAGGCCAG	FOXA1_chr1_100982943_100982944_337
sgrna_4139534_FOXA1_chr1_100982943_100982944_337	CTCTGGCCTAATTCTACAG	FOXA1_chr1_100982943_100982944_337
sgrna_4139533_FOXA1_chr1_100982943_100982944_337	CTTCTCTGTAATTAGCCTC	FOXA1_chr1_100982943_100982944_337
sgrna_4136914_FOXA1_chr1_100982943_100982944_337	GGCTAATTACAGAGAAGAC	FOXA1_chr1_100982943_100982944_337
sgrna_4136924_FOXA1_chr1_100982943_100982944_337	AGACCAGTTTAACATGGGG	FOXA1_chr1_100982943_100982944_337
sgrna_4136925_FOXA1_chr1_100982943_100982944_337	GCAAGACCAGTTTAACATG	FOXA1_chr1_100982943_100982944_337
sgrna_4136913_FOXA1_chr1_100982943_100982944_337	ATTACAGAGAAGACAGGAT	FOXA1_chr1_100982943_100982944_337
sgrna_4136926_FOXA1_chr1_100982943_100982944_337	AGCAAGACCAGTTTAACAT	FOXA1_chr1_100982943_100982944_337
sgrna_4136927_FOXA1_chr1_100982943_100982944_337	AAGCAAGACCAGTTTAACA	FOXA1_chr1_100982943_100982944_337
sgrna_4136912_FOXA1_chr1_100982943_100982944_337	CAGAGAAGACAGGATAGGT	FOXA1_chr1_100982943_100982944_337
sgrna_4136929_FOXA1_chr1_100982943_100982944_337	GAGGACTGCAAGTGGAAAC	FOXA1_chr1_100982943_100982944_337
sgrna_4139542_FOXA1_chr1_100982943_100982944_337	ACTTGCAGTCCTCTAGCTC	FOXA1_chr1_100982943_100982944_337
sgrna_4136909_FOXA1_chr1_100982943_100982944_337	CAATCTAGCAGGTATGCAG	FOXA1_chr1_100982943_100982944_337
sgrna_4136930_FOXA1_chr1_100982943_100982944_337	TGAGCTAGAGGACTGCAAG	FOXA1_chr1_100982943_100982944_337
sgrna_4136908_FOXA1_chr1_100982943_100982944_337	AATCTAGCAGGTATGCAGA	FOXA1_chr1_100982943_100982944_337
sgrna_4136907_FOXA1_chr1_100982943_100982944_337	ATCTAGCAGGTATGCAGAG	FOXA1_chr1_100982943_100982944_337
sgrna_6366416_FOXA1_chr22_27116545_27116546_295	TTCTAAATAAACAATGACT	FOXA1_chr22_27116545_27116546_295
sgrna_6370890_FOXA1_chr22_27116545_27116546_295	TATTTAGAAACAGCAGTGT	FOXA1_chr22_27116545_27116546_295
sgrna_6366415_FOXA1_chr22_27116545_27116546_295	TGGCAGCAACTGAGAAATC	FOXA1_chr22_27116545_27116546_295
sgrna_6366417_FOXA1_chr22_27116545_27116546_295	CTGAGCAACAAGGAGGACA	FOXA1_chr22_27116545_27116546_295
sgrna_6370891_FOXA1_chr22_27116545_27116546_295	TCCTTGTTGCTCAGCAAGA	FOXA1_chr22_27116545_27116546_295
sgrna_6366418_FOXA1_chr22_27116545_27116546_295	ATCTTGCTGAGCAACAAGG	FOXA1_chr22_27116545_27116546_295
sgrna_6370888_FOXA1_chr22_27116545_27116546_295	AAATGCCTTGCAAACAAGA	FOXA1_chr22_27116545_27116546_295
sgrna_6370887_FOXA1_chr22_27116545_27116546_295	TAAATGCCTTGCAAACAAG	FOXA1_chr22_27116545_27116546_295
sgrna_6370893_FOXA1_chr22_27116545_27116546_295	CATTCAGCTAACATACAAC	FOXA1_chr22_27116545_27116546_295
sgrna_6370884_FOXA1_chr22_27116545_27116546_295	CAGCCAAGACTGAGGCATG	FOXA1_chr22_27116545_27116546_295
sgrna_6370883_FOXA1_chr22_27116545_27116546_295	GAGCCTCCAGCCAAGACTG	FOXA1_chr22_27116545_27116546_295
sgrna_6370895_FOXA1_chr22_27116545_27116546_295	CTGCACTGTCCTGGTACAG	FOXA1_chr22_27116545_27116546_295
sgrna_6366410_FOXA1_chr22_27116545_27116546_295	TTCCTGCCTCCTTCCCAGA	FOXA1_chr22_27116545_27116546_295
sgrna_6366407_FOXA1_chr22_27116545_27116546_295	CTGCCTCCTTCCCAGACGG	FOXA1_chr22_27116545_27116546_295
sgrna_6366406_FOXA1_chr22_27116545_27116546_295	CTCCTTCCCAGACGGGGGT	FOXA1_chr22_27116545_27116546_295
sgrna_6366404_FOXA1_chr22_27116545_27116546_295	CCTTCCCAGACGGGGGTAG	FOXA1_chr22_27116545_27116546_295
sgrna_6370881_FOXA1_chr22_27116545_27116546_295	CTACCCCCGTCTGGGAAGG	FOXA1_chr22_27116545_27116546_295
sgrna_6366403_FOXA1_chr22_27116545_27116546_295	CTTCCCAGACGGGGGTAGG	FOXA1_chr22_27116545_27116546_295
sgrna_6370880_FOXA1_chr22_27116545_27116546_295	CCCCTACCCCCGTCTGGGA	FOXA1_chr22_27116545_27116546_295
sgrna_6370897_FOXA1_chr22_27116545_27116546_295	AGGCAGTCTCTATCTTCAA	FOXA1_chr22_27116545_27116546_295
sgrna_6540229_FOXA1_chr3_25338314_25338315_407	ATGGTGTGACAATAGCCAG	FOXA1_chr3_25338314_25338315_407
sgrna_6543364_FOXA1_chr3_25338314_25338315_407	AGAGGCTGTATTTACAAAA	FOXA1_chr3_25338314_25338315_407
sgrna_6543363_FOXA1_chr3_25338314_25338315_407	TAGAGGCTGTATTTACAAA	FOXA1_chr3_25338314_25338315_407
sgrna_6543362_FOXA1_chr3_25338314_25338315_407	AGCAAGAGATAGTATCTAG	FOXA1_chr3_25338314_25338315_407
sgrna_6543369_FOXA1_chr3_25338314_25338315_407	AATGTGTGGCATTATTGAA	FOXA1_chr3_25338314_25338315_407
sgrna_6543370_FOXA1_chr3_25338314_25338315_407	GTGTGGCATTATTGAAGGG	FOXA1_chr3_25338314_25338315_407
sgrna_6543361_FOXA1_chr3_25338314_25338315_407	TTTGCAGCAGGCATCCCAT	FOXA1_chr3_25338314_25338315_407
sgrna_6543360_FOXA1_chr3_25338314_25338315_407	TTTTGCAGCAGGCATCCCA	FOXA1_chr3_25338314_25338315_407
sgrna_6540226_FOXA1_chr3_25338314_25338315_407	GGGATGCCTGCTGCAAAAG	FOXA1_chr3_25338314_25338315_407
sgrna_6543359_FOXA1_chr3_25338314_25338315_407	TTTCAGCCTCTTTTGCAGC	FOXA1_chr3_25338314_25338315_407
sgrna_6543374_FOXA1_chr3_25338314_25338315_407	CTTTGCCACCTTTGTAGAT	FOXA1_chr3_25338314_25338315_407
sgrna_6543375_FOXA1_chr3_25338314_25338315_407	TGCCACCTTTGTAGATAGG	FOXA1_chr3_25338314_25338315_407
sgrna_6540231_FOXA1_chr3_25338314_25338315_407	AGCCGCCTATCTACAAAGG	FOXA1_chr3_25338314_25338315_407
sgrna_6540232_FOXA1_chr3_25338314_25338315_407	TCCAGCCGCCTATCTACAA	FOXA1_chr3_25338314_25338315_407
sgrna_5357382_FOXA1_chr2_29806616_29806617_339	GATGTTGTCCGGAATGCTG	FOXA1_chr2_29806616_29806617_339
sgrna_5357383_FOXA1_chr2_29806616_29806617_339	GGGGTTTGTCAAAATAGAT	FOXA1_chr2_29806616_29806617_339
sgrna_5357384_FOXA1_chr2_29806616_29806617_339	TTGTCAAAATAGATTGGTG	FOXA1_chr2_29806616_29806617_339
sgrna_5353836_FOXA1_chr2_29806616_29806617_339	ATCCTGCCAGGTGAGGACA	FOXA1_chr2_29806616_29806617_339
sgrna_5353835_FOXA1_chr2_29806616_29806617_339	TCCTGCCAGGTGAGGACAT	FOXA1_chr2_29806616_29806617_339
sgrna_5357387_FOXA1_chr2_29806616_29806617_339	GAGGACTTAAAGCCTTCCG	FOXA1_chr2_29806616_29806617_339
sgrna_5357388_FOXA1_chr2_29806616_29806617_339	AGGACTTAAAGCCTTCCGG	FOXA1_chr2_29806616_29806617_339
sgrna_5353832_FOXA1_chr2_29806616_29806617_339	TGGGCAGGTAGTCTCAACT	FOXA1_chr2_29806616_29806617_339
sgrna_5357389_FOXA1_chr2_29806616_29806617_339	CTTAAAGCCTTCCGGGGGA	FOXA1_chr2_29806616_29806617_339
sgrna_5353842_FOXA1_chr2_29806616_29806617_339	CAACTCCTCTACCTTCCCC	FOXA1_chr2_29806616_29806617_339
sgrna_5357395_FOXA1_chr2_29806616_29806617_339	ACCATGAGGAAGTCAGATG	FOXA1_chr2_29806616_29806617_339
sgrna_5357396_FOXA1_chr2_29806616_29806617_339	AGGAAGTCAGATGGGGAAA	FOXA1_chr2_29806616_29806617_339
sgrna_5357376_FOXA1_chr2_29806616_29806617_339	GGTAACTAAAATTGCACAG	FOXA1_chr2_29806616_29806617_339
sgrna_5357375_FOXA1_chr2_29806616_29806617_339	CTGATGTGGGCAAACACAA	FOXA1_chr2_29806616_29806617_339
sgrna_5353831_FOXA1_chr2_29806616_29806617_339	TGTGTTTGCCCACATCAGC	FOXA1_chr2_29806616_29806617_339
sgrna_5353830_FOXA1_chr2_29806616_29806617_339	GTTTGCCCACATCAGCTGG	FOXA1_chr2_29806616_29806617_339
sgrna_5357374_FOXA1_chr2_29806616_29806617_339	AGGAGCCGCCAGCTGATGT	FOXA1_chr2_29806616_29806617_339
sgrna_5357373_FOXA1_chr2_29806616_29806617_339	AAGGAGCCGCCAGCTGATG	FOXA1_chr2_29806616_29806617_339
sgrna_5353844_FOXA1_chr2_29806616_29806617_339	GTACATACCCTATGCAGTG	FOXA1_chr2_29806616_29806617_339
sgrna_5357399_FOXA1_chr2_29806616_29806617_339	CACTGCATAGGGTATGTAC	FOXA1_chr2_29806616_29806617_339
sgrna_5972986_FOXA1_chr20_14093852_14093853_358	GCAAACAACTCAAGAAAGC	FOXA1_chr20_14093852_14093853_358
sgrna_5972988_FOXA1_chr20_14093852_14093853_358	GCACTTAGGAAACCACATG	FOXA1_chr20_14093852_14093853_358
sgrna_5970271_FOXA1_chr20_14093852_14093853_358	GCCCATGGCACCTTGGACG	FOXA1_chr20_14093852_14093853_358
sgrna_5972985_FOXA1_chr20_14093852_14093853_358	GCCACGTCCAAGGTGCCAT	FOXA1_chr20_14093852_14093853_358
sgrna_5972984_FOXA1_chr20_14093852_14093853_358	AGCCACGTCCAAGGTGCCA	FOXA1_chr20_14093852_14093853_358
sgrna_5970274_FOXA1_chr20_14093852_14093853_358	AAGCACACTCAGCCACATG	FOXA1_chr20_14093852_14093853_358
sgrna_5972990_FOXA1_chr20_14093852_14093853_358	GTGTGCTTGGAGCAAATAC	FOXA1_chr20_14093852_14093853_358
sgrna_5972991_FOXA1_chr20_14093852_14093853_358	TTGGAGCAAATACAGGCAG	FOXA1_chr20_14093852_14093853_358
sgrna_5972982_FOXA1_chr20_14093852_14093853_358	TAAACAGTTGCTGTACAGC	FOXA1_chr20_14093852_14093853_358
sgrna_5972994_FOXA1_chr20_14093852_14093853_358	TATGTCACTTTGAGGGCTG	FOXA1_chr20_14093852_14093853_358
sgrna_5972981_FOXA1_chr20_14093852_14093853_358	GAACTAGGTTGAACAGTGG	FOXA1_chr20_14093852_14093853_358
sgrna_5972980_FOXA1_chr20_14093852_14093853_358	TAAGAACTAGGTTGAACAG	FOXA1_chr20_14093852_14093853_358
sgrna_5972979_FOXA1_chr20_14093852_14093853_358	TTATTATCAGTTAAGAACT	FOXA1_chr20_14093852_14093853_358
sgrna_5970268_FOXA1_chr20_14093852_14093853_358	CACTCAATACATTTTCCTG	FOXA1_chr20_14093852_14093853_358
sgrna_2784440_FOXA1_chr11_57478018_57478019_349	CCTTAGCAAACAGAGACCA	FOXA1_chr11_57478018_57478019_349
sgrna_2781286_FOXA1_chr11_57478018_57478019_349	CCTTGGTCTCTGTTTGCTA	FOXA1_chr11_57478018_57478019_349
sgrna_2784441_FOXA1_chr11_57478018_57478019_349	AGCAAACAGAGACCAAGGC	FOXA1_chr11_57478018_57478019_349
sgrna_2784442_FOXA1_chr11_57478018_57478019_349	GCAAACAGAGACCAAGGCT	FOXA1_chr11_57478018_57478019_349
sgrna_2781283_FOXA1_chr11_57478018_57478019_349	AAGGTGTTTGCTCTGGCAT	FOXA1_chr11_57478018_57478019_349
sgrna_2781282_FOXA1_chr11_57478018_57478019_349	AGGTGTTTGCTCTGGCATG	FOXA1_chr11_57478018_57478019_349
sgrna_2781287_FOXA1_chr11_57478018_57478019_349	GTACGCGGAAACCCAGCCT	FOXA1_chr11_57478018_57478019_349
sgrna_2781281_FOXA1_chr11_57478018_57478019_349	ATGGGGCTGTGTTTCCCTG	FOXA1_chr11_57478018_57478019_349
sgrna_2784438_FOXA1_chr11_57478018_57478019_349	AACAAGGCACTGCTCCCTC	FOXA1_chr11_57478018_57478019_349
sgrna_2781292_FOXA1_chr11_57478018_57478019_349	GTACGCTGTGCACTGCACA	FOXA1_chr11_57478018_57478019_349
sgrna_2784437_FOXA1_chr11_57478018_57478019_349	CTTTGGGTAAATGTGAACA	FOXA1_chr11_57478018_57478019_349
sgrna_2781277_FOXA1_chr11_57478018_57478019_349	TTTACCCAAAGCCATGTTG	FOXA1_chr11_57478018_57478019_349
sgrna_2784444_FOXA1_chr11_57478018_57478019_349	CCTGCACACAGCAACCCTG	FOXA1_chr11_57478018_57478019_349
sgrna_2784445_FOXA1_chr11_57478018_57478019_349	CTGCACACAGCAACCCTGT	FOXA1_chr11_57478018_57478019_349
sgrna_2781276_FOXA1_chr11_57478018_57478019_349	GTTGGGGCTGTCTGTGACC	FOXA1_chr11_57478018_57478019_349
sgrna_2781294_FOXA1_chr11_57478018_57478019_349	GAGAGACCACATACCCACA	FOXA1_chr11_57478018_57478019_349
sgrna_2784449_FOXA1_chr11_57478018_57478019_349	TGTGAGGTAGAAGCCATCA	FOXA1_chr11_57478018_57478019_349
sgrna_2781274_FOXA1_chr11_57478018_57478019_349	AACTGCTCTTGTTTCCTGA	FOXA1_chr11_57478018_57478019_349
sgrna_2784450_FOXA1_chr11_57478018_57478019_349	AAGCCATCAGGGATGAACC	FOXA1_chr11_57478018_57478019_349
sgrna_6483103_FOXA1_chr3_12964942_12964943_325	TCAGTTCAAAAACATGGAC	FOXA1_chr3_12964942_12964943_325
sgrna_6483104_FOXA1_chr3_12964942_12964943_325	CAGCTTCAGTTCAAAAACA	FOXA1_chr3_12964942_12964943_325
sgrna_6483102_FOXA1_chr3_12964942_12964943_325	AGTCAAACAGTGTGACAAC	FOXA1_chr3_12964942_12964943_325
sgrna_6483105_FOXA1_chr3_12964942_12964943_325	AGGAAGTCGGACTATGAAC	FOXA1_chr3_12964942_12964943_325
sgrna_6483098_FOXA1_chr3_12964942_12964943_325	TTTCTGGACAGTATTGGAC	FOXA1_chr3_12964942_12964943_325
sgrna_6483097_FOXA1_chr3_12964942_12964943_325	TTCTGGACAGTATTGGACA	FOXA1_chr3_12964942_12964943_325
sgrna_6483095_FOXA1_chr3_12964942_12964943_325	GTATTGGACAGGGTACCCA	FOXA1_chr3_12964942_12964943_325
sgrna_6487665_FOXA1_chr3_12964942_12964943_325	AAAGCCTGAAAATCCTAGC	FOXA1_chr3_12964942_12964943_325
sgrna_6487666_FOXA1_chr3_12964942_12964943_325	AAGCCTGAAAATCCTAGCA	FOXA1_chr3_12964942_12964943_325
sgrna_6487668_FOXA1_chr3_12964942_12964943_325	ATCCTAGCAGGGCTAGCCA	FOXA1_chr3_12964942_12964943_325
sgrna_6487664_FOXA1_chr3_12964942_12964943_325	ACTGAGCTCCTGCAGCCCT	FOXA1_chr3_12964942_12964943_325
sgrna_6487663_FOXA1_chr3_12964942_12964943_325	TACTGAGCTCCTGCAGCCC	FOXA1_chr3_12964942_12964943_325
sgrna_6487669_FOXA1_chr3_12964942_12964943_325	GGCTAGCCAGGGCCTCCAG	FOXA1_chr3_12964942_12964943_325
sgrna_6483110_FOXA1_chr3_12964942_12964943_325	TGGAGGCCTCTGGAGGCCC	FOXA1_chr3_12964942_12964943_325
sgrna_6483111_FOXA1_chr3_12964942_12964943_325	TTGTGATGGAGGCCTCTGG	FOXA1_chr3_12964942_12964943_325
sgrna_6487670_FOXA1_chr3_12964942_12964943_325	GAGGCCTCCATCACAACAT	FOXA1_chr3_12964942_12964943_325
sgrna_6487672_FOXA1_chr3_12964942_12964943_325	GGCCTCCATCACAACATTG	FOXA1_chr3_12964942_12964943_325
sgrna_6483113_FOXA1_chr3_12964942_12964943_325	AACCCCAATGTTGTGATGG	FOXA1_chr3_12964942_12964943_325
sgrna_6483114_FOXA1_chr3_12964942_12964943_325	GAGAACCCCAATGTTGTGA	FOXA1_chr3_12964942_12964943_325
sgrna_6487673_FOXA1_chr3_12964942_12964943_325	AACATTGGGGTTCTCCTGT	FOXA1_chr3_12964942_12964943_325
sgrna_5612036_FOXA1_chr2_122540124_122540125_296	ATGAATGTCATTTAGCAGA	FOXA1_chr2_122540124_122540125_296
sgrna_5612037_FOXA1_chr2_122540124_122540125_296	TTGAGCAAACACTTGCAAA	FOXA1_chr2_122540124_122540125_296
sgrna_5612038_FOXA1_chr2_122540124_122540125_296	CAAACACTTGCAAAAGGTG	FOXA1_chr2_122540124_122540125_296
sgrna_5612034_FOXA1_chr2_122540124_122540125_296	ACAGGTTGTGATTTTAAAC	FOXA1_chr2_122540124_122540125_296
sgrna_5612039_FOXA1_chr2_122540124_122540125_296	AGATAGCCATCATAGCTGA	FOXA1_chr2_122540124_122540125_296
sgrna_5612028_FOXA1_chr2_122540124_122540125_296	AAACCATAGGTCTCAGTAA	FOXA1_chr2_122540124_122540125_296
sgrna_5612027_FOXA1_chr2_122540124_122540125_296	AGTGAGAAAAAGAAACCAT	FOXA1_chr2_122540124_122540125_296
sgrna_5612041_FOXA1_chr2_122540124_122540125_296	CGTGTGTTTGAAGACATCA	FOXA1_chr2_122540124_122540125_296
sgrna_5612044_FOXA1_chr2_122540124_122540125_296	GAAGACATCAAGGAATCCG	FOXA1_chr2_122540124_122540125_296
sgrna_5608997_FOXA1_chr2_122540124_122540125_296	CTTGCTATGTCTATCGCCC	FOXA1_chr2_122540124_122540125_296
sgrna_5612026_FOXA1_chr2_122540124_122540125_296	ATGTATATAATTTGTTAGA	FOXA1_chr2_122540124_122540125_296
sgrna_5612045_FOXA1_chr2_122540124_122540125_296	GCGATAGACATAGCAAGTG	FOXA1_chr2_122540124_122540125_296
sgrna_5612046_FOXA1_chr2_122540124_122540125_296	CGATAGACATAGCAAGTGA	FOXA1_chr2_122540124_122540125_296
sgrna_5612047_FOXA1_chr2_122540124_122540125_296	GATAGACATAGCAAGTGAG	FOXA1_chr2_122540124_122540125_296
sgrna_5612048_FOXA1_chr2_122540124_122540125_296	AGACATAGCAAGTGAGGGG	FOXA1_chr2_122540124_122540125_296
sgrna_5612049_FOXA1_chr2_122540124_122540125_296	GACATAGCAAGTGAGGGGA	FOXA1_chr2_122540124_122540125_296
sgrna_3613604_FOXA1_chr12_132491405_132491406_269	ATATTGCTTGTCTGGCTGA	FOXA1_chr12_132491405_132491406_269
sgrna_3609822_FOXA1_chr12_132491405_132491406_269	AATCTATTAACCATGCAGC	FOXA1_chr12_132491405_132491406_269
sgrna_3613606_FOXA1_chr12_132491405_132491406_269	TTAAATGCTGTCTGAGAGT	FOXA1_chr12_132491405_132491406_269
sgrna_3613602_FOXA1_chr12_132491405_132491406_269	TGCTGCATGGTTAATAGAT	FOXA1_chr12_132491405_132491406_269
sgrna_3609821_FOXA1_chr12_132491405_132491406_269	GCAGGCAGCAGTCACCAAG	FOXA1_chr12_132491405_132491406_269
sgrna_3609819_FOXA1_chr12_132491405_132491406_269	AGGCAGCAGTCACCAAGAG	FOXA1_chr12_132491405_132491406_269
sgrna_3613610_FOXA1_chr12_132491405_132491406_269	GGGCAGGCGCTGTCTCCCC	FOXA1_chr12_132491405_132491406_269
sgrna_3613613_FOXA1_chr12_132491405_132491406_269	GTCTCCCCAGGACTGGCAT	FOXA1_chr12_132491405_132491406_269
sgrna_3613597_FOXA1_chr12_132491405_132491406_269	CTCTGCTGAGAAGGGGAGA	FOXA1_chr12_132491405_132491406_269
sgrna_3613616_FOXA1_chr12_132491405_132491406_269	AGCAAGTTGCCCTGCACCA	FOXA1_chr12_132491405_132491406_269
sgrna_3613596_FOXA1_chr12_132491405_132491406_269	CGAGGGCTCTGCTGAGAAG	FOXA1_chr12_132491405_132491406_269
sgrna_3613595_FOXA1_chr12_132491405_132491406_269	TCGAGGGCTCTGCTGAGAA	FOXA1_chr12_132491405_132491406_269
sgrna_3613594_FOXA1_chr12_132491405_132491406_269	TTCGAGGGCTCTGCTGAGA	FOXA1_chr12_132491405_132491406_269
sgrna_3609816_FOXA1_chr12_132491405_132491406_269	CAGCAGAGCCCTCGAAGGG	FOXA1_chr12_132491405_132491406_269
sgrna_3609815_FOXA1_chr12_132491405_132491406_269	CAGAGCCCTCGAAGGGAGG	FOXA1_chr12_132491405_132491406_269
sgrna_3609814_FOXA1_chr12_132491405_132491406_269	AGAGCCCTCGAAGGGAGGA	FOXA1_chr12_132491405_132491406_269
sgrna_3613593_FOXA1_chr12_132491405_132491406_269	CGTTCCCTCCTCCCTTCGA	FOXA1_chr12_132491405_132491406_269
sgrna_3613617_FOXA1_chr12_132491405_132491406_269	GGCCGAGACCCGCCCAGCG	FOXA1_chr12_132491405_132491406_269
sgrna_3609832_FOXA1_chr12_132491405_132491406_269	GGGGCACACCTCGCTGGGC	FOXA1_chr12_132491405_132491406_269
sgrna_4355004_FOXA1_chr15_70508019_70508020_340	GTGTCTTGTTTACTCACAG	FOXA1_chr15_70508019_70508020_340
sgrna_4355005_FOXA1_chr15_70508019_70508020_340	GTTTACTCACAGTGGCCTT	FOXA1_chr15_70508019_70508020_340
sgrna_4355006_FOXA1_chr15_70508019_70508020_340	TACTCACAGTGGCCTTAGG	FOXA1_chr15_70508019_70508020_340
sgrna_4355007_FOXA1_chr15_70508019_70508020_340	CACAGTGGCCTTAGGAGGA	FOXA1_chr15_70508019_70508020_340
sgrna_4350572_FOXA1_chr15_70508019_70508020_340	TGCTAATACCTTCCTCCTA	FOXA1_chr15_70508019_70508020_340
sgrna_4355008_FOXA1_chr15_70508019_70508020_340	AAGGTATTAGCATCTCCAA	FOXA1_chr15_70508019_70508020_340
sgrna_4354999_FOXA1_chr15_70508019_70508020_340	AAAAGTGAATTTCAACAGA	FOXA1_chr15_70508019_70508020_340
sgrna_4350569_FOXA1_chr15_70508019_70508020_340	CACTTTTAAGAGCCTGGTG	FOXA1_chr15_70508019_70508020_340
sgrna_4350568_FOXA1_chr15_70508019_70508020_340	TTAAGAGCCTGGTGAGGCA	FOXA1_chr15_70508019_70508020_340
sgrna_4350574_FOXA1_chr15_70508019_70508020_340	CTAGCTGTGTGACGTGGTG	FOXA1_chr15_70508019_70508020_340
sgrna_4350564_FOXA1_chr15_70508019_70508020_340	TGGTTATCTGTGAGGCCCT	FOXA1_chr15_70508019_70508020_340
sgrna_4350576_FOXA1_chr15_70508019_70508020_340	CACTTCTCCATGAATGTGG	FOXA1_chr15_70508019_70508020_340
sgrna_4355012_FOXA1_chr15_70508019_70508020_340	CACATTCATGGAGAAGTGA	FOXA1_chr15_70508019_70508020_340
sgrna_4355013_FOXA1_chr15_70508019_70508020_340	ACATTCATGGAGAAGTGAG	FOXA1_chr15_70508019_70508020_340
sgrna_4354996_FOXA1_chr15_70508019_70508020_340	CCAAGGCAGGGCTCACCCA	FOXA1_chr15_70508019_70508020_340
sgrna_4912585_FOXA1_chr1_147612591_147612592_377	GGTTTCTATGTACATAGAG	FOXA1_chr1_147612591_147612592_377
sgrna_4912586_FOXA1_chr1_147612591_147612592_377	TTCTGTCAATAAAGGACAA	FOXA1_chr1_147612591_147612592_377
sgrna_4912587_FOXA1_chr1_147612591_147612592_377	CCAGGGCTTCTGTCAATAA	FOXA1_chr1_147612591_147612592_377
sgrna_4915596_FOXA1_chr1_147612591_147612592_377	TTGACAGAAGCCCTGGAGA	FOXA1_chr1_147612591_147612592_377
sgrna_4912584_FOXA1_chr1_147612591_147612592_377	TAGCTCAGAGTAAACAAAC	FOXA1_chr1_147612591_147612592_377
sgrna_4915598_FOXA1_chr1_147612591_147612592_377	TGGGTCCCCATGTGACTGT	FOXA1_chr1_147612591_147612592_377
sgrna_4912590_FOXA1_chr1_147612591_147612592_377	GGAACCCTACAGTCACATG	FOXA1_chr1_147612591_147612592_377
sgrna_4915600_FOXA1_chr1_147612591_147612592_377	CTGTAGGGTTCCTGAAACC	FOXA1_chr1_147612591_147612592_377
sgrna_4915601_FOXA1_chr1_147612591_147612592_377	AGGGTTCCTGAAACCTGGC	FOXA1_chr1_147612591_147612592_377
sgrna_4912583_FOXA1_chr1_147612591_147612592_377	CAAAATACTACCCACCCCC	FOXA1_chr1_147612591_147612592_377
sgrna_4915594_FOXA1_chr1_147612591_147612592_377	TTGTCATCAGCCTGGGGGT	FOXA1_chr1_147612591_147612592_377
sgrna_4915593_FOXA1_chr1_147612591_147612592_377	CTTGTCATCAGCCTGGGGG	FOXA1_chr1_147612591_147612592_377
sgrna_4915592_FOXA1_chr1_147612591_147612592_377	TTCCTTGTCATCAGCCTGG	FOXA1_chr1_147612591_147612592_377
sgrna_4915590_FOXA1_chr1_147612591_147612592_377	TGTTCCTTGTCATCAGCCT	FOXA1_chr1_147612591_147612592_377
sgrna_4912581_FOXA1_chr1_147612591_147612592_377	GATGACAAGGAACAGCTGT	FOXA1_chr1_147612591_147612592_377
sgrna_4912596_FOXA1_chr1_147612591_147612592_377	AGAGCTATCAACAGAGAGG	FOXA1_chr1_147612591_147612592_377
sgrna_4912597_FOXA1_chr1_147612591_147612592_377	CTCAGAGCTATCAACAGAG	FOXA1_chr1_147612591_147612592_377
sgrna_4915603_FOXA1_chr1_147612591_147612592_377	CTGTTGATAGCTCTGAGAT	FOXA1_chr1_147612591_147612592_377
sgrna_4912580_FOXA1_chr1_147612591_147612592_377	GAGAGCCTCACTTCCCTGC	FOXA1_chr1_147612591_147612592_377
sgrna_4915588_FOXA1_chr1_147612591_147612592_377	ATTTTCCAGCAGGGAAGTG	FOXA1_chr1_147612591_147612592_377
sgrna_2148190_FOXA1_chrX_93504237_93504238_260	GTCAATAAGAACTAATTGA	FOXA1_chrX_93504237_93504238_260
sgrna_2148191_FOXA1_chrX_93504237_93504238_260	CTTGCGGTTCAGGGAGAGA	FOXA1_chrX_93504237_93504238_260
sgrna_2150776_FOXA1_chrX_93504237_93504238_260	CTGAACCGCAAGCACACAG	FOXA1_chrX_93504237_93504238_260
sgrna_2150775_FOXA1_chrX_93504237_93504238_260	ATACTGAATATATTTACAC	FOXA1_chrX_93504237_93504238_260
sgrna_2150779_FOXA1_chrX_93504237_93504238_260	ACTTAGCGATGACATGTGA	FOXA1_chrX_93504237_93504238_260
sgrna_2150780_FOXA1_chrX_93504237_93504238_260	TAGCGATGACATGTGAGGG	FOXA1_chrX_93504237_93504238_260
sgrna_2150781_FOXA1_chrX_93504237_93504238_260	AGCGATGACATGTGAGGGT	FOXA1_chrX_93504237_93504238_260
sgrna_2150774_FOXA1_chrX_93504237_93504238_260	AATGGACATATAGAGTTGG	FOXA1_chrX_93504237_93504238_260
sgrna_2150773_FOXA1_chrX_93504237_93504238_260	AAATGGACATATAGAGTTG	FOXA1_chrX_93504237_93504238_260
sgrna_2150771_FOXA1_chrX_93504237_93504238_260	TGAAATGGACATATAGAGT	FOXA1_chrX_93504237_93504238_260
sgrna_2148187_FOXA1_chrX_93504237_93504238_260	TGTCCATTTCAAAGATGGA	FOXA1_chrX_93504237_93504238_260
sgrna_2148196_FOXA1_chrX_93504237_93504238_260	GCACAAATCCAGGCAGGGG	FOXA1_chrX_93504237_93504238_260
sgrna_2148197_FOXA1_chrX_93504237_93504238_260	CAAGCACAAATCCAGGCAG	FOXA1_chrX_93504237_93504238_260
sgrna_2148198_FOXA1_chrX_93504237_93504238_260	GCAAGCACAAATCCAGGCA	FOXA1_chrX_93504237_93504238_260
sgrna_2148199_FOXA1_chrX_93504237_93504238_260	TGCAAGCACAAATCCAGGC	FOXA1_chrX_93504237_93504238_260
sgrna_2148200_FOXA1_chrX_93504237_93504238_260	TTTTTGCAAGCACAAATCC	FOXA1_chrX_93504237_93504238_260
sgrna_2150784_FOXA1_chrX_93504237_93504238_260	TTTTTGCTTTCTCACAGAA	FOXA1_chrX_93504237_93504238_260
sgrna_1717475_FOXA1_chr9_34512744_34512745_336	TAGTCTGCATAAACAGGGT	FOXA1_chr9_34512744_34512745_336
sgrna_1717477_FOXA1_chr9_34512744_34512745_336	GGATATAGTCTGCATAAAC	FOXA1_chr9_34512744_34512745_336
sgrna_1720829_FOXA1_chr9_34512744_34512745_336	ATGCAGACTATATCCCTGT	FOXA1_chr9_34512744_34512745_336
sgrna_1717474_FOXA1_chr9_34512744_34512745_336	GGGTAGGAATTGAGTAAAC	FOXA1_chr9_34512744_34512745_336
sgrna_1717467_FOXA1_chr9_34512744_34512745_336	ACAGGATCTGGGTAAACAG	FOXA1_chr9_34512744_34512745_336
sgrna_1717480_FOXA1_chr9_34512744_34512745_336	GGGTCTGCAAACAGGGACA	FOXA1_chr9_34512744_34512745_336
sgrna_1717466_FOXA1_chr9_34512744_34512745_336	GGGCCTGATCTGCATAAAC	FOXA1_chr9_34512744_34512745_336
sgrna_1717465_FOXA1_chr9_34512744_34512745_336	GGCCTGATCTGCATAAACA	FOXA1_chr9_34512744_34512745_336
sgrna_1717483_FOXA1_chr9_34512744_34512745_336	GTCAGGGTAAACAGGGACA	FOXA1_chr9_34512744_34512745_336
sgrna_1717464_FOXA1_chr9_34512744_34512745_336	TGATCTGCATAAACAGGGC	FOXA1_chr9_34512744_34512745_336
sgrna_1717484_FOXA1_chr9_34512744_34512745_336	GGTCAGGGTAAACAGGGAC	FOXA1_chr9_34512744_34512745_336
sgrna_1717485_FOXA1_chr9_34512744_34512745_336	GTCAGGGTCAGGGTAAACA	FOXA1_chr9_34512744_34512745_336
sgrna_1717489_FOXA1_chr9_34512744_34512745_336	ATTGAGTTAAACAGGGTCA	FOXA1_chr9_34512744_34512745_336
sgrna_1717490_FOXA1_chr9_34512744_34512745_336	GATTGAGTTAAACAGGGTC	FOXA1_chr9_34512744_34512745_336
sgrna_1717491_FOXA1_chr9_34512744_34512745_336	GCAGGGATTGAGTTAAACA	FOXA1_chr9_34512744_34512745_336
sgrna_1720830_FOXA1_chr9_34512744_34512745_336	ATCCCTGCCTTGTTTACCC	FOXA1_chr9_34512744_34512745_336
sgrna_1717462_FOXA1_chr9_34512744_34512745_336	GATCTGCATAAACAGGAAC	FOXA1_chr9_34512744_34512745_336
sgrna_1717461_FOXA1_chr9_34512744_34512745_336	ATCTGCATAAACAGGAACA	FOXA1_chr9_34512744_34512745_336
sgrna_1717493_FOXA1_chr9_34512744_34512745_336	GGCCTGGGTAAACAAGGCA	FOXA1_chr9_34512744_34512745_336
sgrna_1717494_FOXA1_chr9_34512744_34512745_336	GGGCCTGGGTAAACAAGGC	FOXA1_chr9_34512744_34512745_336
sgrna_6153820_FOXA1_chr20_51350983_51350984_343	CACTGCCTTAAAGTGGAGC	FOXA1_chr20_51350983_51350984_343
sgrna_6153821_FOXA1_chr20_51350983_51350984_343	TTGTGTTTACTGTGACTGT	FOXA1_chr20_51350983_51350984_343
sgrna_6149948_FOXA1_chr20_51350983_51350984_343	TTGCCATTGTAAATACAGT	FOXA1_chr20_51350983_51350984_343
sgrna_6149950_FOXA1_chr20_51350983_51350984_343	TCCTGAGGAAGGAGGAAGA	FOXA1_chr20_51350983_51350984_343
sgrna_6153816_FOXA1_chr20_51350983_51350984_343	GGGCCAACTGTATTTACAA	FOXA1_chr20_51350983_51350984_343
sgrna_6149952_FOXA1_chr20_51350983_51350984_343	CTGAGTGTCCTGAGGAAGG	FOXA1_chr20_51350983_51350984_343
sgrna_6153815_FOXA1_chr20_51350983_51350984_343	TAGAACCTGTGGATACGAA	FOXA1_chr20_51350983_51350984_343
sgrna_6153814_FOXA1_chr20_51350983_51350984_343	GTAGAACCTGTGGATACGA	FOXA1_chr20_51350983_51350984_343
sgrna_6153825_FOXA1_chr20_51350983_51350984_343	GGATTTCTGCCCCTTTCTG	FOXA1_chr20_51350983_51350984_343
sgrna_6149955_FOXA1_chr20_51350983_51350984_343	TCATGGCTGCCTCAGAAAG	FOXA1_chr20_51350983_51350984_343
sgrna_6149956_FOXA1_chr20_51350983_51350984_343	CTCATGGCTGCCTCAGAAA	FOXA1_chr20_51350983_51350984_343
sgrna_6153810_FOXA1_chr20_51350983_51350984_343	GTTGAAACCAACCAAATAT	FOXA1_chr20_51350983_51350984_343
sgrna_6617144_FOXA1_chr3_42988320_42988321_321	AGCCTCTTCCAGAACCAGC	FOXA1_chr3_42988320_42988321_321
sgrna_6617145_FOXA1_chr3_42988320_42988321_321	CTCTTCCAGAACCAGCTGG	FOXA1_chr3_42988320_42988321_321
sgrna_6613889_FOXA1_chr3_42988320_42988321_321	CTCCAGCTGGTTCTGGAAG	FOXA1_chr3_42988320_42988321_321
sgrna_6613891_FOXA1_chr3_42988320_42988321_321	AGGATTTGAATCCTCCAGC	FOXA1_chr3_42988320_42988321_321
sgrna_6617148_FOXA1_chr3_42988320_42988321_321	TTCAAATCCTCCCATCTTG	FOXA1_chr3_42988320_42988321_321
sgrna_6613892_FOXA1_chr3_42988320_42988321_321	CCTGCTGCCCCAAGATGGG	FOXA1_chr3_42988320_42988321_321
sgrna_6613888_FOXA1_chr3_42988320_42988321_321	GTGATACAGCCCCTTCCCG	FOXA1_chr3_42988320_42988321_321
sgrna_6617136_FOXA1_chr3_42988320_42988321_321	CTGCTAAGTGGCCGCGGGA	FOXA1_chr3_42988320_42988321_321
sgrna_6617151_FOXA1_chr3_42988320_42988321_321	TCATGGTTCTATAAGAGCC	FOXA1_chr3_42988320_42988321_321
sgrna_6617135_FOXA1_chr3_42988320_42988321_321	AATTCTGCTAAGTGGCCGC	FOXA1_chr3_42988320_42988321_321
sgrna_6617134_FOXA1_chr3_42988320_42988321_321	GAATTCTGCTAAGTGGCCG	FOXA1_chr3_42988320_42988321_321
sgrna_6617133_FOXA1_chr3_42988320_42988321_321	AGCTTGGAATTCTGCTAAG	FOXA1_chr3_42988320_42988321_321
sgrna_6613887_FOXA1_chr3_42988320_42988321_321	TAGCAGAATTCCAAGCTCA	FOXA1_chr3_42988320_42988321_321
sgrna_6613886_FOXA1_chr3_42988320_42988321_321	AGAATTCCAAGCTCATGGC	FOXA1_chr3_42988320_42988321_321
sgrna_6617156_FOXA1_chr3_42988320_42988321_321	ATGCCATCAGCCAAAGAAC	FOXA1_chr3_42988320_42988321_321
sgrna_6613897_FOXA1_chr3_42988320_42988321_321	TGACCGGTTCTTTGGCTGA	FOXA1_chr3_42988320_42988321_321
sgrna_6617157_FOXA1_chr3_42988320_42988321_321	AACCGGTCAAAAACAGCAG	FOXA1_chr3_42988320_42988321_321
sgrna_6617159_FOXA1_chr3_42988320_42988321_321	CCGGTCAAAAACAGCAGAG	FOXA1_chr3_42988320_42988321_321
sgrna_2717407_FOXA1_chr1_8061458_8061459_364	CAGAAGTACATTCCCATGG	FOXA1_chr1_8061458_8061459_364
sgrna_2717408_FOXA1_chr1_8061458_8061459_364	AGCCAGAAGTACATTCCCA	FOXA1_chr1_8061458_8061459_364
sgrna_2720849_FOXA1_chr1_8061458_8061459_364	ACTAAGAGGATTCCTGAGA	FOXA1_chr1_8061458_8061459_364
sgrna_2717405_FOXA1_chr1_8061458_8061459_364	GAATCCTCTTAGTCACTGA	FOXA1_chr1_8061458_8061459_364
sgrna_2720848_FOXA1_chr1_8061458_8061459_364	CTTTCCTTCAGTGACTAAG	FOXA1_chr1_8061458_8061459_364
sgrna_2720847_FOXA1_chr1_8061458_8061459_364	CAGGGTTTGACCAAAACCT	FOXA1_chr1_8061458_8061459_364
sgrna_2720846_FOXA1_chr1_8061458_8061459_364	CATTAGTTCATGCCAGGCA	FOXA1_chr1_8061458_8061459_364
sgrna_2717400_FOXA1_chr1_8061458_8061459_364	GGCATGAACTAATGAGCTC	FOXA1_chr1_8061458_8061459_364
sgrna_2720844_FOXA1_chr1_8061458_8061459_364	GAGCTCATTAGTTCATGCC	FOXA1_chr1_8061458_8061459_364
sgrna_2717399_FOXA1_chr1_8061458_8061459_364	AACTAATGAGCTCAGGCTC	FOXA1_chr1_8061458_8061459_364
sgrna_2717397_FOXA1_chr1_8061458_8061459_364	GGCTCAGGCCATACTGCCT	FOXA1_chr1_8061458_8061459_364
sgrna_2717416_FOXA1_chr1_8061458_8061459_364	TCTATATTTCATAAAATGA	FOXA1_chr1_8061458_8061459_364
sgrna_3047561_FOXA1_chr11_117717997_117717998_369	GTGAGGCGGTGTGTCAACA	FOXA1_chr11_117717997_117717998_369
sgrna_3043565_FOXA1_chr11_117717997_117717998_369	TTGACACACCGCCTCACCT	FOXA1_chr11_117717997_117717998_369
sgrna_3043567_FOXA1_chr11_117717997_117717998_369	ACTTGGGAGCTGTTGAGCT	FOXA1_chr11_117717997_117717998_369
sgrna_3047560_FOXA1_chr11_117717997_117717998_369	AAACAACACCCAGGTGAGG	FOXA1_chr11_117717997_117717998_369
sgrna_3047559_FOXA1_chr11_117717997_117717998_369	AGCAAACAACACCCAGGTG	FOXA1_chr11_117717997_117717998_369
sgrna_3047558_FOXA1_chr11_117717997_117717998_369	TACATAGCAAACAACACCC	FOXA1_chr11_117717997_117717998_369
sgrna_3043564_FOXA1_chr11_117717997_117717998_369	GTTTGCTATGTAAATGCCA	FOXA1_chr11_117717997_117717998_369
sgrna_3047556_FOXA1_chr11_117717997_117717998_369	GCAGGTTCCAGCTTCAGGG	FOXA1_chr11_117717997_117717998_369
sgrna_3043571_FOXA1_chr11_117717997_117717998_369	AATATTAATGTCTGGCATG	FOXA1_chr11_117717997_117717998_369
sgrna_3047563_FOXA1_chr11_117717997_117717998_369	TTTAACGGCTGCACGTCCG	FOXA1_chr11_117717997_117717998_369
sgrna_3047564_FOXA1_chr11_117717997_117717998_369	ACGGCTGCACGTCCGTGGC	FOXA1_chr11_117717997_117717998_369
sgrna_3047565_FOXA1_chr11_117717997_117717998_369	GCTGCACGTCCGTGGCAGG	FOXA1_chr11_117717997_117717998_369
sgrna_3047549_FOXA1_chr11_117717997_117717998_369	CTAGTCCCAGGAGGAAATG	FOXA1_chr11_117717997_117717998_369
sgrna_3043573_FOXA1_chr11_117717997_117717998_369	GATGCTGCTCCGCCTGCCA	FOXA1_chr11_117717997_117717998_369
sgrna_3047566_FOXA1_chr11_117717997_117717998_369	TGGCAGGCGGAGCAGCATC	FOXA1_chr11_117717997_117717998_369
sgrna_3047548_FOXA1_chr11_117717997_117717998_369	TTACCAACCTAGTCCCAGG	FOXA1_chr11_117717997_117717998_369
sgrna_3047547_FOXA1_chr11_117717997_117717998_369	GCTTTACCAACCTAGTCCC	FOXA1_chr11_117717997_117717998_369
sgrna_3047546_FOXA1_chr11_117717997_117717998_369	AGCGAGGCAATGCTGGGAT	FOXA1_chr11_117717997_117717998_369
sgrna_3047545_FOXA1_chr11_117717997_117717998_369	CAGCGAGGCAATGCTGGGA	FOXA1_chr11_117717997_117717998_369
sgrna_3047567_FOXA1_chr11_117717997_117717998_369	AATAGCCTGCCTGTATGCG	FOXA1_chr11_117717997_117717998_369
sgrna_4445690_FOXA1_chr15_91376544_91376545_293	ATAGTCACCTAGTTTACAT	FOXA1_chr15_91376544_91376545_293
sgrna_4442018_FOXA1_chr15_91376544_91376545_293	TGTATGTCTAGGACAAGGG	FOXA1_chr15_91376544_91376545_293
sgrna_4445689_FOXA1_chr15_91376544_91376545_293	AATGTTCTTGCGTAAATAG	FOXA1_chr15_91376544_91376545_293
sgrna_4442019_FOXA1_chr15_91376544_91376545_293	AAATGTATGTCTAGGACAA	FOXA1_chr15_91376544_91376545_293
sgrna_4442020_FOXA1_chr15_91376544_91376545_293	AAAATGTATGTCTAGGACA	FOXA1_chr15_91376544_91376545_293
sgrna_4442016_FOXA1_chr15_91376544_91376545_293	ACGCAAGAACATTCACCAC	FOXA1_chr15_91376544_91376545_293
sgrna_4442015_FOXA1_chr15_91376544_91376545_293	CGCAAGAACATTCACCACT	FOXA1_chr15_91376544_91376545_293
sgrna_4442021_FOXA1_chr15_91376544_91376545_293	AAAATTAAAATGTATGTCT	FOXA1_chr15_91376544_91376545_293
sgrna_4442014_FOXA1_chr15_91376544_91376545_293	CATTCACCACTGGGAGAGC	FOXA1_chr15_91376544_91376545_293
sgrna_4445688_FOXA1_chr15_91376544_91376545_293	ACATAGCCTGCTCTCCCAG	FOXA1_chr15_91376544_91376545_293
sgrna_4442012_FOXA1_chr15_91376544_91376545_293	GAGAGCAGGCTATGTGGCT	FOXA1_chr15_91376544_91376545_293
sgrna_4445682_FOXA1_chr15_91376544_91376545_293	ACTTAAAGGGCACAGGTGA	FOXA1_chr15_91376544_91376545_293
sgrna_4445681_FOXA1_chr15_91376544_91376545_293	CACTTAAAGGGCACAGGTG	FOXA1_chr15_91376544_91376545_293
sgrna_4445680_FOXA1_chr15_91376544_91376545_293	CTGGTCACTTAAAGGGCAC	FOXA1_chr15_91376544_91376545_293
sgrna_4445694_FOXA1_chr15_91376544_91376545_293	GTAGTAAATATTTTAGGCT	FOXA1_chr15_91376544_91376545_293
sgrna_4445677_FOXA1_chr15_91376544_91376545_293	CATGGATGCCTAGAAATGC	FOXA1_chr15_91376544_91376545_293
sgrna_4442009_FOXA1_chr15_91376544_91376545_293	TAGGCATCCATGGAGTCGC	FOXA1_chr15_91376544_91376545_293
sgrna_3860338_FOXA1_chr13_109576520_109576521_404	CTTAAATAAATACTCTCGG	FOXA1_chr13_109576520_109576521_404
sgrna_3856743_FOXA1_chr13_109576520_109576521_404	AATGCAAAGTAAATAGCCA	FOXA1_chr13_109576520_109576521_404
sgrna_3860341_FOXA1_chr13_109576520_109576521_404	ATCTCAATGGAACACAGAA	FOXA1_chr13_109576520_109576521_404
sgrna_3860342_FOXA1_chr13_109576520_109576521_404	TCTCAATGGAACACAGAAA	FOXA1_chr13_109576520_109576521_404
sgrna_3860343_FOXA1_chr13_109576520_109576521_404	CAATGGAACACAGAAAGGG	FOXA1_chr13_109576520_109576521_404
sgrna_3860344_FOXA1_chr13_109576520_109576521_404	TGGAACACAGAAAGGGAGG	FOXA1_chr13_109576520_109576521_404
sgrna_3856740_FOXA1_chr13_109576520_109576521_404	AATGAATGAGTGACTCAGG	FOXA1_chr13_109576520_109576521_404
sgrna_3856739_FOXA1_chr13_109576520_109576521_404	CTCAGGAGGCCAAACACCA	FOXA1_chr13_109576520_109576521_404
sgrna_3860347_FOXA1_chr13_109576520_109576521_404	TTGCCACCATCTACGCACA	FOXA1_chr13_109576520_109576521_404
sgrna_3860348_FOXA1_chr13_109576520_109576521_404	TGCCACCATCTACGCACAA	FOXA1_chr13_109576520_109576521_404
sgrna_3860349_FOXA1_chr13_109576520_109576521_404	GCCACCATCTACGCACAAG	FOXA1_chr13_109576520_109576521_404
sgrna_3856745_FOXA1_chr13_109576520_109576521_404	TCCCCTTGTGCGTAGATGG	FOXA1_chr13_109576520_109576521_404
sgrna_3860350_FOXA1_chr13_109576520_109576521_404	CACAAGGGGACAAGTGCGA	FOXA1_chr13_109576520_109576521_404
sgrna_3856738_FOXA1_chr13_109576520_109576521_404	TCTGTACCCAGCAATGTCC	FOXA1_chr13_109576520_109576521_404
sgrna_3856737_FOXA1_chr13_109576520_109576521_404	CAATGTCCTGGCCAGAGTG	FOXA1_chr13_109576520_109576521_404
sgrna_3860331_FOXA1_chr13_109576520_109576521_404	TAGTGACCTCACTCTGGCC	FOXA1_chr13_109576520_109576521_404
sgrna_398740_FOXA1_chr6_100518782_100518783_317	TGAAATCTTATTTAAACAA	FOXA1_chr6_100518782_100518783_317
sgrna_398741_FOXA1_chr6_100518782_100518783_317	ACAAAGGCGAAGTTTACAC	FOXA1_chr6_100518782_100518783_317
sgrna_398739_FOXA1_chr6_100518782_100518783_317	AAAAGGCTGCATTTGCTTA	FOXA1_chr6_100518782_100518783_317
sgrna_398738_FOXA1_chr6_100518782_100518783_317	TGTTTTATGGACAAACAAA	FOXA1_chr6_100518782_100518783_317
sgrna_398736_FOXA1_chr6_100518782_100518783_317	CAACTGCTAGTGGTACATG	FOXA1_chr6_100518782_100518783_317
sgrna_398735_FOXA1_chr6_100518782_100518783_317	CAAAGGGGGCAACTGCTAG	FOXA1_chr6_100518782_100518783_317
sgrna_396039_FOXA1_chr6_100518782_100518783_317	CCTTTGCTAGTGTGTGGTG	FOXA1_chr6_100518782_100518783_317
sgrna_398734_FOXA1_chr6_100518782_100518783_317	CACCACACACTAGCAAAGG	FOXA1_chr6_100518782_100518783_317
sgrna_398733_FOXA1_chr6_100518782_100518783_317	ACACCACACACTAGCAAAG	FOXA1_chr6_100518782_100518783_317
sgrna_398732_FOXA1_chr6_100518782_100518783_317	CACACCACACACTAGCAAA	FOXA1_chr6_100518782_100518783_317
sgrna_398731_FOXA1_chr6_100518782_100518783_317	CCACACCACACACTAGCAA	FOXA1_chr6_100518782_100518783_317
sgrna_398747_FOXA1_chr6_100518782_100518783_317	GAAATGAGGATATGAAGAC	FOXA1_chr6_100518782_100518783_317
sgrna_986627_FOXA1_chr7_98469272_98469273_324	CTAAAAACAAACAGCAGGA	FOXA1_chr7_98469272_98469273_324
sgrna_990234_FOXA1_chr7_98469272_98469273_324	AACATCACACACATTTCAG	FOXA1_chr7_98469272_98469273_324
sgrna_986619_FOXA1_chr7_98469272_98469273_324	AGAAGATTTCTTGCAGAAA	FOXA1_chr7_98469272_98469273_324
sgrna_986617_FOXA1_chr7_98469272_98469273_324	TTGCAGAAAGGGTTTGGAA	FOXA1_chr7_98469272_98469273_324
sgrna_986614_FOXA1_chr7_98469272_98469273_324	CAGAAAGGGTTTGGAATGG	FOXA1_chr7_98469272_98469273_324
sgrna_986630_FOXA1_chr7_98469272_98469273_324	CCACAGGCTCACACCATGA	FOXA1_chr7_98469272_98469273_324
sgrna_990233_FOXA1_chr7_98469272_98469273_324	ATTAACAAAGGAGTGGAGA	FOXA1_chr7_98469272_98469273_324
sgrna_990232_FOXA1_chr7_98469272_98469273_324	CTCTACATTAACAAAGGAG	FOXA1_chr7_98469272_98469273_324
sgrna_986633_FOXA1_chr7_98469272_98469273_324	AGAATCAGACACATGGAGC	FOXA1_chr7_98469272_98469273_324
sgrna_990231_FOXA1_chr7_98469272_98469273_324	GTGATCTCTACATTAACAA	FOXA1_chr7_98469272_98469273_324
sgrna_986634_FOXA1_chr7_98469272_98469273_324	GGTTCCAGAATCAGACACA	FOXA1_chr7_98469272_98469273_324
sgrna_990240_FOXA1_chr7_98469272_98469273_324	GTGTCTGATTCTGGAACCC	FOXA1_chr7_98469272_98469273_324
sgrna_1806857_FOXA1_chr9_94972519_94972520_283	ATTAGATTAAAACAAACAC	FOXA1_chr9_94972519_94972520_283
sgrna_1806856_FOXA1_chr9_94972519_94972520_283	ACACAAACACAGTAACTGA	FOXA1_chr9_94972519_94972520_283
sgrna_1810839_FOXA1_chr9_94972519_94972520_283	TAATACTGTTCCTCCCCCA	FOXA1_chr9_94972519_94972520_283
sgrna_1806854_FOXA1_chr9_94972519_94972520_283	ACACAGTAACTGATGGGCA	FOXA1_chr9_94972519_94972520_283
sgrna_1806859_FOXA1_chr9_94972519_94972520_283	GTACTGTGTAGCTCCGTGG	FOXA1_chr9_94972519_94972520_283
sgrna_1806861_FOXA1_chr9_94972519_94972520_283	AAGTACTGTGTAGCTCCGT	FOXA1_chr9_94972519_94972520_283
sgrna_1806852_FOXA1_chr9_94972519_94972520_283	TGGCAGCTGTTACTAACAC	FOXA1_chr9_94972519_94972520_283
sgrna_1806851_FOXA1_chr9_94972519_94972520_283	TTACTAACACTGGAACACC	FOXA1_chr9_94972519_94972520_283
sgrna_1806863_FOXA1_chr9_94972519_94972520_283	TAGATAATAAAGATTGCTG	FOXA1_chr9_94972519_94972520_283
sgrna_1806849_FOXA1_chr9_94972519_94972520_283	CACCAGGCAGCAAGGACAC	FOXA1_chr9_94972519_94972520_283
sgrna_1806848_FOXA1_chr9_94972519_94972520_283	CAGCAAGGACACTGGCATA	FOXA1_chr9_94972519_94972520_283
sgrna_1806846_FOXA1_chr9_94972519_94972520_283	CTGGCATAAGGCGTTCCAC	FOXA1_chr9_94972519_94972520_283
sgrna_1806845_FOXA1_chr9_94972519_94972520_283	TGGCATAAGGCGTTCCACG	FOXA1_chr9_94972519_94972520_283
sgrna_1810837_FOXA1_chr9_94972519_94972520_283	TCCTGGTGAAAGAGCCCCG	FOXA1_chr9_94972519_94972520_283
sgrna_6701594_FOXA1_chr3_66656836_66656837_343	TTACACTGTAAATACCCCA	FOXA1_chr3_66656836_66656837_343
sgrna_6705042_FOXA1_chr3_66656836_66656837_343	AAAGCAAACAGCTGCACCG	FOXA1_chr3_66656836_66656837_343
sgrna_6705041_FOXA1_chr3_66656836_66656837_343	CACCAGGCACAATACCTTG	FOXA1_chr3_66656836_66656837_343
sgrna_6705039_FOXA1_chr3_66656836_66656837_343	TACACCAGGCACAATACCT	FOXA1_chr3_66656836_66656837_343
sgrna_6701595_FOXA1_chr3_66656836_66656837_343	AGGGGGGTTTACTGAGCCT	FOXA1_chr3_66656836_66656837_343
sgrna_6705043_FOXA1_chr3_66656836_66656837_343	CCCCCCTGTCCCCAGACAC	FOXA1_chr3_66656836_66656837_343
sgrna_6701600_FOXA1_chr3_66656836_66656837_343	GGCTCCTGTGTCTGGGGAC	FOXA1_chr3_66656836_66656837_343
sgrna_6701592_FOXA1_chr3_66656836_66656837_343	CATAAATCTGACCCTGACG	FOXA1_chr3_66656836_66656837_343
sgrna_6701591_FOXA1_chr3_66656836_66656837_343	ATAAATCTGACCCTGACGA	FOXA1_chr3_66656836_66656837_343
sgrna_6701605_FOXA1_chr3_66656836_66656837_343	CACACCTGCTAACCCGAGA	FOXA1_chr3_66656836_66656837_343
sgrna_6705048_FOXA1_chr3_66656836_66656837_343	GGTGTGTGTCCTAACTAGG	FOXA1_chr3_66656836_66656837_343
sgrna_6705049_FOXA1_chr3_66656836_66656837_343	GTGTGTCCTAACTAGGAGG	FOXA1_chr3_66656836_66656837_343
sgrna_6705034_FOXA1_chr3_66656836_66656837_343	TGCTCTTATAAAGAAAACA	FOXA1_chr3_66656836_66656837_343
sgrna_6701608_FOXA1_chr3_66656836_66656837_343	GAAAATGTTCAGACATTCG	FOXA1_chr3_66656836_66656837_343
sgrna_6701588_FOXA1_chr3_66656836_66656837_343	GAGCATATTGCCTTGCCCG	FOXA1_chr3_66656836_66656837_343
sgrna_7528090_FOXA1_chr4_119093190_119093191_559	GTGATTCAGGGCAGATTCG	FOXA1_chr4_119093190_119093191_559
sgrna_7528089_FOXA1_chr4_119093190_119093191_559	AAAAGTCAACAGTGATTCA	FOXA1_chr4_119093190_119093191_559
sgrna_7528087_FOXA1_chr4_119093190_119093191_559	AATTTTGTAAACAAAGCTA	FOXA1_chr4_119093190_119093191_559
sgrna_7525278_FOXA1_chr4_119093190_119093191_559	CTCAACACTCAGTCCAGCC	FOXA1_chr4_119093190_119093191_559
sgrna_7528097_FOXA1_chr4_119093190_119093191_559	GCTGGACTGAGTGTTGAGT	FOXA1_chr4_119093190_119093191_559
sgrna_7528098_FOXA1_chr4_119093190_119093191_559	CTGGACTGAGTGTTGAGTG	FOXA1_chr4_119093190_119093191_559
sgrna_7528086_FOXA1_chr4_119093190_119093191_559	GAGTTGTACCATTTATCTG	FOXA1_chr4_119093190_119093191_559
sgrna_7528102_FOXA1_chr4_119093190_119093191_559	GTCAACACTACTCCCTCAG	FOXA1_chr4_119093190_119093191_559
sgrna_7525279_FOXA1_chr4_119093190_119093191_559	TACTTTAGGGGACCACTGA	FOXA1_chr4_119093190_119093191_559
sgrna_7525280_FOXA1_chr4_119093190_119093191_559	TTACTTTAGGGGACCACTG	FOXA1_chr4_119093190_119093191_559
sgrna_7525268_FOXA1_chr4_119093190_119093191_559	TTGAAATGCATACAATTTG	FOXA1_chr4_119093190_119093191_559
sgrna_7525267_FOXA1_chr4_119093190_119093191_559	TGAAATGCATACAATTTGG	FOXA1_chr4_119093190_119093191_559
sgrna_7525285_FOXA1_chr4_119093190_119093191_559	CTCTTTTTAGGGGATGTGA	FOXA1_chr4_119093190_119093191_559
sgrna_1996345_FOXA1_chrX_9789109_9789110_311	TAAATAAAGCCTATTCTCA	FOXA1_chrX_9789109_9789110_311
sgrna_1996344_FOXA1_chrX_9789109_9789110_311	TATTCTCAGGGCCAACGCG	FOXA1_chrX_9789109_9789110_311
sgrna_1996343_FOXA1_chrX_9789109_9789110_311	ATTCTCAGGGCCAACGCGT	FOXA1_chrX_9789109_9789110_311
sgrna_2000053_FOXA1_chrX_9789109_9789110_311	ACGCGTTGGCCCTGAGAAT	FOXA1_chrX_9789109_9789110_311
sgrna_1996342_FOXA1_chrX_9789109_9789110_311	CTCAGGGCCAACGCGTGGG	FOXA1_chrX_9789109_9789110_311
sgrna_2000052_FOXA1_chrX_9789109_9789110_311	CTGTTTTCCTCCCACGCGT	FOXA1_chrX_9789109_9789110_311
sgrna_1996341_FOXA1_chrX_9789109_9789110_311	CAGCTCTCCATGCAAACAC	FOXA1_chrX_9789109_9789110_311
sgrna_1996340_FOXA1_chrX_9789109_9789110_311	CAAACACTGGCAATGCCAG	FOXA1_chrX_9789109_9789110_311
sgrna_2000049_FOXA1_chrX_9789109_9789110_311	TTTAGGGTGGTGTGTTTAG	FOXA1_chrX_9789109_9789110_311
sgrna_2000059_FOXA1_chrX_9789109_9789110_311	GTTTTATGGGCATCCACAG	FOXA1_chrX_9789109_9789110_311
sgrna_2000048_FOXA1_chrX_9789109_9789110_311	AATAGACTGGCCTTTAGGG	FOXA1_chrX_9789109_9789110_311
sgrna_1996349_FOXA1_chrX_9789109_9789110_311	TGATTCTGAACAGCCACTG	FOXA1_chrX_9789109_9789110_311
sgrna_1996338_FOXA1_chrX_9789109_9789110_311	AAGAATCCTTTAAGAGCAA	FOXA1_chrX_9789109_9789110_311
sgrna_3769601_FOXA1_chr13_73451588_73451589_333	CACTATGCACTGAACATGC	FOXA1_chr13_73451588_73451589_333
sgrna_3769600_FOXA1_chr13_73451588_73451589_333	TTTAGAGTCAATAAGATAA	FOXA1_chr13_73451588_73451589_333
sgrna_3769604_FOXA1_chr13_73451588_73451589_333	TCAATAGTATCCCAAACAA	FOXA1_chr13_73451588_73451589_333
sgrna_3769605_FOXA1_chr13_73451588_73451589_333	CAATAGTATCCCAAACAAT	FOXA1_chr13_73451588_73451589_333
sgrna_3769599_FOXA1_chr13_73451588_73451589_333	CAGGCTAAACAGAAGAGAA	FOXA1_chr13_73451588_73451589_333
sgrna_3769606_FOXA1_chr13_73451588_73451589_333	CCAGTGAACTTTCTTATGA	FOXA1_chr13_73451588_73451589_333
sgrna_3766811_FOXA1_chr13_73451588_73451589_333	TTCATAAGAAAGTTCACTG	FOXA1_chr13_73451588_73451589_333
sgrna_3769597_FOXA1_chr13_73451588_73451589_333	ACATTTGGAGACTGGGAAA	FOXA1_chr13_73451588_73451589_333
sgrna_3769596_FOXA1_chr13_73451588_73451589_333	CACATTTGGAGACTGGGAA	FOXA1_chr13_73451588_73451589_333
sgrna_3769607_FOXA1_chr13_73451588_73451589_333	ATACAGTGACTTATTCAAA	FOXA1_chr13_73451588_73451589_333
sgrna_3766803_FOXA1_chr13_73451588_73451589_333	GTGCTTTCTGAATTCCCAG	FOXA1_chr13_73451588_73451589_333
sgrna_3769609_FOXA1_chr13_73451588_73451589_333	GTCAGAGTCAGGTTCAGCT	FOXA1_chr13_73451588_73451589_333
sgrna_5132333_FOXA1_chr1_154539733_154539734_343	TGTGATGTTTACATTCCAG	FOXA1_chr1_154539733_154539734_343
sgrna_5127935_FOXA1_chr1_154539733_154539734_343	ACAATTACCTTGATCGTGG	FOXA1_chr1_154539733_154539734_343
sgrna_5127937_FOXA1_chr1_154539733_154539734_343	TGTTTGTCTCTTTTACCAC	FOXA1_chr1_154539733_154539734_343
sgrna_5127934_FOXA1_chr1_154539733_154539734_343	TGATCGTGGAGGTAACACC	FOXA1_chr1_154539733_154539734_343
sgrna_5127933_FOXA1_chr1_154539733_154539734_343	GATCGTGGAGGTAACACCA	FOXA1_chr1_154539733_154539734_343
sgrna_5127932_FOXA1_chr1_154539733_154539734_343	GGAGGTAACACCAGGGCCT	FOXA1_chr1_154539733_154539734_343
sgrna_5132331_FOXA1_chr1_154539733_154539734_343	CCAGGCATTTCCTAGGCCC	FOXA1_chr1_154539733_154539734_343
sgrna_5132334_FOXA1_chr1_154539733_154539734_343	CCAGATAATGAGTAGCAGC	FOXA1_chr1_154539733_154539734_343
sgrna_5132329_FOXA1_chr1_154539733_154539734_343	TGAGAGCTTAATATGCACC	FOXA1_chr1_154539733_154539734_343
sgrna_5132335_FOXA1_chr1_154539733_154539734_343	TGATGTGATGAAGAGTGAG	FOXA1_chr1_154539733_154539734_343
sgrna_5132336_FOXA1_chr1_154539733_154539734_343	GAGAGGTCACTTCTTTAGA	FOXA1_chr1_154539733_154539734_343
sgrna_5127928_FOXA1_chr1_154539733_154539734_343	CAAATAAGAAATGACCTAG	FOXA1_chr1_154539733_154539734_343
sgrna_5127927_FOXA1_chr1_154539733_154539734_343	TAAGAAATGACCTAGGGGC	FOXA1_chr1_154539733_154539734_343
sgrna_5127926_FOXA1_chr1_154539733_154539734_343	AAGAAATGACCTAGGGGCT	FOXA1_chr1_154539733_154539734_343
sgrna_5132340_FOXA1_chr1_154539733_154539734_343	TCTTTAGATGGTTCTTAGG	FOXA1_chr1_154539733_154539734_343
sgrna_5132341_FOXA1_chr1_154539733_154539734_343	CTTTAGATGGTTCTTAGGG	FOXA1_chr1_154539733_154539734_343
sgrna_5127925_FOXA1_chr1_154539733_154539734_343	ACCTAGGGGCTGGGTACTG	FOXA1_chr1_154539733_154539734_343
sgrna_1205186_FOXA1_chr8_29561244_29561245_357	CATTCTTATTTGCACAGAG	FOXA1_chr8_29561244_29561245_357
sgrna_1202032_FOXA1_chr8_29561244_29561245_357	CTCTGTATACAAATAAACC	FOXA1_chr8_29561244_29561245_357
sgrna_1205192_FOXA1_chr8_29561244_29561245_357	GTTTGGAATTTGCAAAGCC	FOXA1_chr8_29561244_29561245_357
sgrna_1202027_FOXA1_chr8_29561244_29561245_357	TTGACCAAAACTCCTGTCC	FOXA1_chr8_29561244_29561245_357
sgrna_1202025_FOXA1_chr8_29561244_29561245_357	GACCAAAACTCCTGTCCAG	FOXA1_chr8_29561244_29561245_357
sgrna_1202033_FOXA1_chr8_29561244_29561245_357	AACAAGGAAATATTCAACC	FOXA1_chr8_29561244_29561245_357
sgrna_1205193_FOXA1_chr8_29561244_29561245_357	TATTTCCTTGTTTCATCAG	FOXA1_chr8_29561244_29561245_357
sgrna_1202035_FOXA1_chr8_29561244_29561245_357	CAATGCCACTGATGAAACA	FOXA1_chr8_29561244_29561245_357
sgrna_1202019_FOXA1_chr8_29561244_29561245_357	TTGACCACAGTTTTCTGGG	FOXA1_chr8_29561244_29561245_357
sgrna_1205182_FOXA1_chr8_29561244_29561245_357	CCCAGAAAACTGTGGTCAA	FOXA1_chr8_29561244_29561245_357
sgrna_1202036_FOXA1_chr8_29561244_29561245_357	TAAAAACTGGTACACCAAT	FOXA1_chr8_29561244_29561245_357
sgrna_1202037_FOXA1_chr8_29561244_29561245_357	TTAAAAACTGGTACACCAA	FOXA1_chr8_29561244_29561245_357
sgrna_1205181_FOXA1_chr8_29561244_29561245_357	CTGACCTCCCAGAAAACTG	FOXA1_chr8_29561244_29561245_357
sgrna_1202038_FOXA1_chr8_29561244_29561245_357	ATATGCAAGTTTTAAAAAC	FOXA1_chr8_29561244_29561245_357
sgrna_1205196_FOXA1_chr8_29561244_29561245_357	TAAAACTTGCATATAGGAG	FOXA1_chr8_29561244_29561245_357
sgrna_1202018_FOXA1_chr8_29561244_29561245_357	CAGCAGCATCCCAACACCT	FOXA1_chr8_29561244_29561245_357
sgrna_5959193_FOXA1_chr20_8981727_8981728_328	AACTAGAAGTAATAAACAG	FOXA1_chr20_8981727_8981728_328
sgrna_5962224_FOXA1_chr20_8981727_8981728_328	CCTATGAGAGATGGGCAGT	FOXA1_chr20_8981727_8981728_328
sgrna_5962223_FOXA1_chr20_8981727_8981728_328	CCCTATGAGAGATGGGCAG	FOXA1_chr20_8981727_8981728_328
sgrna_5962221_FOXA1_chr20_8981727_8981728_328	TCTCTATCCCTATGAGAGA	FOXA1_chr20_8981727_8981728_328
sgrna_5962225_FOXA1_chr20_8981727_8981728_328	GCACTTGCCAGTTATGAAC	FOXA1_chr20_8981727_8981728_328
sgrna_5959190_FOXA1_chr20_8981727_8981728_328	GAGAGTGTTGACTCTTTAG	FOXA1_chr20_8981727_8981728_328
sgrna_5962226_FOXA1_chr20_8981727_8981728_328	TATGAACTGGCTAGCCTGC	FOXA1_chr20_8981727_8981728_328
sgrna_5959188_FOXA1_chr20_8981727_8981728_328	TTTAGTGGTATGTAGAACA	FOXA1_chr20_8981727_8981728_328
sgrna_5959195_FOXA1_chr20_8981727_8981728_328	TTCAGCAAGGCATGCCTGC	FOXA1_chr20_8981727_8981728_328
sgrna_5959187_FOXA1_chr20_8981727_8981728_328	ACAGGGCCAAACAGAACAC	FOXA1_chr20_8981727_8981728_328
sgrna_5959196_FOXA1_chr20_8981727_8981728_328	ATTTCTGTTGCTTTCAGCA	FOXA1_chr20_8981727_8981728_328
sgrna_5959182_FOXA1_chr20_8981727_8981728_328	GTCTTGGGAATTGGGCCCA	FOXA1_chr20_8981727_8981728_328
sgrna_5962219_FOXA1_chr20_8981727_8981728_328	TGGGCCCAATTCCCAAGAC	FOXA1_chr20_8981727_8981728_328
sgrna_5959181_FOXA1_chr20_8981727_8981728_328	GGGAATTGGGCCCATGGCT	FOXA1_chr20_8981727_8981728_328
sgrna_5962227_FOXA1_chr20_8981727_8981728_328	ACTTGCAACGAATTGTCAG	FOXA1_chr20_8981727_8981728_328
sgrna_5962228_FOXA1_chr20_8981727_8981728_328	CTTGCAACGAATTGTCAGT	FOXA1_chr20_8981727_8981728_328
sgrna_5962218_FOXA1_chr20_8981727_8981728_328	AATCCGAAGACCTAGCCAT	FOXA1_chr20_8981727_8981728_328
sgrna_5962217_FOXA1_chr20_8981727_8981728_328	GAATCCGAAGACCTAGCCA	FOXA1_chr20_8981727_8981728_328
sgrna_5962231_FOXA1_chr20_8981727_8981728_328	ATCCTATTTAGGTGCAAGA	FOXA1_chr20_8981727_8981728_328
sgrna_5959179_FOXA1_chr20_8981727_8981728_328	TTTCTGCAAATATCTGCCC	FOXA1_chr20_8981727_8981728_328
sgrna_4501391_FOXA1_chr16_8172629_8172630_284	CATTTTGCAAACAGCCCAC	FOXA1_chr16_8172629_8172630_284
sgrna_4498087_FOXA1_chr16_8172629_8172630_284	CTGTGGGCTGTTTGCAAAA	FOXA1_chr16_8172629_8172630_284
sgrna_4498088_FOXA1_chr16_8172629_8172630_284	GGTTATTTAATGTACCTGT	FOXA1_chr16_8172629_8172630_284
sgrna_4498089_FOXA1_chr16_8172629_8172630_284	GGGTTATTTAATGTACCTG	FOXA1_chr16_8172629_8172630_284
sgrna_4501392_FOXA1_chr16_8172629_8172630_284	TAAATAACCCATTTCATGA	FOXA1_chr16_8172629_8172630_284
sgrna_4501390_FOXA1_chr16_8172629_8172630_284	TTGATGTTTACAAAAAGGG	FOXA1_chr16_8172629_8172630_284
sgrna_4498085_FOXA1_chr16_8172629_8172630_284	CCTTTTTGTAAACATCAAG	FOXA1_chr16_8172629_8172630_284
sgrna_4498084_FOXA1_chr16_8172629_8172630_284	CTTTTTGTAAACATCAAGT	FOXA1_chr16_8172629_8172630_284
sgrna_4501388_FOXA1_chr16_8172629_8172630_284	CCACTTGATGTTTACAAAA	FOXA1_chr16_8172629_8172630_284
sgrna_4498091_FOXA1_chr16_8172629_8172630_284	CCAGATGTCCATCATGAAA	FOXA1_chr16_8172629_8172630_284
sgrna_4501394_FOXA1_chr16_8172629_8172630_284	TCCTCAAACCTGCCAAAAG	FOXA1_chr16_8172629_8172630_284
sgrna_4501395_FOXA1_chr16_8172629_8172630_284	AAACCTGCCAAAAGTGGCT	FOXA1_chr16_8172629_8172630_284
sgrna_4501397_FOXA1_chr16_8172629_8172630_284	CCGCCTTCCAACTTTATGA	FOXA1_chr16_8172629_8172630_284
sgrna_4498083_FOXA1_chr16_8172629_8172630_284	GAGTATTAAGTGCACATAA	FOXA1_chr16_8172629_8172630_284
sgrna_4498095_FOXA1_chr16_8172629_8172630_284	CCATCATAAAGTTGGAAGG	FOXA1_chr16_8172629_8172630_284
sgrna_4498096_FOXA1_chr16_8172629_8172630_284	TCTCCATCATAAAGTTGGA	FOXA1_chr16_8172629_8172630_284
sgrna_4501398_FOXA1_chr16_8172629_8172630_284	CCAACTTTATGATGGAGAA	FOXA1_chr16_8172629_8172630_284
sgrna_4501399_FOXA1_chr16_8172629_8172630_284	ACCATCACTCAGCAAAGCG	FOXA1_chr16_8172629_8172630_284
sgrna_4501403_FOXA1_chr16_8172629_8172630_284	AGCAAAGCGTGGCAGGTTG	FOXA1_chr16_8172629_8172630_284
sgrna_595463_FOXA1_chr6_161342245_161342246_362	GACAGGAATAAACATGCAT	FOXA1_chr6_161342245_161342246_362
sgrna_592471_FOXA1_chr6_161342245_161342246_362	TGTTTATTCCTGTCCCTGA	FOXA1_chr6_161342245_161342246_362
sgrna_595464_FOXA1_chr6_161342245_161342246_362	TTTGCCGTATCTATGAAGC	FOXA1_chr6_161342245_161342246_362
sgrna_595461_FOXA1_chr6_161342245_161342246_362	CAGTGTCACCATCAGGGAC	FOXA1_chr6_161342245_161342246_362
sgrna_592473_FOXA1_chr6_161342245_161342246_362	CAGACCTGCTTCATAGATA	FOXA1_chr6_161342245_161342246_362
sgrna_595467_FOXA1_chr6_161342245_161342246_362	AAGCAGGTCTGGGAACCAT	FOXA1_chr6_161342245_161342246_362
sgrna_592467_FOXA1_chr6_161342245_161342246_362	TGCAAAGTTCGCCATGCCA	FOXA1_chr6_161342245_161342246_362
sgrna_592465_FOXA1_chr6_161342245_161342246_362	CCATGCCATGGTCATGCAA	FOXA1_chr6_161342245_161342246_362
sgrna_595457_FOXA1_chr6_161342245_161342246_362	CCCTTGCATGACCATGGCA	FOXA1_chr6_161342245_161342246_362
sgrna_595456_FOXA1_chr6_161342245_161342246_362	TCGTTCCCTTGCATGACCA	FOXA1_chr6_161342245_161342246_362
sgrna_595470_FOXA1_chr6_161342245_161342246_362	CAATCATGATTCTCCTAAG	FOXA1_chr6_161342245_161342246_362
sgrna_595472_FOXA1_chr6_161342245_161342246_362	CCTAAGGGGTTGAATGAGG	FOXA1_chr6_161342245_161342246_362
sgrna_5777967_FOXA1_chr1_175521387_175521388_317	TTCCTCTCAAGTAAACATG	FOXA1_chr1_175521387_175521388_317
sgrna_5774061_FOXA1_chr1_175521387_175521388_317	CCTCAGTAATCACAAAGTG	FOXA1_chr1_175521387_175521388_317
sgrna_5777965_FOXA1_chr1_175521387_175521388_317	TTGTCAATGGTCACTCTGA	FOXA1_chr1_175521387_175521388_317
sgrna_5777969_FOXA1_chr1_175521387_175521388_317	TGAGGCAACAAAACCCGAC	FOXA1_chr1_175521387_175521388_317
sgrna_5774059_FOXA1_chr1_175521387_175521388_317	TTCTCGTATGACTAACAAT	FOXA1_chr1_175521387_175521388_317
sgrna_5774065_FOXA1_chr1_175521387_175521388_317	GAGGCCGAAAATATTTCTG	FOXA1_chr1_175521387_175521388_317
sgrna_5774057_FOXA1_chr1_175521387_175521388_317	AGCTCCACAACAAATGAGA	FOXA1_chr1_175521387_175521388_317
sgrna_5777976_FOXA1_chr1_175521387_175521388_317	AATTGTTGGTCTTTGGCCA	FOXA1_chr1_175521387_175521388_317
sgrna_5774055_FOXA1_chr1_175521387_175521388_317	AGATGGCTTCATTAGCTGG	FOXA1_chr1_175521387_175521388_317
sgrna_5777977_FOXA1_chr1_175521387_175521388_317	CTTTGGCCAAGGCAATCCA	FOXA1_chr1_175521387_175521388_317
sgrna_5774053_FOXA1_chr1_175521387_175521388_317	ATTAGCTGGAGGTTCTAGG	FOXA1_chr1_175521387_175521388_317
sgrna_5777978_FOXA1_chr1_175521387_175521388_317	TTTGGCCAAGGCAATCCAA	FOXA1_chr1_175521387_175521388_317
sgrna_5777979_FOXA1_chr1_175521387_175521388_317	GCCAAGGCAATCCAAGGGT	FOXA1_chr1_175521387_175521388_317
sgrna_5777980_FOXA1_chr1_175521387_175521388_317	GCAATCCAAGGGTTGGCAC	FOXA1_chr1_175521387_175521388_317
sgrna_4707923_FOXA1_chr16_87231442_87231443_283	TTTGAATCATTTCCAAGAG	FOXA1_chr16_87231442_87231443_283
sgrna_4703033_FOXA1_chr16_87231442_87231443_283	AGTTGATCACTGGCAAGGC	FOXA1_chr16_87231442_87231443_283
sgrna_4703034_FOXA1_chr16_87231442_87231443_283	CAGGAGTTGATCACTGGCA	FOXA1_chr16_87231442_87231443_283
sgrna_4703035_FOXA1_chr16_87231442_87231443_283	TTGGACAGGAGTTGATCAC	FOXA1_chr16_87231442_87231443_283
sgrna_4703036_FOXA1_chr16_87231442_87231443_283	GGGTGAAACAGGATTGGAC	FOXA1_chr16_87231442_87231443_283
sgrna_4703037_FOXA1_chr16_87231442_87231443_283	CGTAGGGGTGAAACAGGAT	FOXA1_chr16_87231442_87231443_283
sgrna_4707921_FOXA1_chr16_87231442_87231443_283	AGACAGTGGTTACCTGAAA	FOXA1_chr16_87231442_87231443_283
sgrna_4703039_FOXA1_chr16_87231442_87231443_283	ATCTGGGTGGATAGCGTAG	FOXA1_chr16_87231442_87231443_283
sgrna_4703040_FOXA1_chr16_87231442_87231443_283	AATCTGGGTGGATAGCGTA	FOXA1_chr16_87231442_87231443_283
sgrna_4703041_FOXA1_chr16_87231442_87231443_283	TAATCTGGGTGGATAGCGT	FOXA1_chr16_87231442_87231443_283
sgrna_4707919_FOXA1_chr16_87231442_87231443_283	ACATCAAACTCTTAGACAG	FOXA1_chr16_87231442_87231443_283
sgrna_4703042_FOXA1_chr16_87231442_87231443_283	AGTGGCACCGTAATCTGGG	FOXA1_chr16_87231442_87231443_283
sgrna_602246_FOXA1_chr6_165834780_165834781_303	GGATGTTTGAAGAGTGGCC	FOXA1_chr6_165834780_165834781_303
sgrna_602245_FOXA1_chr6_165834780_165834781_303	ACAGGGGATGTTTGAAGAG	FOXA1_chr6_165834780_165834781_303
sgrna_602250_FOXA1_chr6_165834780_165834781_303	TTGTGCCAGCTGGCAGGGA	FOXA1_chr6_165834780_165834781_303
sgrna_602244_FOXA1_chr6_165834780_165834781_303	ACAGAGACAGAGTCAACAG	FOXA1_chr6_165834780_165834781_303
sgrna_598785_FOXA1_chr6_165834780_165834781_303	GGCTGCCTTCCCTGCCAGC	FOXA1_chr6_165834780_165834781_303
sgrna_598786_FOXA1_chr6_165834780_165834781_303	TACTTGTCATGGCTCCACG	FOXA1_chr6_165834780_165834781_303
sgrna_598787_FOXA1_chr6_165834780_165834781_303	TAGGAACTGGTACTTGTCA	FOXA1_chr6_165834780_165834781_303
sgrna_602252_FOXA1_chr6_165834780_165834781_303	CAGTTCCTACAAACTCCTA	FOXA1_chr6_165834780_165834781_303
sgrna_598788_FOXA1_chr6_165834780_165834781_303	CGTAGGAGTTTGTAGGAAC	FOXA1_chr6_165834780_165834781_303
sgrna_602241_FOXA1_chr6_165834780_165834781_303	GACTCCAGGTGAACAAGAG	FOXA1_chr6_165834780_165834781_303
sgrna_602254_FOXA1_chr6_165834780_165834781_303	AAACTCCTACGGCAGAGCT	FOXA1_chr6_165834780_165834781_303
sgrna_602255_FOXA1_chr6_165834780_165834781_303	AACTCCTACGGCAGAGCTG	FOXA1_chr6_165834780_165834781_303
sgrna_602240_FOXA1_chr6_165834780_165834781_303	TTCTGGAGGCAGCGACTCC	FOXA1_chr6_165834780_165834781_303
sgrna_598780_FOXA1_chr6_165834780_165834781_303	AGAGCCAAGACCAGCCACG	FOXA1_chr6_165834780_165834781_303
sgrna_602257_FOXA1_chr6_165834780_165834781_303	GAGAGGAGTTAGCTTCCTT	FOXA1_chr6_165834780_165834781_303
sgrna_598777_FOXA1_chr6_165834780_165834781_303	GCCACGTGGTGCTGAATAG	FOXA1_chr6_165834780_165834781_303
sgrna_602235_FOXA1_chr6_165834780_165834781_303	TCCCCTATTCAGCACCACG	FOXA1_chr6_165834780_165834781_303
sgrna_602258_FOXA1_chr6_165834780_165834781_303	TTCGGCTCAGTGCACCAGC	FOXA1_chr6_165834780_165834781_303
sgrna_598791_FOXA1_chr6_165834780_165834781_303	TGCTGGTGCACTGAGCCGA	FOXA1_chr6_165834780_165834781_303
sgrna_598774_FOXA1_chr6_165834780_165834781_303	GGAGGGATCCATTGTGCTG	FOXA1_chr6_165834780_165834781_303
sgrna_7003070_FOXA1_chr3_159045457_159045458_359	GATGATGTTGACAGAGCCA	FOXA1_chr3_159045457_159045458_359
sgrna_7003069_FOXA1_chr3_159045457_159045458_359	ATGATGTTGACAGAGCCAT	FOXA1_chr3_159045457_159045458_359
sgrna_7005921_FOXA1_chr3_159045457_159045458_359	GGTTTTATCACAGTACCCA	FOXA1_chr3_159045457_159045458_359
sgrna_7003068_FOXA1_chr3_159045457_159045458_359	ACCACCCAGCCTCTTGCCC	FOXA1_chr3_159045457_159045458_359
sgrna_7003067_FOXA1_chr3_159045457_159045458_359	CCACCCAGCCTCTTGCCCA	FOXA1_chr3_159045457_159045458_359
sgrna_7003066_FOXA1_chr3_159045457_159045458_359	CACCCAGCCTCTTGCCCAG	FOXA1_chr3_159045457_159045458_359
sgrna_7005918_FOXA1_chr3_159045457_159045458_359	TATCCCCTGGGCAAGAGGC	FOXA1_chr3_159045457_159045458_359
sgrna_7005917_FOXA1_chr3_159045457_159045458_359	TATATATCCCCTGGGCAAG	FOXA1_chr3_159045457_159045458_359
sgrna_7003072_FOXA1_chr3_159045457_159045458_359	TCCTAAGCAGTCTGGGCAC	FOXA1_chr3_159045457_159045458_359
sgrna_7005915_FOXA1_chr3_159045457_159045458_359	GTTTAGATTATATATCCCC	FOXA1_chr3_159045457_159045458_359
sgrna_7003063_FOXA1_chr3_159045457_159045458_359	TTCAGATTTCAGACTCCCT	FOXA1_chr3_159045457_159045458_359
sgrna_7003061_FOXA1_chr3_159045457_159045458_359	TGGGAAATCTTCATTAGGA	FOXA1_chr3_159045457_159045458_359
sgrna_971447_FOXA1_chr7_91596642_91596643_289	ATAGGTATCTTATTTACTG	FOXA1_chr7_91596642_91596643_289
sgrna_971448_FOXA1_chr7_91596642_91596643_289	TTACTGAGGAGACTTCCCC	FOXA1_chr7_91596642_91596643_289
sgrna_971445_FOXA1_chr7_91596642_91596643_289	TTTCAGGATGTTTACACAT	FOXA1_chr7_91596642_91596643_289
sgrna_971444_FOXA1_chr7_91596642_91596643_289	GTTTCAGGATGTTTACACA	FOXA1_chr7_91596642_91596643_289
sgrna_968721_FOXA1_chr7_91596642_91596643_289	AAGTGCAATAAAGCTCCTG	FOXA1_chr7_91596642_91596643_289
sgrna_968720_FOXA1_chr7_91596642_91596643_289	TTAATGCTCATTTGAGAAG	FOXA1_chr7_91596642_91596643_289
sgrna_971450_FOXA1_chr7_91596642_91596643_289	CGGCCTTTAAATCTGCAGA	FOXA1_chr7_91596642_91596643_289
sgrna_968725_FOXA1_chr7_91596642_91596643_289	GACGCAAAAACTCAGGAAA	FOXA1_chr7_91596642_91596643_289
sgrna_968726_FOXA1_chr7_91596642_91596643_289	TCAGCAGACGCAAAAACTC	FOXA1_chr7_91596642_91596643_289
sgrna_971438_FOXA1_chr7_91596642_91596643_289	GGCTCAAGACTTCAAGGTG	FOXA1_chr7_91596642_91596643_289
sgrna_968727_FOXA1_chr7_91596642_91596643_289	TGCATTCTTGAAGAGCAAA	FOXA1_chr7_91596642_91596643_289
sgrna_968728_FOXA1_chr7_91596642_91596643_289	ATGCATTCTTGAAGAGCAA	FOXA1_chr7_91596642_91596643_289
sgrna_971436_FOXA1_chr7_91596642_91596643_289	CAGGGAGGAAGTCAGTGCT	FOXA1_chr7_91596642_91596643_289
sgrna_83771_FOXA1_chr1_229412314_229412315_282	GCAATGGCACAATCGCGGC	FOXA1_chr1_229412314_229412315_282
sgrna_83762_FOXA1_chr1_229412314_229412315_282	GCATGTGTGAAATGTGCAG	FOXA1_chr1_229412314_229412315_282
sgrna_80391_FOXA1_chr1_229412314_229412315_282	CATTTCACACATGCTACAA	FOXA1_chr1_229412314_229412315_282
sgrna_80390_FOXA1_chr1_229412314_229412315_282	TTCACACATGCTACAAAGG	FOXA1_chr1_229412314_229412315_282
sgrna_80389_FOXA1_chr1_229412314_229412315_282	TCACACATGCTACAAAGGA	FOXA1_chr1_229412314_229412315_282
sgrna_80388_FOXA1_chr1_229412314_229412315_282	CACACATGCTACAAAGGAG	FOXA1_chr1_229412314_229412315_282
sgrna_80387_FOXA1_chr1_229412314_229412315_282	ATGCTACAAAGGAGGGGTG	FOXA1_chr1_229412314_229412315_282
sgrna_80384_FOXA1_chr1_229412314_229412315_282	GACAGCATTGACCAATCCT	FOXA1_chr1_229412314_229412315_282
sgrna_80381_FOXA1_chr1_229412314_229412315_282	ACCAATCCTCGGTCAGGAA	FOXA1_chr1_229412314_229412315_282
sgrna_83760_FOXA1_chr1_229412314_229412315_282	TGGAAGCCCTTCCTGACCG	FOXA1_chr1_229412314_229412315_282
sgrna_80380_FOXA1_chr1_229412314_229412315_282	GAGCAAGTGCAGCTCTGAA	FOXA1_chr1_229412314_229412315_282
sgrna_80379_FOXA1_chr1_229412314_229412315_282	AAGTGCAGCTCTGAAAGGC	FOXA1_chr1_229412314_229412315_282
sgrna_80378_FOXA1_chr1_229412314_229412315_282	AGGTTGAACACCTCTAGCA	FOXA1_chr1_229412314_229412315_282
sgrna_595787_FOXA1_chr6_161550462_161550463_256	TCAACATCTATGCAAAAGA	FOXA1_chr6_161550462_161550463_256
sgrna_595788_FOXA1_chr6_161550462_161550463_256	TCTATGCAAAAGATGGCAC	FOXA1_chr6_161550462_161550463_256
sgrna_592740_FOXA1_chr6_161550462_161550463_256	CTGCTTCCTGCCTACACCC	FOXA1_chr6_161550462_161550463_256
sgrna_595789_FOXA1_chr6_161550462_161550463_256	AGATGGCACTGGCTTGAAC	FOXA1_chr6_161550462_161550463_256
sgrna_595790_FOXA1_chr6_161550462_161550463_256	GATGGCACTGGCTTGAACC	FOXA1_chr6_161550462_161550463_256
sgrna_595791_FOXA1_chr6_161550462_161550463_256	GCACTGGCTTGAACCGGGA	FOXA1_chr6_161550462_161550463_256
sgrna_592739_FOXA1_chr6_161550462_161550463_256	CTACACCCTGGCCCTCCAG	FOXA1_chr6_161550462_161550463_256
sgrna_592738_FOXA1_chr6_161550462_161550463_256	TACACCCTGGCCCTCCAGA	FOXA1_chr6_161550462_161550463_256
sgrna_595783_FOXA1_chr6_161550462_161550463_256	AATACCCTCTGGAGGGCCA	FOXA1_chr6_161550462_161550463_256
sgrna_595781_FOXA1_chr6_161550462_161550463_256	GTTCGGAATACCCTCTGGA	FOXA1_chr6_161550462_161550463_256
sgrna_595780_FOXA1_chr6_161550462_161550463_256	TGTTCGGAATACCCTCTGG	FOXA1_chr6_161550462_161550463_256
sgrna_595779_FOXA1_chr6_161550462_161550463_256	CTATGTTCGGAATACCCTC	FOXA1_chr6_161550462_161550463_256
sgrna_592737_FOXA1_chr6_161550462_161550463_256	TATTCCGAACATAGCAGCC	FOXA1_chr6_161550462_161550463_256
sgrna_592736_FOXA1_chr6_161550462_161550463_256	TCCGAACATAGCAGCCAGG	FOXA1_chr6_161550462_161550463_256
sgrna_595777_FOXA1_chr6_161550462_161550463_256	TATTTTAAAGACATCCACC	FOXA1_chr6_161550462_161550463_256
sgrna_592735_FOXA1_chr6_161550462_161550463_256	CAGCCTCAGAGTTCTGCAG	FOXA1_chr6_161550462_161550463_256
sgrna_595776_FOXA1_chr6_161550462_161550463_256	CTGCAGAACTCTGAGGCTG	FOXA1_chr6_161550462_161550463_256
sgrna_595775_FOXA1_chr6_161550462_161550463_256	GAACCACTGCAGAACTCTG	FOXA1_chr6_161550462_161550463_256
sgrna_595803_FOXA1_chr6_161550462_161550463_256	CCTGGTGTGAGAGGAAAAG	FOXA1_chr6_161550462_161550463_256
sgrna_6903729_FOXA1_chr3_136989953_136989954_273	CGCTGGTACAAACCTCCTG	FOXA1_chr3_136989953_136989954_273
sgrna_6903730_FOXA1_chr3_136989953_136989954_273	GCTGGTACAAACCTCCTGA	FOXA1_chr3_136989953_136989954_273
sgrna_6900862_FOXA1_chr3_136989953_136989954_273	CAAGACACACACCCTCAGG	FOXA1_chr3_136989953_136989954_273
sgrna_6903728_FOXA1_chr3_136989953_136989954_273	TTTCAAAAGCACACAACGC	FOXA1_chr3_136989953_136989954_273
sgrna_6900864_FOXA1_chr3_136989953_136989954_273	TTACTCATAAGCCAACTCC	FOXA1_chr3_136989953_136989954_273
sgrna_6903725_FOXA1_chr3_136989953_136989954_273	CATCTCCTCAGCCACTTAG	FOXA1_chr3_136989953_136989954_273
sgrna_6900859_FOXA1_chr3_136989953_136989954_273	CTGAGGAGATGAGCTGATG	FOXA1_chr3_136989953_136989954_273
sgrna_6903740_FOXA1_chr3_136989953_136989954_273	AACCCATCTAACTATGAGC	FOXA1_chr3_136989953_136989954_273
sgrna_6903741_FOXA1_chr3_136989953_136989954_273	CCATCTAACTATGAGCAGG	FOXA1_chr3_136989953_136989954_273
sgrna_6903742_FOXA1_chr3_136989953_136989954_273	CATCTAACTATGAGCAGGT	FOXA1_chr3_136989953_136989954_273
sgrna_6903743_FOXA1_chr3_136989953_136989954_273	TGGGCCATGCAGAATGCTC	FOXA1_chr3_136989953_136989954_273
sgrna_6903744_FOXA1_chr3_136989953_136989954_273	GCCATGCAGAATGCTCAGG	FOXA1_chr3_136989953_136989954_273
sgrna_6900856_FOXA1_chr3_136989953_136989954_273	AGGCATTGAAAAGATATTG	FOXA1_chr3_136989953_136989954_273
sgrna_6903745_FOXA1_chr3_136989953_136989954_273	CCATGCAGAATGCTCAGGT	FOXA1_chr3_136989953_136989954_273
sgrna_6903748_FOXA1_chr3_136989953_136989954_273	GGGGTGCTGCCCTCCCCAT	FOXA1_chr3_136989953_136989954_273
sgrna_6900853_FOXA1_chr3_136989953_136989954_273	TATGTTAGAGTTTAGGGTA	FOXA1_chr3_136989953_136989954_273
sgrna_6900850_FOXA1_chr3_136989953_136989954_273	GTTAGAGTTTAGGGTAAGG	FOXA1_chr3_136989953_136989954_273
sgrna_6900869_FOXA1_chr3_136989953_136989954_273	TAGCACCCTTCCCATGGGG	FOXA1_chr3_136989953_136989954_273
sgrna_6900870_FOXA1_chr3_136989953_136989954_273	CTGTAGCACCCTTCCCATG	FOXA1_chr3_136989953_136989954_273
sgrna_6900871_FOXA1_chr3_136989953_136989954_273	GCTGTAGCACCCTTCCCAT	FOXA1_chr3_136989953_136989954_273
sgrna_3665341_FOXA1_chr13_32985131_32985132_336	ACTGCCCTGAGGCTATCCA	FOXA1_chr13_32985131_32985132_336
sgrna_3662258_FOXA1_chr13_32985131_32985132_336	CTGGATAGCCTCAGGGCAG	FOXA1_chr13_32985131_32985132_336
sgrna_3662260_FOXA1_chr13_32985131_32985132_336	ATCTTCCCTGGATAGCCTC	FOXA1_chr13_32985131_32985132_336
sgrna_3665342_FOXA1_chr13_32985131_32985132_336	GGCTATCCAGGGAAGATGA	FOXA1_chr13_32985131_32985132_336
sgrna_3665345_FOXA1_chr13_32985131_32985132_336	TACACAAATGGCACGTCAG	FOXA1_chr13_32985131_32985132_336
sgrna_3662255_FOXA1_chr13_32985131_32985132_336	TGGCACTGTGACAGGCCCA	FOXA1_chr13_32985131_32985132_336
sgrna_3665346_FOXA1_chr13_32985131_32985132_336	GTGCTGTGTACATGAAAGC	FOXA1_chr13_32985131_32985132_336
sgrna_3665336_FOXA1_chr13_32985131_32985132_336	TGCTCATCACAGTATCCTT	FOXA1_chr13_32985131_32985132_336
sgrna_3665332_FOXA1_chr13_32985131_32985132_336	GTAGGTTTCGCCAGGGCAC	FOXA1_chr13_32985131_32985132_336
sgrna_3665331_FOXA1_chr13_32985131_32985132_336	TGGTCGGTAGGTTTCGCCA	FOXA1_chr13_32985131_32985132_336
sgrna_3662253_FOXA1_chr13_32985131_32985132_336	GGCGAAACCTACCGACCAA	FOXA1_chr13_32985131_32985132_336
sgrna_3665330_FOXA1_chr13_32985131_32985132_336	TTGGTCGGTAGGTTTCGCC	FOXA1_chr13_32985131_32985132_336
sgrna_2134297_FOXA1_chrX_70525887_70525888_259	CGGTGAGTCAACAACATGA	FOXA1_chrX_70525887_70525888_259
sgrna_2134298_FOXA1_chrX_70525887_70525888_259	GGTGAGTCAACAACATGAA	FOXA1_chrX_70525887_70525888_259
sgrna_2134299_FOXA1_chrX_70525887_70525888_259	GGCCTGCTTCGATGCCATG	FOXA1_chrX_70525887_70525888_259
sgrna_2130745_FOXA1_chrX_70525887_70525888_259	AACCACATGGCATCGAAGC	FOXA1_chrX_70525887_70525888_259
sgrna_2134295_FOXA1_chrX_70525887_70525888_259	GCAAACTAAGGTGAAGGCA	FOXA1_chrX_70525887_70525888_259
sgrna_2134294_FOXA1_chrX_70525887_70525888_259	AGCAAACTAAGGTGAAGGC	FOXA1_chrX_70525887_70525888_259
sgrna_2130746_FOXA1_chrX_70525887_70525888_259	AGAAGGGAAAGAAACCACA	FOXA1_chrX_70525887_70525888_259
sgrna_2134293_FOXA1_chrX_70525887_70525888_259	TAGGAGCAAACTAAGGTGA	FOXA1_chrX_70525887_70525888_259
sgrna_2134292_FOXA1_chrX_70525887_70525888_259	GATAAGTAGGAGCAAACTA	FOXA1_chrX_70525887_70525888_259
sgrna_2134301_FOXA1_chrX_70525887_70525888_259	CTTTCCCTTCTCCTCGGCG	FOXA1_chrX_70525887_70525888_259
sgrna_2134302_FOXA1_chrX_70525887_70525888_259	TCCCTTCTCCTCGGCGCGG	FOXA1_chrX_70525887_70525888_259
sgrna_2134304_FOXA1_chrX_70525887_70525888_259	CCTTCTCCTCGGCGCGGCG	FOXA1_chrX_70525887_70525888_259
sgrna_2134305_FOXA1_chrX_70525887_70525888_259	CTTCTCCTCGGCGCGGCGG	FOXA1_chrX_70525887_70525888_259
sgrna_2134291_FOXA1_chrX_70525887_70525888_259	CGACTTCTCAAAGATAAGT	FOXA1_chrX_70525887_70525888_259
sgrna_2130749_FOXA1_chrX_70525887_70525888_259	CCTGACCCCCGCCGCGCCG	FOXA1_chrX_70525887_70525888_259
sgrna_2130750_FOXA1_chrX_70525887_70525888_259	TCTAGCTGAACCTGCCACC	FOXA1_chrX_70525887_70525888_259
sgrna_2134290_FOXA1_chrX_70525887_70525888_259	GTTAGGGAAAGTTTTTCCA	FOXA1_chrX_70525887_70525888_259
sgrna_2134314_FOXA1_chrX_70525887_70525888_259	TGCTTGCTCTCTAGACTGG	FOXA1_chrX_70525887_70525888_259
sgrna_2134315_FOXA1_chrX_70525887_70525888_259	GGCGGCTCCCTTGATAAGT	FOXA1_chrX_70525887_70525888_259
sgrna_2130751_FOXA1_chrX_70525887_70525888_259	ACTCTGGCCAACTTATCAA	FOXA1_chrX_70525887_70525888_259
sgrna_1158637_FOXA1_chr10_5493898_5493899_377	AGGAATGTGCAAACGGCCC	FOXA1_chr10_5493898_5493899_377
sgrna_1158638_FOXA1_chr10_5493898_5493899_377	GGAATGTGCAAACGGCCCA	FOXA1_chr10_5493898_5493899_377
sgrna_1158636_FOXA1_chr10_5493898_5493899_377	TCAGTGAGGAATGTGCAAA	FOXA1_chr10_5493898_5493899_377
sgrna_1158635_FOXA1_chr10_5493898_5493899_377	AAGGTAAATATTGTCAGTG	FOXA1_chr10_5493898_5493899_377
sgrna_1154456_FOXA1_chr10_5493898_5493899_377	AAGGTCATCCTCTAACCCT	FOXA1_chr10_5493898_5493899_377
sgrna_1154457_FOXA1_chr10_5493898_5493899_377	GAAGGTCATCCTCTAACCC	FOXA1_chr10_5493898_5493899_377
[truncated: 99,666 more rows]
