# Supplementary material for: Deciphering essential cistromes using genome-wide CRISPR screens
Source: Proc Natl Acad Sci U S A. 2019 Nov 14;116(50):25186–95. doi: 10.1073/pnas.1908155116 (PMC6911175; doi:10.1073/pnas.1908155116)
Supplement: Supplementary File [file pnas.1908155116.sd03.xlsx]

## Sheet: FOXA1 screen
Gene	sgRNA	beta_1.beta	neg.p.value	neg.fdr
FOXA1_chr3_194860881_194860882_360	20	-0.38085	1.1853e-05	0.003229
FOXA1_chr3_197880849_197880850_195_ess	20	-0.54652	0.00011142	0.019411
FOXA1_chr16_85778048_85778049_286_ess	20	-0.49548	0.00051757	0.050665
FOXA1_chr17_39703512_39703513_417	19	-0.519	0.00067087	0.062731
FOXA1_chr3_195860575_195860576_351	15	-0.52721	0.00072697	0.066007
FOXA1_chr9_129052751_129052752_256_ess	20	-0.3532	0.00097271	0.081844
FOXA1_chr1_156694813_156694814_244_ess	20	-0.31543	0.0010059	0.081844
FOXA1_chr1_151733321_151733322_278_ess	20	-0.41279	0.0010059	0.081844
FOXA1_chr9_131545465_131545466_233	20	-0.40834	0.0010059	0.081844
FOXA1_chr3_194976144_194976145_250	19	-0.53412	0.0012588	0.098577
FOXA1_chr11_130762860_130762861_628	20	-0.40629	0.0014626	0.110402
FOXA1_chr11_71206362_71206363_507	17	-0.49091	0.0015053	0.111182
FOXA1_chr3_42205422_42205423_366	14	-0.39689	0.0019257	0.13178
FOXA1_chr3_196990150_196990151_274_ess	20	-0.46328	0.0021959	0.144919
FOXA1_chr3_169687078_169687079_260	15	-0.31853	0.0021975	0.144919
FOXA1_chr7_44534296_44534297_255_ess	20	-0.39837	0.0023097	0.150586
FOXA1_chr20_25178046_25178047_467	13	-0.4185	0.0023555	0.150586
FOXA1_chr3_182136344_182136345_385	13	-0.42523	0.0023555	0.150586
FOXA1_chr1_160990760_160990761_265	13	-0.46326	0.0027001	0.165842
FOXA1_chr3_187108152_187108153_355	16	-0.20409	0.0028676	0.172041
FOXA1_chr16_55637170_55637171_224	20	-0.29645	0.0028834	0.172041
FOXA1_chr16_88510537_88510538_274	20	-0.25123	0.0030193	0.178451
FOXA1_chr10_74921790_74921791_397	15	-0.27661	0.0030888	0.180855
FOXA1_chr8_101591831_101591832_183_ess	20	-0.46467	0.0031204	0.181014
FOXA1_chr3_177410952_177410953_283	15	-0.60936	0.0032469	0.18662
FOXA1_chr1_231385532_231385533_268	15	-0.31486	0.00328	0.186814
FOXA1_chr8_115666451_115666452_171_ess	19	-0.3756	0.0033765	0.189754
FOXA1_chr7_69732460_69732461_305	12	-0.39548	0.0033923	0.189754
FOXA1_chr16_85459110_85459111_459	20	-0.41431	0.0036467	0.198745
FOXA1_chr11_76788855_76788856_569	18	-0.37208	0.0036483	0.198745
FOXA1_chr12_49253258_49253259_257	17	-0.28659	0.0036799	0.198745
FOXA1_chr3_194495163_194495164_371	15	-0.33627	0.0039485	0.206147
FOXA1_chr2_37689410_37689411_365	16	-0.37233	0.0040291	0.208616
FOXA1_chr11_121649983_121649984_333	17	-0.5186	0.0040766	0.209341
FOXA1_chr3_197906654_197906655_208_ess	20	-0.35523	0.004252	0.216574
FOXA1_chr6_151847176_151847177_146_ess	20	-0.45967	0.004331	0.21882
FOXA1_chr1_41868374_41868375_464	15	-0.40476	0.0044764	0.220823
FOXA1_chr5_149870411_149870412_287	13	-0.53151	0.0052824	0.25457
FOXA1_chr7_48180082_48180083_246	13	-0.38429	0.0055779	0.254826
FOXA1_chr6_33983219_33983220_254	20	-0.3008	0.0056158	0.254826
FOXA1_chr5_957574_957575_177_ess	20	-0.26941	0.0056538	0.254826
FOXA1_chr3_194159107_194159108_538	20	-0.0083533	0.0057928	0.257391
FOXA1_chr7_6058761_6058762_234	20	-0.043505	0.0058687	0.258925
FOXA1_chr1_151740156_151740157_274_ess	20	-0.42443	0.006259	0.271253
FOXA1_chr8_115585633_115585634_226_ess	20	-0.43363	0.0062606	0.271253
FOXA1_chr10_68526834_68526835_276	15	-0.36435	0.006278	0.271253
FOXA1_chr3_197906977_197906978_284_ess	20	-0.29818	0.006534	0.274736
FOXA1_chr12_124188681_124188682_313	20	-0.35207	0.0066241	0.276667
FOXA1_chr3_186895572_186895573_310	14	-0.37538	0.0068643	0.282927
FOXA1_chr1_236502737_236502738_146_ess	17	-0.17683	0.0085047	0.343583
FOXA1_chr3_195559923_195559924_212_ess	20	-0.3725	0.0086217	0.343621
FOXA1_chr17_66676678_66676679_298	20	-0.35943	0.0086659	0.343621
FOXA1_chr20_50249667_50249668_275	20	-0.33418	0.0089077	0.348793
FOXA1_chrX_44935830_44935831_221_ess	12	-0.37549	0.0093344	0.360989
FOXA1_chr1_228667416_228667417_287	17	-0.4191	0.0093992	0.361265
FOXA1_chr16_84096786_84096787_392_ess	20	-0.24406	0.009995	0.379508
FOXA1_chr8_103597412_103597413_340	13	-0.11731	0.010072	0.380144
FOXA1_chr7_95608901_95608902_300	18	-0.25399	0.010248	0.382219
FOXA1_chr16_85524669_85524670_268	20	-0.34519	0.010509	0.38501
FOXA1_chr21_41605757_41605758_261	20	-0.41699	0.010509	0.38501
FOXA1_chr1_234676435_234676436_208	20	-0.38633	0.010509	0.38501
FOXA1_chr7_11193661_11193662_374	12	-0.38831	0.010992	0.389075
FOXA1_chr21_34695615_34695616_564	12	-0.29034	0.010992	0.389075
FOXA1_chr7_68177291_68177292_219	19	-0.28976	0.011256	0.396179
FOXA1_chr1_200150992_200150993_413	19	-0.37751	0.011409	0.397827
FOXA1_chr17_56808775_56808776_358	15	-0.31633	0.01143	0.397827
FOXA1_chr17_72618111_72618112_239	2	-0.71788	0.011849	0.40966
FOXA1_chr20_38605036_38605037_441	17	-0.36216	0.011963	0.40966
FOXA1_chr6_10105670_10105671_245	18	-0.38107	0.012046	0.40966
FOXA1_chr8_115592188_115592189_208_ess	13	-0.36866	0.012061	0.40966
FOXA1_chr12_68365528_68365529_366	20	-0.27334	0.012097	0.40966
FOXA1_chr1_160951531_160951532_254	15	-0.21365	0.012424	0.416292
FOXA1_chr6_39275649_39275650_306	15	-0.26248	0.012426	0.416292
FOXA1_chr11_134008857_134008858_279	14	-0.36781	0.013075	0.435723
FOXA1_chr1_204398679_204398680_303_ess	20	-0.35486	0.013211	0.437922
FOXA1_chr1_150234058_150234059_279	13	-0.49633	0.013334	0.439609
FOXA1_chr10_85111461_85111462_295	14	-0.15845	0.013402	0.439609
FOXA1_chr1_161236315_161236316_324_ess	20	-0.31639	0.013978	0.453727
breast_prostate2	230	-0.11639	0.014112	0.455726
FOXA1_chr14_96146246_96146247_316	17	-0.45243	0.014195	0.456055
FOXA1_chr16_65515307_65515308_264	12	-0.38664	0.014524	0.46426
FOXA1_chr20_40648662_40648663_266	18	-0.31186	0.01464	0.465573
FOXA1_chr3_197668165_197668166_364	16	-0.5022	0.014798	0.4668
FOXA1_chr9_137298817_137298818_161_ess	20	-0.38612	0.014975	0.4668
FOXA1_chr20_1427969_1427970_243_ess	20	-0.34636	0.014976	0.4668
FOXA1_chr3_11542229_11542230_221	20	-0.26693	0.014976	0.4668
FOXA1_chr3_196990412_196990413_146_ess	20	-0.242	0.01537	0.472505
FOXA1_chr20_56788440_56788441_451	15	-0.33121	0.015386	0.472505
FOXA1_chr5_154845054_154845055_425_ess	12	-0.33448	0.01551	0.474016
FOXA1_chr17_61279958_61279959_501	12	-0.15312	0.015719	0.47575
FOXA1_chr9_89022362_89022363_345	20	-0.17679	0.016517	0.48889
FOXA1_chr12_131796278_131796279_342_ess	20	-0.34393	0.016519	0.48889
FOXA1_chr6_33732066_33732067_331	16	-0.36555	0.016547	0.48889
FOXA1_chr11_30407525_30407526_298	13	-0.36639	0.016621	0.48889
FOXA1_chr18_69753008_69753009_269	15	-0.32458	0.016708	0.489151
FOXA1_chr3_193872484_193872485_346	17	-0.36811	0.016927	0.49323
FOXA1_chr20_33963556_33963557_279	15	-0.235	0.017115	0.496402
FOXA1_chr11_128061502_128061503_664	14	-0.3845	0.017533	0.506205
FOXA1_chr3_181839049_181839050_298	19	-0.28223	0.018309	0.52378
FOXA1_chr8_115471079_115471080_223_ess	14	-0.41237	0.01854	0.52797
FOXA1_chr3_161545909_161545910_320	13	-0.32945	0.019253	0.534241
FOXA1_chr11_133263544_133263545_257	12	-0.41631	0.019273	0.534241
FOXA1_chr3_186931917_186931918_271	14	-0.36777	0.019289	0.534241
FOXA1_chr3_193782473_193782474_365	15	-0.42984	0.019291	0.534241
FOXA1_chr1_233473957_233473958_312	13	-0.42984	0.019442	0.534241
FOXA1_chr16_85770947_85770948_186_ess	20	-0.34652	0.019602	0.536275
FOXA1_chr7_13880446_13880447_261	19	-0.16366	0.019776	0.537161
FOXA1_chr8_139763614_139763615_269	13	-0.31752	0.019806	0.537161
FOXA1_chr19_16564998_16564999_279_ess	16	-0.24154	0.020027	0.538499
FOXA1_chr16_85515132_85515133_378	20	-0.32955	0.020271	0.542469
FOXA1_chr5_168360014_168360015_368	14	-0.30617	0.020348	0.542469
FOXA1_chr11_60942440_60942441_303_ess	20	-0.20591	0.020539	0.545247
FOXA1_chr9_110714562_110714563_549	12	-0.4558	0.02086	0.551427
FOXA1_chr2_45943841_45943842_254	15	-0.33571	0.02168	0.568313
FOXA1_chr3_183193937_183193938_455	18	-0.37722	0.022023	0.570964
FOXA1_chr6_34553298_34553299_182_ess	20	-0.23891	0.022053	0.570964
FOXA1_chr8_47942108_47942109_260	20	-0.27023	0.022055	0.570964
FOXA1_chr4_123342900_123342901_315_ess	20	-0.086984	0.022311	0.575215
FOXA1_chr1_227894065_227894066_268	20	-0.17473	0.022847	0.586613
FOXA1_chr6_36906827_36906828_235	15	-0.23248	0.02322	0.593756
FOXA1_chr11_64843271_64843272_250_ess	20	-0.13841	0.023792	0.605912
FOXA1_chr3_183082463_183082464_275	12	-0.41694	0.023956	0.605929
FOXA1_chr8_123596780_123596781_311	20	-0.27763	0.024005	0.605929
FOXA1_chr1_236692342_236692343_250	19	-0.19387	0.024082	0.605929
FOXA1_chr9_127599419_127599420_253	19	-0.23743	0.024898	0.621425
FOXA1_chr1_161261158_161261159_146_ess	20	-0.27042	0.024996	0.621425
FOXA1_chr16_17318358_17318359_274	20	-0.24372	0.024996	0.621425
FOXA1_chr4_1545150_1545151_224	20	-0.26461	0.025378	0.628439
FOXA1_chr3_172691490_172691491_318	16	-0.43188	0.025519	0.629434
FOXA1_chr3_42544898_42544899_296_ess	20	-0.34794	0.025922	0.635191
FOXA1_chr17_31823523_31823524_185_ess	13	-0.38214	0.025955	0.635191
FOXA1_chr3_182609742_182609743_249	12	-0.2554	0.026202	0.638671
FOXA1_chr20_62900959_62900960_268	13	-0.22958	0.026587	0.641939
FOXA1_chr5_27387695_27387696_527	14	-0.14239	0.026895	0.641939
FOXA1_chr12_50615984_50615985_493	12	-0.28908	0.026997	0.641939
FOXA1_chr8_69893683_69893684_291	13	-0.28732	0.027153	0.641939
FOXA1_chr3_167930163_167930164_236	13	-0.11246	0.027153	0.641939
FOXA1_chr10_11687531_11687532_360	20	-0.107	0.027624	0.648624
FOXA1_chr2_41142718_41142719_283	16	-0.27567	0.027788	0.648624
FOXA1_chr20_46715515_46715516_380_ess	20	-0.28144	0.027994	0.648624
FOXA1_chr11_121524069_121524070_284	20	-0.19819	0.027995	0.648624
FOXA1_chr8_101460298_101460299_152_ess	20	-0.2844	0.027995	0.648624
FOXA1_chr8_115537999_115538000_201_ess	13	-0.031751	0.028057	0.648624
FOXA1_chr20_37945631_37945632_283	17	-0.33024	0.028974	0.667352
FOXA1_chr3_177449600_177449601_450	16	-0.22807	0.029241	0.671037
FOXA1_chr2_125696815_125696816_321	14	-0.27181	0.029501	0.672133
FOXA1_chr6_151664574_151664575_325_ess	14	-0.35976	0.029503	0.672133
FOXA1_chr20_34300355_34300356_229_ess	20	-0.38579	0.029971	0.678825
FOXA1_chr3_187809186_187809187_953	18	-0.30055	0.030014	0.678825
FOXA1_chr20_49604702_49604703_310	20	-0.26517	0.030266	0.682082
FOXA1_chr20_48946014_48946015_407	20	-0.18061	0.030807	0.691774
FOXA1_chr14_68146933_68146934_528	13	-0.19788	0.031273	0.695074
FOXA1_chr12_116236319_116236320_342_ess	13	-0.21811	0.031273	0.695074
FOXA1_chr11_38461059_38461060_405	15	-0.3681	0.03242	0.711957
FOXA1_chr15_67148435_67148436_295	17	-0.27397	0.032615	0.711957
FOXA1_chr6_37023531_37023532_380	17	-0.12231	0.032615	0.711957
FOXA1_chr18_48133949_48133950_338	19	-0.13647	0.032918	0.716086
FOXA1_chr1_17340656_17340657_322	14	-0.076796	0.033146	0.718541
FOXA1_chr6_121839102_121839103_344	17	-0.32834	0.033508	0.72066
FOXA1_chr10_110433982_110433983_237	20	0.0066808	0.033704	0.72066
FOXA1_chr8_115650010_115650011_180_ess	20	-0.24535	0.033704	0.72066
FOXA1_chr8_96945999_96946000_374	17	-0.22856	0.034187	0.723553
FOXA1_chr19_4992190_4992191_355	13	-0.33237	0.034238	0.723553
FOXA1_chr17_74193154_74193155_296	14	-0.48235	0.034292	0.723553
FOXA1_chr3_184085618_184085619_146_ess	20	-0.12204	0.034416	0.723553
FOXA1_chr4_122772648_122772649_252	15	-0.34048	0.034677	0.726597
FOXA1_chr12_94637886_94637887_264	16	-0.14404	0.034966	0.727657
FOXA1_chr12_510563_510564_235	20	-0.35206	0.035147	0.727657
FOXA1_chr7_103394555_103394556_289_ess	16	0.031843	0.035192	0.727657
FOXA1_chr7_139687778_139687779_256	17	-0.079748	0.035379	0.729107
FOXA1_chr8_124526765_124526766_348_ess	13	-0.29792	0.036035	0.739225
FOXA1_chr8_101583567_101583568_344_ess	16	-0.23676	0.036502	0.739522
FOXA1_chr4_99832551_99832552_229	14	-0.25767	0.036719	0.739522
FOXA1_chr1_168631847_168631848_347	14	-0.45697	0.036719	0.739522
FOXA1_chr1_222107398_222107399_269	12	-0.22828	0.036751	0.739522
FOXA1_chr12_52119511_52119512_267	20	-0.30118	0.036945	0.739522
FOXA1_chr3_136989953_136989954_273	20	-0.27777	0.036947	0.739522
FOXA1_chr21_41322684_41322685_256	20	-0.3402	0.036947	0.739522
FOXA1_chr1_197485944_197485945_333	15	-0.37151	0.03728	0.741584
FOXA1_chr14_67941048_67941049_302	12	-0.38517	0.037286	0.741584
FOXA1_chr6_139349640_139349641_405	17	-0.107	0.037571	0.744877
FOXA1_chr8_101515695_101515696_279_ess	20	-0.24631	0.037934	0.749711
FOXA1_chr4_70709745_70709746_309	15	-0.16193	0.038437	0.757254
FOXA1_chr17_41539464_41539465_431	20	-0.28284	0.038742	0.760871
FOXA1_chr3_156637894_156637895_308	12	-0.20416	0.039524	0.771429
FOXA1_chr10_62107346_62107347_340	12	-0.36918	0.039526	0.771429
FOXA1_chr14_97771911_97771912_361	18	-0.27364	0.040404	0.786129
FOXA1_chr14_67547387_67547388_313	19	-0.15774	0.040758	0.788244
FOXA1_chr22_32780604_32780605_278	14	-0.19176	0.041443	0.798888
FOXA1_chr5_140261481_140261482_186_ess	15	-0.267	0.041961	0.801875
FOXA1_chr11_47539313_47539314_186_ess	15	-0.21467	0.041961	0.801875
FOXA1_chr3_187928867_187928868_283	14	-0.39667	0.042086	0.801875
FOXA1_chr3_174949956_174949957_560	12	-0.29821	0.04211	0.801875
FOXA1_chr8_133488578_133488579_476	20	-0.27855	0.042427	0.805476
FOXA1_chr10_8072515_8072516_216_ess	19	-0.31363	0.042609	0.806482
FOXA1_chr8_101520871_101520872_282_ess	15	-0.30744	0.042979	0.811031
FOXA1_chr20_56683238_56683239_418_ess	20	-0.20517	0.04327	0.814067
FOXA1_chr1_32767409_32767410_289_ess	17	0.061998	0.043522	0.816372
FOXA1_chr20_50573629_50573630_280	14	-0.22911	0.044226	0.824626
FOXA1_chr11_48055981_48055982_396	13	-0.26497	0.045168	0.825337
FOXA1_chr3_192851984_192851985_612	15	-0.16637	0.045316	0.825337
FOXA1_chr12_24070048_24070049_253	15	-0.20016	0.045316	0.825337
FOXA1_chr5_135324009_135324010_249	15	-0.28774	0.045316	0.825337
FOXA1_chr8_128134173_128134174_558	15	-0.35479	0.045318	0.825337
FOXA1_chr5_28276102_28276103_224	15	-0.19561	0.045779	0.831324
FOXA1_chr20_44135395_44135396_305	18	-0.2544	0.04622	0.836906
FOXA1_chr22_29220467_29220468_267	20	-0.14507	0.047091	0.845371
FOXA1_chr2_120399298_120399299_383	20	-0.10559	0.047091	0.845371
FOXA1_chr13_32660440_32660441_332	20	-0.15383	0.047093	0.845371
FOXA1_chr1_214678535_214678536_263	18	-0.23308	0.047557	0.851273
FOXA1_chr7_46132532_46132533_219	20	-0.28583	0.048565	0.859526
FOXA1_chr14_37588832_37588833_274_ess	20	-0.1098	0.048565	0.859526
FOXA1_chr20_44182237_44182238_359	20	-0.14379	0.048567	0.859526
FOXA1_chr11_118247289_118247290_334_ess	14	-0.16273	0.048817	0.861512
FOXA1_chr17_80818786_80818787_149_ess	18	-0.20257	0.049305	0.865255
FOXA1_chr3_194440907_194440908_253	13	-0.48877	0.049749	0.87061
FOXA1_chr1_41500631_41500632_226	20	-0.40065	0.050018	0.872873
FOXA1_chr1_218498347_218498348_375	13	-0.25726	0.050203	0.873666
FOXA1_chr3_189937511_189937512_619	17	-0.27432	0.050723	0.880269
FOXA1_chr3_45656995_45656996_272_ess	20	-0.19682	0.051143	0.885113
FOXA1_chr20_14093852_14093853_358	14	-0.35878	0.05141	0.887284
FOXA1_chr12_122098093_122098094_339	12	-0.20559	0.052578	0.902468
FOXA1_chr1_234573715_234573716_301	12	-0.1666	0.053024	0.907631
FOXA1_chr3_194554664_194554665_388	20	-0.26879	0.053675	0.90833
FOXA1_chr1_182146490_182146491_339	20	-0.26188	0.053676	0.90833
FOXA1_chr16_89364738_89364739_253	13	-0.33842	0.053926	0.90833
FOXA1_chr17_39248559_39248560_269_ess	20	-0.28303	0.054078	0.90833
FOXA1_chr5_172564382_172564383_406	20	-0.2382	0.054079	0.90833
FOXA1_chr19_15413065_15413066_302	20	-0.089678	0.054079	0.90833
FOXA1_chr11_128042364_128042365_306	20	-0.11482	0.054079	0.90833
FOXA1_chr12_104183245_104183246_305_ess	14	-0.41725	0.054264	0.908998
FOXA1_chr6_142842920_142842921_280	14	2.9804e-05	0.055039	0.915817
FOXA1_chr3_175736060_175736061_284	13	-0.27997	0.055116	0.915817
FOXA1_chr11_68147217_68147218_305_ess	20	-0.19638	0.055547	0.915817
FOXA1_chr4_145333996_145333997_376	13	0.017453	0.055674	0.915817
FOXA1_chr3_187063995_187063996_412	16	-0.36481	0.055988	0.915817
FOXA1_chr1_212209135_212209136_220	14	-0.0050389	0.056167	0.915817
FOXA1_chr10_79226749_79226750_190_ess	20	-0.085403	0.056374	0.915817
FOXA1_chr16_85354024_85354025_313	20	-0.32567	0.056376	0.915817
FOXA1_chr12_101431828_101431829_251_ess	15	-0.25291	0.056809	0.915817
FOXA1_chr1_162847047_162847048_332	15	-0.16398	0.056809	0.915817
FOXA1_chr1_220335869_220335870_324	15	-0.25823	0.056809	0.915817
FOXA1_chr1_180126814_180126815_283	19	-0.29402	0.056982	0.915817
FOXA1_chr10_102658542_102658543_327	19	-0.25139	0.056984	0.915817
FOXA1_chr17_39949228_39949229_245_ess	20	-0.011026	0.057341	0.915817
chr8_128674638_FOXA1__MYC-chr8_128675211__MYC-chr8_128681222_FOXA1_GATA3__MYC-chr8_128682172__MYC	298	-0.082417	0.05743	0.915817
FOXA1_chr6_152049135_152049136_313_ess	18	-0.12619	0.057664	0.915817
FOXA1_chr11_120637335_120637336_393	15	-0.22943	0.057694	0.915817
FOXA1_chr7_50685894_50685895_312	19	-0.096734	0.05792	0.915817
FOXA1_chrX_100746022_100746023_489	16	-0.1325	0.05798	0.915817
FOXA1_chr10_61179906_61179907_312	12	-0.27224	0.058174	0.915817
FOXA1_chr7_319085_319086_287	19	-0.3694	0.058354	0.915817
FOXA1_chr14_68506960_68506961_257	19	-0.29141	0.058354	0.915817
FOXA1_chr17_79993532_79993533_368	20	-0.30051	0.0584	0.915817
FOXA1_chr1_232633837_232633838_287	12	-0.17834	0.058624	0.915817
FOXA1_chr20_13286766_13286767_279	20	-0.063512	0.058865	0.915817
FOXA1_chr4_146242683_146242684_208	20	-0.24898	0.058866	0.915817
FOXA1_chr3_137065565_137065566_298	20	-0.17352	0.058866	0.915817
FOXA1_chr10_99279840_99279841_443	17	-0.24481	0.05891	0.915817
FOXA1_chr20_16551776_16551777_330	19	-0.24193	0.059302	0.919628
FOXA1_chr10_613478_613479_466	18	-0.23673	0.059808	0.92518
FOXA1_chr20_1437467_1437468_215_ess	12	-0.321	0.060227	0.927542
FOXA1_chr1_83929355_83929356_290	12	-0.3924	0.061295	0.934343
FOXA1_chr8_75065944_75065945_264	15	-0.31438	0.061547	0.935142
FOXA1_chr3_144112577_144112578_344	14	-0.021524	0.062089	0.935142
FOXA1_chr3_89955352_89955353_281	14	-0.096142	0.06209	0.935142
FOXA1_chr9_107518578_107518579_283	14	-0.035821	0.06209	0.935142
FOXA1_chr2_146633393_146633394_311	13	-0.23295	0.062332	0.935142
FOXA1_chr13_79394049_79394050_353	13	-0.2069	0.063031	0.935142
FOXA1_chr6_3991414_3991415_189_ess	13	0.090472	0.063032	0.935142
FOXA1_chr12_101909432_101909433_356	13	-0.25761	0.063032	0.935142
FOXA1_chr5_54542541_54542542_226	20	-0.2727	0.063287	0.935142
FOXA1_chr17_72519023_72519024_626	20	-0.053108	0.063288	0.935142
FOXA1_chr21_41478468_41478469_270	20	-0.19724	0.063288	0.935142
FOXA1_chr16_85466172_85466173_385	20	-0.30288	0.063288	0.935142
FOXA1_chr20_8981727_8981728_328	20	-0.27059	0.063288	0.935142
FOXA1_chr7_25116004_25116005_216_ess	15	-0.21466	0.063612	0.935516
FOXA1_chr11_123180767_123180768_268	15	-0.30908	0.063612	0.935516
FOXA1_chr12_46126574_46126575_299	19	-0.25428	0.063885	0.937336
FOXA1_chr15_70463086_70463087_607	15	-0.28848	0.064157	0.939125
FOXA1_chr1_225454296_225454297_486	14	-0.30237	0.064736	0.940697
FOXA1_chr9_15401503_15401504_424	12	-0.081912	0.064769	0.940697
FOXA1_chr11_24716590_24716591_219	12	-0.28981	0.06477	0.940697
FOXA1_chr6_36154523_36154524_351	13	-0.025751	0.064996	0.940697
FOXA1_chr21_44736788_44736789_250	20	-0.19729	0.065015	0.940697
FOXA1_chr12_104171875_104171876_294_ess	20	-0.25361	0.065469	0.940764
FOXA1_chr20_57075390_57075391_239	20	-0.21501	0.065471	0.940764
FOXA1_chr16_4060158_4060159_241	20	-0.1737	0.065471	0.940764
FOXA1_chr6_34546875_34546876_215_ess	20	-0.30509	0.066909	0.947018
FOXA1_chr3_188777654_188777655_273	14	-0.3134	0.067089	0.947018
FOXA1_chr9_126471519_126471520_214	14	-0.29946	0.06709	0.947018
FOXA1_chr20_45995740_45995741_405	14	-0.10794	0.06709	0.947018
FOXA1_chr7_2193501_2193502_216	14	-0.029513	0.06709	0.947018
FOXA1_chr12_124360454_124360455_285	20	-0.28916	0.067414	0.947018
FOXA1_chr9_126791704_126791705_376	18	-0.17888	0.067596	0.947018
FOXA1_chr8_123619710_123619711_420	12	-0.037269	0.067792	0.947018
FOXA1_chr5_76637710_76637711_283	15	-0.20707	0.067838	0.947018
FOXA1_chr8_58130539_58130540_268	17	-0.26707	0.068696	0.947018
FOXA1_chr3_186426547_186426548_276	17	-0.22355	0.068696	0.947018
FOXA1_chr20_41392014_41392015_338	17	-0.17185	0.068698	0.947018
FOXA1_chr17_41784521_41784522_300	19	-0.12759	0.068712	0.947018
FOXA1_chr3_187781168_187781169_489	19	-0.21239	0.068712	0.947018
FOXA1_chr17_49101411_49101412_503	20	-0.19051	0.069003	0.947018
FOXA1_chr1_223727689_223727690_322	20	-0.19965	0.069003	0.947018
FOXA1_chr2_65309751_65309752_401	20	-0.2025	0.069003	0.947018
FOXA1_chr17_41973081_41973082_315	20	-0.12595	0.069003	0.947018
FOXA1_chr20_38408923_38408924_156_ess	20	-0.17599	0.069003	0.947018
FOXA1_chr12_48002148_48002149_233	20	-0.2541	0.069004	0.947018
FOXA1_chrX_74449532_74449533_249	16	-0.15135	0.06908	0.947018
FOXA1_chr12_116161674_116161675_244_ess	15	-0.22015	0.069415	0.947993
FOXA1_chr7_70571568_70571569_231	20	-0.23905	0.069757	0.947993
FOXA1_chr6_35920027_35920028_282	20	-0.29182	0.069757	0.947993
FOXA1_chr1_85544813_85544814_480	20	-0.17743	0.069757	0.947993
FOXA1_chr7_145398978_145398979_287	16	0.076217	0.070242	0.95252
FOXA1_chr3_177084811_177084812_365	13	-0.32747	0.070583	0.955082
FOXA1_chr11_65989167_65989168_179_ess	20	-0.24064	0.071206	0.961431
FOXA1_chr12_116773367_116773368_231	16	-0.097923	0.071606	0.963799
FOXA1_chr6_139438976_139438977_348	13	-0.29201	0.071746	0.963799
FOXA1_chr20_58045028_58045029_253	20	-0.20631	0.071843	0.963799
FOXA1_chr10_63712361_63712362_400	16	-0.3326	0.073022	0.975125
FOXA1_chr3_184549271_184549272_214	15	-0.089767	0.073696	0.975125
FOXA1_chr7_41045753_41045754_304	14	-0.3033	0.074561	0.975125
FOXA1_chr7_26515650_26515651_362	14	-0.24522	0.074562	0.975125
FOXA1_chr12_124130867_124130868_355	19	-0.20483	0.074665	0.975125
FOXA1_chr1_118826817_118826818_264	13	-0.19583	0.074769	0.975125
FOXA1_chr11_91932616_91932617_353	13	-0.11696	0.074771	0.975125
FOXA1_chr1_234894520_234894521_347	13	-0.17583	0.074771	0.975125
FOXA1_chr11_118366560_118366561_251	13	-0.046575	0.074771	0.975125
FOXA1_chr1_229221655_229221656_816	17	-0.27327	0.075021	0.975125
FOXA1_chr14_77590933_77590934_257	14	-0.23894	0.075172	0.975125
FOXA1_chr17_68440072_68440073_451	12	-0.26347	0.075176	0.975125
FOXA1_chr6_111654212_111654213_324	12	-0.17243	0.075177	0.975125
FOXA1_chr3_193744241_193744242_513	12	-0.3437	0.075177	0.975125
FOXA1_chrX_40093151_40093152_281	12	-0.19336	0.075177	0.975125
FOXA1_chr16_88388507_88388508_284	20	-0.15702	0.075485	0.975513
FOXA1_chr5_144187906_144187907_309	13	-0.35611	0.075519	0.975513
FOXA1_chr1_153364362_153364363_311	14	-0.23918	0.076593	0.985352
FOXA1_chr12_54587431_54587432_199	14	-0.22693	0.076595	0.985352
FOXA1_chr15_70517384_70517385_223	14	-0.30724	0.077259	0.991364
FOXA1_chr5_35468771_35468772_911	13	-0.2167	0.077725	0.991595
FOXA1_chr12_53804611_53804612_568	19	-0.19012	0.077922	0.991595
FOXA1_chr1_204102234_204102235_269	19	-0.26127	0.077922	0.991595
FOXA1_chr7_7765718_7765719_279_ess	17	-0.062904	0.07803	0.991595
FOXA1_chr10_74995191_74995192_273	14	-0.019057	0.079528	1
FOXA1_chr1_42931949_42931950_198_ess	20	-0.22699	0.080685	1
FOXA1_chr16_84106552_84106553_245_ess	20	-0.15929	0.080685	1
FOXA1_chr1_204479813_204479814_251	20	-0.22524	0.080685	1
FOXA1_chr3_71027101_71027102_446	14	-0.16124	0.081285	1
FOXA1_chr5_36388337_36388338_671	15	-0.0071789	0.082621	1
FOXA1_chr17_77951382_77951383_326	18	-0.12356	0.083256	1
FOXA1_chr11_130622459_130622460_243	16	0.037363	0.083493	1
FOXA1_chr22_46487437_46487438_230	20	-0.18951	0.083522	1
FOXA1_chr21_40887104_40887105_368	14	-0.16068	0.08373	1
FOXA1_chr16_22660243_22660244_324	14	-0.20873	0.08373	1
FOXA1_chr3_177279336_177279337_631	13	-0.33174	0.084141	1
FOXA1_chr8_102511866_102511867_438	13	-0.41106	0.084141	1
FOXA1_chr11_83337260_83337261_254	13	-0.31462	0.084141	1
FOXA1_chr1_8904079_8904080_629	13	-0.20857	0.084141	1
FOXA1_chr2_223567728_223567729_188	13	0.040279	0.084143	1
FOXA1_chr17_59786723_59786724_469_ess	17	-0.13362	0.084342	1
FOXA1_chr17_59852105_59852106_338_ess	20	-0.1798	0.084354	1
FOXA1_chr1_156694356_156694357_168_ess	20	-0.27518	0.084354	1
FOXA1_chr12_47945248_47945249_385	20	-0.07491	0.084354	1
FOXA1_chr17_32299166_32299167_296	20	-0.17854	0.084356	1
FOXA1_chr17_80751695_80751696_147_ess	20	-0.092492	0.084356	1
FOXA1_chr1_159914492_159914493_298	15	-0.092109	0.084912	1
FOXA1_chr1_74652651_74652652_420	13	-0.24714	0.085015	1
FOXA1_chr12_116201019_116201020_213_ess	17	-0.21478	0.085296	1
FOXA1_chr6_135271368_135271369_305	16	-0.16735	0.085333	1
FOXA1_chr12_96263567_96263568_507	13	-0.20065	0.085606	1
FOXA1_chr2_124566716_124566717_280	19	-0.025456	0.087367	1
FOXA1_chr17_78735944_78735945_272	15	-0.32591	0.087634	1
FOXA1_chr14_74513828_74513829_188_ess	17	-0.10328	0.087988	1
FOXA1_chr5_43150912_43150913_360	13	-0.08741	0.088361	1
FOXA1_chr6_49891167_49891168_370	15	-0.23878	0.088692	1
FOXA1_chr8_11745090_11745091_340	13	-0.37399	0.089737	1
FOXA1_chr3_183381471_183381472_368	12	-0.15393	0.090216	1
FOXA1_chr7_105830603_105830604_295	12	-0.31457	0.090218	1
FOXA1_chr8_133769093_133769094_368	20	-0.24588	0.090387	1
FOXA1_chr16_85492190_85492191_309	20	-0.22173	0.090387	1
FOXA1_chr3_177360090_177360091_274	20	-0.1686	0.090387	1
FOXA1_chr17_39574145_39574146_183_ess	20	-0.27298	0.090388	1
FOXA1_chr1_9843630_9843631_262	20	-0.19504	0.090388	1
FOXA1_chr1_212981291_212981292_280	20	-0.22151	0.091022	1
FOXA1_chr21_32339862_32339863_155_ess	19	-0.078316	0.091212	1
FOXA1_chr1_202107676_202107677_255	19	-0.2552	0.091213	1
FOXA1_chr4_128725681_128725682_252	12	-0.22858	0.091573	1
FOXA1_chr18_41666406_41666407_259	15	-0.16384	0.09262	1
FOXA1_chr6_56025078_56025079_309	12	-0.042795	0.092797	1
FOXA1_chr21_31876578_31876579_235	18	-0.095533	0.093204	1
FOXA1_chr7_7762706_7762707_146_ess	18	-0.078637	0.093204	1
FOXA1_chr16_84834596_84834597_311	16	-0.25846	0.093392	1
FOXA1_chr8_101539146_101539147_235_ess	19	-0.25913	0.093887	1
FOXA1_chr20_45448475_45448476_291	12	-0.31793	0.094213	1
FOXA1_chr21_37710804_37710805_243	15	-0.12656	0.094605	1
FOXA1_chr1_117020847_117020848_340	15	0.028921	0.094606	1
FOXA1_chr16_17171418_17171419_231	15	-0.18549	0.094606	1
FOXA1_chr2_128581265_128581266_246	18	-0.23644	0.09476	1
FOXA1_chr1_183262987_183262988_305	18	-0.25316	0.09476	1
FOXA1_chr6_36335173_36335174_247	13	-0.18049	0.095657	1
FOXA1_chr8_40457278_40457279_245	15	-0.31169	0.096646	1
FOXA1_chr12_15938060_15938061_235_ess	16	-0.15758	0.097993	1
FOXA1_chr8_52340389_52340390_261	16	-0.2628	0.097995	1
FOXA1_chr12_70882234_70882235_229	16	-0.097044	0.098518	1
FOXA1_chr1_218460549_218460550_277	18	-0.052769	0.10041	1
FOXA1_chr12_53280087_53280088_195_ess	20	-0.19395	0.1005	1
FOXA1_chr13_23488705_23488706_261	12	0.010329	0.10117	1
FOXA1_chr8_33422135_33422136_226	12	-0.063013	0.10117	1
FOXA1_chr9_134807906_134807907_249	15	-0.11759	0.10167	1
FOXA1_chr6_11226233_11226234_242	15	-0.072838	0.10167	1
FOXA1_chrX_39577309_39577310_315	13	-0.11944	0.10175	1
FOXA1_chr12_100142039_100142040_279	20	-0.26198	0.10186	1
FOXA1_chr11_70212426_70212427_257	20	-0.1761	0.10186	1
FOXA1_chr16_593614_593615_257	14	-0.29541	0.10224	1
FOXA1_chr11_69515458_69515459_410	20	-0.27941	0.10313	1
FOXA1_chr8_125452223_125452224_261	20	-0.18522	0.10313	1
FOXA1_chr10_3825519_3825520_350	20	-0.21302	0.10313	1
FOXA1_chr7_74465070_74465071_267	20	-0.070459	0.10313	1
FOXA1_chr6_34567451_34567452_254_ess	20	-0.1619	0.10313	1
FOXA1_chr4_56410406_56410407_290_ess	20	-0.14484	0.10313	1
FOXA1_chr14_95550424_95550425_163_ess	20	-0.24665	0.10313	1
FOXA1_chr1_160061608_160061609_161_ess	20	-0.17476	0.10313	1
FOXA1_chr20_2768505_2768506_374	20	-0.17473	0.10313	1
FOXA1_chr7_26525764_26525765_232	12	-0.1273	0.10338	1
FOXA1_chr16_7976750_7976751_252	16	-0.31145	0.10396	1
FOXA1_chr10_93722755_93722756_225	17	-0.038803	0.10424	1
FOXA1_chr20_45779228_45779229_652_ess	20	-0.22054	0.10429	1
FOXA1_chr8_101388366_101388367_343	20	-0.2412	0.10429	1
FOXA1_chr2_200259722_200259723_364	12	-0.23519	0.1043	1
FOXA1_chr12_46492719_46492720_301	12	-0.23727	0.1043	1
FOXA1_chr8_62860992_62860993_257	12	-0.13161	0.1043	1
FOXA1_chr11_9868776_9868777_309	12	-0.26555	0.1043	1
FOXA1_chr8_115407396_115407397_152_ess	20	-0.20075	0.1048	1
FOXA1_chr2_172640558_172640559_229	13	-0.37836	0.10503	1
FOXA1_chr10_78805458_78805459_275	13	-0.23421	0.10504	1
FOXA1_chr6_11637499_11637500_236	17	-0.13568	0.10509	1
FOXA1_chr5_127935096_127935097_433	17	-0.17852	0.10509	1
FOXA1_chr7_101975757_101975758_247	12	-0.14092	0.10522	1
FOXA1_chr15_45922145_45922146_214	12	-0.31438	0.10522	1
FOXA1_chr4_40842698_40842699_360	14	-0.15619	0.10538	1
FOXA1_chr5_162068696_162068697_228	19	-0.22916	0.10541	1
FOXA1_chr3_195033639_195033640_277	19	-0.29821	0.10541	1
FOXA1_chr12_114530590_114530591_324	18	-0.12429	0.10555	1
FOXA1_chr5_115054525_115054526_283	18	-0.1135	0.10555	1
FOXA1_chr20_10111413_10111414_234	18	-0.094664	0.10555	1
FOXA1_chr8_101504239_101504240_231_ess	18	-0.24619	0.10555	1
FOXA1_chr11_120626918_120626919_361	20	-0.19656	0.10578	1
FOXA1_chr20_50987847_50987848_146_ess	20	-0.29523	0.10579	1
FOXA1_chr8_117577559_117577560_168_ess	16	0.13671	0.10588	1
FOXA1_chr7_73568078_73568079_394	16	-0.15202	0.10588	1
FOXA1_chr16_85322445_85322446_288	16	0.045444	0.10588	1
FOXA1_chr1_86793233_86793234_315	16	-0.16233	0.10588	1
FOXA1_chr18_22058117_22058118_418	16	-0.25224	0.10588	1
FOXA1_chr15_64019947_64019948_369	14	-0.16159	0.10599	1
FOXA1_chr15_39605337_39605338_281	14	0.00052896	0.10599	1
FOXA1_chr17_61336206_61336207_298	14	-0.25378	0.10599	1
FOXA1_chrX_39733067_39733068_284	19	-0.18837	0.10616	1
FOXA1_chr8_115649728_115649729_231_ess	20	-0.1861	0.10627	1
FOXA1_chr11_35894288_35894289_544	20	-0.27728	0.10627	1
FOXA1_chr8_124491370_124491371_384_ess	20	-0.11039	0.10627	1
FOXA1_chr5_137142243_137142244_354	17	-0.24485	0.10741	1
FOXA1_chr14_65118542_65118543_278	17	-0.2654	0.10741	1
FOXA1_chr16_1812953_1812954_191_ess	20	-0.19959	0.10778	1
FOXA1_chr1_10508757_10508758_250	19	-0.21701	0.10823	1
FOXA1_chr5_85746_85747_225	20	-0.23444	0.10842	1
FOXA1_chr1_32743961_32743962_223_ess	20	-0.11149	0.10842	1
FOXA1_chr10_100616122_100616123_272	20	-0.21716	0.10842	1
FOXA1_chr12_26891765_26891766_234_ess	20	-0.23764	0.10842	1
FOXA1_chr2_160634636_160634637_340	20	0.088432	0.10842	1
FOXA1_chr11_121488886_121488887_313	20	-0.26714	0.10843	1
FOXA1_chr21_43344507_43344508_372	20	-0.15885	0.10843	1
FOXA1_chr14_68716883_68716884_279	20	-0.18237	0.10843	1
FOXA1_chr14_65594266_65594267_320	20	-0.13182	0.10843	1
FOXA1_chr20_50992492_50992493_228_ess	20	-0.20695	0.10843	1
FOXA1_chr20_370492_370493_390	13	-0.052824	0.109	1
FOXA1_chr8_101761438_101761439_263	13	-0.061735	0.109	1
FOXA1_chr7_1096645_1096646_223	17	-0.24191	0.10906	1
FOXA1_chr3_183966428_183966429_374	20	-0.17735	0.10969	1
FOXA1_chr1_31335182_31335183_203_ess	18	-0.12789	0.1109	1
FOXA1_chr12_88904912_88904913_284	12	-0.10121	0.11275	1
FOXA1_chr3_176928761_176928762_384	12	-0.20658	0.11275	1
FOXA1_chr3_24732150_24732151_320	12	-0.38587	0.11275	1
FOXA1_chr7_7416535_7416536_481	12	-0.037711	0.11275	1
FOXA1_chr3_195105494_195105495_363	12	-0.19217	0.11275	1
FOXA1_chr1_110746759_110746760_637	14	-0.229	0.11316	1
FOXA1_chr20_49768547_49768548_396	17	-0.19507	0.11371	1
FOXA1_chr2_119744507_119744508_434	17	-0.21163	0.11371	1
FOXA1_chr9_4507893_4507894_292	17	-0.30642	0.11371	1
FOXA1_chr11_130042198_130042199_239	12	-0.15062	0.11374	1
FOXA1_chr1_212827920_212827921_310	12	-0.24511	0.11374	1
FOXA1_chr15_67915748_67915749_372	20	-0.093107	0.11377	1
FOXA1_chr12_132623274_132623275_315	20	-0.1736	0.11377	1
FOXA1_chr5_168600530_168600531_381	20	-0.11525	0.11377	1
FOXA1_chr11_120808741_120808742_243	20	-0.043811	0.11377	1
FOXA1_chr10_58095662_58095663_271	12	-0.18475	0.1145	1
FOXA1_chr2_74639730_74639731_261	12	-0.24871	0.1145	1
FOXA1_chr10_24470071_24470072_314	12	0.11696	0.1145	1
FOXA1_chr3_66729904_66729905_493	14	-0.23339	0.11476	1
FOXA1_chr2_175028578_175028579_273	14	0.0055466	0.11476	1
FOXA1_chr3_154060018_154060019_362	15	-0.11423	0.1153	1
FOXA1_chr11_101974389_101974390_453	17	-0.078903	0.11539	1
FOXA1_chr11_60881110_60881111_165_ess	20	-0.10849	0.11648	1
FOXA1_chr11_69122836_69122837_431	20	-0.20632	0.11648	1
FOXA1_chr4_76087346_76087347_150_ess	20	-0.16719	0.11648	1
FOXA1_chr13_94401089_94401090_334	12	-0.12547	0.11701	1
FOXA1_chr14_47211628_47211629_232	12	-0.24235	0.11702	1
FOXA1_chr3_133428712_133428713_417	20	-0.12123	0.11732	1
FOXA1_chr17_32912577_32912578_312	20	-0.15186	0.11732	1
FOXA1_chr20_53679871_53679872_296	15	-0.2977	0.11737	1
FOXA1_chr13_71713174_71713175_273	19	-0.073095	0.11767	1
FOXA1_chr9_125732824_125732825_318	12	-0.30721	0.11842	1
FOXA1_chr5_174699411_174699412_360	12	-0.224	0.11924	1
FOXA1_chr1_36751692_36751693_426	12	0.024678	0.11924	1
FOXA1_chr3_196546735_196546736_312	12	-0.35621	0.11924	1
FOXA1_chr12_110964959_110964960_497	19	-0.1804	0.11973	1
FOXA1_chr1_64997105_64997106_594	14	-0.36303	0.11993	1
FOXA1_chr20_18686924_18686925_258	15	-0.21689	0.12014	1
FOXA1_chr12_120325622_120325623_229	15	-0.32089	0.12014	1
FOXA1_chr12_101938277_101938278_249	15	-0.059061	0.12014	1
FOXA1_chr6_36617172_36617173_283_ess	20	-0.22297	0.12078	1
FOXA1_chr6_12602522_12602523_424	15	-0.25585	0.12143	1
FOXA1_chr14_75711829_75711830_447	19	-0.24143	0.12164	1
FOXA1_chr12_106195913_106195914_386	18	-0.083782	0.12225	1
FOXA1_chr17_14448942_14448943_288	12	-0.092506	0.12244	1
FOXA1_chr2_129165111_129165112_254	12	-0.061132	0.12245	1
FOXA1_chr3_11185805_11185806_271	18	-0.18327	0.12254	1
FOXA1_chr9_122171792_122171793_306	20	-0.24727	0.12331	1
FOXA1_chr4_12861561_12861562_328	12	0.2243	0.12346	1
FOXA1_chr14_57069891_57069892_244	12	-0.21836	0.12347	1
FOXA1_chr16_80614125_80614126_391	13	-0.17322	0.12413	1
FOXA1_chr2_159124578_159124579_240	14	-0.21383	0.12532	1
FOXA1_chr2_180715320_180715321_330	12	-0.060028	0.1255	1
FOXA1_chr15_85825915_85825916_325	12	-0.01084	0.1255	1
FOXA1_chr18_43034836_43034837_795	12	-0.27615	0.1255	1
FOXA1_chr10_100883597_100883598_247	20	-0.20163	0.12559	1
FOXA1_chr10_81002614_81002615_648	20	-0.07768	0.12559	1
FOXA1_chr8_29225855_29225856_307	12	-0.0054632	0.12649	1
FOXA1_chr3_136343657_136343658_246_ess	12	-0.13237	0.12649	1
FOXA1_chr1_38295822_38295823_305	20	-0.044755	0.12657	1
FOXA1_chrX_44967418_44967419_192_ess	18	-0.18282	0.12726	1
FOXA1_chr1_203316692_203316693_594	18	-0.27091	0.12726	1
FOXA1_chr14_95340391_95340392_789	20	-0.09345	0.12736	1
FOXA1_chr17_83174591_83174592_326	20	-0.12098	0.12736	1
FOXA1_chr14_31082176_31082177_170_ess	18	-0.071416	0.12788	1
FOXA1_chr10_125625015_125625016_337	18	-0.095572	0.12788	1
FOXA1_chr5_61408710_61408711_250	20	-0.26266	0.12844	1
FOXA1_chr1_155976831_155976832_146_ess	20	-0.21367	0.12844	1
FOXA1_chr9_124267423_124267424_263	20	-0.18758	0.12844	1
FOXA1_chr19_17131074_17131075_219	16	-0.22861	0.12919	1
FOXA1_chr1_31170875_31170876_285	15	-0.16386	0.12936	1
FOXA1_chr8_144895571_144895572_206_ess	20	-0.22754	0.12975	1
FOXA1_chr12_122888661_122888662_419_ess	20	-0.3276	0.12975	1
FOXA1_chr5_109468902_109468903_281	13	-0.29802	0.13045	1
FOXA1_chr6_151658811_151658812_349_ess	15	-0.24911	0.13076	1
FOXA1_chr3_185132064_185132065_259	15	-0.20958	0.13076	1
FOXA1_chr8_18497082_18497083_251	19	-0.10752	0.13126	1
FOXA1_chr5_155125512_155125513_257	13	-0.19929	0.13227	1
FOXA1_chr3_32296948_32296949_274	19	-0.14346	0.1324	1
FOXA1_chr6_1641462_1641463_310	20	-0.17362	0.13385	1
FOXA1_chr6_41532036_41532037_240	20	0.063667	0.13385	1
FOXA1_chr3_149717462_149717463_172_ess	19	-0.21428	0.13473	1
FOXA1_chr12_52236202_52236203_328	19	-0.18834	0.13473	1
FOXA1_chr8_133621065_133621066_394	17	-0.26815	0.13533	1
FOXA1_chr12_25405043_25405044_331	17	-0.030198	0.13533	1
FOXA1_chr19_9871875_9871876_316_ess	20	-0.21857	0.13536	1
FOXA1_chr7_141461458_141461459_522	13	-0.23024	0.13537	1
FOXA1_chr5_173302975_173302976_193	19	-0.25196	0.13582	1
FOXA1_chr9_135393767_135393768_415	18	-0.31926	0.13586	1
FOXA1_chr3_170493073_170493074_455	12	-0.099485	0.13597	1
FOXA1_chr11_83093002_83093003_464	18	-0.25479	0.13674	1
FOXA1_chr22_42805288_42805289_305	15	-0.29157	0.13704	1
FOXA1_chr8_115655910_115655911_282_ess	15	-0.25128	0.13704	1
FOXA1_chr12_116503377_116503378_627	15	-0.0096654	0.13704	1
FOXA1_chr6_152124880_152124881_159_ess	14	-0.15816	0.13711	1
FOXA1_chr12_103909960_103909961_376	13	-0.31942	0.13711	1
FOXA1_chr2_58532786_58532787_303	18	-0.13668	0.13778	1
FOXA1_chr3_44140732_44140733_222	12	-0.13902	0.13809	1
FOXA1_chr14_95488506_95488507_163_ess	13	-0.095161	0.13829	1
FOXA1_chr1_201309574_201309575_315	13	-0.29674	0.13829	1
FOXA1_chr2_164522751_164522752_402	13	-0.030997	0.13829	1
FOXA1_chr1_24216621_24216622_262	15	-0.093741	0.13882	1
FOXA1_chr11_11606211_11606212_301	14	-0.22063	0.13968	1
FOXA1_chr7_25620600_25620601_244	14	-0.018169	0.13968	1
FOXA1_chr16_65480244_65480245_257	13	-0.19813	0.14018	1
FOXA1_chr10_13847888_13847889_336	13	-0.14604	0.14018	1
FOXA1_chr3_196047423_196047424_256	12	-0.21189	0.14032	1
FOXA1_chrX_54641051_54641052_450	14	-0.19985	0.14049	1
FOXA1_chr5_142221481_142221482_367	14	-0.20027	0.14049	1
FOXA1_chr3_37887325_37887326_427	17	-0.25551	0.14092	1
FOXA1_chr10_93775485_93775486_338	14	-0.30179	0.142	1
chr8_128832259_ER_GATA3__MYC-chr8_128832797__MYC	55	-0.13317	0.14221	1
FOXA1_chr20_47455382_47455383_427_ess	17	-0.0572	0.14236	1
FOXA1_chr5_10458035_10458036_237	20	-0.090144	0.14261	1
FOXA1_chr11_102014802_102014803_326	20	-0.22329	0.14261	1
FOXA1_chr8_130264816_130264817_233	20	-0.28339	0.14261	1
FOXA1_chr7_1516794_1516795_274	20	-0.16464	0.14261	1
FOXA1_chr20_51486620_51486621_320	14	-0.088517	0.14279	1
FOXA1_chr5_14009194_14009195_466	14	-0.13707	0.14377	1
FOXA1_chrX_13722086_13722087_222_ess	14	0.027749	0.14377	1
FOXA1_chr1_14459746_14459747_264	19	-0.17517	0.14401	1
FOXA1_chr12_3514538_3514539_248	20	0.16636	0.14435	1
FOXA1_chr17_35589677_35589678_246	14	-0.22052	0.14455	1
FOXA1_chr10_2986459_2986460_332	13	-0.20192	0.14463	1
FOXA1_chr22_32557592_32557593_248	15	-0.17862	0.14475	1
FOXA1_chr10_3853807_3853808_302	17	-0.2452	0.14482	1
FOXA1_chr10_12873358_12873359_364	17	-0.12516	0.14482	1
FOXA1_chr15_69997060_69997061_279	17	-0.14426	0.14482	1
FOXA1_chr10_79128741_79128742_479_ess	20	-0.06745	0.14522	1
FOXA1_chr1_31843027_31843028_414	20	-0.12992	0.14522	1
FOXA1_chr12_47397794_47397795_291	13	-0.30376	0.14594	1
FOXA1_chr3_189316525_189316526_701	13	-0.28989	0.14594	1
FOXA1_chr6_34598830_34598831_538_ess	14	-0.14299	0.14633	1
FOXA1_chr1_206689146_206689147_339	17	-0.27342	0.14634	1
FOXA1_chr1_240476097_240476098_409	12	0.01245	0.14658	1
FOXA1_chr6_8462955_8462956_277	12	-0.22458	0.14658	1
FOXA1_chr10_91590676_91590677_259	18	-0.16294	0.14673	1
FOXA1_chr3_32422414_32422415_446	18	-0.28838	0.14673	1
FOXA1_chr9_126643092_126643093_262	13	-0.15253	0.14708	1
FOXA1_chr14_68282404_68282405_225	13	-0.21155	0.14708	1
FOXA1_chr12_57918312_57918313_265	13	-0.12386	0.14708	1
FOXA1_chr9_119874073_119874074_355	13	-0.10803	0.14708	1
FOXA1_chr16_54094874_54094875_530	13	-0.067515	0.14708	1
FOXA1_chr20_17928756_17928757_224	20	-0.050756	0.14752	1
FOXA1_chr1_210374034_210374035_387	13	-0.11338	0.14833	1
FOXA1_chr3_13278123_13278124_257	20	-0.098403	0.14856	1
FOXA1_chrX_44874530_44874531_219_ess	20	-0.11472	0.14856	1
FOXA1_chr8_123957834_123957835_309	20	-0.10549	0.14856	1
FOXA1_chr3_139314154_139314155_199_ess	20	-0.21579	0.14856	1
FOXA1_chr6_34538730_34538731_176_ess	20	-0.071352	0.14856	1
FOXA1_chr11_74069271_74069272_359	14	-0.21598	0.14874	1
FOXA1_chr7_100022912_100022913_312	14	-0.031412	0.14874	1
FOXA1_chr17_49395057_49395058_294_ess	20	-0.11088	0.14943	1
FOXA1_chr16_87812533_87812534_146_ess	20	-0.033465	0.14943	1
FOXA1_chr13_112906093_112906094_348	19	-0.091813	0.15065	1
FOXA1_chr10_92892573_92892574_357	14	-0.090462	0.15111	1
FOXA1_chr4_106418248_106418249_295	12	-0.042286	0.15157	1
FOXA1_chr17_72502006_72502007_318	20	0.067191	0.15184	1
FOXA1_chr17_78952246_78952247_207	20	-0.12016	0.15184	1
FOXA1_chr4_3111671_3111672_422	20	0.070991	0.1531	1
FOXA1_chr6_113433561_113433562_909	16	-0.097619	0.15311	1
FOXA1_chr7_881658_881659_425_ess	16	-0.006708	0.15311	1
FOXA1_chr7_74610492_74610493_319	16	-0.08287	0.15311	1
FOXA1_chr1_223886773_223886774_357	16	-0.036536	0.15311	1
FOXA1_chr14_70665582_70665583_312	16	-0.17033	0.15311	1
FOXA1_chr8_37597196_37597197_253	16	-0.17597	0.15311	1
FOXA1_chr5_60341462_60341463_291	16	-0.19992	0.15433	1
FOXA1_chr12_109865148_109865149_293_ess	20	0.18229	0.15519	1
FOXA1_chr12_106235918_106235919_379	20	-0.14694	0.15519	1
FOXA1_chr17_41665958_41665959_185_ess	20	-0.23501	0.15519	1
FOXA1_chr16_85322149_85322150_263	20	-0.24254	0.15519	1
FOXA1_chr10_132408048_132408049_276	20	-0.28353	0.15519	1
FOXA1_chr2_235599005_235599006_233	14	-0.18029	0.15552	1
FOXA1_chr5_67215271_67215272_347	20	-0.04971	0.15616	1
FOXA1_chr17_80068547_80068548_223	14	-0.24079	0.15746	1
FOXA1_chrX_103699448_103699449_315	14	0.090112	0.15746	1
FOXA1_chr14_24954445_24954446_242	14	-0.052411	0.15746	1
FOXA1_chr18_13267512_13267513_310	14	0.10482	0.15746	1
FOXA1_chr3_171261611_171261612_459	14	-0.20242	0.15746	1
FOXA1_chr1_231038208_231038209_386	12	-0.084096	0.15746	1
FOXA1_chr1_200296473_200296474_415	15	-0.093234	0.15772	1
FOXA1_chr5_164638322_164638323_469	15	-0.0095063	0.15772	1
FOXA1_chr20_61874798_61874799_270	20	-0.30434	0.15774	1
FOXA1_chr7_13742282_13742283_349	17	-0.24273	0.15854	1
FOXA1_chr6_36557947_36557948_193_ess	12	-0.18678	0.15876	1
FOXA1_chr1_150961999_150962000_153_ess	20	-0.27841	0.15929	1
FOXA1_chr22_42462024_42462025_290	15	-0.12193	0.15974	1
FOXA1_chr17_74395281_74395282_610	15	-0.098066	0.15974	1
FOXA1_chr9_111482286_111482287_315	15	-0.13119	0.15974	1
FOXA1_chr22_39284457_39284458_269_ess	20	-0.088767	0.15999	1
FOXA1_chr13_90205366_90205367_275	12	-0.25195	0.16025	1
FOXA1_chr11_65479426_65479427_270	18	-0.10522	0.16051	1
FOXA1_chr10_127358784_127358785_290	18	-0.16623	0.16051	1
FOXA1_chr17_82397168_82397169_228_ess	20	-0.051711	0.16109	1
FOXA1_chr3_149736339_149736340_399_ess	20	-0.3122	0.16109	1
FOXA1_chr17_81018297_81018298_181_ess	20	-0.20905	0.16109	1
FOXA1_chr20_58055025_58055026_364	20	-0.13463	0.16109	1
FOXA1_chr5_172837765_172837766_266	20	0.047327	0.16109	1
FOXA1_chr15_89379992_89379993_271_ess	20	0.0025427	0.16109	1
FOXA1_chr17_50307815_50307816_386	20	-0.15313	0.16109	1
FOXA1_chr3_193712338_193712339_540	20	-0.34602	0.16109	1
FOXA1_chr2_120564767_120564768_278	20	-0.094889	0.16109	1
FOXA1_chr10_100442744_100442745_292	16	-0.14846	0.16162	1
FOXA1_chr9_131383394_131383395_282	15	0.010459	0.16184	1
FOXA1_chr20_50670685_50670686_510	20	-0.2039	0.16199	1
FOXA1_chr7_30551207_30551208_148_ess	20	0.090509	0.16199	1
FOXA1_chr16_80968947_80968948_237_ess	20	-0.27604	0.16199	1
FOXA1_chr21_16892034_16892035_287	20	-0.0025508	0.16199	1
FOXA1_chr12_97702107_97702108_368	14	-0.13441	0.16237	1
FOXA1_chr1_6158023_6158024_281	14	-0.025354	0.16237	1
FOXA1_chr6_36645382_36645383_146_ess	17	-0.064847	0.16298	1
FOXA1_chr9_130733114_130733115_209_ess	17	-0.10717	0.16298	1
FOXA1_chr20_31747800_31747801_246_ess	16	-0.29844	0.16314	1
FOXA1_chr9_127969759_127969760_289	16	-0.077996	0.16314	1
FOXA1_chr3_177443700_177443701_439	14	-0.33638	0.16343	1
FOXA1_chr19_39131263_39131264_231	20	-0.097041	0.16402	1
FOXA1_chr3_195002290_195002291_339	20	-0.21428	0.16402	1
FOXA1_chr20_62356054_62356055_240_ess	20	-0.13106	0.16402	1
FOXA1_chr12_64890083_64890084_413	20	-0.1381	0.16402	1
FOXA1_chr16_53768768_53768769_446	13	-0.1604	0.16443	1
FOXA1_chr5_76691249_76691250_249	13	-0.05204	0.16443	1
FOXA1_chr5_67235888_67235889_409	13	-0.2241	0.16443	1
FOXA1_chr5_54701324_54701325_353	13	-0.2697	0.16443	1
FOXA1_chr9_81875165_81875166_281	13	0.12974	0.16443	1
FOXA1_chr2_96680742_96680743_337	13	-0.01504	0.16443	1
FOXA1_chr14_25696326_25696327_317	13	-0.22363	0.16443	1
FOXA1_chr11_130533389_130533390_516	16	-0.053479	0.16496	1
FOXA1_chr3_141456033_141456034_362	17	-0.12288	0.16516	1
FOXA1_chr3_136239296_136239297_360	12	-0.12786	0.16584	1
FOXA1_chr3_144324261_144324262_304	12	-0.20989	0.16584	1
FOXA1_chr20_50982581_50982582_181_ess	20	-0.20106	0.1669	1
FOXA1_chr3_53084753_53084754_277	20	-0.14544	0.1669	1
FOXA1_chr10_48288101_48288102_338	20	-0.12789	0.1669	1
FOXA1_chr10_12605848_12605849_327	20	-0.072023	0.1669	1
FOXA1_chr6_42075631_42075632_201_ess	20	-0.22239	0.1669	1
FOXA1_chr13_44404429_44404430_235	20	-0.037416	0.1669	1
FOXA1_chr14_81366405_81366406_220	20	-0.11463	0.1669	1
FOXA1_chrX_21974155_21974156_444	12	-0.1434	0.16737	1
FOXA1_chr7_36037470_36037471_320	17	-0.20214	0.16767	1
FOXA1_chr7_42104467_42104468_398	17	-0.080326	0.16767	1
FOXA1_chr7_22594246_22594247_480	12	-0.20662	0.1684	1
FOXA1_chr11_92088689_92088690_240	14	0.020052	0.16961	1
FOXA1_chr20_34335913_34335914_341_ess	20	-0.21523	0.16973	1
FOXA1_chr16_10520640_10520641_356	20	-0.24176	0.16973	1
FOXA1_chr1_227900955_227900956_287	20	-0.062603	0.16973	1
FOXA1_chr22_46575121_46575122_254	20	-0.11005	0.16973	1
FOXA1_chr11_75289133_75289134_248	20	-0.10248	0.16973	1
FOXA1_chr15_92614574_92614575_363	20	0.014334	0.16973	1
FOXA1_chr8_95101039_95101040_763	15	-0.16501	0.16992	1
FOXA1_chr17_77875236_77875237_259	15	-0.255	0.16992	1
FOXA1_chr3_24202126_24202127_256	14	-0.086127	0.17075	1
FOXA1_chr3_160618580_160618581_297	15	-0.1539	0.17101	1
FOXA1_chr6_145151790_145151791_271	15	-0.16011	0.17101	1
FOXA1_chr8_107354105_107354106_319	13	-0.0044675	0.17107	1
FOXA1_chr22_20885970_20885971_292_ess	20	-0.23123	0.17108	1
FOXA1_chr12_121755031_121755032_275	20	-0.18323	0.17108	1
FOXA1_chr2_200319116_200319117_285	20	0.032146	0.17108	1
FOXA1_chr17_50440466_50440467_265	20	-0.27613	0.17108	1
FOXA1_chr1_210477527_210477528_467	20	-0.18031	0.17108	1
FOXA1_chr7_2689268_2689269_263	20	-0.18328	0.1723	1
FOXA1_chr3_169173442_169173443_368	13	-0.24171	0.17245	1
FOXA1_chr17_27247598_27247599_372	14	-0.2218	0.17338	1
FOXA1_chr1_220907109_220907110_256	20	-0.12	0.1738	1
FOXA1_chr16_75280535_75280536_508	20	0.014036	0.1738	1
FOXA1_chr6_33988487_33988488_336	20	-0.059462	0.1738	1
FOXA1_chr1_110166148_110166149_278	20	-0.21689	0.1738	1
FOXA1_chr1_1859469_1859470_273	15	-0.17359	0.17398	1
FOXA1_chrX_50770314_50770315_297	15	0.054027	0.17512	1
FOXA1_chr3_153257848_153257849_257	13	-0.16625	0.17639	1
FOXA1_chr9_108961393_108961394_300	13	-0.1743	0.17639	1
FOXA1_chr5_116731635_116731636_323	15	-0.14933	0.17647	1
FOXA1_chr9_34375259_34375260_388	15	0.04934	0.17647	1
FOXA1_chr7_40899366_40899367_251	17	-0.12253	0.17702	1
FOXA1_chr12_124895335_124895336_311	19	-0.19205	0.17802	1
FOXA1_chr22_24532183_24532184_247	19	-0.1832	0.17802	1
FOXA1_chr19_46619010_46619011_247	19	-0.093256	0.17802	1
FOXA1_chr18_73942437_73942438_302	13	-0.13748	0.17892	1
FOXA1_chr1_87201141_87201142_226	13	-0.27405	0.17892	1
FOXA1_chr10_76598620_76598621_290	13	-0.044588	0.17892	1
FOXA1_chr12_124318645_124318646_251	13	-0.062806	0.17892	1
FOXA1_chr1_10516432_10516433_542	16	-0.058968	0.17951	1
FOXA1_chr7_106239588_106239589_348	15	-0.11234	0.17963	1
FOXA1_chr12_68406557_68406558_297	15	-0.16667	0.17963	1
FOXA1_chr1_236399720_236399721_316	18	-0.22393	0.18009	1
FOXA1_chr7_33868206_33868207_245	14	-0.18218	0.1803	1
FOXA1_chr4_32197143_32197144_248	14	-0.019617	0.1803	1
FOXA1_chr18_23401749_23401750_270	14	-0.10183	0.1803	1
FOXA1_chr3_194184610_194184611_368	13	-0.20972	0.1815	1
FOXA1_chr10_73209844_73209845_146_ess	15	-0.18571	0.18179	1
FOXA1_chr8_8461577_8461578_463	18	-0.17151	0.18265	1
FOXA1_chr3_27317302_27317303_344	14	7.4166e-05	0.18326	1
FOXA1_chr8_22684304_22684305_229	16	-0.2392	0.18359	1
FOXA1_chr7_51606916_51606917_319	16	-0.063331	0.18359	1
FOXA1_chrX_53362751_53362752_279_ess	16	0.048755	0.18359	1
FOXA1_chr9_122499035_122499036_246	16	-0.096581	0.18359	1
FOXA1_chr5_75620754_75620755_229	12	-0.12461	0.18382	1
FOXA1_chr1_241265646_241265647_559	14	-0.10825	0.1843	1
FOXA1_chr9_85408691_85408692_248	12	-0.1616	0.18512	1
FOXA1_chr11_73072970_73072971_321	12	-0.22961	0.18512	1
FOXA1_chr6_113402686_113402687_298	15	-0.14018	0.18533	1
FOXA1_chr21_34728689_34728690_575	15	-0.14212	0.18534	1
FOXA1_chr1_203686461_203686462_218	20	-0.24519	0.18548	1
FOXA1_chr7_98469272_98469273_324	12	-0.19776	0.1861	1
FOXA1_chr7_91926586_91926587_357	16	-0.12386	0.18701	1
FOXA1_chr5_402848_402849_220_ess	16	-0.18454	0.18701	1
FOXA1_chr3_37782739_37782740_280	16	-0.25032	0.18701	1
FOXA1_chr1_18202142_18202143_275	13	-0.2311	0.18841	1
FOXA1_chr4_181821487_181821488_384	13	-0.2276	0.18841	1
FOXA1_chr8_54559124_54559125_650	14	-0.14956	0.18848	1
FOXA1_chr16_67572326_67572327_274_ess	14	0.0083311	0.18848	1
FOXA1_chr12_116114262_116114263_247_ess	15	-0.10825	0.18902	1
FOXA1_chr5_11725173_11725174_245	17	-0.28594	0.18965	1
FOXA1_chr8_66741884_66741885_343	16	-0.18511	0.19146	1
FOXA1_chr9_107337154_107337155_309	16	-0.2019	0.19146	1
FOXA1_chr5_141004268_141004269_467_ess	16	-0.13694	0.19146	1
FOXA1_chr5_112333488_112333489_323	12	-0.16901	0.19173	1
FOXA1_chr6_34953835_34953836_253	12	-0.064622	0.19174	1
FOXA1_chr2_124092353_124092354_310	15	0.082266	0.19206	1
FOXA1_chr12_85689090_85689091_317	13	-0.13408	0.19224	1
FOXA1_chr9_124708831_124708832_444	19	-0.10552	0.19283	1
FOXA1_chr5_75460689_75460690_345	12	0.084395	0.19348	1
FOXA1_chr10_43082335_43082336_247	20	-0.08875	0.19367	1
FOXA1_chr9_69105274_69105275_158_ess	20	-0.23189	0.19368	1
FOXA1_chr10_3784071_3784072_541	20	-0.2267	0.19368	1
FOXA1_chr2_170974424_170974425_238	16	0.0071719	0.19457	1
FOXA1_chr14_64967180_64967181_280_ess	20	0.022699	0.19491	1
FOXA1_chr12_119118556_119118557_259	20	-0.14171	0.19491	1
FOXA1_chr8_101603718_101603719_223_ess	20	-0.20764	0.19491	1
FOXA1_chr1_65044556_65044557_566	17	-0.014827	0.1956	1
FOXA1_chr1_211114539_211114540_582	19	-0.042205	0.19581	1
FOXA1_chr13_44900118_44900119_248	19	0.023909	0.19581	1
FOXA1_chr10_5493898_5493899_377	20	-0.18247	0.19595	1
FOXA1_chr16_70299566_70299567_146_ess	20	-0.020219	0.19595	1
FOXA1_chr1_24594397_24594398_320_ess	20	-0.20965	0.19595	1
FOXA1_chr16_66327082_66327083_237	20	-0.10752	0.19595	1
FOXA1_chr10_79265020_79265021_210_ess	20	-0.18153	0.19595	1
FOXA1_chr1_150971547_150971548_436_ess	20	-0.16637	0.19595	1
FOXA1_chr15_100693703_100693704_260	16	0.040284	0.19596	1
FOXA1_chr15_90874265_90874266_270	19	0.033733	0.19732	1
FOXA1_chr4_60938851_60938852_273	12	-0.16951	0.19796	1
FOXA1_chr8_102647810_102647811_320	13	-0.20723	0.19803	1
FOXA1_chr4_40396035_40396036_232	19	-0.11796	0.19825	1
FOXA1_chr5_39101092_39101093_388	17	-0.13934	0.19917	1
FOXA1_chr3_33203154_33203155_272	20	-0.009162	0.19967	1
FOXA1_chr14_100673318_100673319_248	20	-0.07559	0.19967	1
FOXA1_chr1_27398983_27398984_232_ess	20	-0.016328	0.19967	1
FOXA1_chr4_40458880_40458881_262	16	-0.024772	0.20018	1
FOXA1_chr20_64045489_64045490_148_ess	20	-0.11883	0.20087	1
FOXA1_chr5_149453897_149453898_217_ess	20	-0.075262	0.20087	1
FOXA1_chr2_85517143_85517144_188_ess	20	-0.1936	0.20087	1
FOXA1_chr10_74097946_74097947_230	20	-0.1014	0.20087	1
FOXA1_chr12_123519336_123519337_292_ess	20	-0.16286	0.20087	1
FOXA1_chr4_76127986_76127987_177_ess	20	-0.11543	0.20087	1
FOXA1_chr8_140042819_140042820_235	20	-0.13795	0.20087	1
FOXA1_chr11_119481419_119481420_348	20	-0.19523	0.20087	1
FOXA1_chr18_48308213_48308214_294	14	-0.033814	0.20119	1
FOXA1_chr3_59664571_59664572_722	14	0.035611	0.20119	1
FOXA1_chr1_197620855_197620856_315	12	-0.12426	0.20129	1
FOXA1_chr11_107831107_107831108_297	12	-0.21042	0.20129	1
FOXA1_chr17_71527524_71527525_454	12	-0.23561	0.20129	1
FOXA1_chr3_32132905_32132906_299	12	-0.23052	0.20129	1
FOXA1_chr2_171346614_171346615_271	12	-0.16214	0.20129	1
FOXA1_chr12_93234874_93234875_250	15	-0.14725	0.20185	1
FOXA1_chr17_4483716_4483717_302	19	-0.22604	0.20225	1
FOXA1_chr11_68118946_68118947_231_ess	19	0.01891	0.20225	1
FOXA1_chr6_166195423_166195424_268	19	-0.1098	0.20225	1
FOXA1_chr1_40306485_40306486_308	20	-0.033541	0.20358	1
FOXA1_chr12_109873931_109873932_166_ess	20	-0.12334	0.20359	1
FOXA1_chr1_199242418_199242419_513	20	-0.23956	0.20359	1
FOXA1_chr1_228043678_228043679_296_ess	20	-0.21264	0.20359	1
FOXA1_chr6_15065784_15065785_513	12	-0.24063	0.20371	1
FOXA1_chr20_3492421_3492422_328	12	-0.070825	0.20371	1
FOXA1_chr17_70938486_70938487_245	12	0.0039817	0.20371	1
FOXA1_chr4_105633424_105633425_409	12	-0.029801	0.20371	1
FOXA1_chr9_94972519_94972520_283	14	-0.2685	0.20401	1
FOXA1_chr15_90149523_90149524_290	13	-0.16115	0.20457	1
FOXA1_chr8_101473684_101473685_228_ess	13	-0.20513	0.20457	1
FOXA1_chr16_30140067_30140068_238_ess	14	-0.12589	0.20529	1
FOXA1_chr4_70576939_70576940_288	14	-0.17993	0.20529	1
FOXA1_chr7_67553549_67553550_409	14	-0.080805	0.20529	1
FOXA1_chr1_152393096_152393097_395_ess	18	-0.1006	0.20531	1
FOXA1_chr18_33696928_33696929_322	15	-0.15439	0.20631	1
FOXA1_chr10_121542951_121542952_372	15	-0.1261	0.20631	1
FOXA1_chr2_98909580_98909581_406	20	-0.1655	0.20635	1
FOXA1_chr8_108260080_108260081_196_ess	16	0.044342	0.20636	1
FOXA1_chr22_26684822_26684823_292	16	-0.033697	0.20636	1
FOXA1_chr20_51350983_51350984_343	12	-0.14828	0.20716	1
FOXA1_chr22_27046295_27046296_220	15	0.00053004	0.20726	1
FOXA1_chr16_84103949_84103950_185_ess	15	-0.15643	0.20726	1
FOXA1_chr20_32040886_32040887_272	16	-0.14101	0.20746	1
FOXA1_chr1_63701323_63701324_280	16	-0.037488	0.20746	1
FOXA1_chr1_181096020_181096021_278	13	-0.22484	0.20748	1
FOXA1_chr16_86298770_86298771_264	13	0.15816	0.20748	1
FOXA1_chr4_97457414_97457415_357	13	-0.11103	0.20748	1
breast_specific1	115	-0.023422	0.20759	1
FOXA1_chr22_42682619_42682620_193	14	-0.17627	0.20777	1
FOXA1_chr17_40576342_40576343_485	19	-0.16229	0.20876	1
FOXA1_chr10_22683483_22683484_350	13	-0.20281	0.2089	1
FOXA1_chr10_79183748_79183749_311_ess	17	-0.18829	0.20894	1
FOXA1_chr11_21553034_21553035_453	12	0.10115	0.20996	1
FOXA1_chr3_129205241_129205242_253	14	-0.0026032	0.21087	1
FOXA1_chr14_36856261_36856262_486	14	-0.1033	0.21087	1
FOXA1_chr11_60401805_60401806_330	13	-0.097128	0.2123	1
FOXA1_chr1_193952361_193952362_280	17	-0.21359	0.21329	1
FOXA1_chr6_36607824_36607825_251_ess	16	-0.11731	0.21332	1
FOXA1_chr13_108376494_108376495_306	16	-0.03749	0.21332	1
FOXA1_chr8_102108219_102108220_559	18	-0.039758	0.21356	1
FOXA1_chr4_108045950_108045951_274	14	-0.28329	0.214	1
FOXA1_chr16_56815622_56815623_239_ess	14	-0.086003	0.214	1
FOXA1_chr10_76558780_76558781_251	13	-0.088319	0.21422	1
FOXA1_chr2_101196450_101196451_215	13	-0.13262	0.21423	1
FOXA1_chr8_54392879_54392880_253	16	-0.14715	0.21464	1
FOXA1_chr20_41650699_41650700_604	12	-0.13697	0.21478	1
FOXA1_chr1_182101589_182101590_458	17	-0.11378	0.21531	1
FOXA1_chr16_17327879_17327880_398	17	-0.097454	0.21531	1
FOXA1_chr5_174694155_174694156_309	20	0.26211	0.21559	1
FOXA1_chr3_177478636_177478637_538	14	-0.14211	0.21565	1
FOXA1_chr9_13034186_13034187_401	13	-0.28845	0.2165	1
FOXA1_chr16_11506442_11506443_247	13	-0.010008	0.21651	1
FOXA1_chr13_50245241_50245242_378	16	-0.096326	0.21712	1
FOXA1_chr1_206843875_206843876_403	16	-0.10471	0.21712	1
FOXA1_chr9_137535091_137535092_229_ess	16	-0.12693	0.21712	1
FOXA1_chr19_7266076_7266077_232	17	-0.020643	0.21717	1
FOXA1_chr3_45349184_45349185_146_ess	20	-0.12292	0.21788	1
FOXA1_chr19_7965643_7965644_150_ess	20	-0.15803	0.21788	1
FOXA1_chr2_7032003_7032004_382	20	0.027105	0.21788	1
FOXA1_chr1_40898694_40898695_458	20	-0.1276	0.21788	1
FOXA1_chr2_133641705_133641706_272	20	0.094966	0.21789	1
FOXA1_chr10_99331385_99331386_223	17	-0.071935	0.21841	1
FOXA1_chr12_45468813_45468814_286	17	0.033711	0.21841	1
FOXA1_chr11_129324747_129324748_441	17	-0.14028	0.21841	1
FOXA1_chr17_31843225_31843226_297_ess	20	-0.1246	0.21842	1
FOXA1_chr10_6075017_6075018_248_ess	20	-0.20442	0.21842	1
FOXA1_chr1_223721078_223721079_364	20	0.0072916	0.21842	1
FOXA1_chr14_75196730_75196731_193	20	-0.18582	0.21842	1
FOXA1_chr10_79163051_79163052_265_ess	20	-0.13251	0.21842	1
FOXA1_chr1_156005084_156005085_438_ess	20	-0.25327	0.21842	1
FOXA1_chr1_111110450_111110451_279	19	-0.17144	0.21856	1
FOXA1_chr17_75096310_75096311_260_ess	20	-0.029806	0.21913	1
FOXA1_chr3_9204534_9204535_321	20	0.1272	0.21913	1
FOXA1_chr12_93536297_93536298_267_ess	20	-0.021626	0.21913	1
FOXA1_chr12_116064661_116064662_161_ess	20	-0.087605	0.21913	1
FOXA1_chr4_77105181_77105182_345	20	-0.0070462	0.21914	1
FOXA1_chr20_62087475_62087476_146_ess	20	-0.22455	0.21914	1
FOXA1_chr3_140240505_140240506_323	15	-0.14085	0.21975	1
FOXA1_chr3_58522221_58522222_432	13	-0.094429	0.22009	1
FOXA1_chr10_44173754_44173755_882	13	-0.027778	0.22009	1
FOXA1_chr10_110343478_110343479_155_ess	18	-0.025977	0.2202	1
FOXA1_chr19_47079592_47079593_259	17	-0.18207	0.22058	1
FOXA1_chr12_2146386_2146387_250	17	-0.1413	0.22058	1
FOXA1_chr22_38754367_38754368_216_ess	20	-0.1609	0.22081	1
FOXA1_chr6_4066632_4066633_288_ess	20	-0.12053	0.22081	1
FOXA1_chr12_63862403_63862404_562	20	-0.078674	0.22081	1
FOXA1_chr1_209879825_209879826_190_ess	20	-0.1685	0.22081	1
FOXA1_chr7_34158428_34158429_298	20	-0.18038	0.22081	1
FOXA1_chr3_183376089_183376090_283	20	-0.13583	0.22081	1
FOXA1_chr6_4637042_4637043_266	20	-0.21545	0.22081	1
FOXA1_chr20_33734007_33734008_353	20	-0.091517	0.22081	1
FOXA1_chr9_33221441_33221442_325	20	-0.031219	0.22081	1
FOXA1_chr12_54135728_54135729_246	20	0.021474	0.22081	1
FOXA1_chr2_124193942_124193943_235	20	-0.22268	0.22081	1
FOXA1_chr6_34567761_34567762_146_ess	20	-0.1649	0.22081	1
FOXA1_chrX_53263198_53263199_254	19	-0.091696	0.2209	1
FOXA1_chr16_89837918_89837919_299	19	-0.21322	0.2209	1
FOXA1_chr1_226988369_226988370_397	20	0.018032	0.22179	1
FOXA1_chr10_11687957_11687958_255	20	-0.13861	0.2218	1
FOXA1_chr2_8540117_8540118_263	20	-0.10919	0.2218	1
FOXA1_chr3_50423666_50423667_253	20	-0.15529	0.2218	1
FOXA1_chr5_168353419_168353420_296	17	-0.12392	0.22192	1
FOXA1_chr9_133387990_133387991_577_ess	17	-0.21943	0.22192	1
FOXA1_chr15_89121554_89121555_328	15	-0.20839	0.22195	1
FOXA1_chr7_152664889_152664890_278	14	0.11559	0.22338	1
FOXA1_chr11_34570808_34570809_479	14	-0.029175	0.22338	1
FOXA1_chr13_65065693_65065694_331	14	-0.090981	0.22339	1
FOXA1_chr22_41001804_41001805_170_ess	14	-0.15486	0.22339	1
FOXA1_chr3_56858547_56858548_252	19	-0.15902	0.22379	1
FOXA1_chr16_88763775_88763776_356	19	-0.17686	0.22379	1
FOXA1_chr1_27008248_27008249_218	16	2.1926e-05	0.2249	1
FOXA1_chr5_174503603_174503604_262	16	-0.1517	0.2249	1
FOXA1_chr20_10186349_10186350_273	17	-0.12873	0.22517	1
FOXA1_chr14_42629881_42629882_293	17	-0.20883	0.22517	1
FOXA1_chr10_100875907_100875908_245	17	-0.24313	0.22517	1
FOXA1_chr17_28937507_28937508_240_ess	20	-0.14437	0.22562	1
FOXA1_chr3_40417997_40417998_262_ess	15	-0.19102	0.22579	1
FOXA1_chr8_133794749_133794750_401	15	-0.13781	0.22579	1
FOXA1_chr1_214910470_214910471_411	15	-0.13087	0.2258	1
FOXA1_chr9_112012219_112012220_518	19	-0.0013019	0.22622	1
FOXA1_chr8_115699191_115699192_200_ess	19	-0.086851	0.22622	1
FOXA1_chr2_99727377_99727378_274	16	-0.077214	0.22632	1
FOXA1_chrX_13694345_13694346_242_ess	16	-0.1158	0.22632	1
FOXA1_chr1_111420551_111420552_171_ess	20	-0.15349	0.22671	1
FOXA1_chr10_79157776_79157777_523_ess	20	-0.24145	0.22671	1
FOXA1_chr16_87789718_87789719_273_ess	20	-0.23011	0.22671	1
FOXA1_chr18_48453640_48453641_285	20	-0.1643	0.22671	1
FOXA1_chr16_31002566_31002567_216_ess	20	-0.24893	0.22671	1
FOXA1_chr6_151764227_151764228_252_ess	20	-0.24779	0.22671	1
FOXA1_chr20_35792905_35792906_306	20	-0.17096	0.22671	1
FOXA1_chr7_12634739_12634740_324	13	-0.22914	0.22681	1
FOXA1_chr2_42876460_42876461_317	13	-0.10117	0.22681	1
FOXA1_chr6_44111878_44111879_279	13	-0.24421	0.22681	1
FOXA1_chr3_95916630_95916631_365	13	-0.092355	0.22681	1
FOXA1_chr2_45925669_45925670_204	13	-0.14169	0.22681	1
FOXA1_chr1_226073264_226073265_181_ess	13	-0.076426	0.22681	1
FOXA1_chr10_100020342_100020343_277	16	-0.094341	0.22796	1
FOXA1_chr1_23765967_23765968_194_ess	16	-0.24303	0.22796	1
FOXA1_chr3_194150526_194150527_540	16	-0.19604	0.22796	1
FOXA1_chr1_182340828_182340829_360	13	0.16785	0.22934	1
FOXA1_chr12_122063161_122063162_272	15	-0.22231	0.22967	1
FOXA1_chr20_46681495_46681496_158_ess	17	-0.17534	0.23001	1
FOXA1_chr7_22234386_22234387_393	17	-0.1243	0.23002	1
FOXA1_chr19_4991726_4991727_379	14	-0.19999	0.23042	1
FOXA1_chr1_42992542_42992543_325_ess	17	0.094219	0.23162	1
FOXA1_chr8_101437093_101437094_533	17	-0.25762	0.23162	1
FOXA1_chr20_53661962_53661963_353	17	-0.13784	0.23162	1
FOXA1_chr6_45505198_45505199_336	17	-0.19377	0.23162	1
FOXA1_chr7_47907070_47907071_269	17	-0.13444	0.23162	1
FOXA1_chr17_73565026_73565027_509	16	-0.096295	0.23309	1
FOXA1_chr3_133843041_133843042_223	16	0.018946	0.23309	1
FOXA1_chr14_52900860_52900861_224	16	-0.090303	0.23309	1
FOXA1_chr18_33803062_33803063_448	16	0.023019	0.23309	1
FOXA1_chr4_153433329_153433330_287	16	-0.076091	0.23309	1
FOXA1_chr5_160887994_160887995_181	17	-0.042646	0.23347	1
FOXA1_chr2_181546333_181546334_327	14	-0.21667	0.23479	1
FOXA1_chr3_32216287_32216288_303	15	-0.12776	0.23597	1
FOXA1_chr12_27010090_27010091_185_ess	17	-0.13944	0.23601	1
FOXA1_chr16_67752873_67752874_261	14	-0.14878	0.23659	1
FOXA1_chr6_167396732_167396733_250	12	-0.022016	0.23681	1
FOXA1_chr6_70874724_70874725_303	12	0.067857	0.23681	1
FOXA1_chr8_116640068_116640069_364	12	0.047139	0.23681	1
FOXA1_chr17_81727711_81727712_258_ess	20	-0.087058	0.23704	1
FOXA1_chr17_79821511_79821512_214	20	-0.17592	0.23704	1
FOXA1_chr1_179805994_179805995_220	20	-0.16347	0.23704	1
FOXA1_chr19_35317652_35317653_480_ess	20	0.0095679	0.23704	1
FOXA1_chr3_45780444_45780445_320_ess	20	-0.08028	0.23704	1
FOXA1_chr10_62845510_62845511_235_ess	20	-0.16933	0.23704	1
FOXA1_chr17_48522387_48522388_367	20	-0.07317	0.23704	1
FOXA1_chr1_8890035_8890036_196	20	-0.078916	0.23704	1
FOXA1_chr1_161261625_161261626_239_ess	20	-0.27006	0.23704	1
FOXA1_chr16_22232965_22232966_365	20	-0.10907	0.23826	1
FOXA1_chr10_129169316_129169317_193	20	-0.097847	0.23928	1
FOXA1_chr7_47168394_47168395_263	12	-0.024797	0.23954	1
FOXA1_chr1_152743372_152743373_485	12	-0.1553	0.23954	1
FOXA1_chr1_227429029_227429030_279	20	-0.14519	0.24042	1
FOXA1_chr14_37567155_37567156_756_ess	20	-0.097897	0.24042	1
FOXA1_chr20_47506585_47506586_337_ess	20	-0.058573	0.24042	1
FOXA1_chr6_132960857_132960858_279	12	-0.15761	0.24127	1
FOXA1_chr2_99700623_99700624_248	12	-0.27198	0.24127	1
FOXA1_chr6_66987137_66987138_269	12	-0.15921	0.24127	1
FOXA1_chr1_231140080_231140081_700	12	-0.23605	0.24127	1
FOXA1_chr15_72184865_72184866_275	12	0.13255	0.24127	1
FOXA1_chr4_148306065_148306066_244	12	0.28426	0.24127	1
FOXA1_chr2_128595301_128595302_261	20	-0.09553	0.24137	1
FOXA1_chr8_29579927_29579928_396	20	0.032731	0.24137	1
FOXA1_chr7_30671990_30671991_248_ess	20	-0.18386	0.24137	1
FOXA1_chr12_109864529_109864530_301_ess	20	0.015619	0.24137	1
FOXA1_chr19_11176980_11176981_221_ess	20	0.0028569	0.24137	1
FOXA1_chr10_113922155_113922156_493_ess	20	-0.13078	0.24137	1
FOXA1_chr5_57144_57145_241	20	-0.20772	0.24137	1
FOXA1_chr8_21266497_21266498_331	14	-0.062959	0.24153	1
FOXA1_chr14_50875009_50875010_268	16	-0.14642	0.2416	1
FOXA1_chr4_108058868_108058869_335	16	-0.01806	0.2416	1
FOXA1_chr22_28760129_28760130_369	15	0.068884	0.24163	1
FOXA1_chr3_12450213_12450214_169_ess	20	-0.11765	0.24278	1
FOXA1_chr14_37618960_37618961_204_ess	20	-0.087746	0.24278	1
FOXA1_chr12_112839581_112839582_376	16	-0.18801	0.24304	1
FOXA1_chr17_33087079_33087080_221	16	-0.098897	0.24305	1
FOXA1_chr20_48158191_48158192_383	14	-0.080861	0.2431	1
FOXA1_chr21_14863546_14863547_554	12	-0.084263	0.24401	1
FOXA1_chr4_108481047_108481048_389	15	-0.16479	0.24436	1
FOXA1_chr12_95546060_95546061_480	18	-0.0080727	0.24469	1
FOXA1_chr1_152035234_152035235_293_ess	18	-0.14691	0.24469	1
FOXA1_chr1_111045418_111045419_774	18	-0.13436	0.24469	1
FOXA1_chr3_189438181_189438182_246	18	-0.17541	0.24469	1
FOXA1_chr5_107916194_107916195_162_ess	14	0.12364	0.24488	1
FOXA1_chr17_66517542_66517543_283	14	-0.16423	0.24488	1
FOXA1_chrX_54747900_54747901_366	14	-0.16078	0.24488	1
FOXA1_chr7_79410458_79410459_254	14	-0.1197	0.24488	1
FOXA1_chrX_44915780_44915781_191_ess	14	-0.045647	0.24488	1
FOXA1_chr6_14001612_14001613_319	14	-0.10859	0.24488	1
FOXA1_chr10_32360510_32360511_371	14	-0.064388	0.24488	1
FOXA1_chr11_127044754_127044755_279	14	-0.14637	0.24488	1
FOXA1_chr3_172214164_172214165_390	14	-0.15352	0.24488	1
chr8_128820354_ER__MYC-chr8_128822069_GATA3__MYC-chr8_128822514_ER_FOXA1__MYC-chr8_128823716_ER_GATA3__MYC	118	-0.077261	0.24525	1
FOXA1_chr12_8639125_8639126_232	16	-0.30331	0.24546	1
FOXA1_chr10_73264090_73264091_146_ess	15	-0.19245	0.24584	1
FOXA1_chr19_29685642_29685643_314	15	-0.084329	0.24584	1
FOXA1_chr8_33857506_33857507_299	15	0.19331	0.24584	1
FOXA1_chr14_61439145_61439146_451	15	-0.19156	0.24584	1
FOXA1_chr1_190511761_190511762_472	12	-0.14824	0.24584	1
FOXA1_chr11_70068224_70068225_268	20	-0.067335	0.24614	1
FOXA1_chr1_235714366_235714367_253	14	-0.26731	0.24615	1
FOXA1_chr9_73919047_73919048_258	12	0.049796	0.24743	1
FOXA1_chr3_123433019_123433020_222	12	-0.11849	0.24743	1
FOXA1_chr3_177574391_177574392_256	19	-0.20542	0.24772	1
FOXA1_chr16_70390898_70390899_289	19	-0.023839	0.24772	1
FOXA1_chr3_16476775_16476776_236	20	-0.22957	0.24786	1
FOXA1_chr17_80665956_80665957_189_ess	20	-0.10451	0.24786	1
FOXA1_chr1_211643993_211643994_233	20	-0.13323	0.24786	1
FOXA1_chr15_57506079_57506080_269	14	-0.040325	0.24797	1
FOXA1_chr1_203100636_203100637_393	14	-0.11873	0.24797	1
FOXA1_chr11_74546925_74546926_322	14	-0.051716	0.24797	1
FOXA1_chr20_63756570_63756571_282_ess	14	-0.078149	0.24797	1
FOXA1_chr12_89226090_89226091_338	14	-0.1509	0.24797	1
FOXA1_chr9_93595750_93595751_299	14	-0.01795	0.24797	1
FOXA1_chr6_92942736_92942737_270	15	0.095992	0.24886	1
FOXA1_chr13_88757765_88757766_241	16	-0.15423	0.24891	1
FOXA1_chr13_109998823_109998824_458	16	-0.10076	0.24892	1
FOXA1_chr16_17412410_17412411_297	16	-0.045517	0.24892	1
FOXA1_chr16_28324785_28324786_300	18	-0.17995	0.24909	1
FOXA1_chr4_187355026_187355027_505	18	-0.010489	0.24979	1
FOXA1_chr17_43897999_43898000_289	18	-0.23147	0.2498	1
FOXA1_chr4_49000384_49000385_277	12	0.041527	0.25095	1
FOXA1_chr5_59117475_59117476_229	12	-0.023187	0.25095	1
FOXA1_chr8_81643997_81643998_301	12	0.0087817	0.25095	1
FOXA1_chr11_86940331_86940332_352	12	-0.11886	0.25095	1
FOXA1_chr11_116750054_116750055_274	12	-0.20649	0.25095	1
FOXA1_chr8_119977638_119977639_270	12	-0.0006316	0.25095	1
FOXA1_chr10_45646814_45646815_357	12	-0.23591	0.25095	1
FOXA1_chr3_182708899_182708900_473	15	-0.23509	0.25188	1
FOXA1_chr14_96167589_96167590_252	15	-0.1895	0.25188	1
FOXA1_chr10_1240357_1240358_252	15	-0.15619	0.25188	1
FOXA1_chr3_186975009_186975010_513	20	-0.17553	0.25289	1
FOXA1_chr3_14243940_14243941_273	20	-0.14265	0.25289	1
FOXA1_chr9_128295777_128295778_216_ess	20	-0.0087243	0.25289	1
FOXA1_chr16_85422968_85422969_282	18	-0.10479	0.25449	1
FOXA1_chr19_13051738_13051739_288	20	-0.0086141	0.25456	1
FOXA1_chr1_220798613_220798614_222	20	-0.1858	0.25456	1
FOXA1_chr11_83411087_83411088_282	16	-0.27084	0.25513	1
FOXA1_chr9_94819527_94819528_370	16	-0.016379	0.25513	1
FOXA1_chr12_121633402_121633403_237	13	-0.2273	0.25639	1
FOXA1_chr14_75554786_75554787_238	13	0.059544	0.25639	1
FOXA1_chr18_61796375_61796376_285	13	0.17326	0.25776	1
FOXA1_chr5_175809939_175809940_240	16	-0.085255	0.25837	1
FOXA1_chr14_87233481_87233482_689	16	-0.17491	0.25837	1
FOXA1_chr20_53258922_53258923_317	19	0.034688	0.2585	1
FOXA1_chr1_151548992_151548993_324	18	0.03419	0.2589	1
FOXA1_chr19_18837557_18837558_192_ess	18	-0.22677	0.2589	1
FOXA1_chr17_72182758_72182759_246	18	-0.025893	0.2589	1
FOXA1_chr22_31179524_31179525_317	18	-0.17229	0.2589	1
FOXA1_chr16_55387038_55387039_292	16	-0.10633	0.26079	1
FOXA1_chr2_207082814_207082815_263	18	-0.13899	0.26095	1
FOXA1_chr5_149561594_149561595_219_ess	18	-0.11997	0.26095	1
FOXA1_chr3_120556388_120556389_296	18	-0.11891	0.26095	1
FOXA1_chr1_56416550_56416551_350	18	-0.2006	0.26095	1
FOXA1_chr5_168578707_168578708_245	13	-0.036876	0.26119	1
FOXA1_chr6_84354274_84354275_315	12	-0.094192	0.26205	1
FOXA1_chr8_74338346_74338347_296	12	-0.16667	0.26206	1
FOXA1_chr20_32256743_32256744_542_ess	18	-0.1016	0.26339	1
FOXA1_chr11_68106839_68106840_151_ess	15	-0.14993	0.26437	1
FOXA1_chr6_44049657_44049658_273	15	-0.10006	0.26437	1
FOXA1_chr15_69468793_69468794_509_ess	18	-0.041287	0.26589	1
FOXA1_chr3_14336567_14336568_323	18	-0.1552	0.26589	1
FOXA1_chr22_43115152_43115153_277_ess	20	0.10637	0.2664	1
FOXA1_chr17_81365922_81365923_248	20	-0.079103	0.2664	1
FOXA1_chr16_85289159_85289160_335	20	-0.039466	0.2664	1
FOXA1_chr7_105940301_105940302_293	20	-0.022932	0.2664	1
FOXA1_chr20_31719553_31719554_297_ess	20	-0.095756	0.2664	1
FOXA1_chr1_19010666_19010667_280	20	-0.04527	0.2664	1
FOXA1_chr9_111857701_111857702_324_ess	20	-0.17433	0.26641	1
FOXA1_chr8_101504826_101504827_172_ess	20	-0.21667	0.26641	1
FOXA1_chr8_63101270_63101271_229	12	-0.11934	0.26693	1
FOXA1_chr16_1573444_1573445_281	13	-0.19733	0.26742	1
FOXA1_chr3_14265776_14265777_322	16	0.014863	0.26763	1
FOXA1_chr5_163261825_163261826_280	16	-0.17911	0.26763	1
FOXA1_chr10_117609241_117609242_341	16	0.1005	0.26763	1
FOXA1_chr16_17399922_17399923_241	12	-0.30942	0.2688	1
FOXA1_chr14_28120071_28120072_287	12	0.051681	0.2688	1
FOXA1_chr5_112166654_112166655_381	12	-0.22697	0.2688	1
FOXA1_chr11_35969942_35969943_483	12	-0.17698	0.2688	1
FOXA1_chr20_17605481_17605482_295	12	-0.079266	0.2688	1
FOXA1_chr15_70093718_70093719_513	12	0.042213	0.2688	1
FOXA1_chr5_142720722_142720723_304	12	-0.14615	0.2688	1
FOXA1_chr1_91575225_91575226_183_ess	15	0.039958	0.26924	1
FOXA1_chr4_8352077_8352078_324	15	-0.010981	0.26924	1
FOXA1_chr1_233714970_233714971_330	15	-0.13622	0.26924	1
FOXA1_chr6_28324100_28324101_233	15	-0.19274	0.26924	1
FOXA1_chr14_54251480_54251481_295	15	-0.10592	0.26924	1
FOXA1_chr8_40382888_40382889_295	15	-0.058875	0.26924	1
FOXA1_chr8_139908759_139908760_282	15	-0.10511	0.26924	1
FOXA1_chr19_15563006_15563007_333	19	-0.18926	0.27194	1
FOXA1_chr17_47905360_47905361_271	17	-0.15128	0.27197	1
FOXA1_chr14_33943670_33943671_245	17	-0.019755	0.27197	1
FOXA1_chr11_86706543_86706544_530	12	-0.079806	0.27241	1
FOXA1_chr14_100204719_100204720_378	12	-0.0058753	0.27241	1
FOXA1_chr11_101441904_101441905_489	16	-0.129	0.27265	1
FOXA1_chr8_134001919_134001920_314	16	-0.0080236	0.27265	1
FOXA1_chr5_149485969_149485970_421_ess	19	-0.079588	0.27302	1
FOXA1_chr7_107949697_107949698_185_ess	20	-0.16293	0.27361	1
FOXA1_chr9_110249787_110249788_146_ess	20	-0.17253	0.27448	1
FOXA1_chr5_118247864_118247865_544	14	-0.081563	0.27462	1
FOXA1_chr11_76836414_76836415_468	14	0.18068	0.27462	1
FOXA1_chr2_203469152_203469153_338	13	-0.09759	0.2749	1
FOXA1_chr3_184637075_184637076_339	13	0.04765	0.2749	1
FOXA1_chr3_138201949_138201950_235_ess	13	-0.013713	0.2749	1
FOXA1_chr8_116086196_116086197_434	12	-0.050406	0.27565	1
FOXA1_chr10_91236379_91236380_265	12	-0.24813	0.27565	1
FOXA1_chr2_35783883_35783884_414	12	-0.073519	0.27565	1
FOXA1_chr8_133824981_133824982_421	12	-0.27298	0.27565	1
FOXA1_chr10_111108020_111108021_373	20	-0.14841	0.27593	1
FOXA1_chr16_27169648_27169649_277_ess	20	-0.13793	0.27593	1
FOXA1_chr10_79095530_79095531_217_ess	20	-0.080475	0.27593	1
FOXA1_chr17_31599218_31599219_251	20	-0.12147	0.27593	1
FOXA1_chr20_19396974_19396975_700	14	-0.043225	0.27668	1
FOXA1_chr20_46990688_46990689_310	14	-0.31566	0.27668	1
FOXA1_chr13_73066155_73066156_280	17	-0.034327	0.27674	1
FOXA1_chr11_134497758_134497759_284	17	-0.15872	0.27674	1
FOXA1_chr12_79707967_79707968_640	17	-0.05912	0.27674	1
FOXA1_chr9_119004873_119004874_597	17	-0.037611	0.27674	1
FOXA1_chr10_63722714_63722715_247	17	-0.16164	0.27674	1
FOXA1_chr15_34927914_34927915_313	17	0.061843	0.27674	1
FOXA1_chr17_56738383_56738384_220	17	-0.11874	0.27674	1
FOXA1_chr10_79129114_79129115_238_ess	17	-0.16451	0.27674	1
FOXA1_chr7_92460315_92460316_351	17	-0.14906	0.27674	1
chr8_128738145__MYC-chr8_128738989_FOXA1__MYC	121	-0.050134	0.27695	1
FOXA1_chr3_194176902_194176903_248	13	-0.20526	0.27796	1
FOXA1_chr2_26772606_26772607_409	20	-0.14785	0.27857	1
FOXA1_chr17_39812689_39812690_249	17	-0.19216	0.2792	1
FOXA1_chr17_30253508_30253509_435	18	-0.15122	0.27956	1
FOXA1_chr6_3349000_3349001_465	20	-0.17919	0.27975	1
FOXA1_chr15_65832813_65832814_494	19	-0.11319	0.28041	1
FOXA1_chr13_110015012_110015013_235	12	0.083359	0.28056	1
FOXA1_chr6_105360138_105360139_396	12	-0.035656	0.28056	1
FOXA1_chr6_47670573_47670574_239	12	-0.24485	0.28056	1
FOXA1_chrX_41960277_41960278_241	17	-0.061067	0.28074	1
FOXA1_chr11_126130416_126130417_247	17	-0.16264	0.28074	1
FOXA1_chr16_69298914_69298915_210_ess	18	-0.21231	0.28263	1
FOXA1_chr19_45743211_45743212_310	18	0.18442	0.28263	1
FOXA1_chr2_45778764_45778765_216	18	-0.16736	0.28263	1
FOXA1_chr10_102621774_102621775_419	18	-0.096497	0.28263	1
FOXA1_chr2_96888739_96888740_266	19	-0.1565	0.28367	1
FOXA1_chr6_38150895_38150896_266	19	-0.10709	0.28367	1
FOXA1_chr22_39174994_39174995_247	20	-0.0067539	0.28434	1
FOXA1_chr10_47396466_47396467_301	13	-0.029681	0.28529	1
FOXA1_chr5_173481130_173481131_329	13	-0.15843	0.28529	1
FOXA1_chr3_124504952_124504953_259	13	-0.0056476	0.28529	1
FOXA1_chr6_53112661_53112662_313	16	-0.066583	0.28553	1
FOXA1_chr8_134754252_134754253_343	16	0.085107	0.28553	1
FOXA1_chr7_31271802_31271803_305	14	-0.11239	0.28605	1
FOXA1_chr2_134823612_134823613_252	14	-0.082027	0.28605	1
FOXA1_chr2_101327951_101327952_324	17	-0.10134	0.28618	1
FOXA1_chr10_96255610_96255611_274	17	0.096022	0.28618	1
FOXA1_chr8_80257175_80257176_531	16	-0.22124	0.28673	1
FOXA1_chr21_32258511_32258512_187_ess	20	-0.073455	0.28694	1
FOXA1_chr16_85570673_85570674_456	20	-0.11747	0.28694	1
FOXA1_chr9_126673913_126673914_328	20	-0.10067	0.28694	1
FOXA1_chr14_102185608_102185609_350	20	-0.11251	0.28694	1
FOXA1_chr10_117279684_117279685_212	20	-0.069877	0.28694	1
FOXA1_chr18_58223835_58223836_222	20	-0.080089	0.28694	1
FOXA1_chr11_114233862_114233863_344	13	-0.29107	0.28707	1
FOXA1_chr2_64790307_64790308_274	13	-0.14052	0.28707	1
FOXA1_chr14_98388372_98388373_252	13	0.050803	0.28707	1
FOXA1_chr1_202063346_202063347_277	14	0.017146	0.28749	1
FOXA1_chr12_191909_191910_220	14	-0.061905	0.28749	1
FOXA1_chr9_106670596_106670597_366	14	-0.23268	0.28749	1
FOXA1_chr3_193922501_193922502_296	19	-0.090522	0.28819	1
FOXA1_chr11_60740773_60740774_285	20	-0.0070034	0.28822	1
FOXA1_chr1_204084451_204084452_360	20	-0.13284	0.28822	1
FOXA1_chr5_32331367_32331368_379	20	0.13908	0.28822	1
FOXA1_chr12_115923190_115923191_163_ess	20	-0.19148	0.28822	1
FOXA1_chr8_101467249_101467250_911_ess	14	-0.03384	0.28905	1
FOXA1_chr11_126147910_126147911_275	13	-0.11687	0.28952	1
FOXA1_chr1_226671519_226671520_389	13	0.067236	0.28953	1
FOXA1_chr9_32137046_32137047_382	13	0.040392	0.28953	1
FOXA1_chr15_83754042_83754043_519	12	0.18907	0.28962	1
FOXA1_chr2_169258269_169258270_297	12	-0.11972	0.28962	1
FOXA1_chr16_30488897_30488898_341	12	0.03849	0.28962	1
FOXA1_chr7_70738212_70738213_263	12	-0.080027	0.28962	1
FOXA1_chr3_17896941_17896942_266	12	-0.1028	0.28962	1
FOXA1_chr14_53305268_53305269_275	14	0.11274	0.29087	1
FOXA1_chr1_91737017_91737018_638	14	-0.068935	0.29087	1
FOXA1_chr1_21338853_21338854_280	14	-0.18472	0.29087	1
FOXA1_chrX_13669427_13669428_207_ess	20	-0.097517	0.29111	1
FOXA1_chr2_28716506_28716507_466_ess	20	-0.043207	0.29111	1
FOXA1_chr22_19743925_19743926_159_ess	20	0.06517	0.29111	1
FOXA1_chr14_68570064_68570065_464	20	-0.0014521	0.29111	1
FOXA1_chr5_139373879_139373880_269	20	-0.10817	0.29111	1
FOXA1_chr9_92666326_92666327_567	20	0.03805	0.29111	1
FOXA1_chr1_155944924_155944925_260_ess	20	-0.13996	0.29111	1
FOXA1_chr14_34113362_34113363_413	20	-0.092845	0.29111	1
FOXA1_chr12_15863562_15863563_181_ess	18	0.027569	0.2917	1
FOXA1_chr20_21942919_21942920_301	12	-0.027029	0.29258	1
FOXA1_chr10_99451122_99451123_274	12	-0.10358	0.29258	1
FOXA1_chr9_120985914_120985915_339	12	0.037769	0.29258	1
FOXA1_chr5_165057373_165057374_414	12	-0.24286	0.29258	1
FOXA1_chr13_21529681_21529682_312	12	0.16572	0.29258	1
FOXA1_chr10_59323199_59323200_540	12	-0.12542	0.29258	1
FOXA1_chr14_90091550_90091551_249	12	-0.09221	0.29258	1
FOXA1_chr20_31712871_31712872_146_ess	20	-0.038122	0.29288	1
FOXA1_chr10_48901514_48901515_329	20	0.081675	0.29288	1
FOXA1_chr17_74760841_74760842_328	20	-0.21763	0.29288	1
FOXA1_chr16_5765247_5765248_428	17	-0.16981	0.2931	1
FOXA1_chr3_14823056_14823057_291	18	-0.21244	0.29342	1
FOXA1_chr20_1423966_1423967_201_ess	18	-0.23075	0.29342	1
FOXA1_chr5_54584931_54584932_355	14	-0.098961	0.29368	1
FOXA1_chr8_141076112_141076113_310	14	-0.13396	0.29368	1
FOXA1_chr12_54892319_54892320_481	14	0.16631	0.29368	1
FOXA1_chr17_52419508_52419509_563	14	-0.12251	0.29368	1
FOXA1_chr13_98972892_98972893_270	14	-0.14124	0.29368	1
FOXA1_chr11_114031794_114031795_269	14	0.096582	0.29368	1
FOXA1_chr18_55452346_55452347_310	14	-0.0025283	0.29368	1
FOXA1_chr2_222885224_222885225_322	12	-0.00049244	0.29426	1
FOXA1_chr15_34927468_34927469_244	12	-0.041023	0.29426	1
FOXA1_chr8_106449266_106449267_332	12	0.016063	0.29426	1
FOXA1_chr16_73070659_73070660_239	19	-0.23352	0.29432	1
FOXA1_chr14_64997707_64997708_278_ess	20	-0.03032	0.29443	1
FOXA1_chr7_83685158_83685159_434	20	-0.15739	0.29443	1
FOXA1_chr14_33705685_33705686_231	13	0.13734	0.29469	1
FOXA1_chr8_122909599_122909600_350	13	-0.27705	0.29469	1
FOXA1_chr15_100517301_100517302_292	15	0.1121	0.29495	1
FOXA1_chr4_7517982_7517983_249	14	0.022032	0.2957	1
FOXA1_chr1_36207533_36207534_310	19	-0.071825	0.29584	1
FOXA1_chr5_180085371_180085372_261	19	-0.068625	0.29584	1
FOXA1_chr6_161550462_161550463_256	19	-0.094522	0.29584	1
FOXA1_chr7_36048245_36048246_319	12	-0.045744	0.29612	1
FOXA1_chrX_117523215_117523216_316	12	0.073762	0.29612	1
FOXA1_chr11_69106571_69106572_247	20	-0.0368	0.29622	1
FOXA1_chr14_95273819_95273820_234	17	-0.15257	0.29688	1
FOXA1_chr10_107095323_107095324_233	17	-0.12852	0.29688	1
FOXA1_chr3_129663365_129663366_546	17	-0.15051	0.29688	1
FOXA1_chr12_116311544_116311545_395_ess	17	-0.099359	0.29688	1
FOXA1_chr12_46844082_46844083_334	12	-0.1838	0.29839	1
FOXA1_chr1_211551849_211551850_297	12	0.18765	0.29839	1
FOXA1_chr2_105522941_105522942_443	12	-0.1313	0.29839	1
FOXA1_chr10_125263803_125263804_259	12	0.023527	0.2984	1
FOXA1_chr3_126850921_126850922_283	18	-0.11183	0.29991	1
FOXA1_chr16_2430478_2430479_289	18	-0.090121	0.29991	1
FOXA1_chr8_95193165_95193166_357	18	-0.10567	0.29991	1
FOXA1_chr1_18535717_18535718_306	18	-0.082445	0.29991	1
FOXA1_chr9_133874254_133874255_280	20	-0.1467	0.30007	1
FOXA1_chr1_225209306_225209307_202	13	-0.16585	0.30008	1
FOXA1_chr9_82410475_82410476_254	13	-0.032721	0.30008	1
FOXA1_chr4_165623853_165623854_452	13	-0.23182	0.30008	1
FOXA1_chr10_88814279_88814280_241	12	-0.05249	0.30089	1
FOXA1_chr11_73452960_73452961_240	12	-0.1684	0.30089	1
FOXA1_chr1_244887463_244887464_237_ess	18	-0.12562	0.30102	1
FOXA1_chr10_29630296_29630297_515	18	-0.037977	0.30103	1
FOXA1_chr18_78893758_78893759_243	17	0.051291	0.30139	1
FOXA1_chr5_54534043_54534044_270	17	-0.1956	0.30139	1
FOXA1_chrX_10083277_10083278_545	20	-0.096097	0.30166	1
FOXA1_chr19_49546999_49547000_324_ess	20	-0.0079491	0.30166	1
FOXA1_chr18_26575629_26575630_264_ess	20	0.097738	0.30166	1
FOXA1_chr16_86844926_86844927_265	20	-0.11796	0.30166	1
FOXA1_chr14_65020076_65020077_215_ess	20	-0.017599	0.30166	1
FOXA1_chr2_155190533_155190534_279	13	-0.065506	0.30168	1
FOXA1_chr1_27299569_27299570_374	18	-0.07757	0.30243	1
FOXA1_chr8_101496598_101496599_187_ess	15	-0.15974	0.30345	1
FOXA1_chr2_64273890_64273891_370	15	-0.12503	0.30345	1
FOXA1_chr7_54996195_54996196_316	14	0.019875	0.30452	1
FOXA1_chr6_7145922_7145923_241	14	-0.10606	0.30453	1
FOXA1_chr12_48282100_48282101_295	14	0.028641	0.30453	1
FOXA1_chr5_130400295_130400296_316	13	0.010384	0.30463	1
FOXA1_chr8_80807988_80807989_340	13	-0.11355	0.30463	1
FOXA1_chr10_114624055_114624056_329	15	0.037487	0.30506	1
FOXA1_chr10_970535_970536_286_ess	20	-0.14328	0.30552	1
FOXA1_chr10_79054396_79054397_263_ess	20	0.10184	0.30552	1
FOXA1_chr12_607563_607564_292	20	-0.1345	0.30552	1
FOXA1_chr3_157120734_157120735_267	20	-0.10474	0.30552	1
FOXA1_chr9_88888208_88888209_254	13	-0.074619	0.3064	1
FOXA1_chr2_189487475_189487476_889_ess	13	0.067359	0.3064	1
FOXA1_chr10_79158639_79158640_203_ess	20	-0.045392	0.30646	1
FOXA1_chr1_37120945_37120946_348	20	-0.065746	0.30646	1
FOXA1_chr10_115882220_115882221_253	15	-0.056718	0.30694	1
FOXA1_chr1_220422436_220422437_270	14	-0.07704	0.30722	1
FOXA1_chr3_171902139_171902140_280	14	-0.17072	0.30722	1
FOXA1_chr9_82682039_82682040_257	18	-0.050271	0.30795	1
FOXA1_chr3_4533900_4533901_354	19	-0.10775	0.30855	1
FOXA1_chr6_84267361_84267362_239	15	-0.17602	0.3089	1
FOXA1_chr17_57918570_57918571_401	20	-0.10477	0.30966	1
FOXA1_chr20_32345341_32345342_435	17	0.010162	0.30977	1
FOXA1_chr14_34122239_34122240_266	15	-0.12297	0.31074	1
FOXA1_chr15_74905947_74905948_175_ess	18	0.0018302	0.31102	1
FOXA1_chr6_34224754_34224755_248	13	0.02453	0.31175	1
FOXA1_chr2_57093222_57093223_407	13	-0.044523	0.31175	1
FOXA1_chr19_39557970_39557971_243	13	-0.11901	0.31175	1
FOXA1_chr6_33996085_33996086_272	14	-0.21778	0.31177	1
FOXA1_chr1_43858452_43858453_379	20	-0.22248	0.31184	1
FOXA1_chr21_37060525_37060526_234	19	-0.12339	0.31245	1
FOXA1_chr13_112012084_112012085_321	20	0.081473	0.31295	1
FOXA1_chr13_42012318_42012319_317	20	0.00095511	0.31295	1
FOXA1_chr20_49461146_49461147_460	20	-0.083856	0.31295	1
FOXA1_chr17_49976438_49976439_217	20	-0.1232	0.31295	1
FOXA1_chr17_83151761_83151762_300	20	-0.047283	0.31295	1
FOXA1_chr4_117136164_117136165_236	14	-0.091772	0.31338	1
FOXA1_chr2_158973832_158973833_279	14	-0.14889	0.31338	1
FOXA1_chr1_100073758_100073759_154_ess	14	-0.12965	0.31338	1
FOXA1_chr11_118057961_118057962_387	15	-0.061684	0.31364	1
FOXA1_chr1_59052382_59052383_322	13	-0.078534	0.31364	1
FOXA1_chr3_159045457_159045458_359	12	-0.075767	0.31414	1
FOXA1_chr12_66921358_66921359_241	12	-0.093973	0.31414	1
FOXA1_chr11_120912753_120912754_221	14	-0.26226	0.3149	1
FOXA1_chrX_32914472_32914473_337	14	0.078339	0.3149	1
FOXA1_chr20_19967048_19967049_379	13	-0.12681	0.31521	1
FOXA1_chr19_44435701_44435702_276	13	-0.076751	0.31521	1
FOXA1_chr16_68669463_68669464_297	20	-0.042335	0.31556	1
FOXA1_chr19_55684106_55684107_231_ess	20	-0.12428	0.31556	1
FOXA1_chr4_182969964_182969965_370	20	-0.043254	0.31556	1
FOXA1_chr2_11498737_11498738_342	20	-0.056034	0.31556	1
FOXA1_chr8_38034708_38034709_314	20	-0.061012	0.31556	1
FOXA1_chr16_24526358_24526359_233	20	-0.16294	0.31556	1
FOXA1_chr1_145878943_145878944_220_ess	20	-0.18556	0.31556	1
FOXA1_chr1_51518203_51518204_309	20	-0.13937	0.31556	1
FOXA1_chr1_209526392_209526393_292	20	-0.10663	0.31556	1
FOXA1_chr1_230758337_230758338_296	20	-0.12106	0.31556	1
FOXA1_chr10_6165589_6165590_159_ess	20	0.0019326	0.31556	1
FOXA1_chr20_15496797_15496798_321	15	-0.037943	0.31571	1
FOXA1_chr1_28170246_28170247_296	15	0.020097	0.31571	1
FOXA1_chr7_80186954_80186955_278	15	-0.22962	0.31571	1
FOXA1_chr16_57818806_57818807_325	20	-0.094299	0.31685	1
FOXA1_chr11_110894349_110894350_403	20	-0.094942	0.31685	1
FOXA1_chr1_107536327_107536328_393	15	-0.13196	0.31807	1
FOXA1_chr10_117483459_117483460_294	20	-0.033374	0.31854	1
FOXA1_chr1_212147679_212147680_365	20	-0.19133	0.31854	1
FOXA1_chr11_68081874_68081875_282_ess	20	-0.068914	0.31854	1
FOXA1_chr5_180606008_180606009_320	20	-0.23127	0.31854	1
FOXA1_chr9_133892398_133892399_295	20	-0.13221	0.31854	1
FOXA1_chr3_47443929_47443930_288_ess	20	-0.11578	0.31854	1
FOXA1_chr1_22414372_22414373_348	20	-0.038387	0.31854	1
FOXA1_chr5_139147072_139147073_405	18	0.13061	0.3199	1
FOXA1_chr16_84995013_84995014_393	15	-0.12857	0.32002	1
FOXA1_chr10_15051844_15051845_210_ess	12	0.027597	0.32004	1
FOXA1_chr1_22348576_22348577_384	13	-0.15993	0.32025	1
FOXA1_chr1_115952783_115952784_406	13	0.005378	0.32025	1
FOXA1_chr12_47652974_47652975_171_ess	14	-0.030942	0.32106	1
FOXA1_chr3_175127444_175127445_610	14	-0.25295	0.32107	1
FOXA1_chr12_90864543_90864544_270	14	0.18311	0.32346	1
FOXA1_chr6_105520001_105520002_562	13	-0.043162	0.32361	1
FOXA1_chr4_153594397_153594398_298	13	-0.0080431	0.32361	1
FOXA1_chrX_129433672_129433673_274	13	-0.15324	0.32361	1
FOXA1_chr19_45045808_45045809_225	16	-0.17397	0.32526	1
FOXA1_chr2_108595155_108595156_365	16	0.089476	0.32526	1
FOXA1_chr1_208043895_208043896_293	16	0.062327	0.32526	1
FOXA1_chr5_140498118_140498119_146_ess	16	-0.14098	0.32526	1
FOXA1_chr11_71306516_71306517_277	13	-0.17756	0.32578	1
FOXA1_chr2_168803171_168803172_314	19	-0.018191	0.32601	1
FOXA1_chr12_89164167_89164168_357	15	-0.13784	0.32634	1
FOXA1_chr5_31932074_31932075_273	15	0.22282	0.32634	1
FOXA1_chr14_31060455_31060456_235_ess	20	-0.043632	0.32722	1
FOXA1_chr1_22205130_22205131_241	20	-0.11813	0.32722	1
FOXA1_chr3_72279386_72279387_230	16	-0.076992	0.32785	1
FOXA1_chr2_70919956_70919957_272	16	-0.10197	0.32785	1
FOXA1_chr12_119199132_119199133_249	19	-0.024351	0.32853	1
FOXA1_chr5_174656597_174656598_339	19	0.071608	0.32853	1
FOXA1_chr20_44142713_44142714_380	20	-0.18459	0.32911	1
FOXA1_chr9_128001814_128001815_355	20	-0.039324	0.32911	1
FOXA1_chr11_111334847_111334848_484	20	-0.13791	0.32911	1
FOXA1_chr16_67404886_67404887_280_ess	20	-0.11422	0.32911	1
FOXA1_chr2_59029339_59029340_262	20	-0.11247	0.32911	1
FOXA1_chr5_149206502_149206503_235	16	-0.031519	0.32973	1
FOXA1_chr8_133899548_133899549_248	16	-0.014024	0.32973	1
FOXA1_chr12_52925250_52925251_267	16	-0.16835	0.32973	1
FOXA1_chr11_104264615_104264616_226	13	-0.010108	0.32995	1
FOXA1_chr20_36062955_36062956_242	13	-0.061096	0.32995	1
FOXA1_chr16_75045178_75045179_428	19	-0.0012721	0.33039	1
FOXA1_chr15_84930145_84930146_248	20	-0.14748	0.33044	1
FOXA1_chr10_3197883_3197884_162_ess	20	0.01129	0.33044	1
FOXA1_chr9_107438562_107438563_544	20	-0.071992	0.33045	1
FOXA1_chr20_17545337_17545338_319	16	-0.068596	0.331	1
FOXA1_chr4_8795947_8795948_315	19	0.077411	0.33154	1
FOXA1_chr7_83697579_83697580_274	13	0.0070824	0.33194	1
FOXA1_chr22_17329317_17329318_311	20	-0.040207	0.3327	1
FOXA1_chr12_2161696_2161697_298	15	-0.16197	0.3334	1
FOXA1_chr8_126570686_126570687_469	15	-0.18307	0.3334	1
FOXA1_chr5_134079629_134079630_233	17	-0.114	0.33404	1
FOXA1_chr2_16719514_16719515_243	17	0.10346	0.33404	1
FOXA1_chr11_65251664_65251665_231	17	-0.014649	0.33404	1
FOXA1_chr8_121145660_121145661_409	19	0.014681	0.33443	1
FOXA1_chr15_62113131_62113132_249	19	-0.15328	0.33443	1
FOXA1_chr8_101455237_101455238_360_ess	20	-0.056864	0.33462	1
FOXA1_chr6_36634144_36634145_243_ess	20	-0.12932	0.33462	1
FOXA1_chr11_72359220_72359221_205_ess	20	0.012071	0.33462	1
FOXA1_chr14_96096042_96096043_345	20	-0.042733	0.33462	1
FOXA1_chr17_72151825_72151826_457	20	-0.042964	0.33462	1
FOXA1_chr1_205301203_205301204_295	20	-0.11569	0.33462	1
FOXA1_chr10_8205193_8205194_337	15	-0.14922	0.33475	1
FOXA1_chr4_186763175_186763176_457	15	-0.068242	0.33475	1
FOXA1_chr21_28431026_28431027_210	15	-0.061506	0.33475	1
FOXA1_chr11_76096757_76096758_291	17	-0.050821	0.33629	1
FOXA1_chr2_143743113_143743114_271	17	-0.20051	0.33629	1
FOXA1_chr10_125064861_125064862_379	17	-0.21182	0.33629	1
FOXA1_chr1_44328097_44328098_479	17	0.0038976	0.33629	1
FOXA1_chr10_47241871_47241872_216	17	0.011832	0.33629	1
FOXA1_chr5_136621907_136621908_232	20	-0.070239	0.33685	1
FOXA1_chr6_151702170_151702171_421_ess	14	-0.14191	0.33722	1
FOXA1_chrX_24298437_24298438_222	14	0.14493	0.33722	1
FOXA1_chr12_30806135_30806136_285	14	-0.066419	0.33722	1
FOXA1_chr1_196401044_196401045_253	14	-0.1691	0.33722	1
FOXA1_chr1_19427384_19427385_365_ess	16	0.038441	0.33726	1
FOXA1_chr7_128004769_128004770_246	16	-0.21001	0.33726	1
FOXA1_chr11_28400480_28400481_274	15	-0.003371	0.33796	1
FOXA1_chr20_62955742_62955743_221	20	-0.13103	0.33797	1
FOXA1_chr11_69274805_69274806_248	20	-0.24545	0.33797	1
FOXA1_chr13_32985131_32985132_336	12	-0.026845	0.33895	1
FOXA1_chr3_72821229_72821230_348_ess	17	-0.074848	0.33938	1
FOXA1_chr22_35452760_35452761_312_ess	20	-0.033538	0.34047	1
FOXA1_chr2_216985791_216985792_260	20	-0.10561	0.34047	1
FOXA1_chr2_237775006_237775007_264	20	-0.084331	0.34047	1
FOXA1_chr7_129993595_129993596_326_ess	14	0.075381	0.34058	1
FOXA1_chr16_69396821_69396822_419	14	-0.13577	0.34058	1
FOXA1_chr20_22452934_22452935_745	14	0.086317	0.34058	1
FOXA1_chr3_36849897_36849898_262	16	-0.19322	0.34064	1
FOXA1_chr20_56829602_56829603_572	16	-0.090435	0.34064	1
FOXA1_chr4_121821871_121821872_246_ess	16	-0.099758	0.34064	1
FOXA1_chr2_7469935_7469936_262	16	-0.12788	0.34065	1
FOXA1_chr8_101459956_101459957_194_ess	15	-0.12415	0.34115	1
FOXA1_chr1_232869100_232869101_788	16	-0.11141	0.3422	1
FOXA1_chr10_60200811_60200812_222	15	0.14168	0.34297	1
FOXA1_chr12_43796128_43796129_306	15	-0.28772	0.34298	1
FOXA1_chr7_33832506_33832507_257	14	-0.20787	0.34335	1
FOXA1_chr21_30443379_30443380_351	14	0.16994	0.34335	1
FOXA1_chr9_136229745_136229746_296	14	-0.11346	0.34335	1
FOXA1_chr16_5715841_5715842_305	14	-0.22083	0.34335	1
FOXA1_chr16_68091771_68091772_362	14	-0.13359	0.34335	1
FOXA1_chr15_89837358_89837359_438	14	0.030243	0.34335	1
FOXA1_chr11_115498559_115498560_332	14	-0.10482	0.34336	1
FOXA1_chr3_124283466_124283467_311	14	-0.0075163	0.34336	1
FOXA1_chr2_186952278_186952279_221	14	-0.14625	0.34336	1
FOXA1_chr14_64611443_64611444_473	14	-0.0086958	0.34336	1
FOXA1_chr11_3942648_3942649_309	16	0.14714	0.34381	1
FOXA1_chr16_23540481_23540482_331_ess	15	-0.14883	0.34509	1
FOXA1_chr6_44068840_44068841_244	15	-0.23484	0.34509	1
FOXA1_chr7_115130019_115130020_389	15	-0.16958	0.34509	1
FOXA1_chr5_43208875_43208876_317	17	-0.17351	0.34512	1
FOXA1_chr14_37650539_37650540_684	17	0.0027202	0.34513	1
FOXA1_chr9_89888958_89888959_280	18	0.029466	0.34527	1
FOXA1_chr7_135930823_135930824_671	16	0.0060793	0.34581	1
FOXA1_chr16_22298143_22298144_265	17	-0.044381	0.3475	1
FOXA1_chr1_208203682_208203683_498	17	-0.089486	0.3475	1
FOXA1_chr6_139324046_139324047_244	17	-0.0086589	0.3475	1
FOXA1_chr7_148129243_148129244_220	16	-0.090903	0.34765	1
FOXA1_chr14_76654084_76654085_328	16	0.031144	0.34765	1
FOXA1_chr16_75305590_75305591_302	16	-0.14171	0.34765	1
FOXA1_chr9_89643768_89643769_250	14	-0.04296	0.34835	1
FOXA1_chr11_134608431_134608432_354	16	-0.10227	0.34945	1
FOXA1_chr1_117759108_117759109_244	20	-0.17882	0.34972	1
FOXA1_chr8_101474394_101474395_389_ess	20	-0.14254	0.34972	1
FOXA1_chr3_66656836_66656837_343	15	-0.21048	0.3502	1
FOXA1_chr5_154287351_154287352_302	15	-0.087131	0.3502	1
FOXA1_chr6_12372533_12372534_379	15	-0.11325	0.3502	1
FOXA1_chr15_60223352_60223353_286	15	-0.062653	0.3502	1
FOXA1_chr9_112146010_112146011_233	15	-0.19869	0.3502	1
FOXA1_chr8_123980060_123980061_489	15	-0.1798	0.3502	1
FOXA1_chrX_22135322_22135323_441	17	-0.11607	0.3513	1
FOXA1_chr2_101135810_101135811_279	16	0.091395	0.35142	1
FOXA1_chr9_102083586_102083587_231	16	-0.084601	0.35142	1
FOXA1_chr6_15426596_15426597_277	16	-0.029754	0.35142	1
FOXA1_chr3_48972197_48972198_201_ess	16	-0.056074	0.35142	1
FOXA1_chr4_159349570_159349571_253	15	-0.087249	0.35175	1
FOXA1_chr4_103935339_103935340_269	15	-0.1016	0.35175	1
FOXA1_chr18_24362945_24362946_305	15	-0.089945	0.35368	1
FOXA1_chr1_95014198_95014199_257_ess	15	-0.09141	0.35368	1
FOXA1_chr5_169219061_169219062_253	15	-0.013169	0.35368	1
FOXA1_chr17_68328912_68328913_402	14	0.054549	0.35383	1
FOXA1_chr2_211423242_211423243_518	13	-0.073666	0.35417	1
FOXA1_chr11_68380537_68380538_421	13	-0.11958	0.35417	1
FOXA1_chr16_67899212_67899213_286_ess	20	0.0099646	0.3548	1
FOXA1_chr3_72153021_72153022_263	20	0.13305	0.3548	1
FOXA1_chr2_130328884_130328885_248_ess	20	0.08685	0.3548	1
FOXA1_chr2_85516855_85516856_227_ess	20	-0.088335	0.3548	1
FOXA1_chr15_91431483_91431484_688	12	-0.12855	0.35624	1
FOXA1_chr4_147741557_147741558_288	12	-0.14361	0.35624	1
FOXA1_chr16_2835923_2835924_453_ess	20	-0.21106	0.35638	1
FOXA1_chr15_66932263_66932264_736	20	-0.10376	0.35638	1
FOXA1_chr10_98611505_98611506_240	14	-0.12165	0.3567	1
FOXA1_chr16_85718838_85718839_163_ess	20	-0.17661	0.35762	1
FOXA1_chr3_58040288_58040289_332	20	-0.089826	0.35762	1
FOXA1_chr9_95500059_95500060_244	20	-0.026882	0.35762	1
FOXA1_chr19_42471813_42471814_532	20	0.005773	0.35762	1
FOXA1_chr19_18319939_18319940_330_ess	20	-0.13885	0.35763	1
FOXA1_chr15_96171100_96171101_415	16	-0.11661	0.35774	1
FOXA1_chr2_159091635_159091636_288	12	0.073568	0.35776	1
FOXA1_chr11_67521380_67521381_217_ess	20	-0.10859	0.35955	1
FOXA1_chr6_42710494_42710495_151_ess	20	-0.069152	0.35955	1
FOXA1_chr19_48665985_48665986_182_ess	20	-0.15083	0.35955	1
FOXA1_chr11_62012681_62012682_212_ess	20	-0.12379	0.35955	1
FOXA1_chr20_48791774_48791775_298	20	-0.087714	0.35955	1
FOXA1_chr3_12444958_12444959_232_ess	20	-0.048286	0.35955	1
FOXA1_chr7_17787435_17787436_238	20	-0.12305	0.35955	1
FOXA1_chr17_49887392_49887393_423	20	-0.12427	0.35955	1
FOXA1_chr3_112091344_112091345_283	20	0.085698	0.35955	1
FOXA1_chr17_75459638_75459639_400	14	-0.25268	0.35983	1
FOXA1_chr1_233113105_233113106_466	14	-0.13424	0.35983	1
FOXA1_chr7_83732571_83732572_319	12	-0.10168	0.35997	1
FOXA1_chr9_68500849_68500850_378	12	-0.10695	0.35997	1
FOXA1_chr20_51654212_51654213_238	12	-0.1212	0.35997	1
FOXA1_chr21_36347513_36347514_146_ess	18	0.080037	0.36036	1
FOXA1_chr20_56922700_56922701_391	19	-0.12138	0.36155	1
FOXA1_chr21_28641956_28641957_319	14	-0.1762	0.3618	1
FOXA1_chr8_25595109_25595110_256	14	0.071631	0.3618	1
FOXA1_chr4_115355658_115355659_235	14	-0.15009	0.3618	1
FOXA1_chr9_108272110_108272111_344	20	-0.091169	0.36246	1
FOXA1_chr20_23190458_23190459_228	12	-0.081709	0.36352	1
FOXA1_chr4_35247167_35247168_390	12	-0.031552	0.36352	1
FOXA1_chr4_184287954_184287955_368	19	-0.1257	0.36396	1
FOXA1_chr3_72740234_72740235_180_ess	17	-0.15533	0.36478	1
FOXA1_chr19_11754871_11754872_304	14	0.027615	0.36503	1
FOXA1_chr2_72367951_72367952_333	14	-0.029239	0.36503	1
FOXA1_chr4_173252416_173252417_276	15	-0.077854	0.36515	1
FOXA1_chr20_50434915_50434916_517	12	-0.060794	0.36522	1
FOXA1_chr11_126369116_126369117_163_ess	12	-0.11577	0.36522	1
FOXA1_chr10_60989484_60989485_258	12	0.12439	0.36522	1
FOXA1_chr3_12467964_12467965_272_ess	20	-0.18301	0.36524	1
FOXA1_chr16_69719166_69719167_262_ess	17	-0.060994	0.36554	1
FOXA1_chr7_107967592_107967593_260_ess	17	0.16103	0.36554	1
FOXA1_chr13_42906458_42906459_260	17	-0.12384	0.36554	1
FOXA1_chr8_88415642_88415643_312	18	-0.039904	0.36622	1
FOXA1_chr20_47146895_47146896_306	18	-0.2117	0.36622	1
FOXA1_chr1_78237769_78237770_414	20	0.03689	0.36665	1
FOXA1_chr16_87807110_87807111_275_ess	20	-0.14474	0.36665	1
FOXA1_chr4_139082974_139082975_347	20	-0.11701	0.36665	1
FOXA1_chr13_114319731_114319732_200_ess	20	-0.12387	0.36665	1
FOXA1_chr6_152036954_152036955_215_ess	20	-0.18191	0.36665	1
FOXA1_chr13_114047535_114047536_290	20	-0.032317	0.36665	1
FOXA1_chr20_19903385_19903386_272	20	-0.056171	0.36665	1
FOXA1_chr14_57391991_57391992_148_ess	20	-0.13334	0.36665	1
FOXA1_chr20_56606768_56606769_216_ess	20	-0.059617	0.36665	1
FOXA1_chr21_40054615_40054616_304	19	-0.114	0.36688	1
FOXA1_chr4_142049007_142049008_271	12	0.080072	0.36691	1
FOXA1_chr6_24313591_24313592_384	15	-0.18191	0.36759	1
FOXA1_chr8_28713105_28713106_437	15	-0.18102	0.36759	1
FOXA1_chr12_104167777_104167778_273_ess	15	-0.16933	0.36759	1
FOXA1_chr10_9219996_9219997_259	17	0.026892	0.36803	1
FOXA1_chr8_40406144_40406145_424	12	-0.16365	0.36892	1
FOXA1_chr11_130706022_130706023_470	12	-0.14716	0.36892	1
FOXA1_chr13_111970006_111970007_248	12	-0.098141	0.36892	1
FOXA1_chr12_104182388_104182389_201_ess	18	-0.026264	0.36973	1
FOXA1_chr9_106179364_106179365_358	18	-0.085844	0.36974	1
FOXA1_chr1_202047211_202047212_302	18	-0.10319	0.36974	1
FOXA1_chr14_69014195_69014196_267	18	-0.060314	0.36974	1
FOXA1_chr2_106274644_106274645_271	18	0.22159	0.36974	1
FOXA1_chr22_24214257_24214258_169_ess	16	0.12074	0.37117	1
FOXA1_chr3_111782036_111782037_344	15	0.084276	0.3717	1
FOXA1_chr5_74076241_74076242_249	15	-0.095638	0.3717	1
FOXA1_chr1_204287291_204287292_550	15	-0.037874	0.3717	1
FOXA1_chr21_36254286_36254287_266	15	-0.14246	0.3717	1
FOXA1_chr10_69361553_69361554_298	15	0.077882	0.3717	1
FOXA1_chr7_138195337_138195338_222	15	-0.018598	0.3717	1
FOXA1_chr1_234458560_234458561_478	15	-0.11963	0.3717	1
FOXA1_chr20_1384177_1384178_305_ess	15	-0.14599	0.3717	1
FOXA1_chr1_154351569_154351570_268	15	-0.23521	0.3717	1
FOXA1_chr1_18988978_18988979_271	17	-0.055929	0.37273	1
FOXA1_chr3_17941297_17941298_577	12	0.0033221	0.37309	1
FOXA1_chr3_180274686_180274687_242	12	-0.19107	0.37309	1
FOXA1_chr1_175571986_175571987_245	18	-0.0034248	0.37332	1
FOXA1_chr12_45276369_45276370_253	15	-0.13863	0.37476	1
FOXA1_chr8_135515664_135515665_243	12	-0.095477	0.37548	1
FOXA1_chr5_95809528_95809529_260	12	-0.082554	0.37548	1
FOXA1_chr5_52491604_52491605_234	12	-0.076458	0.37548	1
FOXA1_chr11_16893843_16893844_330	12	-0.073316	0.37548	1
FOXA1_chr6_3139374_3139375_261	13	-0.12944	0.3756	1
FOXA1_chr5_128199303_128199304_257	15	-0.084836	0.37638	1
FOXA1_chr1_204294518_204294519_312	15	-0.18505	0.37638	1
FOXA1_chr3_139916492_139916493_883	15	-0.00076006	0.37638	1
FOXA1_chr1_218367317_218367318_330	15	0.0051315	0.37638	1
FOXA1_chr5_99057590_99057591_255	12	-0.059389	0.37715	1
FOXA1_chr5_61600014_61600015_341	12	-0.020366	0.37715	1
FOXA1_chr14_65243915_65243916_261	12	-0.085254	0.37715	1
FOXA1_chr5_93808101_93808102_295	12	-0.19906	0.37715	1
FOXA1_chr3_33716980_33716981_189_ess	17	-0.049216	0.37771	1
FOXA1_chr2_42787609_42787610_303	17	-0.077893	0.37771	1
FOXA1_chr12_130098248_130098249_254	17	-0.14544	0.37771	1
FOXA1_chr17_55285376_55285377_342	17	0.08723	0.37771	1
FOXA1_chr1_10724378_10724379_292	19	-0.061179	0.3781	1
FOXA1_chr3_34073100_34073101_301	16	-0.17638	0.3792	1
FOXA1_chr7_129640945_129640946_193_ess	13	-0.0054439	0.37931	1
FOXA1_chr18_62128352_62128353_258	16	-0.10574	0.38154	1
FOXA1_chr1_154408642_154408643_233	15	-0.076776	0.38207	1
FOXA1_chr11_78606872_78606873_419_ess	17	-0.17578	0.3825	1
FOXA1_chr6_38261834_38261835_821	14	0.082529	0.38336	1
FOXA1_chr6_113684730_113684731_287	14	0.0011174	0.38336	1
FOXA1_chr11_79417469_79417470_235	16	-0.10798	0.38339	1
FOXA1_chr2_36433529_36433530_325	16	-0.17464	0.38339	1
FOXA1_chr20_36847211_36847212_245	16	-0.10742	0.38339	1
FOXA1_chr8_35377512_35377513_355	18	-0.041385	0.38349	1
FOXA1_chr17_50904512_50904513_477	16	-0.10679	0.38477	1
FOXA1_chr1_214189021_214189022_267	12	-0.20193	0.38554	1
FOXA1_chr17_31072429_31072430_392	12	0.032724	0.38554	1
FOXA1_chr10_13816706_13816707_257	12	-0.026181	0.38554	1
FOXA1_chr12_46179820_46179821_349	17	-0.15279	0.38555	1
FOXA1_chr12_113619436_113619437_222	17	-0.17636	0.38555	1
FOXA1_chr3_157494757_157494758_314	17	-0.0672	0.38555	1
FOXA1_chr4_98618049_98618050_272	16	0.062036	0.38686	1
FOXA1_chr17_9258370_9258371_430	19	0.043946	0.38708	1
FOXA1_chr15_79381786_79381787_258	18	-0.094211	0.38727	1
FOXA1_chr5_919608_919609_288_ess	18	-0.10982	0.38727	1
FOXA1_chr19_45577775_45577776_320	18	-0.049585	0.38727	1
FOXA1_chr2_27828469_27828470_339_ess	18	-0.16129	0.38727	1
FOXA1_chr7_54967576_54967577_398	12	-0.048739	0.38798	1
FOXA1_chr13_110114576_110114577_201	12	0.014327	0.38798	1
FOXA1_chr7_34025774_34025775_448	12	-0.089043	0.38798	1
FOXA1_chr12_585678_585679_216	12	-0.13936	0.38798	1
FOXA1_chrX_39143890_39143891_250	12	-0.066231	0.38798	1
FOXA1_chr1_235369984_235369985_249	12	-0.091746	0.38798	1
FOXA1_chr6_151914713_151914714_227_ess	12	-0.12512	0.38798	1
FOXA1_chr15_98611992_98611993_318	17	0.17337	0.38819	1
FOXA1_chr1_109371434_109371435_146_ess	17	-0.063164	0.38819	1
FOXA1_chr7_26701156_26701157_262	18	0.094653	0.38954	1
FOXA1_chr8_111114386_111114387_318	18	0.012618	0.38954	1
FOXA1_chr10_80925259_80925260_273	12	0.036595	0.39046	1
FOXA1_chr1_94783705_94783706_444	18	0.0048042	0.39089	1
FOXA1_chr1_159916377_159916378_364	19	-0.033431	0.39158	1
FOXA1_chr11_126157001_126157002_262	13	-0.094536	0.39177	1
FOXA1_chr1_191528438_191528439_346	13	-0.086274	0.39177	1
FOXA1_chr3_53566935_53566936_346	13	-0.11184	0.39178	1
FOXA1_chr17_80261558_80261559_269	20	-0.063514	0.39219	1
FOXA1_chr10_17388392_17388393_948	12	-0.15262	0.39242	1
FOXA1_chr7_16905441_16905442_564	12	-0.05905	0.39242	1
FOXA1_chr8_125926200_125926201_363	18	0.054111	0.39338	1
FOXA1_chr17_60171288_60171289_225	18	-0.08309	0.39338	1
FOXA1_chr1_208114451_208114452_297	20	-0.14732	0.39378	1
FOXA1_chr1_114342091_114342092_236	20	0.0046544	0.39378	1
FOXA1_chr11_120606429_120606430_250	20	0.012545	0.39378	1
FOXA1_chr6_34536812_34536813_462_ess	20	-0.19272	0.39378	1
FOXA1_chr11_74443258_74443259_189_ess	20	-0.12387	0.39378	1
FOXA1_chr22_39523047_39523048_313_ess	20	-0.058193	0.39378	1
FOXA1_chr1_117562755_117562756_293	20	-0.0051939	0.39378	1
FOXA1_chr11_62542263_62542264_195_ess	20	-0.17663	0.39378	1
FOXA1_chr12_124365893_124365894_209	20	-0.15347	0.39378	1
FOXA1_chr18_9757911_9757912_343	20	0.088613	0.39378	1
FOXA1_chr19_44859266_44859267_247_ess	20	0.0087335	0.39378	1
FOXA1_chr4_187459328_187459329_223	20	-0.17116	0.39378	1
FOXA1_chr16_19131710_19131711_385_ess	20	-0.104	0.39378	1
FOXA1_chr1_59071497_59071498_256	12	-0.10373	0.39458	1
FOXA1_chr3_85270650_85270651_242	12	-0.264	0.39458	1
FOXA1_chr1_24570551_24570552_254	12	-0.17425	0.39458	1
FOXA1_chr4_80709682_80709683_240	12	-0.023963	0.39458	1
FOXA1_chr21_14306325_14306326_395	12	0.018451	0.39458	1
FOXA1_chr9_112033813_112033814_281	12	0.18536	0.39458	1
FOXA1_chr3_170853406_170853407_248	12	-0.03598	0.39458	1
FOXA1_chr4_57045147_57045148_271	12	-0.13777	0.39458	1
FOXA1_chr8_101505724_101505725_460_ess	12	0.020831	0.39458	1
FOXA1_chr1_44720506_44720507_226	12	-0.15055	0.39458	1
FOXA1_chr22_29799412_29799413_264_ess	20	-0.11258	0.3946	1
FOXA1_chr8_139324542_139324543_189	17	-0.22833	0.39582	1
FOXA1_chr18_48158107_48158108_234	16	0.030483	0.39747	1
FOXA1_chr20_22404098_22404099_293	13	-0.092013	0.39862	1
FOXA1_chr9_86093877_86093878_387	13	-0.18712	0.39862	1
FOXA1_chr11_124657262_124657263_349	13	-0.19223	0.39862	1
FOXA1_chr5_126009841_126009842_299	13	-0.18179	0.39862	1
FOXA1_chr10_3426439_3426440_576	13	0.018311	0.39862	1
FOXA1_chr5_82346668_82346669_226	13	0.025433	0.39862	1
FOXA1_chr1_150906567_150906568_276	13	-0.077387	0.39862	1
FOXA1_chr17_57445168_57445169_357	13	0.069267	0.39862	1
FOXA1_chr1_176829344_176829345_230	17	0.058093	0.39885	1
FOXA1_chr9_121882139_121882140_256	17	-0.11381	0.39885	1
FOXA1_chrX_24748634_24748635_258_ess	17	-0.020119	0.39885	1
FOXA1_chr12_32010789_32010790_310	17	-0.017774	0.39885	1
FOXA1_chr20_54067811_54067812_290	20	-0.18009	0.39919	1
FOXA1_chr9_134328669_134328670_245	20	-0.16155	0.39919	1
FOXA1_chr10_8063511_8063512_332_ess	20	-0.095395	0.39919	1
FOXA1_chr1_17314897_17314898_346	20	-0.023427	0.39919	1
FOXA1_chr13_20303804_20303805_554	20	0.029092	0.39919	1
FOXA1_chr15_68691837_68691838_277	19	-0.0077198	0.39943	1
FOXA1_chr1_24705647_24705648_166_ess	19	-0.16845	0.39944	1
FOXA1_chr17_30930753_30930754_266_ess	19	-0.10359	0.39944	1
FOXA1_chr8_127831800_127831801_349	16	-0.12228	0.4009	1
FOXA1_chr11_126365604_126365605_323_ess	13	-0.11071	0.40127	1
FOXA1_chr3_192825886_192825887_282	13	-0.22524	0.40127	1
FOXA1_chr8_60619969_60619970_254	14	-0.013774	0.40228	1
FOXA1_chr10_121994800_121994801_281	17	-0.048498	0.40231	1
FOXA1_chr12_121227479_121227480_356	20	-0.12316	0.4027	1
FOXA1_chr14_32509819_32509820_359	18	-0.12632	0.40285	1
FOXA1_chr4_118823582_118823583_298	16	0.11801	0.40317	1
FOXA1_chr11_65371397_65371398_260_ess	15	-0.091904	0.40334	1
FOXA1_chr5_81800952_81800953_337	13	-0.091458	0.40345	1
FOXA1_chr9_106893517_106893518_271	13	-0.086702	0.40345	1
FOXA1_chr1_112515534_112515535_250	13	0.024771	0.40346	1
FOXA1_chr3_171565872_171565873_272	17	-0.05163	0.40447	1
FOXA1_chr5_35214279_35214280_417	17	-0.078595	0.40447	1
FOXA1_chr9_33375028_33375029_306_ess	20	-0.17436	0.40508	1
FOXA1_chr14_69357703_69357704_276_ess	20	0.11093	0.40508	1
FOXA1_chr2_45752736_45752737_280	20	0.062401	0.40508	1
FOXA1_chr22_24991879_24991880_255	20	0.026321	0.40508	1
FOXA1_chr17_58391670_58391671_292_ess	20	-0.15432	0.40508	1
FOXA1_chr11_69301821_69301822_263	20	-0.054438	0.40508	1
FOXA1_chr6_122495120_122495121_285	20	0.083376	0.40508	1
FOXA1_chr3_11553846_11553847_292	20	-0.12298	0.40508	1
FOXA1_chr8_128272588_128272589_311	16	-0.089381	0.40517	1
FOXA1_chr5_56051062_56051063_395	13	-0.1244	0.40677	1
FOXA1_chr2_150166455_150166456_319	16	-0.052208	0.40745	1
FOXA1_chr9_33947042_33947043_246	16	0.031166	0.40745	1
FOXA1_chr10_3193090_3193091_247_ess	19	-0.18429	0.40781	1
FOXA1_chr16_81277844_81277845_325	17	-0.025317	0.40849	1
FOXA1_chr9_83166553_83166554_481	14	-0.094342	0.40853	1
FOXA1_chr1_21252085_21252086_419	14	0.088648	0.40853	1
FOXA1_chr8_41975325_41975326_195_ess	14	-0.1348	0.40853	1
FOXA1_chr5_61281021_61281022_308	14	0.010432	0.40853	1
FOXA1_chr9_107243994_107243995_391	14	-0.20913	0.40853	1
FOXA1_chr2_99810476_99810477_537	14	0.078415	0.40853	1
FOXA1_chr10_76112817_76112818_361	14	0.078758	0.40853	1
FOXA1_chr7_157047403_157047404_209	14	-0.075853	0.40853	1
FOXA1_chr5_127723825_127723826_290	13	0.045133	0.40923	1
FOXA1_chr1_46444710_46444711_250	13	-0.050105	0.40923	1
FOXA1_chr1_245040009_245040010_327	13	-0.14116	0.40923	1
FOXA1_chr11_22753258_22753259_205	13	0.13903	0.40923	1
FOXA1_chr14_30296219_30296220_282	13	0.031073	0.40923	1
FOXA1_chr12_57839968_57839969_249	13	-0.062813	0.40923	1
FOXA1_chr4_156700363_156700364_327	12	-0.086965	0.4102	1
FOXA1_chr2_74292945_74292946_244	12	0.088915	0.4102	1
FOXA1_chr13_32881985_32881986_235	12	-0.09909	0.4102	1
FOXA1_chr3_8765874_8765875_259	14	0.078101	0.41037	1
FOXA1_chr8_122786014_122786015_452	14	0.026643	0.41037	1
FOXA1_chr7_66142480_66142481_240_ess	14	-0.058519	0.41037	1
FOXA1_chr17_70089795_70089796_429	17	0.083629	0.4109	1
FOXA1_chr11_83160681_83160682_209_ess	17	0.053426	0.4109	1
FOXA1_chr4_181688589_181688590_229	17	0.044995	0.41091	1
FOXA1_chr13_50513357_50513358_282	12	-0.069896	0.41138	1
FOXA1_chr12_116133317_116133318_184_ess	13	-0.056281	0.41154	1
FOXA1_chr16_83715409_83715410_326	13	-0.16817	0.41154	1
FOXA1_chr2_220094406_220094407_342	18	-0.11199	0.41222	1
FOXA1_chr16_82329981_82329982_597	18	0.078764	0.41222	1
FOXA1_chr1_181043085_181043086_292	20	-0.1545	0.41335	1
FOXA1_chr7_101609001_101609002_265	20	0.0015439	0.41335	1
FOXA1_chr1_3776679_3776680_214	20	0.0052987	0.41335	1
FOXA1_chr1_147612591_147612592_377	20	-0.094934	0.41335	1
FOXA1_chr12_106178861_106178862_369	20	-0.087328	0.41335	1
FOXA1_chr9_114457076_114457077_396	20	-0.17192	0.41335	1
FOXA1_chr7_53101204_53101205_324	20	0.041421	0.41335	1
FOXA1_chr19_10899334_10899335_232	20	0.010787	0.41335	1
FOXA1_chr5_126875492_126875493_212	17	0.034989	0.41362	1
FOXA1_chr3_197372184_197372185_704	14	-0.025763	0.41487	1
FOXA1_chr7_126937374_126937375_323	12	-0.0071945	0.41487	1
FOXA1_chr13_88948749_88948750_291	12	-0.081582	0.41487	1
FOXA1_chr6_161404451_161404452_257	12	-0.078145	0.41487	1
FOXA1_chr4_78370873_78370874_286	12	-0.098167	0.41487	1
FOXA1_chr7_93811440_93811441_354	13	-0.0225	0.41505	1
FOXA1_chr12_116257335_116257336_152_ess	20	-0.012515	0.41598	1
FOXA1_chr5_77824498_77824499_197_ess	20	-0.22258	0.41598	1
FOXA1_chr10_43396206_43396207_290_ess	20	0.029364	0.41598	1
FOXA1_chr5_34585785_34585786_299	20	0.13907	0.41598	1
FOXA1_chr14_37583881_37583882_161_ess	20	-0.11709	0.41598	1
FOXA1_chr16_11163015_11163016_265	20	-0.14073	0.41598	1
FOXA1_chr15_71129869_71129870_275	20	-0.11718	0.41598	1
FOXA1_chr12_116268140_116268141_181_ess	20	-0.058359	0.41711	1
FOXA1_chr8_66026739_66026740_400	20	-0.095925	0.41711	1
FOXA1_chr6_151670359_151670360_160_ess	20	-0.15745	0.41711	1
FOXA1_chr14_88492431_88492432_212	20	-0.11071	0.41711	1
FOXA1_chr15_89828122_89828123_231	20	-0.085842	0.41711	1
FOXA1_chr6_42122907_42122908_225_ess	20	-0.12053	0.41711	1
FOXA1_chr3_194166859_194166860_282	20	-0.0099851	0.41711	1
FOXA1_chr5_134253963_134253964_270_ess	20	-0.074774	0.41711	1
FOXA1_chr11_39597257_39597258_229	12	-0.068742	0.41733	1
FOXA1_chr11_114316112_114316113_426	13	-0.19864	0.41773	1
FOXA1_chr10_126935837_126935838_447	18	-0.090379	0.41787	1
FOXA1_chr12_116299202_116299203_505_ess	20	-0.17387	0.4183	1
FOXA1_chr3_189273898_189273899_324	17	-0.072029	0.41873	1
FOXA1_chr2_121109759_121109760_228	18	-0.030126	0.41943	1
FOXA1_chr6_112563614_112563615_248	13	-0.16144	0.41947	1
FOXA1_chr13_46135354_46135355_375	12	-0.17017	0.41964	1
FOXA1_chr4_187228574_187228575_246	12	0.092334	0.41964	1
FOXA1_chr13_112509436_112509437_298_ess	20	-0.11895	0.41991	1
FOXA1_chr12_2160330_2160331_224	17	0.0069631	0.42201	1
FOXA1_chr13_107676282_107676283_493	17	-0.078649	0.42201	1
FOXA1_chr2_42076512_42076513_249	12	-0.25682	0.42225	1
FOXA1_chr3_187917306_187917307_281	18	0.020337	0.423	1
FOXA1_chr2_51013187_51013188_583	20	-0.054833	0.42384	1
FOXA1_chr2_38096368_38096369_420	17	0.004345	0.42405	1
FOXA1_chr2_18346132_18346133_271	14	0.048002	0.42412	1
FOXA1_chr19_15331147_15331148_289	19	-0.098167	0.42502	1
FOXA1_chr11_35873780_35873781_413	19	-0.087864	0.42502	1
FOXA1_chr6_4008493_4008494_179_ess	19	-0.058394	0.42502	1
FOXA1_chr8_129996914_129996915_486	12	-0.058158	0.42508	1
FOXA1_chr3_49514057_49514058_248	13	0.033228	0.4257	1
FOXA1_chr10_77498471_77498472_261	17	0.021391	0.42626	1
FOXA1_chr5_140141537_140141538_275	15	0.032478	0.42673	1
FOXA1_chr9_124384767_124384768_252_ess	20	-0.010611	0.42684	1
FOXA1_chr5_158626509_158626510_395	20	-0.13603	0.42684	1
FOXA1_chr14_64938708_64938709_271_ess	20	0.046231	0.42684	1
FOXA1_chr22_41524420_41524421_164_ess	20	-0.096851	0.42684	1
FOXA1_chr14_69999430_69999431_391	20	0.00038444	0.42684	1
FOXA1_chr6_155154621_155154622_321	20	-0.0084447	0.42684	1
FOXA1_chr6_125584670_125584671_504	20	-0.039247	0.42684	1
FOXA1_chrX_39954092_39954093_256	20	-0.098931	0.42684	1
FOXA1_chr22_40732865_40732866_452	20	-0.025439	0.42684	1
FOXA1_chr4_121785889_121785890_224_ess	20	0.0080708	0.42684	1
FOXA1_chr1_150258415_150258416_208_ess	20	0.0040265	0.42684	1
FOXA1_chr2_237650743_237650744_269	20	-0.14902	0.42684	1
FOXA1_chr1_211521636_211521637_345	19	-0.058249	0.42694	1
FOXA1_chr1_152438054_152438055_158_ess	19	-0.061811	0.42694	1
FOXA1_chrX_77953796_77953797_165_ess	12	-0.05385	0.42744	1
FOXA1_chr12_104180626_104180627_262_ess	20	0.036968	0.42837	1
FOXA1_chr3_45647273_45647274_187_ess	20	-0.013999	0.42837	1
FOXA1_chr9_134932130_134932131_297	18	-0.1334	0.42931	1
FOXA1_chr12_14208054_14208055_321	18	-0.15693	0.42931	1
FOXA1_chr5_179293580_179293581_294	18	-0.13752	0.42931	1
FOXA1_chr3_71836244_71836245_306	12	0.049299	0.42998	1
FOXA1_chr11_101113693_101113694_288	15	0.10178	0.43059	1
FOXA1_chr12_116275876_116275877_543_ess	12	0.22018	0.43164	1
FOXA1_chr12_23235599_23235600_365	12	-0.15811	0.43164	1
FOXA1_chr2_226151336_226151337_321	12	-0.0581	0.43164	1
FOXA1_chr11_78416430_78416431_148_ess	20	-0.11246	0.43178	1
FOXA1_chr8_55989078_55989079_365	20	-0.036943	0.43178	1
FOXA1_chr13_112953163_112953164_259	20	-0.081946	0.43178	1
FOXA1_chr17_79829627_79829628_345	17	0.062782	0.4318	1
FOXA1_chr18_46274021_46274022_359	17	-0.13096	0.4318	1
FOXA1_chr12_97159676_97159677_366	18	-0.061746	0.43221	1
FOXA1_chr2_5742236_5742237_272	14	0.15756	0.43236	1
FOXA1_chr3_47430087_47430088_165_ess	14	-0.15618	0.43237	1
FOXA1_chr3_81877014_81877015_236	14	0.053288	0.43237	1
FOXA1_chr12_92543584_92543585_285	17	-0.045312	0.43313	1
FOXA1_chr15_92820672_92820673_470	19	-0.054682	0.4332	1
FOXA1_chr7_156906390_156906391_150_ess	20	0.017244	0.43337	1
FOXA1_chr17_7952068_7952069_204_ess	20	-0.091324	0.43337	1
FOXA1_chr7_7861400_7861401_272	12	-0.13597	0.4334	1
FOXA1_chr9_123327892_123327893_337	14	-0.12969	0.43419	1
FOXA1_chr6_23952447_23952448_416	14	-0.14693	0.4342	1
FOXA1_chr2_60961745_60961746_270	14	-0.023158	0.4342	1
FOXA1_chr2_73612753_73612754_221	14	-0.073543	0.4342	1
FOXA1_chr7_42293404_42293405_770	19	-0.1829	0.43568	1
FOXA1_chr7_106217462_106217463_420	18	0.10955	0.43622	1
FOXA1_chr1_8259275_8259276_642	17	0.0023387	0.43652	1
FOXA1_chr20_63337917_63337918_321	14	0.085228	0.43653	1
FOXA1_chr2_240170709_240170710_225	14	0.078116	0.43653	1
FOXA1_chr4_26372762_26372763_301	14	-0.2231	0.43653	1
FOXA1_chr10_12665986_12665987_249	14	-0.12658	0.43653	1
FOXA1_chr19_3336928_3336929_249	20	-0.015364	0.43692	1
FOXA1_chr12_12576358_12576359_230	14	-0.060852	0.43782	1
FOXA1_chr15_70196802_70196803_401	19	-0.068305	0.4379	1
FOXA1_chr18_3283652_3283653_259	19	0.10188	0.4379	1
FOXA1_chr6_134802883_134802884_508	20	0.057109	0.43816	1
FOXA1_chr5_138355068_138355069_174_ess	20	0.049302	0.43816	1
FOXA1_chr17_82858544_82858545_294_ess	20	-0.071839	0.43816	1
FOXA1_chr18_48227529_48227530_295	15	0.1254	0.43905	1
FOXA1_chr17_8324185_8324186_289	15	0.019731	0.43905	1
FOXA1_chr18_72305450_72305451_300	12	0.10846	0.44002	1
FOXA1_chr3_32180403_32180404_455	12	-0.17073	0.44002	1
FOXA1_chr3_133208466_133208467_231	15	-0.12289	0.44062	1
FOXA1_chr12_50252097_50252098_334	15	0.043199	0.44062	1
FOXA1_chr3_64344921_64344922_274	15	-0.062456	0.44062	1
FOXA1_chr12_31022321_31022322_308	15	-0.17437	0.44062	1
FOXA1_chr12_116288122_116288123_426_ess	13	0.069667	0.44099	1
FOXA1_chrX_37824969_37824970_292	13	-0.14686	0.44099	1
FOXA1_chr1_234852466_234852467_270	13	-0.09317	0.44099	1
FOXA1_chr4_152708641_152708642_423	13	-0.14905	0.44099	1
FOXA1_chr17_51118545_51118546_290	13	0.054456	0.44099	1
FOXA1_chr2_238390456_238390457_684	13	-0.16911	0.44099	1
FOXA1_chr3_169624856_169624857_326	19	-0.10032	0.44139	1
FOXA1_chr17_14736906_14736907_373	19	-0.094284	0.44139	1
FOXA1_chr10_103890351_103890352_328_ess	20	-0.017678	0.44221	1
FOXA1_chr10_29619420_29619421_295	13	0.13377	0.44309	1
FOXA1_chr6_108128036_108128037_354	13	-0.18371	0.44309	1
FOXA1_chr4_87275519_87275520_256	13	0.019089	0.44309	1
FOXA1_chr4_25401240_25401241_210_ess	15	-0.093844	0.44366	1
FOXA1_chr6_90870756_90870757_303	15	-0.078252	0.44366	1
FOXA1_chr2_239268439_239268440_321	18	0.080858	0.4442	1
FOXA1_chr18_499632_499633_282	20	0.015634	0.44439	1
FOXA1_chr15_63945953_63945954_369	20	-0.072201	0.44439	1
FOXA1_chr22_42734596_42734597_282	20	-0.044569	0.4444	1
FOXA1_chr16_67452043_67452044_207_ess	20	0.0052384	0.4444	1
FOXA1_chr5_145917487_145917488_214	12	-0.10629	0.44441	1
FOXA1_chr2_176845864_176845865_389	14	-0.05692	0.44482	1
FOXA1_chrX_10602859_10602860_264	13	-0.020623	0.44546	1
FOXA1_chr8_121165368_121165369_356	13	-0.06134	0.44546	1
FOXA1_chr20_49625808_49625809_493	20	-0.034749	0.44615	1
FOXA1_chr1_206675014_206675015_283	20	-0.08093	0.44615	1
FOXA1_chr8_38064280_38064281_292_ess	20	-0.087065	0.44615	1
FOXA1_chr8_34042426_34042427_334	15	0.10126	0.44695	1
FOXA1_chr12_115764146_115764147_280	16	-0.15675	0.44738	1
FOXA1_chr6_104229247_104229248_280	16	-0.14077	0.44738	1
FOXA1_chr12_5944818_5944819_295	20	-0.10136	0.44748	1
FOXA1_chr16_87854378_87854379_262_ess	20	-0.038695	0.44748	1
FOXA1_chr5_175706590_175706591_304	20	-0.11775	0.44748	1
FOXA1_chr3_190812007_190812008_267	20	-0.14313	0.44748	1
FOXA1_chr3_70753886_70753887_259	18	-0.054235	0.44759	1
FOXA1_chr5_62327927_62327928_243_ess	19	-0.002266	0.44806	1
FOXA1_chr13_69264831_69264832_277	19	-0.072485	0.44806	1
FOXA1_chr1_14738453_14738454_290	14	-0.11935	0.44857	1
FOXA1_chr3_86109829_86109830_465	14	-0.071232	0.44857	1
FOXA1_chr3_67791841_67791842_303	14	0.012402	0.44857	1
FOXA1_chr12_58537530_58537531_254	14	-0.11328	0.44857	1
FOXA1_chr20_47438903_47438904_408	14	0.098851	0.44857	1
FOXA1_chr16_54007890_54007891_267	14	-0.11533	0.44857	1
FOXA1_chr4_17779979_17779980_167_ess	16	-0.030204	0.44906	1
FOXA1_chr7_46908969_46908970_275	18	0.041125	0.44926	1
FOXA1_chr12_49894617_49894618_277	20	-0.065126	0.44943	1
FOXA1_chr8_41508586_41508587_237_ess	13	-0.0224	0.44972	1
FOXA1_chr2_9408851_9408852_267	13	-0.10897	0.44972	1
FOXA1_chr14_64603064_64603065_249	13	0.015897	0.44972	1
FOXA1_chr1_110240496_110240497_216	20	0.0080219	0.45081	1
FOXA1_chr2_94998046_94998047_237	20	-0.19604	0.45081	1
FOXA1_chr1_224205058_224205059_297_ess	20	-0.1282	0.45081	1
FOXA1_chr14_54705083_54705084_146_ess	20	0.14732	0.45081	1
FOXA1_chr6_139403610_139403611_264	20	0.026856	0.45081	1
FOXA1_chr5_42170446_42170447_330	12	-0.19749	0.45089	1
FOXA1_chrX_29137202_29137203_317	12	-0.046335	0.45089	1
FOXA1_chr5_4029081_4029082_230	19	0.0093787	0.45094	1
FOXA1_chr10_8077802_8077803_195_ess	19	-0.11855	0.45094	1
FOXA1_chr17_59126508_59126509_194_ess	14	-0.028331	0.45112	1
FOXA1_chr2_11066062_11066063_329	14	-0.12158	0.45112	1
FOXA1_chr7_143223985_143223986_272	14	0.0066991	0.45112	1
FOXA1_chr10_100420706_100420707_285	14	-0.047157	0.45112	1
FOXA1_chr16_81067343_81067344_188_ess	14	-0.0052671	0.45112	1
FOXA1_chr12_123094936_123094937_258	18	-0.062401	0.45151	1
FOXA1_chr14_56854588_56854589_247	13	-0.027515	0.45176	1
FOXA1_chr10_61628999_61629000_281	13	-0.15465	0.45176	1
FOXA1_chr7_86846997_86846998_503	13	-0.16648	0.45176	1
FOXA1_chr3_177526177_177526178_774	13	-0.079005	0.45176	1
FOXA1_chr3_74303054_74303055_348	13	-0.068599	0.45349	1
FOXA1_chr12_120885735_120885736_349	13	-0.10149	0.45349	1
FOXA1_chr3_176921078_176921079_380	13	-0.089792	0.45349	1
FOXA1_chr3_67292998_67292999_460	14	-0.025088	0.45351	1
FOXA1_chr1_97457026_97457027_212	14	-0.14947	0.45351	1
FOXA1_chr1_157198235_157198236_265	14	-0.17627	0.45351	1
FOXA1_chr2_9168277_9168278_291	14	0.067348	0.45351	1
FOXA1_chr19_6801273_6801274_398	18	-0.11507	0.45532	1
FOXA1_chr12_121166550_121166551_368	18	-0.074817	0.45532	1
FOXA1_chr2_10487343_10487344_360	18	0.13015	0.45532	1
FOXA1_chr1_10791898_10791899_259	12	0.044708	0.45543	1
FOXA1_chr12_116698282_116698283_284	12	-0.012116	0.45543	1
FOXA1_chr1_181102063_181102064_205	14	-0.23736	0.45557	1
FOXA1_chr13_54592324_54592325_501	13	0.14154	0.45571	1
FOXA1_chr17_76051337_76051338_231_ess	13	-0.041485	0.45571	1
FOXA1_chr8_42043738_42043739_146_ess	13	-0.085529	0.45571	1
FOXA1_chr11_35491869_35491870_520	13	0.02601	0.45571	1
FOXA1_chr21_40660663_40660664_356	13	0.077968	0.45571	1
FOXA1_chr5_36180625_36180626_254	13	0.0015276	0.45571	1
FOXA1_chr2_117557109_117557110_344	13	-0.15232	0.45571	1
FOXA1_chr8_98164991_98164992_328_ess	20	-0.053131	0.45649	1
FOXA1_chr1_24633001_24633002_313_ess	20	-0.036002	0.45649	1
FOXA1_chr4_27101103_27101104_230	16	0.2287	0.45735	1
FOXA1_chr4_23962637_23962638_279	16	-0.05767	0.45735	1
[truncated: 3,883 more rows]
