# Supplementary material for: Deciphering essential cistromes using genome-wide CRISPR screens
Source: Proc Natl Acad Sci U S A. 2019 Nov 14;116(50):25186–95. doi: 10.1073/pnas.1908155116 (PMC6911175; doi:10.1073/pnas.1908155116)
Supplement: Supplementary File [file pnas.1908155116.sd04.xlsx]

## Sheet: CTCF peak (hg38)
chr19	55114316	55117868	AAVS1_AAVS1
chr15	74780293	74781946	CSK
chr5	135945051	135945346	CTCF_100043
chr5	136249720	136249973	CTCF_100089
chr5	136424927	136425150	CTCF_100109
chr5	137075234	137075435	CTCF_100175
chr5	137629597	137629910	CTCF_100253
chr5	137822205	137822460	CTCF_100277
chr5	138503847	138504057	CTCF_100343
chr5	139262696	139262980	CTCF_100455
chr5	139513607	139513858	CTCF_100487
chr5	139844477	139844705	CTCF_100578
chr5	139968893	139969062	CTCF_100602
chr5	140144279	140144533	CTCF_100619
chr5	140244553	140244813	CTCF_100639
chr5	142145352	142145660	CTCF_100806
chr5	142611133	142611377	CTCF_100900
chr5	142655737	142655987	CTCF_100910
chr5	143014130	143014292	CTCF_100984
chr5	143825148	143825437	CTCF_101103
chr5	145347083	145347374	CTCF_101233
chr5	145681665	145681968	CTCF_101264
chr5	145888122	145888321	CTCF_101292
chr5	146542326	146542575	CTCF_101355
chr5	147188927	147189186	CTCF_101419
chr5	147577001	147577250	CTCF_101457
chr5	148957624	148957924	CTCF_101588
chr1	7218285	7218586	CTCF_1016
chr5	149367565	149367796	CTCF_101647
chr5	149564846	149565079	CTCF_101681
chr5	149656614	149656893	CTCF_101700
chr5	149828506	149828776	CTCF_101728
chr5	149834301	149834565	CTCF_101731
chr5	149837757	149837963	CTCF_101733
chr5	150272611	150272885	CTCF_101805
chr5	150436161	150436365	CTCF_101828
chr5	150544804	150545059	CTCF_101856
chr5	151047872	151048134	CTCF_101927
chr5	151051746	151051988	CTCF_101931
chr5	151115366	151115630	CTCF_101942
chr5	151239375	151239543	CTCF_101957
chr5	151500773	151501061	CTCF_101982
chr5	151825445	151825709	CTCF_102031
chr5	152142918	152143162	CTCF_102054
chr5	152349727	152350008	CTCF_102066
chr5	152560577	152560828	CTCF_102097
chr5	153965108	153965322	CTCF_102216
chr5	154072458	154072659	CTCF_102226
chr5	154180165	154180419	CTCF_102242
chr5	154467743	154467950	CTCF_102281
chr5	154521012	154521221	CTCF_102293
chr5	154811898	154812179	CTCF_102339
chr5	155616862	155617153	CTCF_102425
chr5	155943884	155944119	CTCF_102452
chr5	157312479	157312768	CTCF_102565
chr5	157476972	157477250	CTCF_102594
chr5	157948828	157949144	CTCF_102648
chr5	157995007	157995228	CTCF_102654
chr5	158175000	158175278	CTCF_102672
chr5	158695589	158695826	CTCF_102734
chr5	159316809	159317095	CTCF_102810
chr5	159515907	159516075	CTCF_102839
chr1	84753566	84753808	CTCF_10285
chr1	84782561	84782733	CTCF_10294
chr5	161544352	161544638	CTCF_103055
chr5	163408514	163408751	CTCF_103182
chr1	85109477	85109688	CTCF_10324
chr5	164504225	164504506	CTCF_103278
chr5	165630290	165630596	CTCF_103361
chr1	85308261	85308422	CTCF_10352
chr5	167723317	167723619	CTCF_103535
chr1	85344366	85344618	CTCF_10357
chr5	168269404	168269673	CTCF_103597
chr5	168679549	168679802	CTCF_103644
chr5	168706636	168706901	CTCF_103650
chr5	168947353	168947582	CTCF_103675
chr5	168987613	168987919	CTCF_103681
chr5	170184139	170184403	CTCF_103828
chr5	170420910	170421119	CTCF_103861
chr5	170435084	170435288	CTCF_103868
chr5	170623648	170623881	CTCF_103897
chr5	170638746	170639010	CTCF_103904
chr5	170744612	170744763	CTCF_103922
chr5	170791434	170791654	CTCF_103931
chr5	171342429	171342708	CTCF_103979
chr5	172059702	172059975	CTCF_104090
chr5	172697572	172697802	CTCF_104190
chr5	173166319	173166516	CTCF_104270
chr5	174317332	174317575	CTCF_104449
chr5	174327352	174327656	CTCF_104452
chr5	174419669	174419854	CTCF_104462
chr5	175534152	175534369	CTCF_104579
chr5	175718869	175719051	CTCF_104602
chr5	175729932	175730102	CTCF_104605
chr5	176660858	176661112	CTCF_104699
chr5	177111918	177112143	CTCF_104781
chr5	177336213	177336456	CTCF_104799
chr1	86833661	86833921	CTCF_10499
chr5	179668441	179668742	CTCF_105046
chr5	179763218	179763495	CTCF_105055
chr5	180090507	180090671	CTCF_105089
chr1	87025226	87025482	CTCF_10512
chr5	180315724	180315972	CTCF_105124
chr5	180784581	180784823	CTCF_105187
chr6	188869	189101	CTCF_105277
chr6	722089	722243	CTCF_105367
chr6	1424369	1424629	CTCF_105468
chr6	2209305	2209546	CTCF_105581
chr6	2952634	2952885	CTCF_105679
chr6	3279682	3279904	CTCF_105731
chr6	3732626	3732817	CTCF_105820
chr6	3742430	3742734	CTCF_105822
chr6	3748405	3748627	CTCF_105823
chr6	3933164	3933369	CTCF_105851
chr6	3990932	3991169	CTCF_105862
chr6	4806099	4806397	CTCF_105974
chr6	5143691	5143985	CTCF_106030
chr6	5214815	5215107	CTCF_106042
chr6	5471024	5471287	CTCF_106074
chr6	6315737	6316000	CTCF_106198
chr6	6557011	6557278	CTCF_106227
chr6	6696926	6697175	CTCF_106249
chr1	88061536	88061788	CTCF_10634
chr6	7238850	7239084	CTCF_106352
chr6	7276037	7276212	CTCF_106363
chr1	88180568	88180858	CTCF_10650
chr6	8983204	8983483	CTCF_106568
chr6	9412992	9413227	CTCF_106612
chr6	10510554	10510806	CTCF_106711
chr6	10801306	10801593	CTCF_106738
chr6	10954662	10954876	CTCF_106747
chr6	11144441	11144713	CTCF_106777
chr6	12150901	12151196	CTCF_106929
chr6	12638100	12638360	CTCF_106994
chr6	13795174	13795444	CTCF_107172
chr6	13873885	13874039	CTCF_107181
chr6	13908972	13909216	CTCF_107187
chr6	14046501	14046788	CTCF_107210
chr6	14129580	14129811	CTCF_107223
chr6	14144709	14144878	CTCF_107224
chr6	16184185	16184433	CTCF_107485
chr6	16286142	16286348	CTCF_107505
chr6	16331394	16331662	CTCF_107515
chr6	16511167	16511387	CTCF_107547
chr6	16964963	16965183	CTCF_107625
chr6	18504022	18504313	CTCF_107795
chr6	20126814	20127028	CTCF_107967
chr6	20291728	20291941	CTCF_107986
chr1	89763084	89763212	CTCF_10802
chr6	24521030	24521284	CTCF_108437
chr6	25490121	25490419	CTCF_108567
chr6	25992626	25992749	CTCF_108614
chr6	26607418	26607724	CTCF_108668
chr6	27078915	27079213	CTCF_108685
chr6	33851971	33852220	CTCF_109533
chr6	34027751	34027906	CTCF_109561
chr6	34986814	34987093	CTCF_109698
chr6	36095242	36095500	CTCF_109831
chr6	36302515	36302811	CTCF_109855
chr6	36360565	36360811	CTCF_109864
chr6	36724707	36724921	CTCF_109908
chr6	37029283	37029584	CTCF_109960
chr6	37051530	37051709	CTCF_109966
chr6	37208063	37208361	CTCF_109994
chr6	37325823	37326032	CTCF_110014
chr6	37692094	37692295	CTCF_110084
chr6	37791487	37791775	CTCF_110109
chr6	38012672	38012933	CTCF_110139
chr6	39166525	39166741	CTCF_110295
chr6	39347899	39348150	CTCF_110323
chr6	39362081	39362289	CTCF_110325
chr6	39377523	39377815	CTCF_110330
chr6	39865405	39865622	CTCF_110382
chr6	40912392	40912677	CTCF_110531
chr6	41318886	41319189	CTCF_110580
chr6	41368959	41369171	CTCF_110590
chr6	41424546	41424787	CTCF_110606
chr6	41603162	41603315	CTCF_110653
chr6	41801451	41801754	CTCF_110687
chr6	42075595	42075752	CTCF_110721
chr6	42166521	42166727	CTCF_110750
chr6	42661596	42661869	CTCF_110821
chr6	43723901	43724165	CTCF_110943
chr6	44096740	44097026	CTCF_111035
chr6	44469856	44470080	CTCF_111078
chr6	44475799	44475978	CTCF_111083
chr6	44630492	44630741	CTCF_111109
chr6	44655666	44655780	CTCF_111113
chr1	92858929	92859223	CTCF_11119
chr6	45714749	45715053	CTCF_111237
chr6	45922851	45923124	CTCF_111264
chr6	45930485	45930695	CTCF_111268
chr1	92994181	92994435	CTCF_11135
chr6	47097416	47097646	CTCF_111385
chr1	93062332	93062522	CTCF_11145
chr6	52399834	52400088	CTCF_111873
chr6	53725931	53726134	CTCF_112044
chr6	53728633	53728941	CTCF_112047
chr6	54267872	54268108	CTCF_112105
chr1	94039579	94039854	CTCF_11255
chr1	94061470	94061755	CTCF_11261
chr6	63598631	63598847	CTCF_112667
chr1	94335952	94336185	CTCF_11299
chr6	68968110	68968391	CTCF_113030
chr6	70166390	70166700	CTCF_113133
chr1	94463787	94464018	CTCF_11315
chr6	70369394	70369683	CTCF_113153
chr6	72412274	72412504	CTCF_113336
chr6	73129942	73130201	CTCF_113408
chr1	94805973	94806139	CTCF_11386
chr1	94854449	94854750	CTCF_11390
chr6	79778111	79778304	CTCF_113976
chr6	79869687	79869889	CTCF_113991
chr6	80214467	80214702	CTCF_114013
chr6	80338329	80338549	CTCF_114027
chr1	7752884	7753128	CTCF_1141
chr6	84428358	84428584	CTCF_114367
chr6	85126984	85127211	CTCF_114447
chr6	85355129	85355368	CTCF_114462
chr6	85483159	85483390	CTCF_114477
chr6	87929854	87930100	CTCF_114671
chr6	89610201	89610426	CTCF_114842
chr6	89970702	89970965	CTCF_114864
chr6	90286935	90287202	CTCF_114908
chr6	90479338	90479587	CTCF_114939
chr6	98845798	98846115	CTCF_115530
chr6	99822776	99823078	CTCF_115616
chr6	100116705	100116984	CTCF_115634
chr6	104683097	104683361	CTCF_115963
chr6	106339419	106339664	CTCF_116177
chr6	106360551	106360709	CTCF_116180
chr6	107675409	107675670	CTCF_116311
chr6	107848306	107848503	CTCF_116335
chr6	108782307	108782581	CTCF_116458
chr6	109705257	109705545	CTCF_116548
chr6	111997149	111997419	CTCF_116802
chr6	112163408	112163634	CTCF_116828
chr6	117829938	117830159	CTCF_117399
chr6	119742327	119742504	CTCF_117600
chr6	122381549	122381807	CTCF_117832
chr6	122491963	122492221	CTCF_117844
chr6	122869575	122869738	CTCF_117884
chr6	125314223	125314462	CTCF_118073
chr1	100459576	100459760	CTCF_11821
chr1	100463809	100464023	CTCF_11826
chr6	130293899	130294092	CTCF_118555
chr6	131199713	131200009	CTCF_118649
chr6	131694887	131695097	CTCF_118698
chr6	132937455	132937735	CTCF_118836
chr6	133837842	133838049	CTCF_118922
chr6	133924056	133924278	CTCF_118934
chr6	134063935	134064144	CTCF_118950
chr1	101357439	101357743	CTCF_11922
chr6	136644215	136644478	CTCF_119251
chr6	137076583	137076883	CTCF_119296
chr6	137094403	137094666	CTCF_119297
chr6	138001825	138002033	CTCF_119424
chr1	101520300	101520589	CTCF_11947
chr6	139219256	139219560	CTCF_119580
chr6	142692953	142693206	CTCF_119894
chr6	145634053	145634329	CTCF_120216
chr6	146857510	146857777	CTCF_120318
chr6	148177678	148177971	CTCF_120444
chr6	149082280	149082565	CTCF_120574
chr6	149432068	149432278	CTCF_120619
chr6	149840687	149840837	CTCF_120664
chr6	150891974	150892250	CTCF_120810
chr6	151014421	151014685	CTCF_120827
chr6	152552683	152552914	CTCF_120978
chr6	155174756	155175034	CTCF_121266
chr6	155248458	155248765	CTCF_121275
chr6	155327562	155327825	CTCF_121287
chr6	156564510	156564662	CTCF_121433
chr6	157667237	157667519	CTCF_121620
chr6	157947225	157947520	CTCF_121661
chr6	158072177	158072485	CTCF_121694
chr6	158220903	158221123	CTCF_121713
chr6	158704348	158704472	CTCF_121787
chr6	159104210	159104376	CTCF_121851
chr6	159174350	159174527	CTCF_121870
chr6	161373922	161374177	CTCF_122157
chr1	8349080	8349277	CTCF_1222
chr6	163956653	163956919	CTCF_122435
chr6	164927655	164927884	CTCF_122522
chr6	165884965	165885098	CTCF_122633
chr6	166106145	166106419	CTCF_122665
chr1	107277029	107277302	CTCF_12274
chr6	166775195	166775474	CTCF_122782
chr6	167142209	167142476	CTCF_122847
chr1	107529599	107529787	CTCF_12296
chr6	168957010	168957207	CTCF_123104
chr7	322157	322418	CTCF_123379
chr7	332737	332905	CTCF_123383
chr7	774621	774769	CTCF_123462
chr7	993232	993454	CTCF_123500
chr1	108125579	108125819	CTCF_12359
chr7	1758696	1758933	CTCF_123632
chr7	2209560	2209746	CTCF_123743
chr7	2477693	2477894	CTCF_123792
chr7	4610885	4611141	CTCF_124105
chr7	4753963	4754131	CTCF_124134
chr7	5085551	5085715	CTCF_124164
chr7	5174560	5174775	CTCF_124172
chr7	5450714	5450959	CTCF_124204
chr7	5487001	5487158	CTCF_124208
chr7	5494641	5494955	CTCF_124213
chr7	5558957	5559205	CTCF_124225
chr7	5563623	5563837	CTCF_124228
chr7	5665499	5665681	CTCF_124257
chr7	6323125	6323335	CTCF_124327
chr7	7424456	7424730	CTCF_124419
chr1	109643426	109643574	CTCF_12474
chr7	12244170	12244462	CTCF_124827
chr7	12624015	12624247	CTCF_124873
chr7	16071379	16071568	CTCF_125138
chr7	18345710	18345980	CTCF_125378
chr7	18352371	18352637	CTCF_125380
chr7	20172782	20173037	CTCF_125539
chr1	110196994	110197182	CTCF_12564
chr7	21261805	21262106	CTCF_125652
chr7	21767371	21767567	CTCF_125700
chr7	22082981	22083168	CTCF_125737
chr7	22452313	22452564	CTCF_125787
chr7	22488916	22489218	CTCF_125792
chr1	110312630	110312932	CTCF_12581
chr7	22782658	22782968	CTCF_125822
chr7	23261939	23262086	CTCF_125881
chr7	23273098	23273330	CTCF_125883
chr7	23430330	23430627	CTCF_125897
chr7	23570625	23570935	CTCF_125918
chr7	24715869	24716125	CTCF_126038
chr7	24820311	24820500	CTCF_126055
chr7	25094258	25094491	CTCF_126097
chr7	25098550	25098761	CTCF_126100
chr7	25720373	25720596	CTCF_126165
chr7	25851728	25851886	CTCF_126180
chr7	25892895	25893117	CTCF_126187
chr7	27210433	27210685	CTCF_126362
chr7	27689610	27689898	CTCF_126425
chr1	110783327	110783644	CTCF_12644
chr7	28093720	28093978	CTCF_126476
chr7	28096720	28096951	CTCF_126480
chr7	28626677	28626923	CTCF_126546
chr7	28854318	28854441	CTCF_126569
chr7	28921842	28922134	CTCF_126583
chr7	29408814	29409105	CTCF_126646
chr7	29609827	29610114	CTCF_126669
chr7	30740504	30740781	CTCF_126809
chr7	30938863	30939035	CTCF_126843
chr7	31134564	31134807	CTCF_126871
chr7	31193008	31193224	CTCF_126881
chr7	31633964	31634229	CTCF_126937
chr7	31736415	31736724	CTCF_126951
chr7	31782512	31782746	CTCF_126961
chr7	32479640	32479934	CTCF_127055
chr7	34088153	34088451	CTCF_127217
chr7	34430431	34430652	CTCF_127266
chr7	35537495	35537723	CTCF_127365
chr7	35624610	35624914	CTCF_127378
chr7	35985225	35985493	CTCF_127412
chr7	36291526	36291768	CTCF_127478
chr7	36670906	36671197	CTCF_127525
chr7	37182054	37182290	CTCF_127577
chr7	38215768	38216050	CTCF_127708
chr7	38932634	38932905	CTCF_127793
chr7	39580465	39580749	CTCF_127861
chr7	40232650	40232855	CTCF_127925
chr7	40604884	40605183	CTCF_127965
chr1	112298654	112298928	CTCF_12807
chr7	41696479	41696767	CTCF_128091
chr7	41977177	41977450	CTCF_128129
chr1	112337029	112337271	CTCF_12815
chr7	42691096	42691352	CTCF_128231
chr7	42831796	42832039	CTCF_128252
chr7	42843262	42843550	CTCF_128254
chr7	43838944	43839175	CTCF_128367
chr7	44241054	44241250	CTCF_128412
chr7	44477392	44477626	CTCF_128456
chr7	44922147	44922408	CTCF_128493
chr7	45136171	45136488	CTCF_128512
chr7	45917679	45917861	CTCF_128590
chr7	46352406	46352702	CTCF_128641
chr1	112809245	112809550	CTCF_12865
chr1	112881005	112881230	CTCF_12873
chr7	47088832	47089046	CTCF_128734
chr7	47266295	47266525	CTCF_128756
chr1	113042713	113042971	CTCF_12889
chr1	113140561	113140849	CTCF_12898
chr7	50632986	50633228	CTCF_129161
chr7	51161066	51161324	CTCF_129239
chr7	51162790	51163079	CTCF_129241
chr7	56004897	56005126	CTCF_129695
chr7	63015682	63015987	CTCF_129837
chr7	65307788	65308075	CTCF_129932
chr1	8848922	8849166	CTCF_1300
chr1	114282867	114283060	CTCF_13009
chr7	67371855	67372150	CTCF_130110
chr7	67378268	67378476	CTCF_130112
chr1	114346598	114346794	CTCF_13019
chr7	70829227	70829410	CTCF_130473
chr7	71733358	71733550	CTCF_130548
chr7	71736020	71736261	CTCF_130550
chr7	71752161	71752403	CTCF_130554
chr7	73866196	73866463	CTCF_130689
chr7	73979195	73979434	CTCF_130711
chr7	74067894	74068147	CTCF_130727
chr7	74417496	74417683	CTCF_130773
chr7	74566803	74567045	CTCF_130803
chr1	115112829	115113135	CTCF_13086
chr7	75866552	75866771	CTCF_130880
chr7	76020250	76020407	CTCF_130904
chr1	115138969	115139248	CTCF_13092
chr7	76178220	76178418	CTCF_130929
chr7	76263027	76263220	CTCF_130944
chr7	76291727	76291919	CTCF_130947
chr7	76314368	76314554	CTCF_130952
chr7	77247339	77247482	CTCF_131000
chr1	115469784	115469944	CTCF_13145
chr7	82572281	82572576	CTCF_131473
chr1	115595894	115596138	CTCF_13161
chr7	85750424	85750734	CTCF_131718
chr7	86939256	86939554	CTCF_131807
chr7	87312330	87312592	CTCF_131844
chr1	115807819	115808099	CTCF_13203
chr7	94436099	94436355	CTCF_132480
chr7	95199894	95200135	CTCF_132530
chr7	95511849	95512051	CTCF_132556
chr7	95916652	95916933	CTCF_132606
chr7	96075557	96075707	CTCF_132618
chr7	97104694	97104972	CTCF_132706
chr1	116485337	116485550	CTCF_13279
chr7	98421062	98421314	CTCF_132852
chr7	98745757	98746002	CTCF_132887
chr7	98841823	98842062	CTCF_132902
chr7	99990924	99991182	CTCF_133010
chr7	100132788	100132957	CTCF_133035
chr7	100450539	100450727	CTCF_133066
chr7	100559882	100560102	CTCF_133082
chr7	101059353	101059614	CTCF_133126
chr1	116737337	116737619	CTCF_13313
chr7	101192551	101192795	CTCF_133159
chr7	101283038	101283312	CTCF_133167
chr7	101507849	101508116	CTCF_133196
chr7	101538855	101539059	CTCF_133203
chr1	116817709	116817896	CTCF_13322
chr7	101688412	101688623	CTCF_133222
chr7	102236774	102236974	CTCF_133313
chr7	104883721	104884011	CTCF_133529
chr7	104922924	104923221	CTCF_133535
chr7	106009608	106009748	CTCF_133671
chr7	106042859	106043056	CTCF_133679
chr7	106056954	106057258	CTCF_133685
chr7	106153952	106154171	CTCF_133702
chr7	106176820	106176948	CTCF_133707
chr7	106542541	106542801	CTCF_133745
chr7	108109373	108109659	CTCF_133906
chr7	108146287	108146538	CTCF_133912
chr1	117535056	117535357	CTCF_13399
chr7	111752279	111752471	CTCF_134178
chr7	112495902	112496194	CTCF_134251
chr7	113159876	113160087	CTCF_134311
chr7	113421768	113422060	CTCF_134335
chr7	116930485	116930778	CTCF_134667
chr7	117213079	117213261	CTCF_134699
chr7	120792136	120792369	CTCF_134993
chr7	120806008	120806250	CTCF_134995
chr7	123580894	123581201	CTCF_135255
chr7	123701599	123701782	CTCF_135269
chr7	123872300	123872608	CTCF_135294
chr1	9101607	9101881	CTCF_1353
chr7	128425827	128426078	CTCF_135727
chr7	129091634	129091783	CTCF_135792
chr7	129635613	129635832	CTCF_135861
chr7	129830034	129830339	CTCF_135888
chr7	130010904	130011093	CTCF_135906
chr7	131303158	131303453	CTCF_136059
chr1	119613926	119614004	CTCF_13606
chr7	131507907	131508209	CTCF_136079
chr7	131513606	131513860	CTCF_136080
chr7	131546762	131546955	CTCF_136089
chr7	131654767	131654947	CTCF_136104
chr7	133853879	133854114	CTCF_136366
chr7	134420562	134420849	CTCF_136431
chr7	134513268	134513482	CTCF_136440
chr1	119948687	119948946	CTCF_13650
chr7	135281593	135281831	CTCF_136531
chr7	135335807	135335980	CTCF_136539
chr7	137592332	137592554	CTCF_136742
chr7	137899194	137899436	CTCF_136773
chr7	138161611	138161871	CTCF_136805
chr7	139500082	139500259	CTCF_136924
chr7	139620896	139621113	CTCF_136938
chr7	140002374	140002614	CTCF_137005
chr7	140326298	140326597	CTCF_137047
chr1	9196538	9196720	CTCF_1373
chr7	147245334	147245555	CTCF_137651
chr7	148575708	148575885	CTCF_137776
chr7	149065885	149066038	CTCF_137848
chr7	149742272	149742500	CTCF_137924
chr7	150421126	150421350	CTCF_137987
chr7	151123993	151124257	CTCF_138091
chr7	151754123	151754439	CTCF_138193
chr7	151759625	151759801	CTCF_138195
chr7	152706964	152707267	CTCF_138297
chr1	147495053	147495271	CTCF_13830
chr7	154913817	154913998	CTCF_138485
chr7	155412688	155412969	CTCF_138562
chr7	156909034	156909199	CTCF_138792
chr1	147890261	147890473	CTCF_13884
chr7	157273624	157273833	CTCF_138843
chr7	157387293	157387529	CTCF_138866
chr8	6140045	6140214	CTCF_139646
chr1	150169066	150169249	CTCF_13986
chr8	8779764	8779973	CTCF_139876
chr8	9065836	9066056	CTCF_139913
chr8	10273926	10274152	CTCF_140024
chr8	10332778	10333062	CTCF_140033
chr8	10587339	10587624	CTCF_140072
chr8	11413792	11414006	CTCF_140186
chr8	11902360	11902476	CTCF_140286
chr8	11958904	11959175	CTCF_140297
chr8	13033938	13034122	CTCF_140353
chr8	13042391	13042604	CTCF_140354
chr8	14264371	14264675	CTCF_140464
chr8	18564987	18565238	CTCF_140790
chr8	19267702	19267930	CTCF_140880
chr8	19372143	19372362	CTCF_140896
chr8	20231927	20232116	CTCF_141013
chr8	20376328	20376481	CTCF_141042
chr8	20380852	20381107	CTCF_141045
chr8	21041174	21041353	CTCF_141111
chr1	151693156	151693401	CTCF_14116
chr8	21784461	21784601	CTCF_141204
chr1	151735095	151735340	CTCF_14122
chr8	22622965	22623186	CTCF_141325
chr8	22909082	22909258	CTCF_141377
chr8	22918417	22918715	CTCF_141383
chr8	23472421	23472650	CTCF_141447
chr8	23474362	23474504	CTCF_141448
chr8	24229385	24229631	CTCF_141560
chr1	151968064	151968310	CTCF_14157
chr8	26133832	26134034	CTCF_141754
chr1	152052635	152052847	CTCF_14177
chr8	26764158	26764474	CTCF_141856
chr8	27205083	27205371	CTCF_141894
chr1	152185618	152185875	CTCF_14192
chr8	27515895	27516201	CTCF_141944
chr8	27592287	27592511	CTCF_141953
chr8	27727313	27727533	CTCF_141973
chr8	28061079	28061308	CTCF_142019
chr8	28324340	28324585	CTCF_142049
chr8	28419581	28419842	CTCF_142068
chr8	29723065	29723313	CTCF_142237
chr1	152461636	152461879	CTCF_14224
chr8	30016166	30016345	CTCF_142273
chr8	30188514	30188774	CTCF_142293
chr8	30555930	30556114	CTCF_142339
chr1	152533399	152533574	CTCF_14236
chr8	33681571	33681813	CTCF_142631
chr1	152926139	152926445	CTCF_14277
chr8	35887166	35887455	CTCF_142795
chr8	37153245	37153525	CTCF_142897
chr8	37390529	37390751	CTCF_142933
chr8	37916255	37916540	CTCF_143018
chr8	37996423	37996624	CTCF_143032
chr8	38067166	38067450	CTCF_143041
chr8	38714397	38714634	CTCF_143132
chr8	38856183	38856407	CTCF_143158
chr1	153277915	153278226	CTCF_14316
chr8	40199685	40199975	CTCF_143272
chr8	40201813	40202069	CTCF_143274
chr8	40253134	40253360	CTCF_143279
chr1	153404807	153405014	CTCF_14334
chr8	40993809	40994098	CTCF_143360
chr8	41105192	41105412	CTCF_143369
chr8	41404184	41404375	CTCF_143427
chr8	41430177	41430422	CTCF_143432
chr8	41701792	41702018	CTCF_143451
chr1	153494943	153495225	CTCF_14346
chr8	41834738	41835033	CTCF_143477
chr8	41995319	41995557	CTCF_143502
chr1	153509830	153510092	CTCF_14352
chr1	153511050	153511167	CTCF_14353
chr8	42412421	42412696	CTCF_143547
chr8	43280894	43281057	CTCF_143629
chr8	46917733	46917989	CTCF_143762
chr8	46957043	46957329	CTCF_143766
chr8	48979083	48979224	CTCF_144018
chr8	50398284	50398513	CTCF_144111
chr8	52008572	52008762	CTCF_144232
chr8	52496230	52496446	CTCF_144285
chr8	53863340	53863615	CTCF_144437
chr1	154534350	154534570	CTCF_14444
chr1	154546518	154546733	CTCF_14447
chr8	54551765	54551993	CTCF_144533
chr8	54736436	54736741	CTCF_144550
chr1	154669720	154670029	CTCF_14458
chr8	56093744	56093924	CTCF_144692
chr8	56241956	56242264	CTCF_144714
chr8	56248328	56248553	CTCF_144716
chr8	56787544	56787786	CTCF_144762
chr1	154766042	154766357	CTCF_14478
chr8	56929144	56929451	CTCF_144783
chr8	58074282	58074524	CTCF_144916
chr8	58395311	58395551	CTCF_144951
chr8	58459748	58459970	CTCF_144958
chr8	58701796	58702014	CTCF_144989
chr8	60660569	60660795	CTCF_145162
chr8	61023559	61023798	CTCF_145223
chr8	61096227	61096405	CTCF_145239
chr8	61139136	61139299	CTCF_145249
chr8	61468821	61469115	CTCF_145275
chr1	9491140	9491321	CTCF_1453
chr8	65834660	65834896	CTCF_145645
chr8	66689028	66689199	CTCF_145757
chr8	67490316	67490613	CTCF_145812
chr8	68490723	68490995	CTCF_145908
chr8	69663784	69664089	CTCF_146010
chr8	70088612	70088897	CTCF_146043
chr8	70534512	70534794	CTCF_146083
chr8	72018656	72018879	CTCF_146234
chr1	156096715	156096923	CTCF_14626
chr8	72944104	72944318	CTCF_146322
chr8	73305617	73305770	CTCF_146366
chr8	74088183	74088457	CTCF_146461
chr8	74965825	74966058	CTCF_146534
chr1	156357004	156357245	CTCF_14659
chr8	76367900	76368162	CTCF_146628
chr1	156383041	156383264	CTCF_14667
chr1	156385681	156385894	CTCF_14668
chr1	156445851	156446150	CTCF_14678
chr8	80992066	80992249	CTCF_147031
chr1	9615628	9615858	CTCF_1472
chr8	85290183	85290416	CTCF_147370
chr1	156797349	156797637	CTCF_14746
chr8	86892966	86893244	CTCF_147498
chr1	157156100	157156304	CTCF_14787
chr8	93822377	93822658	CTCF_148032
chr8	93975183	93975457	CTCF_148049
chr8	94079800	94080089	CTCF_148064
chr8	94592404	94592683	CTCF_148129
chr8	94612985	94613212	CTCF_148131
chr8	95758718	95758956	CTCF_148280
chr8	95890677	95890895	CTCF_148292
chr8	96180141	96180456	CTCF_148329
chr8	96328062	96328242	CTCF_148347
chr8	97553477	97553696	CTCF_148476
chr8	97582544	97582811	CTCF_148480
chr8	98085723	98085884	CTCF_148540
chr8	98170109	98170295	CTCF_148549
chr8	98471136	98471409	CTCF_148597
chr8	99358642	99358846	CTCF_148669
chr1	157691377	157691663	CTCF_14869
chr8	99859829	99860127	CTCF_148713
chr8	100540835	100541124	CTCF_148781
chr8	100680971	100681129	CTCF_148807
chr8	100827053	100827338	CTCF_148820
chr8	101301446	101301672	CTCF_148917
chr8	101332957	101333197	CTCF_148927
chr1	157969842	157970066	CTCF_14896
chr8	102197454	102197739	CTCF_149023
chr8	102814711	102814966	CTCF_149135
chr1	9725060	9725273	CTCF_1492
chr1	158121748	158121981	CTCF_14930
chr1	158125053	158125310	CTCF_14932
chr8	105424963	105425248	CTCF_149397
chr8	105718089	105718343	CTCF_149432
chr1	158506398	158506706	CTCF_14950
chr8	106765297	106765595	CTCF_149547
chr8	109346956	109347172	CTCF_149790
chr8	111797284	111797555	CTCF_149971
chr1	159214213	159214500	CTCF_15008
chr8	116548311	116548571	CTCF_150308
chr8	116887561	116887801	CTCF_150353
chr8	117330200	117330372	CTCF_150401
chr8	117862107	117862360	CTCF_150450
chr8	118414995	118415222	CTCF_150528
chr1	159829380	159829597	CTCF_15055
chr8	118743643	118743914	CTCF_150553
chr8	120345766	120346015	CTCF_150714
chr8	120605761	120606008	CTCF_150736
chr8	120808682	120808977	CTCF_150753
chr8	120956779	120956966	CTCF_150771
chr1	160006398	160006679	CTCF_15078
chr1	160046740	160046990	CTCF_15083
chr1	160085700	160085910	CTCF_15092
chr8	122673510	122673797	CTCF_150957
chr8	122678941	122679195	CTCF_150959
chr8	122733673	122733866	CTCF_150971
chr8	122795059	122795357	CTCF_150984
chr1	160193204	160193398	CTCF_15107
chr8	123922496	123922687	CTCF_151125
chr8	124593034	124593248	CTCF_151215
chr1	160376566	160376869	CTCF_15123
chr1	160416432	160416740	CTCF_15130
chr1	160428699	160428930	CTCF_15134
chr8	125644606	125644872	CTCF_151359
chr8	126383753	126384044	CTCF_151448
chr8	126809938	126810215	CTCF_151490
chr8	126824440	126824754	CTCF_151493
chr1	160681554	160681851	CTCF_15169
chr1	160726939	160727107	CTCF_15177
chr1	9867544	9867782	CTCF_1518
chr8	129535832	129536112	CTCF_151847
chr8	129826267	129826543	CTCF_151881
chr8	130749698	130750000	CTCF_152037
chr8	130802675	130802923	CTCF_152048
chr1	160951398	160951673	CTCF_15205
chr8	131804263	131804528	CTCF_152148
chr8	132875498	132875801	CTCF_152261
chr1	161291582	161291885	CTCF_15227
chr1	9874961	9875163	CTCF_1523
chr8	133453388	133453629	CTCF_152345
chr8	133569741	133569884	CTCF_152372
chr8	134685620	134685900	CTCF_152507
chr8	134691335	134691576	CTCF_152508
chr8	137334695	137334982	CTCF_152767
chr8	137492911	137493186	CTCF_152776
chr8	138686599	138686832	CTCF_152883
chr8	138700401	138700670	CTCF_152891
chr8	138936288	138936436	CTCF_152920
chr8	139023192	139023443	CTCF_152933
chr8	139405806	139406119	CTCF_152986
chr8	141160917	141161200	CTCF_153283
chr8	141169166	141169379	CTCF_153286
chr8	141726970	141727245	CTCF_153390
chr8	142545696	142545851	CTCF_153542
chr8	142634730	142635043	CTCF_153565
chr8	143902608	143902790	CTCF_153788
chr8	144575511	144575775	CTCF_153864
chr9	613959	614159	CTCF_153944
chr9	757601	757760	CTCF_153961
chr9	764110	764355	CTCF_153962
chr9	1101013	1101273	CTCF_154005
chr9	2728126	2728421	CTCF_154182
chr9	2857645	2857938	CTCF_154195
chr9	3467643	3467942	CTCF_154247
chr9	4077547	4077850	CTCF_154320
chr9	4315713	4315903	CTCF_154347
chr9	4339487	4339666	CTCF_154352
chr9	4366789	4367078	CTCF_154356
chr9	5600561	5600827	CTCF_154481
chr1	163361203	163361411	CTCF_15452
chr9	7052682	7052916	CTCF_154622
chr9	9790299	9790509	CTCF_154821
chr9	9942924	9943118	CTCF_154835
chr9	13034229	13034523	CTCF_155041
chr9	14465617	14465823	CTCF_155162
chr9	17531773	17531980	CTCF_155465
chr9	18442730	18442952	CTCF_155559
chr9	19457442	19457745	CTCF_155646
chr9	21396185	21396430	CTCF_155844
chr1	164787396	164787597	CTCF_15585
chr9	23123214	23123402	CTCF_155983
chr1	165114327	165114632	CTCF_15626
chr1	165129596	165129904	CTCF_15632
chr1	165143496	165143770	CTCF_15635
chr9	32251516	32251793	CTCF_156489
chr9	33852285	33852550	CTCF_156660
chr9	34074276	34074569	CTCF_156678
chr9	34437401	34437693	CTCF_156723
chr9	34548067	34548311	CTCF_156740
chr9	34603706	34603983	CTCF_156755
chr9	34675193	34675358	CTCF_156763
chr9	34702214	34702419	CTCF_156768
chr9	34760566	34760752	CTCF_156778
chr9	34899616	34899915	CTCF_156791
chr9	35554064	35554286	CTCF_156849
chr1	165403954	165404239	CTCF_15686
chr9	36103072	36103328	CTCF_156917
chr9	36555903	36556096	CTCF_156963
chr9	36729008	36729211	CTCF_156981
chr1	165717944	165718248	CTCF_15716
chr9	38363142	38363373	CTCF_157251
chr1	165871509	165871721	CTCF_15735
chr9	68999677	68999962	CTCF_157457
chr9	69054300	69054483	CTCF_157471
chr1	165924718	165925025	CTCF_15751
chr9	69971955	69972227	CTCF_157564
chr9	70602515	70602773	CTCF_157645
chr9	71806887	71807144	CTCF_157746
chr9	72025043	72025289	CTCF_157768
chr9	72281021	72281220	CTCF_157788
chr9	76810497	76810708	CTCF_158168
chr9	77433766	77433981	CTCF_158222
chr9	77977269	77977550	CTCF_158291
chr1	10494693	10494969	CTCF_1583
chr9	78439549	78439823	CTCF_158338
chr9	82961632	82961873	CTCF_158725
chr1	167052546	167052749	CTCF_15873
chr1	167059187	167059428	CTCF_15875
chr9	83596996	83597232	CTCF_158798
chr9	84697617	84697860	CTCF_158891
chr9	84954180	84954349	CTCF_158920
chr9	85258853	85259083	CTCF_158961
chr9	85425235	85425438	CTCF_158982
chr9	85698382	85698652	CTCF_159002
chr1	167442264	167442398	CTCF_15919
chr9	87812909	87813221	CTCF_159243
chr9	87950832	87951120	CTCF_159258
chr9	88173479	88173678	CTCF_159282
chr9	88578590	88578793	CTCF_159320
chr1	167533868	167534106	CTCF_15934
chr1	167687939	167688253	CTCF_15959
chr9	90914985	90915187	CTCF_159619
chr9	91089708	91089991	CTCF_159659
chr1	167803386	167803659	CTCF_15974
chr9	91978785	91979081	CTCF_159803
chr9	92790818	92791134	CTCF_159891
chr9	93109272	93109446	CTCF_159921
chr9	93160014	93160249	CTCF_159937
chr9	93302736	93302930	CTCF_159962
chr9	93304954	93305198	CTCF_159963
chr9	93682235	93682442	CTCF_160005
chr9	93827535	93827688	CTCF_160016
chr9	94668891	94669142	CTCF_160095
chr1	168342726	168343038	CTCF_16028
chr1	168439837	168440121	CTCF_16039
chr9	98034830	98035009	CTCF_160520
chr9	98315627	98315863	CTCF_160559
chr1	168603544	168603823	CTCF_16061
chr9	98974970	98975264	CTCF_160669
chr9	99000498	99000798	CTCF_160679
chr9	99140737	99141051	CTCF_160701
chr9	99184668	99184933	CTCF_160706
chr9	99266637	99266821	CTCF_160719
chr9	100028172	100028379	CTCF_160814
chr9	105415461	105415731	CTCF_161247
chr9	105901585	105901844	CTCF_161291
chr9	107172211	107172417	CTCF_161413
chr9	107341272	107341459	CTCF_161443
chr9	107422299	107422508	CTCF_161455
chr9	108272564	108272872	CTCF_161555
chr9	108565851	108566071	CTCF_161602
chr9	108761918	108762072	CTCF_161624
chr9	109192828	109193085	CTCF_161682
chr9	109574323	109574600	CTCF_161737
chr9	110058421	110058655	CTCF_161810
chr9	110152958	110153232	CTCF_161827
chr9	110183279	110183580	CTCF_161831
chr9	112793292	112793528	CTCF_162079
chr9	112903212	112903451	CTCF_162100
chr9	113655484	113655677	CTCF_162187
chr9	113658019	113658305	CTCF_162189
chr9	113807446	113807727	CTCF_162209
chr9	114033445	114033672	CTCF_162248
chr9	114291078	114291297	CTCF_162291
chr9	114487711	114487869	CTCF_162316
chr9	114653554	114653847	CTCF_162334
chr9	114662187	114662459	CTCF_162338
chr9	114911278	114911529	CTCF_162375
chr9	115015096	115015342	CTCF_162388
chr9	115591546	115591852	CTCF_162456
chr9	115883810	115884095	CTCF_162485
chr9	116572248	116572461	CTCF_162559
chr9	116647278	116647541	CTCF_162569
chr9	116737142	116737336	CTCF_162580
chr9	116860563	116860878	CTCF_162589
chr9	117411642	117411882	CTCF_162659
chr9	117487593	117487820	CTCF_162671
chr9	117783224	117783510	CTCF_162698
chr9	118170090	118170372	CTCF_162726
chr9	119556167	119556325	CTCF_162849
chr1	171188736	171188961	CTCF_16299
chr9	120985870	120986125	CTCF_163013
chr9	121320133	121320361	CTCF_163061
chr9	121546062	121546273	CTCF_163093
chr9	121550563	121550810	CTCF_163094
chr9	121640124	121640302	CTCF_163121
chr9	121686930	121687196	CTCF_163136
chr9	122453334	122453508	CTCF_163249
chr9	123225576	123225821	CTCF_163307
chr9	123385472	123385673	CTCF_163337
chr9	123401994	123402210	CTCF_163344
chr1	171644966	171645270	CTCF_16340
chr9	124041122	124041261	CTCF_163437
chr9	124320382	124320646	CTCF_163492
chr9	124536776	124537060	CTCF_163537
chr9	124551816	124552053	CTCF_163540
chr1	171801474	171801713	CTCF_16361
chr9	125374834	125374984	CTCF_163623
chr9	125408074	125408254	CTCF_163633
chr9	125428094	125428310	CTCF_163640
chr9	125558526	125558773	CTCF_163657
chr9	126228949	126229173	CTCF_163738
chr9	126499228	126499473	CTCF_163775
chr9	126690479	126690619	CTCF_163825
chr9	126705344	126705573	CTCF_163830
chr9	126781841	126782061	CTCF_163841
chr9	127199293	127199535	CTCF_163907
chr9	127214503	127214712	CTCF_163913
chr1	172090267	172090560	CTCF_16398
chr9	128035204	128035516	CTCF_164037
chr9	128295433	128295639	CTCF_164068
chr9	128635289	128635576	CTCF_164104
chr9	129726689	129726886	CTCF_164303
chr9	129737702	129737820	CTCF_164307
chr9	129783835	129784069	CTCF_164316
chr9	129885791	129885963	CTCF_164330
chr1	172429369	172429663	CTCF_16442
chr9	130701183	130701397	CTCF_164463
chr9	131046821	131046981	CTCF_164522
chr9	131057893	131058083	CTCF_164530
chr9	131336298	131336576	CTCF_164574
chr9	131591258	131591473	CTCF_164618
chr9	131755681	131755932	CTCF_164660
chr9	132169905	132170066	CTCF_164731
chr9	132236434	132236681	CTCF_164746
chr9	132259309	132259413	CTCF_164758
chr9	132268778	132269050	CTCF_164759
chr9	132800190	132800463	CTCF_164829
chr9	133185059	133185269	CTCF_164893
chr9	133186106	133186338	CTCF_164895
chr9	133715908	133716080	CTCF_164989
chr9	134443387	134443598	CTCF_165168
chr9	134689641	134689883	CTCF_165250
chr9	134698608	134698807	CTCF_165253
chr9	135412650	135412846	CTCF_165386
chr9	135603965	135604191	CTCF_165411
chr1	173420369	173420671	CTCF_16548
chr1	173431283	173431561	CTCF_16553
chr9	136339243	136339545	CTCF_165547
chr9	136631575	136631713	CTCF_165612
chr9	136644573	136644718	CTCF_165615
chr1	10910005	10910207	CTCF_1658
chr10	3120107	3120426	CTCF_166200
chr10	3197413	3197689	CTCF_166216
chr10	3239664	3239931	CTCF_166226
chr10	4849763	4849980	CTCF_166442
chr10	5283535	5283803	CTCF_166475
chr10	5623247	5623422	CTCF_166535
chr10	5949498	5949681	CTCF_166579
chr10	6678283	6678523	CTCF_166676
chr10	6920031	6920259	CTCF_166715
chr10	11757966	11758235	CTCF_167210
chr10	12252940	12253202	CTCF_167257
chr1	175319695	175319968	CTCF_16726
chr10	12711129	12711398	CTCF_167314
chr10	13371987	13372238	CTCF_167400
chr10	13440576	13440756	CTCF_167410
chr10	13660080	13660280	CTCF_167435
chr10	13778108	13778312	CTCF_167457
chr10	14196945	14197260	CTCF_167529
chr10	14478759	14478970	CTCF_167567
chr1	10961094	10961289	CTCF_1677
chr10	15585370	15585591	CTCF_167714
chr1	175757439	175757637	CTCF_16783
chr1	175888016	175888218	CTCF_16798
chr10	23035630	23035909	CTCF_168408
chr10	23293180	23293383	CTCF_168446
chr10	23702982	23703221	CTCF_168489
chr1	176559860	176560164	CTCF_16854
chr10	24360567	24360876	CTCF_168546
chr10	24503697	24503881	CTCF_168562
chr10	24617824	24618105	CTCF_168576
chr10	25081072	25081307	CTCF_168612
chr10	25113266	25113452	CTCF_168616
chr10	25227096	25227297	CTCF_168624
chr10	25875616	25875847	CTCF_168690
chr10	28432256	28432503	CTCF_168923
chr10	28628234	28628463	CTCF_168946
chr10	28663887	28664181	CTCF_168948
chr10	29304607	29304871	CTCF_169033
chr10	30002558	30002705	CTCF_169137
chr10	30392560	30392846	CTCF_169183
chr10	30591331	30591533	CTCF_169218
chr10	30783961	30784161	CTCF_169248
chr1	177181783	177181937	CTCF_16929
chr10	32207572	32207774	CTCF_169393
chr10	34637598	34637760	CTCF_169663
chr10	34994735	34995033	CTCF_169715
chr10	35563342	35563588	CTCF_169807
chr10	43205032	43205238	CTCF_170188
chr1	177913751	177914045	CTCF_17019
chr10	43255987	43256156	CTCF_170197
chr10	43348570	43348792	CTCF_170220
chr10	44857822	44858015	CTCF_170433
chr10	44932772	44933015	CTCF_170445
chr10	48289675	48289918	CTCF_170664
chr10	51389474	51389645	CTCF_171035
chr10	52215882	52216070	CTCF_171097
chr10	52644729	52645032	CTCF_171142
chr1	179002811	179003000	CTCF_17133
chr10	58299591	58299854	CTCF_171572
chr10	59622369	59622668	CTCF_171735
chr10	59809408	59809693	CTCF_171752
chr10	59830682	59830945	CTCF_171754
chr10	60238533	60238808	CTCF_171796
chr10	61751009	61751284	CTCF_171969
chr10	61835175	61835452	CTCF_171982
chr10	63158192	63158436	CTCF_172136
chr10	63629456	63629668	CTCF_172175
chr10	64041268	64041491	CTCF_172233
chr1	179867769	179868044	CTCF_17224
chr10	64115990	64116237	CTCF_172245
chr1	11337560	11337772	CTCF_1723
chr10	69237639	69237903	CTCF_172678
chr10	69392561	69392808	CTCF_172697
chr10	69507876	69508165	CTCF_172717
chr10	69515700	69515967	CTCF_172721
chr10	69914714	69914970	CTCF_172807
chr10	70364590	70364798	CTCF_172872
chr10	70903423	70903613	CTCF_172951
chr10	70925771	70925979	CTCF_172959
chr1	180533592	180533844	CTCF_17300
chr10	71609240	71609516	CTCF_173092
chr10	72048595	72048870	CTCF_173178
chr10	72337269	72337426	CTCF_173227
chr10	73886168	73886356	CTCF_173335
chr10	73940715	73940856	CTCF_173343
chr10	74081316	74081550	CTCF_173370
chr10	75022359	75022608	CTCF_173457
chr10	75187942	75188218	CTCF_173464
chr10	75230700	75230862	CTCF_173471
chr10	76303789	76304072	CTCF_173590
chr10	76311828	76312065	CTCF_173591
chr1	181142569	181142775	CTCF_17375
chr10	78047320	78047633	CTCF_173834
chr1	181190005	181190152	CTCF_17385
chr10	78211560	78211800	CTCF_173852
chr10	79196932	79197174	CTCF_174076
chr10	79467551	79467733	CTCF_174153
chr10	79929513	79929742	CTCF_174179
chr10	80505626	80505902	CTCF_174259
chr10	80664147	80664443	CTCF_174288
chr10	80924411	80924681	CTCF_174321
chr10	83871547	83871777	CTCF_174579
chr10	84264668	84264884	CTCF_174628
chr10	84537464	84537760	CTCF_174656
chr10	84540614	84540771	CTCF_174660
chr10	86377302	86377481	CTCF_174873
chr10	86399887	86400100	CTCF_174881
chr10	86585566	86585710	CTCF_174906
chr10	86939516	86939703	CTCF_174966
chr10	87850857	87851085	CTCF_175021
chr10	88114453	88114673	CTCF_175038
chr10	88728470	88728778	CTCF_175095
chr10	88792044	88792238	CTCF_175104
chr10	88810336	88810632	CTCF_175106
chr10	88835705	88835968	CTCF_175111
chr10	89029918	89030168	CTCF_175127
chr10	89793700	89793953	CTCF_175196
chr10	91006324	91006618	CTCF_175320
chr10	91551912	91552143	CTCF_175383
chr10	93115875	93116017	CTCF_175532
chr10	93357747	93357942	CTCF_175560
chr10	93376485	93376697	CTCF_175561
chr10	95246588	95246866	CTCF_175741
chr10	95601168	95601481	CTCF_175794
chr10	95865284	95865583	CTCF_175826
chr10	96229602	96229904	CTCF_175861
chr10	96375383	96375611	CTCF_175887
chr10	96765755	96765982	CTCF_175930
chr10	97081673	97081955	CTCF_175966
chr10	97210624	97210808	CTCF_175990
chr10	97553546	97553829	CTCF_176030
chr10	97676800	97677015	CTCF_176037
chr10	97792067	97792295	CTCF_176060
chr10	98041497	98041758	CTCF_176097
chr10	98309664	98309888	CTCF_176128
chr10	98467468	98467776	CTCF_176147
chr10	99370945	99371224	CTCF_176222
chr10	99560611	99560875	CTCF_176253
chr10	100046099	100046326	CTCF_176309
chr10	100433824	100434096	CTCF_176344
chr10	100562100	100562251	CTCF_176350
chr10	100563064	100563319	CTCF_176351
chr10	101095664	101095905	CTCF_176442
chr10	101213704	101213940	CTCF_176464
chr10	101297921	101298193	CTCF_176490
chr10	101301489	101301768	CTCF_176493
chr10	101495442	101495688	CTCF_176514
chr10	102072974	102073161	CTCF_176560
chr10	102169456	102169698	CTCF_176568
chr10	102229878	102230061	CTCF_176573
chr10	102347295	102347565	CTCF_176588
chr10	102678883	102679066	CTCF_176633
chr1	183318545	183318830	CTCF_17677
chr10	103884736	103885027	CTCF_176808
chr10	104045518	104045723	CTCF_176831
chr10	104209653	104209862	CTCF_176843
chr10	104622690	104622952	CTCF_176898
chr10	106624910	106625179	CTCF_177058
chr1	183685230	183685445	CTCF_17721
chr10	109852502	109852738	CTCF_177336
chr10	110279429	110279692	CTCF_177396
chr10	110610358	110610654	CTCF_177448
chr10	110672149	110672370	CTCF_177459
chr10	110803911	110804201	CTCF_177479
chr10	112115875	112116132	CTCF_177615
chr10	112137435	112137652	CTCF_177619
chr10	112140251	112140428	CTCF_177623
chr10	112314934	112315165	CTCF_177640
chr10	113385193	113385444	CTCF_177754
chr10	113521254	113521505	CTCF_177776
chr10	113563566	113563735	CTCF_177784
chr10	114471393	114471619	CTCF_177897
chr10	114548770	114549050	CTCF_177906
chr10	115799494	115799771	CTCF_177995
chr10	116288057	116288249	CTCF_178055
chr10	116682423	116682599	CTCF_178088
chr10	117165851	117166072	CTCF_178150
chr10	117216729	117216871	CTCF_178160
chr10	117496570	117496887	CTCF_178206
chr10	118423922	118424128	CTCF_178312
chr10	118544096	118544394	CTCF_178329
chr10	118568443	118568654	CTCF_178333
chr1	184664074	184664254	CTCF_17837
chr10	119416988	119417157	CTCF_178469
chr10	119445449	119445605	CTCF_178478
chr10	119489825	119490042	CTCF_178486
chr10	119608369	119608644	CTCF_178501
chr10	119750672	119750974	CTCF_178530
chr10	120336969	120337258	CTCF_178586
chr10	120423376	120423632	CTCF_178594
chr10	120942883	120943154	CTCF_178656
chr10	122054113	122054376	CTCF_178783
chr10	123043409	123043675	CTCF_178900
chr10	123559402	123559590	CTCF_178970
chr10	123967744	123967965	CTCF_179024
chr10	123994706	123994931	CTCF_179030
chr10	124540234	124540396	CTCF_179112
chr10	124741361	124741595	CTCF_179160
chr10	125048172	125048414	CTCF_179201
chr10	125629812	125630062	CTCF_179298
chr10	128069426	128069652	CTCF_179610
chr10	128212020	128212200	CTCF_179638
chr10	128263955	128264151	CTCF_179642
chr1	186482732	186482928	CTCF_18001
chr10	132223163	132223375	CTCF_180082
chr1	186605853	186606081	CTCF_18012
chr10	132453244	132453409	CTCF_180146
chr10	132458556	132458819	CTCF_180153
chr10	132836981	132837220	CTCF_180223
chr11	728144	728278	CTCF_180387
chr11	765341	765604	CTCF_180395
chr11	1203066	1203271	CTCF_180468
chr1	11893978	11894214	CTCF_1805
chr11	1515588	1515764	CTCF_180511
chr11	2186769	2186975	CTCF_180646
chr11	2197301	2197541	CTCF_180650
chr11	2532825	2533054	CTCF_180708
chr11	3091841	3092102	CTCF_180809
chr11	3110198	3110421	CTCF_180812
chr11	4072786	4073007	CTCF_180900
chr11	5808493	5808761	CTCF_181025
chr11	6315876	6316148	CTCF_181080
chr11	6363129	6363364	CTCF_181089
chr11	6379309	6379550	CTCF_181092
chr11	6757466	6757676	CTCF_181135
chr11	6812472	6812754	CTCF_181139
chr11	7353043	7353352	CTCF_181190
chr11	7657374	7657668	CTCF_181224
chr11	8006445	8006721	CTCF_181253
chr11	8099384	8099631	CTCF_181272
chr11	8225665	8225896	CTCF_181293
chr11	8247380	8247653	CTCF_181302
chr11	9137804	9138055	CTCF_181420
chr11	9862204	9862408	CTCF_181488
chr11	10735907	10736079	CTCF_181579
chr11	10792591	10792725	CTCF_181591
chr1	11967186	11967439	CTCF_1816
chr11	10933845	10934078	CTCF_181609
chr11	12047430	12047627	CTCF_181792
chr11	12331395	12331634	CTCF_181857
chr11	13210410	13210697	CTCF_181991
chr11	15327788	15328047	CTCF_182224
chr11	15650098	15650253	CTCF_182252
chr11	16945986	16946256	CTCF_182378
chr11	17063491	17063721	CTCF_182395
chr11	17383992	17384255	CTCF_182427
chr11	17599051	17599292	CTCF_182462
chr11	18651208	18651483	CTCF_182576
chr11	19259803	19260005	CTCF_182645
chr11	19553798	19554014	CTCF_182687
chr11	19557714	19558024	CTCF_182688
chr11	19564105	19564327	CTCF_182692
chr11	19742754	19743040	CTCF_182723
chr11	20110945	20111181	CTCF_182793
chr11	20128328	20128563	CTCF_182796
chr11	20610216	20610410	CTCF_182856
chr11	20648048	20648329	CTCF_182863
chr11	26276878	26277084	CTCF_183282
chr11	27158836	27159113	CTCF_183363
chr11	29159627	29159852	CTCF_183552
chr11	30196671	30196932	CTCF_183644
chr11	31958259	31958427	CTCF_183807
chr11	32052212	32052437	CTCF_183820
chr11	32173509	32173765	CTCF_183841
chr11	32313000	32313231	CTCF_183869
chr11	32374306	32374545	CTCF_183880
chr11	32809263	32809577	CTCF_183921
chr11	33808349	33808546	CTCF_184029
chr11	34174480	34174596	CTCF_184090
chr11	35392322	35392478	CTCF_184262
chr11	35485721	35485985	CTCF_184285
chr11	36131753	36132024	CTCF_184386
chr11	36258844	36259077	CTCF_184407
chr11	36744612	36744913	CTCF_184461
chr11	38791406	38791569	CTCF_184606
chr11	42524697	42524980	CTCF_184841
chr11	43504582	43504848	CTCF_184922
chr11	43852130	43852377	CTCF_184969
chr11	44037405	44037706	CTCF_185000
chr11	44286373	44286606	CTCF_185031
chr11	44538555	44538741	CTCF_185075
chr11	44616939	44617184	CTCF_185093
chr11	44621235	44621433	CTCF_185096
chr11	44632860	44633077	CTCF_185102
chr11	44775457	44775708	CTCF_185124
chr11	44927165	44927399	CTCF_185150
chr11	44936524	44936734	CTCF_185152
chr11	45103137	45103438	CTCF_185187
chr11	45105592	45105771	CTCF_185189
chr11	45110660	45110870	CTCF_185190
chr11	45340125	45340320	CTCF_185225
chr11	45655314	45655562	CTCF_185274
chr11	45872795	45873055	CTCF_185294
chr11	45964915	45965208	CTCF_185306
chr11	46537903	46538149	CTCF_185396
chr11	46889713	46889929	CTCF_185423
chr11	47934482	47934688	CTCF_185517
chr11	48172934	48173131	CTCF_185558
chr11	57131143	57131379	CTCF_185802
chr11	57493519	57493728	CTCF_185857
chr11	57527193	57527468	CTCF_185860
chr11	57800753	57801026	CTCF_185885
chr11	58286305	58286566	CTCF_185928
chr11	58567972	58568225	CTCF_185951
chr11	58629947	58630229	CTCF_185954
chr11	58788519	58788733	CTCF_185978
chr11	59158535	59158803	CTCF_186003
chr11	59680613	59680828	CTCF_186056
chr11	60831125	60831390	CTCF_186163
chr11	61187604	61187845	CTCF_186210
chr11	61532288	61532411	CTCF_186251
chr11	61628226	61628405	CTCF_186271
chr11	61701397	61701643	CTCF_186290
chr11	61733525	61733712	CTCF_186299
chr11	62171274	62171554	CTCF_186368
chr11	62217307	62217529	CTCF_186376
chr11	62311248	62311424	CTCF_186386
chr11	62325033	62325200	CTCF_186390
chr11	62340360	62340549	CTCF_186392
chr11	62497151	62497454	CTCF_186422
chr11	62560637	62560864	CTCF_186436
chr11	62906050	62906309	CTCF_186451
chr11	63478874	63479162	CTCF_186497
chr11	63593159	63593436	CTCF_186504
chr11	64146161	64146319	CTCF_186591
chr11	64153176	64153332	CTCF_186595
chr11	65366402	65366590	CTCF_186760
chr11	65468968	65469168	CTCF_186781
chr11	65471466	65471661	CTCF_186782
chr11	65588770	65589004	CTCF_186807
chr11	65989017	65989236	CTCF_186858
chr11	68297837	68297992	CTCF_187143
chr11	68384030	68384253	CTCF_187169
chr11	68447309	68447513	CTCF_187183
chr11	68632874	68633127	CTCF_187202
chr11	68950311	68950613	CTCF_187254
chr11	69101529	69101653	CTCF_187286
chr11	69643429	69643570	CTCF_187377
chr11	69685992	69686155	CTCF_187392
chr11	69801628	69801852	CTCF_187409
chr11	69842128	69842430	CTCF_187413
chr11	69888638	69888875	CTCF_187419
chr11	69950130	69950368	CTCF_187434
chr11	70177370	70177648	CTCF_187474
chr11	70191629	70191813	CTCF_187477
chr1	196318021	196318277	CTCF_18758
chr11	72144069	72144289	CTCF_187754
chr11	72414226	72414490	CTCF_187795
chr11	72482305	72482551	CTCF_187813
chr11	72585763	72585987	CTCF_187828
chr1	196723395	196723666	CTCF_18786
chr11	72831529	72831805	CTCF_187875
chr11	73178161	73178341	CTCF_187916
chr11	73185290	73185517	CTCF_187918
chr11	73289571	73289724	CTCF_187939
chr11	73625771	73626006	CTCF_187998
chr11	73661054	73661211	CTCF_188000
chr11	73964368	73964636	CTCF_188021
chr11	74570627	74570794	CTCF_188080
chr11	74702473	74702674	CTCF_188099
chr11	75022932	75023236	CTCF_188130
chr11	75032037	75032288	CTCF_188132
chr11	75248710	75248989	CTCF_188170
chr11	75280238	75280482	CTCF_188175
chr11	75384577	75384790	CTCF_188192
chr11	75388745	75389050	CTCF_188195
chr11	75445414	75445619	CTCF_188206
chr11	75706336	75706590	CTCF_188268
chr11	75723282	75723497	CTCF_188271
chr11	75803288	75803526	CTCF_188286
chr11	76152190	76152495	CTCF_188324
chr11	76318857	76319061	CTCF_188367
chr11	76734046	76734263	CTCF_188420
chr11	76807518	76807720	CTCF_188436
chr11	78228471	78228752	CTCF_188603
chr11	78715791	78716045	CTCF_188661
chr11	79100127	79100430	CTCF_188719
chr11	79400808	79401102	CTCF_188769
chr11	79493631	79493863	CTCF_188784
chr11	79708425	79708649	CTCF_188806
chr11	81644331	81644600	CTCF_188970
chr11	82864290	82864530	CTCF_189075
chr11	85826153	85826428	CTCF_189314
chr11	86193602	86193847	CTCF_189356
chr11	86456136	86456427	CTCF_189389
chr11	86608428	86608686	CTCF_189409
chr11	86919657	86919954	CTCF_189443
chr11	88231976	88232201	CTCF_189563
chr11	88544419	88544700	CTCF_189610
chr11	93648249	93648532	CTCF_190021
chr11	94171739	94171959	CTCF_190074
chr11	94623207	94623462	CTCF_190122
chr11	95154547	95154821	CTCF_190191
chr11	95705556	95705856	CTCF_190252
chr1	199243487	199243775	CTCF_19028
chr11	96463877	96464061	CTCF_190354
chr11	96464762	96464991	CTCF_190355
chr11	101436636	101436884	CTCF_190722
chr11	102287985	102288295	CTCF_190798
chr11	102390726	102391029	CTCF_190812
chr11	102613030	102613295	CTCF_190836
chr11	103326005	103326297	CTCF_190921
chr11	103682325	103682633	CTCF_190971
chr11	104609238	104609505	CTCF_191067
chr11	107741026	107741308	CTCF_191335
chr1	200307513	200307822	CTCF_19134
chr11	107799333	107799489	CTCF_191343
chr1	200488786	200489018	CTCF_19156
chr11	110201390	110201675	CTCF_191588
chr1	12659056	12659300	CTCF_1919
chr11	113114506	113114814	CTCF_191919
chr1	200802956	200803190	CTCF_19193
chr11	113289655	113289902	CTCF_191937
chr11	113532807	113532996	CTCF_191963
chr11	114762552	114762763	CTCF_192119
chr11	114774717	114774992	CTCF_192122
chr1	201042979	201043232	CTCF_19222
chr1	201086002	201086218	CTCF_19231
chr11	116276684	116276845	CTCF_192353
chr11	116454104	116454365	CTCF_192387
chr11	116605672	116605877	CTCF_192412
chr11	116641603	116641823	CTCF_192419
chr11	116732765	116733058	CTCF_192439
chr11	116742911	116743091	CTCF_192444
chr11	117426290	117426575	CTCF_192516
chr1	201222919	201223191	CTCF_19253
chr1	201254618	201254817	CTCF_19257
chr11	117946975	117947193	CTCF_192596
chr11	118053452	118053704	CTCF_192613
chr11	118198378	118198593	CTCF_192634
chr11	118611078	118611218	CTCF_192677
chr11	118928087	118928343	CTCF_192720
chr11	118930293	118930584	CTCF_192723
chr11	119340023	119340175	CTCF_192756
chr11	119474768	119475024	CTCF_192777
chr11	119479820	119480033	CTCF_192780
chr11	119481478	119481624	CTCF_192782
chr1	201348131	201348408	CTCF_19279
chr11	119666499	119666668	CTCF_192822
chr11	120108283	120108486	CTCF_192928
chr11	120172293	120172524	CTCF_192946
chr1	201448156	201448381	CTCF_19299
chr11	120684992	120685205	CTCF_193027
chr11	120802302	120802547	CTCF_193051
chr11	120929700	120929945	CTCF_193078
chr11	121112605	121112843	CTCF_193109
chr1	201482149	201482334	CTCF_19313
chr11	122505783	122506073	CTCF_193289
chr11	122629033	122629250	CTCF_193306
chr11	122781497	122781712	CTCF_193332
chr11	123021047	123021330	CTCF_193358
chr11	123247237	123247539	CTCF_193396
chr11	123407423	123407715	CTCF_193414
chr11	123511281	123511547	CTCF_193434
chr11	123577050	123577313	CTCF_193445
chr11	123580674	123580866	CTCF_193447
chr11	123711338	123711634	CTCF_193472
chr11	124071389	124071685	CTCF_193495
chr11	124644405	124644678	CTCF_193545
chr11	125429181	125429447	CTCF_193660
chr11	125433527	125433803	CTCF_193662
chr11	125452693	125452933	CTCF_193666
chr11	126194158	126194450	CTCF_193743
chr11	126310574	126310813	CTCF_193751
chr11	126716556	126716705	CTCF_193809
chr1	201793058	201793329	CTCF_19385
chr1	201896011	201896178	CTCF_19393
chr11	128172396	128172575	CTCF_193988
chr11	128290134	128290343	CTCF_194008
chr11	128630492	128630672	CTCF_194067
chr11	128632190	128632470	CTCF_194069
chr11	129117768	129117935	CTCF_194136
chr11	129331916	129332147	CTCF_194165
chr11	129364179	129364449	CTCF_194170
chr11	130827833	130828137	CTCF_194354
chr11	130894471	130894652	CTCF_194363
chr11	131025076	131025366	CTCF_194387
chr11	131064448	131064707	CTCF_194391
chr11	131408085	131408370	CTCF_194422
chr11	131867750	131868017	CTCF_194497
chr11	132028724	132029000	CTCF_194524
chr11	133078618	133078919	CTCF_194658
chr11	133927704	133927901	CTCF_194752
chr11	134050622	134050735	CTCF_194777
chr12	569865	570020	CTCF_194964
chr12	1118142	1118361	CTCF_195024
chr12	1583526	1583828	CTCF_195066
chr12	1605289	1605575	CTCF_195069
chr12	1791168	1791457	CTCF_195095
chr12	2035016	2035157	CTCF_195128
chr12	2784023	2784330	CTCF_195244
chr12	2944641	2944942	CTCF_195257
chr12	3041584	3041871	CTCF_195275
chr12	3135533	3135751	CTCF_195291
chr12	3203029	3203257	CTCF_195318
chr12	3275568	3275733	CTCF_195340
chr12	3803933	3804167	CTCF_195424
chr12	4307899	4308131	CTCF_195491
chr12	4857796	4858054	CTCF_195547
chr12	5003118	5003317	CTCF_195569
chr12	5745340	5745616	CTCF_195665
chr12	6038159	6038432	CTCF_195698
chr12	6040065	6040338	CTCF_195701
chr12	6063189	6063460	CTCF_195707
chr12	6285105	6285334	CTCF_195759
chr12	6423577	6423875	CTCF_195777
chr1	203172303	203172492	CTCF_19579
chr12	6779041	6779187	CTCF_195807
chr1	203267328	203267616	CTCF_19589
chr12	8108853	8109124	CTCF_195918
chr12	9798042	9798350	CTCF_196055
chr12	9814231	9814528	CTCF_196057
chr1	203340103	203340382	CTCF_19607
chr1	203440914	203441161	CTCF_19617
chr12	13278211	13278444	CTCF_196394
chr12	14454139	14454399	CTCF_196516
chr12	14630205	14630391	CTCF_196527
chr12	15268978	15269254	CTCF_196593
chr12	15590437	15590685	CTCF_196621
chr1	203702119	203702402	CTCF_19673
chr1	13665719	13666019	CTCF_1968
chr12	21170001	21170198	CTCF_197120
chr1	204162553	204162766	CTCF_19717
chr1	204207179	204207366	CTCF_19723
chr12	25387493	25387720	CTCF_197518
chr12	25436353	25436525	CTCF_197527
chr12	26029234	26029452	CTCF_197584
chr12	26097151	26097404	CTCF_197595
chr12	26651639	26651933	CTCF_197661
chr12	27142164	27142369	CTCF_197709
chr1	204446472	204446677	CTCF_19771
chr12	28872745	28873026	CTCF_197887
chr1	204565909	204566188	CTCF_19792
chr12	31403170	31403351	CTCF_198158
chr12	31636754	31636914	CTCF_198184
chr12	32060625	32060899	CTCF_198216
chr1	13807253	13807545	CTCF_1983
chr1	204807305	204807471	CTCF_19837
chr12	38138733	38138923	CTCF_198509
chr12	42024280	42024493	CTCF_198873
chr1	205273511	205273774	CTCF_19888
chr12	42372212	42372497	CTCF_198900
chr12	44948817	44949009	CTCF_199139
chr12	45130879	45131129	CTCF_199152
chr1	205397084	205397318	CTCF_19917
chr12	46072217	46072465	CTCF_199249
chr12	48189597	48189807	CTCF_199502
chr12	48542357	48542566	CTCF_199536
chr12	48890747	48890928	CTCF_199559
chr12	49580579	49580811	CTCF_199645
chr12	50039323	50039527	CTCF_199710
chr1	205711143	205711425	CTCF_19976
chr12	51341425	51341681	CTCF_199834
chr12	51531985	51532189	CTCF_199857
chr12	51875277	51875582	CTCF_199914
chr12	51980430	51980653	CTCF_199931
chr12	52083508	52083694	CTCF_199953
chr12	52120100	52120299	CTCF_199959
chr12	52139589	52139836	CTCF_199968
chr12	52163974	52164258	CTCF_199985
chr12	52279064	52279234	CTCF_200011
chr12	52507168	52507458	CTCF_200043
chr12	52865418	52865584	CTCF_200086
chr12	52870591	52870788	CTCF_200087
chr12	52980917	52981201	CTCF_200113
chr1	206106637	206106872	CTCF_20012
chr12	53352655	53352901	CTCF_200161
chr12	53543549	53543806	CTCF_200176
chr12	53701819	53702062	CTCF_200194
chr12	53746694	53746940	CTCF_200205
chr12	54201384	54201597	CTCF_200288
chr12	54214825	54215020	CTCF_200299
chr12	54220156	54220376	CTCF_200302
chr12	54360917	54361154	CTCF_200324
chr12	54527199	54527399	CTCF_200348
chr12	54603300	54603535	CTCF_200360
chr12	55068496	55068765	CTCF_200420
chr1	206544912	206545101	CTCF_20049
chr12	56047152	56047378	CTCF_200494
chr12	56573534	56573689	CTCF_200533
chr12	56839944	56840228	CTCF_200555
chr12	57183022	57183307	CTCF_200597
chr12	57307797	57308036	CTCF_200614
chr12	57462729	57462943	CTCF_200626
chr12	57905437	57905623	CTCF_200676
chr12	58540534	58540842	CTCF_200745
chr1	13960449	13960734	CTCF_2008
chr1	206734605	206734858	CTCF_20086
chr12	62799196	62799433	CTCF_201062
chr12	62813296	62813539	CTCF_201068
chr1	206912543	206912806	CTCF_20117
chr12	64549642	64549881	CTCF_201220
chr12	64698079	64698351	CTCF_201250
chr12	64802279	64802474	CTCF_201260
chr1	206982211	206982459	CTCF_20131
chr12	65602550	65602817	CTCF_201342
chr1	207077875	207078067	CTCF_20138
chr12	67441821	67442091	CTCF_201562
chr12	68223176	68223448	CTCF_201644
chr12	68830262	68830561	CTCF_201710
chr12	69070406	69070674	CTCF_201737
chr12	69157101	69157380	CTCF_201757
chr12	69291057	69291304	CTCF_201772
chr12	69415751	69416046	CTCF_201779
chr12	69570879	69571103	CTCF_201796
chr12	69900665	69900928	CTCF_201831
chr12	70719834	70720146	CTCF_201891
chr12	71217061	71217336	CTCF_201944
chr12	72346388	72346673	CTCF_202062
chr12	74021906	74022164	CTCF_202156
chr12	74365654	74365878	CTCF_202177
chr12	76158758	76159040	CTCF_202338
chr12	79344910	79345194	CTCF_202617
chr12	79407999	79408289	CTCF_202625
chr12	85057415	85057693	CTCF_203041
chr12	87866717	87867025	CTCF_203246
chr12	87995638	87995922	CTCF_203257
chr1	208652344	208652627	CTCF_20339
chr1	208654304	208654561	CTCF_20341
chr12	91382075	91382360	CTCF_203587
chr12	92650028	92650260	CTCF_203715
chr12	94532864	94533150	CTCF_203935
chr12	94546272	94546495	CTCF_203939
chr12	94603566	94603821	CTCF_203947
chr1	209190683	209190943	CTCF_20402
chr12	95336499	95336777	CTCF_204025
chr1	209202893	209203191	CTCF_20408
chr1	209207755	209207925	CTCF_20410
chr12	97149014	97149307	CTCF_204238
chr12	97404590	97404848	CTCF_204268
chr12	97961096	97961348	CTCF_204307
chr12	98373102	98373322	CTCF_204345
chr12	98491028	98491281	CTCF_204364
chr12	98725965	98726122	CTCF_204392
chr12	100404865	100405101	CTCF_204550
chr12	100669001	100669260	CTCF_204578
chr12	101939857	101940144	CTCF_204700
chr12	102769617	102769832	CTCF_204784
chr12	104381920	104382096	CTCF_204965
chr12	105053082	105053319	CTCF_205050
chr1	209850502	209850745	CTCF_20507
chr12	105420704	105420974	CTCF_205109
chr12	106136259	106136495	CTCF_205203
chr12	106224182	106224420	CTCF_205220
chr12	107131870	107132141	CTCF_205314
chr12	107405108	107405299	CTCF_205351
chr12	107607569	107607815	CTCF_205377
chr12	107885212	107885420	CTCF_205416
chr12	108457292	108457531	CTCF_205487
chr12	108618194	108618360	CTCF_205513
chr12	108664902	108665179	CTCF_205520
chr12	108951230	108951389	CTCF_205552
chr1	210311141	210311439	CTCF_20558
chr12	109428137	109428334	CTCF_205617
chr1	210374437	210374641	CTCF_20565
chr12	109805357	109805555	CTCF_205684
chr12	109845371	109845570	CTCF_205694
chr12	109927715	109927890	CTCF_205704
chr1	210407303	210407553	CTCF_20574
chr12	110431428	110431580	CTCF_205767
chr12	110888091	110888290	CTCF_205815
chr12	111313830	111314110	CTCF_205880
chr12	111451708	111452023	CTCF_205908
chr1	210584445	210584671	CTCF_20591
chr12	111753253	111753499	CTCF_205935
chr12	111813173	111813454	CTCF_205941
chr12	112198237	112198466	CTCF_205974
chr12	113098437	113098629	CTCF_206087
chr12	113196993	113197195	CTCF_206101
chr12	113312580	113312816	CTCF_206120
chr12	113425453	113425585	CTCF_206131
chr12	113462413	113462654	CTCF_206137
chr12	113980606	113980837	CTCF_206213
chr12	114662623	114662941	CTCF_206286
chr12	115753159	115753427	CTCF_206425
chr12	115923005	115923303	CTCF_206453
chr12	116708959	116709249	CTCF_206587
chr12	117236521	117236790	CTCF_206662
chr1	211470173	211470373	CTCF_20667
chr1	211514040	211514309	CTCF_20673
chr12	119413221	119413447	CTCF_206882
chr12	119444504	119444793	CTCF_206890
chr12	119902108	119902311	CTCF_206942
chr12	121005358	121005637	CTCF_207080
chr12	121096048	121096242	CTCF_207093
chr12	121499994	121500241	CTCF_207141
chr1	211698585	211698792	CTCF_20715
chr12	121552724	121552912	CTCF_207153
chr12	122054421	122054652	CTCF_207229
chr12	124032352	124032606	CTCF_207460
chr12	124036619	124036810	CTCF_207463
chr12	124321075	124321271	CTCF_207505
chr1	212012022	212012236	CTCF_20753
chr12	124771921	124772121	CTCF_207648
chr12	125183278	125183501	CTCF_207725
chr12	126747568	126747784	CTCF_207881
chr1	212368040	212368280	CTCF_20794
chr12	127381124	127381407	CTCF_207957
chr12	127677655	127677820	CTCF_207989
chr1	212455907	212456186	CTCF_20808
chr1	212477223	212477459	CTCF_20814
chr12	130761752	130762027	CTCF_208344
chr12	130826382	130826559	CTCF_208359
chr12	130916271	130916474	CTCF_208370
chr12	131132537	131132658	CTCF_208397
chr12	132561268	132561481	CTCF_208631
chr13	19818306	19818504	CTCF_208758
chr1	212995544	212995842	CTCF_20883
chr13	20943599	20943865	CTCF_208903
chr13	21477086	21477302	CTCF_208968
chr1	213374418	213374637	CTCF_20925
chr13	24220140	24220354	CTCF_209274
chr13	25114240	25114546	CTCF_209379
chr13	25574509	25574797	CTCF_209436
chr13	26496639	26496929	CTCF_209544
chr13	26707794	26708029	CTCF_209586
chr13	26946990	26947247	CTCF_209608
chr13	27359227	27359525	CTCF_209656
chr13	27375844	27376060	CTCF_209663
chr13	27380036	27380283	CTCF_209664
chr13	27533206	27533386	CTCF_209682
chr13	27826686	27826844	CTCF_209717
chr13	27984323	27984598	CTCF_209742
chr13	28636786	28637061	CTCF_209802
chr1	214123204	214123482	CTCF_20985
chr13	29363055	29363282	CTCF_209865
chr13	29472389	29472697	CTCF_209882
chr13	29508183	29508479	CTCF_209888
chr13	30112987	30113195	CTCF_209967
chr13	30115108	30115271	CTCF_209969
chr13	30132648	30132829	CTCF_209974
chr13	30408346	30408520	CTCF_210016
chr1	214261580	214261812	CTCF_21003
chr13	30865412	30865678	CTCF_210082
chr13	31044429	31044693	CTCF_210110
chr1	214328864	214329139	CTCF_21013
chr13	31424214	31424454	CTCF_210142
chr13	31742161	31742423	CTCF_210185
chr13	32267898	32268133	CTCF_210248
chr13	33542719	33542902	CTCF_210385
chr13	33723879	33724180	CTCF_210403
chr13	35721014	35721217	CTCF_210580
chr13	38045794	38046099	CTCF_210795
chr13	39942923	39943103	CTCF_210968
chr13	45281136	45281380	CTCF_211529
chr1	215710427	215710613	CTCF_21159
chr13	48732047	48732313	CTCF_211867
chr13	48769149	48769460	CTCF_211873
chr13	49848063	49848242	CTCF_211992
chr13	49976713	49976979	CTCF_211999
chr13	53151866	53152139	CTCF_212325
chr1	216750095	216750379	CTCF_21248
chr1	15027605	15027764	CTCF_2137
chr13	74287040	74287266	CTCF_213759
chr13	75219784	75219992	CTCF_213853
chr13	76980169	76980401	CTCF_214027
chr1	15046628	15046806	CTCF_2141
chr13	90867323	90867634	CTCF_215021
chr1	15128594	15128816	CTCF_2151
chr1	219385995	219386154	CTCF_21529
chr13	94362438	94362684	CTCF_215350
chr13	94435693	94435951	CTCF_215362
chr13	95191866	95192046	CTCF_215434
chr13	95296625	95296905	CTCF_215446
chr13	95404360	95404595	CTCF_215459
chr13	95478531	95478808	CTCF_215470
chr13	95624028	95624318	CTCF_215495
chr13	97110023	97110160	CTCF_215608
chr13	97574986	97575253	CTCF_215672
chr13	98445419	98445597	CTCF_215772
chr13	98672997	98673297	CTCF_215815
chr1	219812689	219812924	CTCF_21584
chr13	99176659	99176889	CTCF_215866
chr13	99436953	99437172	CTCF_215904
chr1	220296296	220296600	CTCF_21620
chr13	102457378	102457625	CTCF_216235
chr13	102724903	102725181	CTCF_216268
chr13	102916058	102916342	CTCF_216287
chr13	106918087	106918337	CTCF_216651
chr13	107205420	107205579	CTCF_216677
chr1	220775288	220775599	CTCF_21690
chr13	110108957	110109210	CTCF_216999
chr13	110412308	110412604	CTCF_217070
chr13	110455940	110456174	CTCF_217078
chr1	220908771	220909064	CTCF_21714
chr13	110819524	110819761	CTCF_217147
chr13	110944337	110944627	CTCF_217160
chr13	112606460	112606679	CTCF_217337
chr13	113029611	113029726	CTCF_217412
chr1	221203507	221203798	CTCF_21748
chr13	113562494	113562726	CTCF_217487
chr13	113724920	113725056	CTCF_217504
chr13	113817031	113817256	CTCF_217523
chr13	113904454	113904729	CTCF_217532
chr14	21014736	21015030	CTCF_217750
chr1	15272570	15272839	CTCF_2178
chr14	22653084	22653380	CTCF_217904
chr14	22853123	22853275	CTCF_217937
chr14	22973640	22973916	CTCF_217948
chr14	23589097	23589294	CTCF_218013
chr14	23910654	23910914	CTCF_218040
chr14	23929798	23930081	CTCF_218045
chr14	24412148	24412435	CTCF_218077
chr14	24806292	24806575	CTCF_218122
chr14	25132864	25133109	CTCF_218159
chr14	28609346	28609571	CTCF_218417
chr14	28751508	28751786	CTCF_218433
chr1	222167111	222167351	CTCF_21847
chr14	30270742	30270986	CTCF_218579
chr14	30375375	30375665	CTCF_218593
chr14	32254981	32255160	CTCF_218761
chr14	32382756	32383014	CTCF_218781
chr14	32576124	32576339	CTCF_218805
chr1	222465434	222465612	CTCF_21885
chr1	15323629	15323894	CTCF_2189
chr14	33839682	33839935	CTCF_218936
chr14	34498852	34499102	CTCF_219019
chr14	36374102	36374367	CTCF_219197
chr1	223129417	223129573	CTCF_21941
chr14	39015416	39015698	CTCF_219440
chr14	42224417	42224599	CTCF_219659
chr14	47278333	47278598	CTCF_219958
chr1	223684273	223684540	CTCF_22002
chr14	50619621	50619876	CTCF_220168
chr14	50773731	50773943	CTCF_220184
chr14	51776346	51776617	CTCF_220319
chr14	52043757	52044028	CTCF_220348
chr1	224050881	224051105	CTCF_22044
chr14	54175400	54175685	CTCF_220578
chr14	54329214	54329468	CTCF_220592
chr14	54338772	54339047	CTCF_220595
chr14	54366798	54367102	CTCF_220603
chr14	54572373	54572683	CTCF_220630
chr14	55089593	55089795	CTCF_220686
chr14	55354680	55354929	CTCF_220724
chr14	56340209	56340371	CTCF_220840
chr14	56491403	56491637	CTCF_220869
chr14	57066955	57067250	CTCF_220916
chr1	224513842	224513995	CTCF_22096
chr1	15501474	15501669	CTCF_2210
chr14	59028639	59028888	CTCF_221111
chr14	59444336	59444536	CTCF_221159
chr14	59507396	59507693	CTCF_221163
chr14	59897865	59898085	CTCF_221201
chr14	59965116	59965373	CTCF_221206
chr14	60331895	60332119	CTCF_221242
chr14	60562215	60562449	CTCF_221262
chr14	60625424	60625707	CTCF_221267
chr1	224853041	224853308	CTCF_22136
chr14	61456760	61456962	CTCF_221371
chr14	61837647	61837914	CTCF_221430
chr14	62163035	62163288	CTCF_221452
chr14	62179430	62179697	CTCF_221457
chr14	63388881	63389164	CTCF_221546
chr14	64760268	64760454	CTCF_221692
chr1	225319035	225319233	CTCF_22171
chr14	66070785	66071005	CTCF_221870
chr1	225475045	225475216	CTCF_22198
chr14	67667185	67667422	CTCF_222016
chr14	68816761	68816947	CTCF_222169
chr14	68824913	68825111	CTCF_222176
chr14	68843999	68844250	CTCF_222178
chr14	68863279	68863518	CTCF_222186
chr14	68911704	68911925	CTCF_222193
chr14	69129319	69129513	CTCF_222229
chr14	69818785	69819054	CTCF_222351
chr14	70074037	70074309	CTCF_222394
chr14	71139075	71139291	CTCF_222516
chr14	71166565	71166694	CTCF_222523
chr1	225962482	225962695	CTCF_22254
chr14	72904990	72905255	CTCF_222730
chr1	226125203	226125514	CTCF_22280
chr14	73633525	73633742	CTCF_222801
chr14	73825665	73825822	CTCF_222825
chr14	74251576	74251881	CTCF_222859
chr14	74362358	74362629	CTCF_222872
chr14	74608959	74609218	CTCF_222916
chr1	226333492	226333713	CTCF_22300
chr14	75303593	75303812	CTCF_223007
chr14	75307826	75308135	CTCF_223010
chr14	75488856	75489069	CTCF_223045
chr14	75560991	75561276	CTCF_223061
chr14	76387288	76387434	CTCF_223171
chr14	76644978	76645201	CTCF_223213
chr14	76917153	76917467	CTCF_223257
chr1	15792130	15792326	CTCF_2233
chr14	77068311	77068511	CTCF_223307
chr14	77655053	77655324	CTCF_223372
chr14	78566664	78566917	CTCF_223471
chr14	78598099	78598372	CTCF_223475
chr14	78836883	78837171	CTCF_223505
chr1	226828146	226828345	CTCF_22382
chr1	226912715	226912891	CTCF_22389
chr14	88492306	88492523	CTCF_224273
chr14	89040470	89040622	CTCF_224318
chr1	227481612	227481893	CTCF_22444
chr14	90235411	90235643	CTCF_224458
chr14	91140728	91141015	CTCF_224575
chr14	91911658	91911889	CTCF_224682
chr14	92382706	92382987	CTCF_224727
chr14	92681144	92681388	CTCF_224780
chr14	92686985	92687197	CTCF_224783
chr14	92690386	92690696	CTCF_224786
chr14	94423536	94423818	CTCF_225008
chr14	94549511	94549745	CTCF_225034
chr14	94689606	94689763	CTCF_225060
chr14	94748835	94749095	CTCF_225071
chr14	95442611	95442819	CTCF_225152
chr14	95609524	95609738	CTCF_225180
chr14	95774345	95774648	CTCF_225203
chr14	95994373	95994676	CTCF_225227
chr14	96098780	96099069	CTCF_225247
chr14	96100644	96100862	CTCF_225248
chr1	228236895	228237095	CTCF_22551
chr14	99266652	99266892	CTCF_225579
chr14	99393132	99393389	CTCF_225605
chr14	99628944	99629091	CTCF_225667
chr14	99982506	99982755	CTCF_225727
chr14	100025243	100025523	CTCF_225738
chr14	100155080	100155369	CTCF_225772
chr14	100440264	100440489	CTCF_225812
chr14	101235334	101235492	CTCF_225935
chr14	101665588	101665819	CTCF_225998
chr14	101707347	101707648	CTCF_226005
chr14	102046533	102046731	CTCF_226054
chr14	103078343	103078627	CTCF_226213
chr14	103141262	103141484	CTCF_226227
chr14	103292869	103293125	CTCF_226249
chr14	103518642	103518873	CTCF_226285
chr14	103546850	103547037	CTCF_226294
chr14	103901146	103901323	CTCF_226366
chr14	104640072	104640235	CTCF_226493
chr14	104826449	104826649	CTCF_226526
chr14	104933481	104933603	CTCF_226542
chr14	105090577	105090759	CTCF_226578
chr1	229227509	229227802	CTCF_22677
chr1	229258124	229258267	CTCF_22683
chr1	229661309	229661599	CTCF_22720
chr1	16032856	16033162	CTCF_2273
chr15	33132769	33133064	CTCF_227827
chr15	33292815	33293014	CTCF_227852
chr15	34061980	34062259	CTCF_227941
chr15	35289098	35289358	CTCF_228046
chr15	36883739	36883983	CTCF_228188
chr15	38817772	38817972	CTCF_228369
chr15	40274731	40274998	CTCF_228560
chr15	40421989	40422201	CTCF_228588
chr15	40507141	40507314	CTCF_228595
chr15	40782746	40782907	CTCF_228624
chr15	41904570	41904812	CTCF_228731
chr15	41989573	41989845	CTCF_228750
chr15	42084494	42084693	CTCF_228771
chr15	42133979	42134242	CTCF_228776
chr15	42704467	42704731	CTCF_228821
chr1	230797917	230798115	CTCF_22885
chr15	43285594	43285894	CTCF_228866
chr15	44578522	44578818	CTCF_228973
chr15	45163124	45163387	CTCF_229032
chr15	45307199	45307455	CTCF_229048
chr15	45705712	45705976	CTCF_229095
chr15	45714610	45714855	CTCF_229099
chr15	46312210	46312480	CTCF_229160
chr15	47196033	47196339	CTCF_229216
chr15	48285790	48286071	CTCF_229339
chr15	48352529	48352720	CTCF_229352
chr15	50003760	50003986	CTCF_229500
chr15	50876957	50877231	CTCF_229588
chr15	50885887	50886186	CTCF_229590
chr15	51162923	51163220	CTCF_229621
chr15	51192771	51192973	CTCF_229626
chr15	51381304	51381515	CTCF_229646
chr15	51401958	51402215	CTCF_229654
chr15	55435308	55435583	CTCF_230050
chr1	231806697	231806993	CTCF_23008
chr15	55799805	55800081	CTCF_230086
chr1	231866754	231866997	CTCF_23014
chr15	56491202	56491464	CTCF_230153
chr15	57340766	57340975	CTCF_230237
chr15	57559906	57560165	CTCF_230273
chr15	57561052	57561316	CTCF_230275
chr15	57866214	57866464	CTCF_230318
chr15	58182630	58182864	CTCF_230351
chr15	58213026	58213273	CTCF_230356
chr15	58227812	58228040	CTCF_230362
chr15	59161313	59161522	CTCF_230457
chr1	16187825	16187991	CTCF_2305
chr15	59492946	59493233	CTCF_230505
chr15	59501592	59501825	CTCF_230507
chr15	59529013	59529161	CTCF_230511
chr15	59622461	59622611	CTCF_230527
chr15	59917591	59917853	CTCF_230562
chr15	61621136	61621399	CTCF_230782
chr15	61835567	61835797	CTCF_230806
chr15	62742470	62742681	CTCF_230908
chr15	62847955	62848266	CTCF_230926
chr15	63093626	63093871	CTCF_230974
chr15	63487409	63487657	CTCF_231039
chr15	63752145	63752406	CTCF_231062
chr15	63891032	63891349	CTCF_231081
chr15	63945348	63945585	CTCF_231093
chr15	64731334	64731608	CTCF_231170
chr15	65318878	65319090	CTCF_231250
chr15	66603694	66603883	CTCF_231421
chr15	66946749	66946973	CTCF_231509
chr15	67433544	67433739	CTCF_231588
chr15	67456981	67457265	CTCF_231590
chr15	67832024	67832274	CTCF_231636
chr15	67863488	67863731	CTCF_231652
chr15	68550566	68550827	CTCF_231755
chr15	68554085	68554312	CTCF_231758
chr15	68559682	68559896	CTCF_231760
chr1	233241133	233241416	CTCF_23177
chr15	68674095	68674311	CTCF_231778
chr15	68730477	68730766	CTCF_231789
chr15	69475848	69476061	CTCF_231883
chr1	233394958	233395198	CTCF_23190
chr15	69576098	69576236	CTCF_231906
chr15	70363057	70363234	CTCF_232054
chr15	70466979	70467251	CTCF_232067
chr15	70488125	70488379	CTCF_232074
chr15	70512846	70513097	CTCF_232080
chr15	70569195	70569436	CTCF_232091
chr15	70825178	70825443	CTCF_232124
chr15	71448665	71448945	CTCF_232196
chr15	71532990	71533289	CTCF_232212
chr15	72156079	72156318	CTCF_232274
chr15	72342468	72342727	CTCF_232298
chr15	73305966	73306235	CTCF_232395
chr15	73700290	73700576	CTCF_232451
chr15	73951200	73951430	CTCF_232501
chr15	73964835	73965002	CTCF_232506
chr15	74302943	74303213	CTCF_232566
chr15	74307906	74308120	CTCF_232571
chr15	74322678	74322842	CTCF_232579
chr1	234065906	234066199	CTCF_23259
chr15	74382476	74382664	CTCF_232590
chr15	74771121	74771311	CTCF_232648
chr15	74950416	74950715	CTCF_232678
chr15	75029395	75029603	CTCF_232689
chr1	234154714	234154933	CTCF_23282
chr15	77118842	77119144	CTCF_232929
chr15	77496906	77497097	CTCF_232948
chr15	77543462	77543590	CTCF_232963
chr15	78108396	78108587	CTCF_233087
chr15	78113236	78113514	CTCF_233088
chr15	78177508	78177625	CTCF_233094
chr15	78195730	78195954	CTCF_233096
chr15	78638814	78639093	CTCF_233144
chr15	78979755	78980065	CTCF_233206
chr15	79028425	79028642	CTCF_233215
chr15	79184476	79184734	CTCF_233242
chr15	79340080	79340337	CTCF_233261
chr15	79381102	79381365	CTCF_233268
chr1	234499151	234499352	CTCF_23329
chr15	79993422	79993715	CTCF_233331
chr15	82108554	82108829	CTCF_233610
chr15	83380661	83380949	CTCF_233708
chr15	84928230	84928491	CTCF_233841
chr15	85044315	85044609	CTCF_233859
chr15	85831585	85831851	CTCF_233972
chr15	85854470	85854697	CTCF_233977
chr15	88274620	88274839	CTCF_234218
chr15	88450268	88450520	CTCF_234244
chr15	88455055	88455328	CTCF_234246
chr15	88834381	88834575	CTCF_234301
chr15	89017653	89017885	CTCF_234323
chr15	89430725	89431001	CTCF_234394
chr1	235083744	235084045	CTCF_23440
chr15	89556697	89556917	CTCF_234416
chr1	235093867	235094154	CTCF_23443
chr15	89740094	89740380	CTCF_234433
chr15	89875068	89875284	CTCF_234450
chr15	89971591	89971880	CTCF_234459
chr15	90071312	90071595	CTCF_234473
chr15	90143266	90143451	CTCF_234481
[truncated: 3,729 more rows]

## Sheet: ctcf library
sgRNA	seq	Gene
AAVS1_AAVS1_2	GGGACTCTTTAAGGAAAGA	AAVS1_AAVS1
AAVS1_AAVS1_3	CCCCGTCGTTCCTGGCCCT	AAVS1_AAVS1
AAVS1_AAVS1_4	GAATTGGAGCCGCTTCAAC	AAVS1_AAVS1
AAVS1_AAVS1_5	GCTTTCTGTCTGCAGCTTG	AAVS1_AAVS1
AAVS1_AAVS1_6	ATGATGCAGGCCTACAAGA	AAVS1_AAVS1
AAVS1_AAVS1_7	CATCCTAAGAAACGAGAGA	AAVS1_AAVS1
AAVS1_AAVS1_8	CGTGGGTTTATCAACCACT	AAVS1_AAVS1
AAVS1_AAVS1_9	CCCGGCGTCTCCCGGGGCC	AAVS1_AAVS1
AAVS1_AAVS1_10	TTGAGTCCTTGGCAAGCCC	AAVS1_AAVS1
AAVS1_AAVS1_11	CAGCCCCAGGTGGAGAAAC	AAVS1_AAVS1
AAVS1_AAVS1_12	TTCCGGAGCACTTCCTTCT	AAVS1_AAVS1
AAVS1_AAVS1_13	ATCAACCACTTGGTGAGGC	AAVS1_AAVS1
AAVS1_AAVS1_14	CCCGGAGGAGGCCCTCATC	AAVS1_AAVS1
AAVS1_AAVS1_15	CTCCAATGCGGAAGAGAGT	AAVS1_AAVS1
AAVS1_AAVS1_16	GCCTCTCCTGGGCTTGCCA	AAVS1_AAVS1
AAVS1_AAVS1_17	CTAGCCACTAAGGCAATTG	AAVS1_AAVS1
AAVS1_AAVS1_18	CTCAAAGTGGTCCGGACTC	AAVS1_AAVS1
AAVS1_AAVS1_19	GACCCAATATCAGGAGACT	AAVS1_AAVS1
AAVS1_AAVS1_20	GACCACCCCACTTCCGAAT	AAVS1_AAVS1
AAVS1_AAVS1_21	GGATCTCCCGGTCCCCGCC	AAVS1_AAVS1
AAVS1_AAVS1_22	AAAAGGCAGCCTGGTAGAC	AAVS1_AAVS1
AAVS1_AAVS1_23	TGGAGTCCATTAGCAGAAG	AAVS1_AAVS1
AAVS1_AAVS1_24	GATCCTGTGTCCCCGAGCT	AAVS1_AAVS1
AAVS1_AAVS1_25	CCGTGTCTGGGTCCTCTCC	AAVS1_AAVS1
AAVS1_AAVS1_26	TTAGGATGGCCTTCTCCGA	AAVS1_AAVS1
AAVS1_AAVS1_27	GCAGCTCCGAGGCGCCCAG	AAVS1_AAVS1
AAVS1_AAVS1_28	AGTGACAATGGCCAGGGCC	AAVS1_AAVS1
AAVS1_AAVS1_29	CATTAGCAGAAGTGGCCCT	AAVS1_AAVS1
AAVS1_AAVS1_30	CACCGCCCCAAGGATCTCC	AAVS1_AAVS1
AAVS1_AAVS1_31	ATTCCCTTCTCAGGTTACG	AAVS1_AAVS1
AAVS1_AAVS1_32	TGTGAGAATGGTGCGTCCT	AAVS1_AAVS1
AAVS1_AAVS1_33	ATAAGGTGGTCCCAGCTCG	AAVS1_AAVS1
AAVS1_AAVS1_34	GCGGCACAGCAAGGGCACT	AAVS1_AAVS1
AAVS1_AAVS1_35	AGAAAAACGGTGATGATGC	AAVS1_AAVS1
AAVS1_AAVS1_36	AGCCGCTTCAACTGGCCCT	AAVS1_AAVS1
AAVS1_AAVS1_37	TCCTTGGCAAGCCCAGGAG	AAVS1_AAVS1
AAVS1_AAVS1_38	GTGGGGTACCCTAAGAACT	AAVS1_AAVS1
AAVS1_AAVS1_39	GGACCACCTTATATTCCCA	AAVS1_AAVS1
AAVS1_AAVS1_40	CCCACTGTTTCCCCTTCCC	AAVS1_AAVS1
AAVS1_AAVS1_41	TGGGAAGTCCGCAGCTCCG	AAVS1_AAVS1
AAVS1_AAVS1_42	TCCGGACTCAGGAGAGAGA	AAVS1_AAVS1
AAVS1_AAVS1_43	TGCGTCCTAGGTGTTCACC	AAVS1_AAVS1
AAVS1_AAVS1_44	CCCTAGCCACTAAGGCAAT	AAVS1_AAVS1
AAVS1_AAVS1_45	CTAGGTGTTCACCAGGTCG	AAVS1_AAVS1
AAVS1_AAVS1_46	CTCGGGGACACAGGATCCC	AAVS1_AAVS1
AAVS1_AAVS1_47	GTGACACACCCCCATTTCC	AAVS1_AAVS1
AAVS1_AAVS1_48	CGACCTGCCCAGCACACCC	AAVS1_AAVS1
AAVS1_AAVS1_49	CCCTAGTGGCCCCACTGTG	AAVS1_AAVS1
AAVS1_AAVS1_50	GGAACCCAGCGAGTGAAGA	AAVS1_AAVS1
AAVS1_AAVS1_51	ATCCACCCAAAAGGCAGCC	AAVS1_AAVS1
AAVS1_AAVS1_52	CCCAGGGCCAGGAACGACG	AAVS1_AAVS1
AAVS1_AAVS1_53	AGAGGTGACCCGAATCCAC	AAVS1_AAVS1
AAVS1_AAVS1_54	CCAGCCGTAGAGGTGACCC	AAVS1_AAVS1
AAVS1_AAVS1_55	GACGTCACGGCGCTGCCCC	AAVS1_AAVS1
AAVS1_AAVS1_56	CACCCTCTGCTGCGCCACC	AAVS1_AAVS1
AAVS1_AAVS1_57	AAAGTCCAGGACCGGCTGG	AAVS1_AAVS1
AAVS1_AAVS1_58	CTGGCCCCCCACCGCCCCA	AAVS1_AAVS1
AAVS1_AAVS1_59	GACCTGCATTCTCTCCCCT	AAVS1_AAVS1
AAVS1_AAVS1_60	AGTTCCTGGCGGCCTGTGC	AAVS1_AAVS1
AAVS1_AAVS1_61	CAGACTGAGCTATGGGAGC	AAVS1_AAVS1
AAVS1_AAVS1_62	TGGACTCCACCAACGCCGA	AAVS1_AAVS1
AAVS1_AAVS1_63	GGGGAGCTGCCCAAATGAA	AAVS1_AAVS1
AAVS1_AAVS1_64	AAGCCCAGGAGAGGCGCTC	AAVS1_AAVS1
AAVS1_AAVS1_65	CTGATACCGTCGGCGTTGG	AAVS1_AAVS1
AAVS1_AAVS1_66	GTCCCTAGTGGCCCCACTG	AAVS1_AAVS1
AAVS1_AAVS1_67	AGTAGAGGCGGCCACGACC	AAVS1_AAVS1
AAVS1_AAVS1_68	AACCTTAGAGGTTCTGGCA	AAVS1_AAVS1
AAVS1_AAVS1_69	GCTTGGCAAACTCACTCTT	AAVS1_AAVS1
AAVS1_AAVS1_70	GAACCAGAGCCACATTAAC	AAVS1_AAVS1
AAVS1_AAVS1_71	AGATGGCACAGGCCCCAGA	AAVS1_AAVS1
AAVS1_AAVS1_72	CCTTTTCCTTCTCCTTCTG	AAVS1_AAVS1
AAVS1_AAVS1_73	CCAGGCCAAGTAGGTGGCC	AAVS1_AAVS1
AAVS1_AAVS1_74	AGTCTTCTTCCTCCAACCC	AAVS1_AAVS1
AAVS1_AAVS1_75	GAGTCGCTTTAACTGGCCC	AAVS1_AAVS1
AAVS1_AAVS1_76	TGGTTGATAAACCCACGTG	AAVS1_AAVS1
AAVS1_AAVS1_77	TTCTTAGGGTACCCCACGT	AAVS1_AAVS1
AAVS1_AAVS1_78	GCGCTGATACCGTCGGCGT	AAVS1_AAVS1
AAVS1_AAVS1_79	TCACTCTTCGGGGTATCCC	AAVS1_AAVS1
AAVS1_AAVS1_80	CAGCTCCCATAGCTCAGTC	AAVS1_AAVS1
AAVS1_AAVS1_81	CAGAGTGGTCAGCACAGAG	AAVS1_AAVS1
AAVS1_AAVS1_82	TTGGGAACAGCCACAGCAG	AAVS1_AAVS1
AAVS1_AAVS1_83	GCACAGGCCGCCAGGAACT	AAVS1_AAVS1
AAVS1_AAVS1_84	GCCGCCCGCACAGGCCGCC	AAVS1_AAVS1
AAVS1_AAVS1_85	CAGAGCCAGGAACCCCTGT	AAVS1_AAVS1
AAVS1_AAVS1_86	AGCGGCTCCAATTCGGAAG	AAVS1_AAVS1
AAVS1_AAVS1_87	CAGGGTGGCCACTGAGAAC	AAVS1_AAVS1
AAVS1_AAVS1_88	TGCAGACAGAAAGCGGCAC	AAVS1_AAVS1
AAVS1_AAVS1_89	CTTCCTTACACTTCCCAAG	AAVS1_AAVS1
AAVS1_AAVS1_90	CCTGCCTGGAGAAGGATGC	AAVS1_AAVS1
AAVS1_AAVS1_91	ACCTGGCCCCGGGAGACGC	AAVS1_AAVS1
AAVS1_AAVS1_92	CGCGCCGCCGAGTTCCTGG	AAVS1_AAVS1
AAVS1_AAVS1_93	AGGGGCTCAACATCGGAAG	AAVS1_AAVS1
AAVS1_AAVS1_94	CCCCGCCCGGCGTCTCCCG	AAVS1_AAVS1
AAVS1_AAVS1_95	TGTCCTGAAGTGGACATAG	AAVS1_AAVS1
AAVS1_AAVS1_96	GGGCCCCTATGTCCACTTC	AAVS1_AAVS1
AAVS1_AAVS1_97	GACAAAGTCCAGGACCGGC	AAVS1_AAVS1
AAVS1_AAVS1_98	GCGGATCCTCCCCGTGTCT	AAVS1_AAVS1
AAVS1_AAVS1_99	AGCTGAGCTCTCGGACCCC	AAVS1_AAVS1
AAVS1_AAVS1_100	GCTCCGGAAAGAGCATCCT	AAVS1_AAVS1
AAVS1_AAVS1_101	TCCCGCCTCCCCTTCTTGT	AAVS1_AAVS1
AAVS1_AAVS1_102	TACCAGGCTGCCTTTTGGG	AAVS1_AAVS1
AAVS1_AAVS1_103	CAAGGGCCACTTCTGCTAA	AAVS1_AAVS1
AAVS1_AAVS1_104	TCTCCTGCCCCTTCCCTAC	AAVS1_AAVS1
AAVS1_AAVS1_105	AAGCCCAGAGCAGGGCCTT	AAVS1_AAVS1
AAVS1_AAVS1_106	CAGAAAGCGGCACAGGCCC	AAVS1_AAVS1
AAVS1_AAVS1_107	AGTTGAAGCGGCTCCAATT	AAVS1_AAVS1
AAVS1_AAVS1_108	AGCATGTTTGCTGCCTCCA	AAVS1_AAVS1
AAVS1_AAVS1_109	CCCGGAGAGGACCCAGACA	AAVS1_AAVS1
AAVS1_AAVS1_110	GCGCAAAGTGACAATGGCC	AAVS1_AAVS1
AAVS1_AAVS1_111	GTTTATCAACCACTTGGTG	AAVS1_AAVS1
AAVS1_AAVS1_112	CCGCTCAGAGGACATCACG	AAVS1_AAVS1
AAVS1_AAVS1_113	GATGCAGGCCTACAAGAAG	AAVS1_AAVS1
AAVS1_AAVS1_114	CAGGTCAGCGCCCCCCGCC	AAVS1_AAVS1
AAVS1_AAVS1_115	CCCAAATGAAAGGAGTGAG	AAVS1_AAVS1
AAVS1_AAVS1_116	AGTTAAAGCGACTCCAATG	AAVS1_AAVS1
AAVS1_AAVS1_117	CTGTTTCCCCTTCCCAGGC	AAVS1_AAVS1
AAVS1_AAVS1_118	AGTAGAGCTCAAAGTGGTC	AAVS1_AAVS1
AAVS1_AAVS1_119	CAGTCTGAAGAGCAGAGCC	AAVS1_AAVS1
AAVS1_AAVS1_120	CACGACCTGGTGAACACCT	AAVS1_AAVS1
AAVS1_AAVS1_121	TCACCAATCCTGTCCCTAG	AAVS1_AAVS1
AAVS1_AAVS1_122	GGGCTCAACATCGGAAGAG	AAVS1_AAVS1
AAVS1_AAVS1_123	CCCTCTGCTGCGCCACCTG	AAVS1_AAVS1
AAVS1_AAVS1_124	CCGAATCCACAGGAGAACG	AAVS1_AAVS1
AAVS1_AAVS1_125	TTGGCAAACTCACTCTTCG	AAVS1_AAVS1
AAVS1_AAVS1_126	CTGCCAAGCTCTCCCTCCC	AAVS1_AAVS1
AAVS1_AAVS1_127	CCCCACAGTGGGGCCACTA	AAVS1_AAVS1
AAVS1_AAVS1_128	GACTCCTGGAAGTGGCCAA	AAVS1_AAVS1
AAVS1_AAVS1_129	AATGCAGGTCAGAGAAAGC	AAVS1_AAVS1
AAVS1_AAVS1_130	ACGCAAGGGAGACATCCGT	AAVS1_AAVS1
AAVS1_AAVS1_131	CTCTTCGGGGTATCCCAGG	AAVS1_AAVS1
AAVS1_AAVS1_132	CCTGCATCCTTCTCCAGGC	AAVS1_AAVS1
AAVS1_AAVS1_133	ACAGAAAAGCCCCATCCTT	AAVS1_AAVS1
AAVS1_AAVS1_134	GCTTACGATGGAGCCAGAG	AAVS1_AAVS1
AAVS1_AAVS1_135	CAACTGTGGGGTGACTGCT	AAVS1_AAVS1
AAVS1_AAVS1_136	GCCGTCTCTCTCCTGAGTC	AAVS1_AAVS1
AAVS1_AAVS1_137	ATATAAGGTGGTCCCAGCT	AAVS1_AAVS1
AAVS1_AAVS1_138	GTCAGAGCAGCTCAGGTTC	AAVS1_AAVS1
AAVS1_AAVS1_139	GAGCGCGCCGCCGAGTTCC	AAVS1_AAVS1
AAVS1_AAVS1_140	AGAAGACTAGCTGAGCTCT	AAVS1_AAVS1
AAVS1_AAVS1_141	TCCCTCCCAGGATCCTCTC	AAVS1_AAVS1
AAVS1_AAVS1_142	CCCTGGAAGATGCCATGAC	AAVS1_AAVS1
AAVS1_AAVS1_143	TTCCCTAAGGCCCTGCTCT	AAVS1_AAVS1
AAVS1_AAVS1_144	CCCAACCCCCTAGCCACTA	AAVS1_AAVS1
AAVS1_AAVS1_145	CTCCTTGCCAGAACCTCTA	AAVS1_AAVS1
AAVS1_AAVS1_146	CATGCCGTCTTCACTCGCT	AAVS1_AAVS1
AAVS1_AAVS1_147	GAGGAGGGATTCCCTTCTC	AAVS1_AAVS1
AAVS1_AAVS1_148	GGTCCCAGCTCGGGGACAC	AAVS1_AAVS1
AAVS1_AAVS1_149	CCAGCGAGTGAAGACGGCA	AAVS1_AAVS1
AAVS1_AAVS1_150	TGCACCCCAATTGCCTTAG	AAVS1_AAVS1
AAVS1_AAVS1_151	GCCAGATGAGGGCCTCCTC	AAVS1_AAVS1
AAVS1_AAVS1_152	GAAGCCTGAGCGCCTCTCC	AAVS1_AAVS1
AAVS1_AAVS1_153	TCATCTGGCGATTTCCACT	AAVS1_AAVS1
AAVS1_AAVS1_154	GGTATCAGCGCCCTGCACC	AAVS1_AAVS1
AAVS1_AAVS1_155	GTGGCCCTTGGCCACTTCC	AAVS1_AAVS1
AAVS1_AAVS1_156	CCCCCCGCCCGGCGTCTCC	AAVS1_AAVS1
AAVS1_AAVS1_157	TGTCTGCAGCTTGTGGCCT	AAVS1_AAVS1
AAVS1_AAVS1_158	CCAGGCCACCTACTTGGCC	AAVS1_AAVS1
AAVS1_AAVS1_159	GACCTACTCTCTTCCGCAT	AAVS1_AAVS1
AAVS1_AAVS1_160	GCCCGGCGTGCTGACGTCA	AAVS1_AAVS1
AAVS1_AAVS1_161	AGGCCCCAGGCCACCTACT	AAVS1_AAVS1
AAVS1_AAVS1_162	TCGTCCTGCATCCTTCTCC	AAVS1_AAVS1
AAVS1_AAVS1_163	TTCCCAGGGCCGGTTAATG	AAVS1_AAVS1
AAVS1_AAVS1_164	GGGGGTTAGACCCAATATC	AAVS1_AAVS1
AAVS1_AAVS1_165	TCTGCTGTGTTGCTGCCCA	AAVS1_AAVS1
AAVS1_AAVS1_166	GAGCCCCTCCAGCCGGTCC	AAVS1_AAVS1
AAVS1_AAVS1_167	CATCTCTCGTTTCTTAGGA	AAVS1_AAVS1
AAVS1_AAVS1_168	CTGGCTTCTGCGCCGCCTC	AAVS1_AAVS1
AAVS1_AAVS1_169	AGCACAGACTAGAGAGGTA	AAVS1_AAVS1
AAVS1_AAVS1_170	CAGCCCACCCCAATGCTCC	AAVS1_AAVS1
AAVS1_AAVS1_171	ACTAAGGCAATTGGGGTGC	AAVS1_AAVS1
AAVS1_AAVS1_172	GTGGCCTGGGTCACCTCTA	AAVS1_AAVS1
AAVS1_AAVS1_173	GCCGTGACGTCAGCACGCC	AAVS1_AAVS1
AAVS1_AAVS1_174	CCCAGGTGGAGAAACTGGC	AAVS1_AAVS1
AAVS1_AAVS1_175	ACAAAGGGAGTTTTCCACA	AAVS1_AAVS1
AAVS1_AAVS1_176	GGCCGCGTCAGAGCAGCTC	AAVS1_AAVS1
AAVS1_AAVS1_177	AGCACAGGCTGCCAAAGCC	AAVS1_AAVS1
AAVS1_AAVS1_178	CATCGTAAGCAAACCTTAG	AAVS1_AAVS1
AAVS1_AAVS1_179	GATGTTGAGCCCCTCCAGC	AAVS1_AAVS1
AAVS1_AAVS1_180	GCTGTGCCCCGATGCACAC	AAVS1_AAVS1
AAVS1_AAVS1_181	TGGAGCCAGAGAGGATCCT	AAVS1_AAVS1
AAVS1_AAVS1_182	ATCGGGGCACAGCGACTCC	AAVS1_AAVS1
AAVS1_AAVS1_183	GAGCCACATTAACCGGCCC	AAVS1_AAVS1
AAVS1_AAVS1_184	CCGCCCGCCCGCGCCGTGC	AAVS1_AAVS1
AAVS1_AAVS1_185	TTGGCCACGTAACCTGAGA	AAVS1_AAVS1
AAVS1_AAVS1_186	GAGATGGCTCCAGGAAATG	AAVS1_AAVS1
AAVS1_AAVS1_187	GCTGTCCTGAAGTGGACAT	AAVS1_AAVS1
AAVS1_AAVS1_188	GGATTCTCCTCCAACTGTG	AAVS1_AAVS1
AAVS1_AAVS1_189	CAAGCAGTCACCCCACAGT	AAVS1_AAVS1
AAVS1_AAVS1_190	GAGAGATGGCTCCAGGAAA	AAVS1_AAVS1
AAVS1_AAVS1_191	GGACGCACCATTCTCACAA	AAVS1_AAVS1
AAVS1_AAVS1_192	GTCCACCATCTCATGCCCC	AAVS1_AAVS1
AAVS1_AAVS1_193	CGATTTCCACTGGGCGCCT	AAVS1_AAVS1
AAVS1_AAVS1_194	GAGTTCCGGCGGCACAGCA	AAVS1_AAVS1
AAVS1_AAVS1_195	CTTTAACTGGCCCTGGCTT	AAVS1_AAVS1
AAVS1_AAVS1_196	CTCTAAGGTTTGCTTACGA	AAVS1_AAVS1
AAVS1_AAVS1_197	GTAAGGAAGCTGCAGCACC	AAVS1_AAVS1
AAVS1_AAVS1_198	ATGGTTGGTCACTGTCTCT	AAVS1_AAVS1
AAVS1_AAVS1_199	CATCAGACGCGCCTCGTCC	AAVS1_AAVS1
AAVS1_AAVS1_200	AGTGCCCTTGCTGTGCCGC	AAVS1_AAVS1
AAVS1_AAVS1_201	TGCATCCCCCAGAGGCCCC	AAVS1_AAVS1
AAVS1_AAVS1_202	AATTGCCTTAGTGGCTAGG	AAVS1_AAVS1
AAVS1_AAVS1_203	TGGACACCCCGTTCTCCTG	AAVS1_AAVS1
AAVS1_AAVS1_204	CAAGGAGAGAGATGGCTCC	AAVS1_AAVS1
AAVS1_AAVS1_205	CTCTTCCAGCCCCCTGTCA	AAVS1_AAVS1
AAVS1_AAVS1_206	GGAGGAGAATCCACCCAAA	AAVS1_AAVS1
AAVS1_AAVS1_207	CCAGGAACCCCTGTAGGGA	AAVS1_AAVS1
AAVS1_AAVS1_208	GCAGGGTCCCGCTTCCCTA	AAVS1_AAVS1
AAVS1_AAVS1_209	GCAGTCACCCCACAGTTGG	AAVS1_AAVS1
AAVS1_AAVS1_210	TATTCCTCCGCCCAGAGCA	AAVS1_AAVS1
AAVS1_AAVS1_211	AGTGGTTGATAAACCCACG	AAVS1_AAVS1
AAVS1_AAVS1_212	CAAACATGCTGTCCTGAAG	AAVS1_AAVS1
AAVS1_AAVS1_213	GCTCGCTCGCTCGCTGGGC	AAVS1_AAVS1
AAVS1_AAVS1_214	CAATATCAGGAGACTAGGA	AAVS1_AAVS1
AAVS1_AAVS1_215	CAGTGGAAATCGCCAGATG	AAVS1_AAVS1
AAVS1_AAVS1_216	GGCACAGCAAGGGCACTCG	AAVS1_AAVS1
AAVS1_AAVS1_217	GTGCTGACCACTCTGCCCC	AAVS1_AAVS1
AAVS1_AAVS1_218	AGCCCAGGGCCAGGAACGA	AAVS1_AAVS1
AAVS1_AAVS1_219	AAGCATCGCCCCCCTGCTG	AAVS1_AAVS1
AAVS1_AAVS1_220	ATCTGCCTAACAGGAGGTG	AAVS1_AAVS1
AAVS1_AAVS1_221	GGGCAGCGCAAAGTGACAA	AAVS1_AAVS1
AAVS1_AAVS1_222	CGCTCTCCGGGGCCAGGCT	AAVS1_AAVS1
AAVS1_AAVS1_223	GCATAGGGTGGCAAAGCCC	AAVS1_AAVS1
AAVS1_AAVS1_224	AAGCAGGACCTGCCTGGGA	AAVS1_AAVS1
AAVS1_AAVS1_225	GGGTACCAGCCTCACCAAG	AAVS1_AAVS1
AAVS1_AAVS1_226	GATAGACCAGACTGAGCTA	AAVS1_AAVS1
AAVS1_AAVS1_227	CGGCCAGTTTCTCCACCTG	AAVS1_AAVS1
AAVS1_AAVS1_228	AGGGAAGGAGACAAAGTCC	AAVS1_AAVS1
AAVS1_AAVS1_229	AGCCCAGGGCCAGTTGAAG	AAVS1_AAVS1
AAVS1_AAVS1_230	TCCTGCCCCTTCCCTACAG	AAVS1_AAVS1
AAVS1_AAVS1_231	GTGGATTCTCCTCCAACTG	AAVS1_AAVS1
AAVS1_AAVS1_232	CGCCGAGAAGGAAGTGCTC	AAVS1_AAVS1
AAVS1_AAVS1_233	TGTCCCCTCCACCCCACAG	AAVS1_AAVS1
AAVS1_AAVS1_234	ACTTGGGAACAGCCACAGC	AAVS1_AAVS1
AAVS1_AAVS1_235	CGGCTCCAATTCGGAAGTG	AAVS1_AAVS1
AAVS1_AAVS1_236	GCACAGAGTGGCTAAGCCC	AAVS1_AAVS1
AAVS1_AAVS1_237	TATGTCCCAGATAGCACTG	AAVS1_AAVS1
AAVS1_AAVS1_238	TATCAGGAGACTAGGAAGG	AAVS1_AAVS1
AAVS1_AAVS1_239	CGGATCGAGACTGGCAACG	AAVS1_AAVS1
AAVS1_AAVS1_240	AGGAACCCCTGTAGGGAAG	AAVS1_AAVS1
AAVS1_AAVS1_241	TCCAGGTCGCCGCCCGCAC	AAVS1_AAVS1
AAVS1_AAVS1_242	CTGGAAGATGCCATGACAG	AAVS1_AAVS1
AAVS1_AAVS1_243	TGGCCACTGAGAACCGGGC	AAVS1_AAVS1
AAVS1_AAVS1_244	CACAGACTAGAGAGGTAAG	AAVS1_AAVS1
AAVS1_AAVS1_245	TTGGCCTGGACCCCACGAG	AAVS1_AAVS1
AAVS1_AAVS1_246	AATATGTCCCAGATAGCAC	AAVS1_AAVS1
AAVS1_AAVS1_247	GGACGAGAAACACAGCCCC	AAVS1_AAVS1
AAVS1_AAVS1_248	CCTGGGTCACCTCTACGGC	AAVS1_AAVS1
AAVS1_AAVS1_249	CTTCCCCTGCATCCCCCAG	AAVS1_AAVS1
AAVS1_AAVS1_250	AAGAAACGAGAGATGGCAC	AAVS1_AAVS1
AAVS1_AAVS1_251	CTGTCATGGCATCTTCCAG	AAVS1_AAVS1
AAVS1_AAVS1_252	TCCCCTCCACCCCACAGTG	AAVS1_AAVS1
AAVS1_AAVS1_253	GAGCTAGCACAGACTAGAG	AAVS1_AAVS1
AAVS1_AAVS1_254	CGGAGAGGACCCAGACACG	AAVS1_AAVS1
AAVS1_AAVS1_255	GAATCTGCCTAACAGGAGG	AAVS1_AAVS1
AAVS1_AAVS1_256	GGACTGCATGGGTCAGCAC	AAVS1_AAVS1
AAVS1_AAVS1_257	CAACACAGCAGAGAGCAAG	AAVS1_AAVS1
AAVS1_AAVS1_258	CGAGAAACACAGCCCCAGG	AAVS1_AAVS1
AAVS1_AAVS1_259	CTCCAATTCGGAAGTGGGG	AAVS1_AAVS1
AAVS1_AAVS1_260	GCACAGCGACTCCTGGAAG	AAVS1_AAVS1
AAVS1_AAVS1_261	TGCAGGGCGCTGATACCGT	AAVS1_AAVS1
AAVS1_AAVS1_262	CGGCCCTGGGAATATAAGG	AAVS1_AAVS1
AAVS1_AAVS1_263	ATCAGTGAAACGCACCAGA	AAVS1_AAVS1
AAVS1_AAVS1_264	TCCAGGCAAAGAAAGCAAG	AAVS1_AAVS1
AAVS1_AAVS1_265	CACAGGCCCCAGAAGGAGA	AAVS1_AAVS1
AAVS1_AAVS1_266	GACTTCCCAGTGTGCATCG	AAVS1_AAVS1
AAVS1_AAVS1_267	CAGGCCGCCAGGAACTCGG	AAVS1_AAVS1
AAVS1_AAVS1_268	TTACGTGGCCAAGAAGCAG	AAVS1_AAVS1
non_specific_Zhang_229_269	GTCCAGAAGAACGGCCCCT	non_specific_Zhang_229
non_specific_Zhang_845_270	GCTTAATGTGCAGGTCAGA	non_specific_Zhang_845
non_specific_Zhang_72_271	TCGTCCGGGATTACAAAAT	non_specific_Zhang_72
non_specific_Zhang_494_272	CTGTTCCGAAGTTGAGAAT	non_specific_Zhang_494
non_specific_Zhang_296_273	CCTATCGGCATTCCCACTG	non_specific_Zhang_296
non_specific_Zhang_857_274	GAATGCCATCTAGTTAGTA	non_specific_Zhang_857
non_specific_Zhang_319_275	GTGTTTGGAATTTGCCGCG	non_specific_Zhang_319
non_specific_Zhang_552_276	ATTTATACACTATGCGGCA	non_specific_Zhang_552
non_specific_Zhang_94_277	GAACTTAATCCCGTGGCAA	non_specific_Zhang_94
non_specific_Zhang_163_278	ACGTAGCCTTCCGAAATAT	non_specific_Zhang_163
non_specific_Zhang_8_279	GGCCCGCATAGGATATCGC	non_specific_Zhang_8
non_specific_Zhang_612_280	GACTCGTATTGTCATATTA	non_specific_Zhang_612
non_specific_Zhang_449_281	ATGGCCTACGGTGTCTTTG	non_specific_Zhang_449
non_specific_Zhang_604_282	ATGTGATCTATGGTTGCGA	non_specific_Zhang_604
non_specific_Zhang_144_283	GCATAAGTCGATAGACACA	non_specific_Zhang_144
non_specific_Zhang_200_284	TCAGGTAATAGTCGGACTC	non_specific_Zhang_200
non_specific_Zhang_593_285	GGTTGAATACCCCTTACTA	non_specific_Zhang_593
non_specific_Zhang_231_286	ATGGCGCGCAGTTGAGTCA	non_specific_Zhang_231
non_specific_Zhang_32_287	TAGCCGCCCAGATCGAGCC	non_specific_Zhang_32
non_specific_Zhang_258_288	GTATTCCGAAGTCCTCCGC	non_specific_Zhang_258
non_specific_CTRL0068_289	CGCTACGGAATCATACGTT	non_specific_CTRL0068
non_specific_Zhang_627_290	GAAACTGAACTATCCTACT	non_specific_Zhang_627
non_specific_Zhang_824_291	ACATAACATGAGGTATCAG	non_specific_Zhang_824
non_specific_Zhang_546_292	TGCAAAGCTGATCGGCTGT	non_specific_Zhang_546
non_specific_Zhang_289_293	GGACTGATATATGGCGAAC	non_specific_Zhang_289
non_specific_Zhang_236_294	TATAAACTGTCGCGGTAAA	non_specific_Zhang_236
non_specific_Zhang_566_295	CCCCGAGACCATCTTAGGG	non_specific_Zhang_566
non_specific_Zhang_579_296	TTGGCATATTGGCCCAGAC	non_specific_Zhang_579
non_specific_CTRL0026_297	TCTTCCGCCGCTCAAGTTA	non_specific_CTRL0026
non_specific_Zhang_680_298	GTCTGCTCCAATGGGAACC	non_specific_Zhang_680
non_specific_CTRL0085_299	CGACTAGCGCCATGAGCGG	non_specific_CTRL0085
non_specific_Zhang_250_300	GGAAAGCGAGCACACCGTC	non_specific_Zhang_250
non_specific_CTRL0036_301	CACTGTCAGTGCAACGATA	non_specific_CTRL0036
non_specific_Zhang_316_302	CATCACCGATCGTGAGCCT	non_specific_Zhang_316
non_specific_Zhang_932_303	GAATGTCCTAGGTTACTGA	non_specific_Zhang_932
non_specific_Zhang_31_304	GTATTCGACTCTCAACGCG	non_specific_Zhang_31
non_specific_Zhang_790_305	CCTCACCTAAAGTGCAATA	non_specific_Zhang_790
non_specific_Zhang_695_306	GAAACTGGGTTTCATCGTC	non_specific_Zhang_695
non_specific_Zhang_867_307	TGCAGCCACTCCTGCAATA	non_specific_Zhang_867
non_specific_Zhang_228_308	TCAGGCCTTGTCCGTGATT	non_specific_Zhang_228
non_specific_Zhang_107_309	AATCGGCGACGTTTTAAAT	non_specific_Zhang_107
non_specific_Zhang_464_310	CTACTGGCTATCCGCGCCA	non_specific_Zhang_464
non_specific_Zhang_606_311	TTTAAACCGTTACACAGTC	non_specific_Zhang_606
non_specific_Zhang_871_312	CACGAGGTGAACAGCCGCT	non_specific_Zhang_871
non_specific_Zhang_29_313	GTCACCGATCGAGAGCTAG	non_specific_Zhang_29
non_specific_CTRL0069_314	GTAGGACCTCACGGCGCGC	non_specific_CTRL0069
non_specific_Zhang_744_315	GAGCATGATGACCCGTGAC	non_specific_Zhang_744
non_specific_Zhang_390_316	CCGCTCATATAGGTAAAAA	non_specific_Zhang_390
non_specific_Zhang_389_317	CTGCGGTGCACGGCTAGCC	non_specific_Zhang_389
non_specific_Zhang_596_318	ATCGCAGGTATCCCAGAGC	non_specific_Zhang_596
non_specific_Zhang_251_319	AGCGCCGAAACTCTTTCCG	non_specific_Zhang_251
non_specific_Zhang_448_320	TCTTCTCGACGAAAATGCG	non_specific_Zhang_448
non_specific_Zhang_838_321	TGCAATGCTGCTATAGAAG	non_specific_Zhang_838
non_specific_Zhang_290_322	GAAGACCGAGGCGCTTCAA	non_specific_Zhang_290
non_specific_Zhang_142_323	GCCGTGAAAAGACGCTGCG	non_specific_Zhang_142
non_specific_Zhang_409_324	TAGCAGGACGAGGTTCCTT	non_specific_Zhang_409
non_specific_Zhang_152_325	TCACCGTCCACGTGCGCAT	non_specific_Zhang_152
non_specific_Zhang_573_326	CTCGTCCAGATTCCGGCGG	non_specific_Zhang_573
non_specific_Zhang_21_327	ACGAACTCACACCGCGCGA	non_specific_Zhang_21
non_specific_Zhang_364_328	CCCCTTATGATTGTTATAG	non_specific_Zhang_364
non_specific_Zhang_428_329	AGTCTCACCTGATGGCGTG	non_specific_Zhang_428
non_specific_Zhang_796_330	CCACTAATGAGATTCTTGT	non_specific_Zhang_796
non_specific_Zhang_28_331	GCGACGACTCAACCTAGTC	non_specific_Zhang_28
non_specific_Zhang_847_332	TCCCAGTACCAGTCAGTTC	non_specific_Zhang_847
non_specific_Zhang_189_333	AGCACTAGTCCGTATGATG	non_specific_Zhang_189
non_specific_Zhang_121_334	TGCGTGAGTATTAACGCTC	non_specific_Zhang_121
non_specific_Zhang_418_335	GTTAACATCGCCACTCTGA	non_specific_Zhang_418
non_specific_Zhang_385_336	CCTCGATAGCTGGAATCCA	non_specific_Zhang_385
non_specific_Zhang_135_337	TGGATCGCCCGCAGAAATA	non_specific_Zhang_135
non_specific_Zhang_927_338	CTCAGCCATTTTATTAGAA	non_specific_Zhang_927
non_specific_CTRL0083_339	GAACATAGGAGCACGTAGT	non_specific_CTRL0083
non_specific_Zhang_362_340	AGTGATGCTTAGACTCCGT	non_specific_Zhang_362
non_specific_Zhang_711_341	AGGGGGCTTCAAACATGTG	non_specific_Zhang_711
non_specific_Zhang_535_342	ACGTCATTAAGAGTTCAAC	non_specific_Zhang_535
non_specific_Zhang_113_343	CGAACCCCGTAGCCAGGCT	non_specific_Zhang_113
non_specific_Zhang_51_344	CGATCGAGGTTGCATTCGG	non_specific_Zhang_51
non_specific_CTRL0005_345	TGGTAGAATAACGTATTAC	non_specific_CTRL0005
non_specific_Zhang_727_346	TTGATCGAAAATGGGAGAA	non_specific_Zhang_727
non_specific_Zhang_198_347	TACGGCCGAAGCCCCTTCA	non_specific_Zhang_198
non_specific_Zhang_563_348	AACCGACTTGAAGGGGGCT	non_specific_Zhang_563
non_specific_Zhang_803_349	TAACGCCTTATTTTTATGT	non_specific_Zhang_803
non_specific_Zhang_115_350	GGGCACCCGGTTCATACGC	non_specific_Zhang_115
non_specific_Zhang_917_351	CTGCTGCTGACATCTCTTA	non_specific_Zhang_917
non_specific_Zhang_92_352	TCTGTCCTAATTCGGATCG	non_specific_Zhang_92
non_specific_Zhang_497_353	TGCCCCAGGCGTAATCCTC	non_specific_Zhang_497
non_specific_Zhang_436_354	GCACATCTAAAGTTACTAC	non_specific_Zhang_436
non_specific_Zhang_791_355	TTTTCAGTTGCCCAACAGC	non_specific_Zhang_791
non_specific_Zhang_708_356	GTAGTAAATATCTAGCTAA	non_specific_Zhang_708
non_specific_Zhang_147_357	GGTCAAGCCGACCTCGAAC	non_specific_Zhang_147
non_specific_Zhang_19_358	TCACGTCGTCTCGCGACCA	non_specific_Zhang_19
non_specific_Zhang_171_359	AGTAGCGATCGAATGTCAA	non_specific_Zhang_171
non_specific_Zhang_547_360	AAATTATCGGAAACGGTAG	non_specific_Zhang_547
non_specific_Zhang_440_361	ATGCGAGTGTATCCGCAGT	non_specific_Zhang_440
non_specific_Zhang_260_362	TAATCACGACCTCACCCTA	non_specific_Zhang_260
non_specific_Zhang_670_363	AAAAAGGCGTTTGAGCGTG	non_specific_Zhang_670
non_specific_Zhang_473_364	TCGTAGGAACTAAACTGTA	non_specific_Zhang_473
non_specific_Zhang_11_365	GCGGAAATTTTACCGACGA	non_specific_Zhang_11
non_specific_Zhang_238_366	AAGCGATCCGAGAGTGTAT	non_specific_Zhang_238
non_specific_Zhang_366_367	TTGCGCAATCCTTAGGATA	non_specific_Zhang_366
non_specific_Zhang_915_368	CAAGGAGCCTTATTTCTTG	non_specific_Zhang_915
ribosome_ACTR1A_369	GAGAGTGAAGGCATCCACG	ribosome_ACTR1A
ribosome_ACTR1A_370	GGCCTGAAGAGCAACTCAG	ribosome_ACTR1A
ribosome_ACTR1A_371	GCCCTCCTTACGCAGGTAG	ribosome_ACTR1A
ribosome_ACTR1A_372	CTTTTCCCAGGAGCACCGA	ribosome_ACTR1A
ribosome_ACTR1A_373	TGCATGGAGATGAAAAGAG	ribosome_ACTR1A
ribosome_AQR_374	GTGGAAGATGAAGACACCG	ribosome_AQR
ribosome_AQR_375	TCAAACACACTCCACCAGG	ribosome_AQR
ribosome_AQR_376	CATGGCCACTACCAAGCGA	ribosome_AQR
ribosome_AQR_377	AAGAGTTGGCAACAAGCAG	ribosome_AQR
ribosome_AQR_378	GTATCATTGAAATCAAGGG	ribosome_AQR
ribosome_ARCN1_379	CAGCGGTCTGCACAAAAGC	ribosome_ARCN1
ribosome_ARCN1_380	GAGATGCGTCGTAAAGCAA	ribosome_ARCN1
ribosome_ARCN1_381	CTCTGTGGAAAACCTGACG	ribosome_ARCN1
ribosome_ARCN1_382	AAAAGATAACATTAACCTG	ribosome_ARCN1
ribosome_ARCN1_383	AGCCATTTCCACTCTCCGA	ribosome_ARCN1
ribosome_BRIX1_384	CAACCAAGAGGAAACGGCG	ribosome_BRIX1
ribosome_BRIX1_385	AAGCGGCACGCCACAGCAG	ribosome_BRIX1
ribosome_BRIX1_386	AATGGTGAAAGTAAACACG	ribosome_BRIX1
ribosome_BRIX1_387	GCAAAGAAAAATGAAACAG	ribosome_BRIX1
ribosome_BRIX1_388	GAAACCAATAGAAATACAG	ribosome_BRIX1
ribosome_CCT3_389	GAGGAACTCACCCGAAGGG	ribosome_CCT3
ribosome_CCT3_390	TGGGCCACAGCCATCTCGG	ribosome_CCT3
ribosome_CCT3_391	ATTGAGATTACACGAGAGG	ribosome_CCT3
ribosome_CCT3_392	TGCACCATTCTCCTCCGGG	ribosome_CCT3
ribosome_CCT3_393	ATGATGTTGGAACAGGAGC	ribosome_CCT3
ribosome_CCT4_394	ATGCTATTAGAACAAGCCT	ribosome_CCT4
ribosome_CCT4_395	CCCAGGGAGAAAAAACTGC	ribosome_CCT4
ribosome_CCT4_396	CAGATGGATAATCAAATAG	ribosome_CCT4
ribosome_CCT4_397	AAGATATAGAAGCAGGAGA	ribosome_CCT4
ribosome_CCT4_398	AATAGATTTCTGTATGAGA	ribosome_CCT4
ribosome_CCT7_399	CTTGTGTCCCAGGGAGCAG	ribosome_CCT7
ribosome_CCT7_400	CTCCCACAGCAGCAGGCCG	ribosome_CCT7
ribosome_CCT7_401	CTGCGGGCTCGGCATGCCC	ribosome_CCT7
ribosome_CCT7_402	GAATCAAGAAGGTACAGGG	ribosome_CCT7
ribosome_CCT7_403	ATTGTCACACAGCTGGCGT	ribosome_CCT7
ribosome_CCT8_404	CAAATGTCGTAGTAACAGG	ribosome_CCT8
ribosome_CCT8_405	GAGAAGATTCCAGAAAGGG	ribosome_CCT8
ribosome_CCT8_406	AAGAAGGAAATAAAAACGT	ribosome_CCT8
ribosome_CCT8_407	AGGCCCTCCTACTTCGCCG	ribosome_CCT8
ribosome_CCT8_408	TTCTTCCGCGACCGGGAGA	ribosome_CCT8
ribosome_CDC5L_409	CTCGAATTATGATCAAGGG	ribosome_CDC5L
ribosome_CDC5L_410	GTTGATGCCAACTCAGTGG	ribosome_CDC5L
ribosome_CDC5L_411	GATGAAATTCTGAAAGCAG	ribosome_CDC5L
ribosome_CDC5L_412	AAGTTAAACATTAATCCCG	ribosome_CDC5L
ribosome_CDC5L_413	AGATTCTGCTATTCCCCGG	ribosome_CDC5L
ribosome_CDK11B_414	GAACTTGAGGCTGAAGCCG	ribosome_CDK11B
ribosome_CDK11B_415	ACCGGCAGCAACTCTGAGG	ribosome_CDK11B
ribosome_CDK11B_416	CACAGGGTCACCACGACCG	ribosome_CDK11B
ribosome_CDK11B_417	CTTACCACCACGAACCAGG	ribosome_CDK11B
ribosome_CDK11B_418	CTGACTTCCCGGGGAACAG	ribosome_CDK11B
ribosome_CDK17_419	GATGAAAAAATTTAAGAGA	ribosome_CDK17
ribosome_CDK17_420	CATAGACGGATCTCAATGG	ribosome_CDK17
ribosome_CDK17_421	CATTGCCATGAAGGAGCCA	ribosome_CDK17
ribosome_CDK17_422	ATCTGTGTTGAGTACTCCG	ribosome_CDK17
ribosome_CDK17_423	TTATTTCCAGGATCAACCG	ribosome_CDK17
ribosome_CHMP2A_424	GTCCAGCTCCCGCATGGCA	ribosome_CHMP2A
ribosome_CHMP2A_425	CAGACCTCCCCTCAACTGG	ribosome_CHMP2A
ribosome_CHMP2A_426	GGGCACTCAGTCCCTCCGC	ribosome_CHMP2A
ribosome_CHMP2A_427	GAGATCATGGATATGAAGG	ribosome_CHMP2A
ribosome_CHMP2A_428	CTCAAGTCCAACAACTCGA	ribosome_CHMP2A
ribosome_CLTC_429	GCTGTGGCTGTCCATACGG	ribosome_CLTC
ribosome_CLTC_430	CACGAGTGTGATCCAACCG	ribosome_CLTC
ribosome_CLTC_431	GCCCAGGGAAATTACTCGG	ribosome_CLTC
ribosome_CLTC_432	GAAATGAAAAGTAAAATGA	ribosome_CLTC
ribosome_CLTC_433	CTGCTGTCAGCATCAACTG	ribosome_CLTC
ribosome_COPB1_434	TGATAGTGTGATCCTGAAG	ribosome_COPB1
ribosome_COPB1_435	TAACCAGAAACCATGACGG	ribosome_COPB1
ribosome_COPB1_436	GAAGGAATCCTCTCAAGGG	ribosome_COPB1
ribosome_COPB1_437	TCTAGACCCACCAAGAAAG	ribosome_COPB1
ribosome_COPB1_438	ACAGAAAGAATCTGAAAAG	ribosome_COPB1
ribosome_COPS2_439	AACTGGATCATCAGAAGAG	ribosome_COPS2
ribosome_COPS2_440	TTCATGTGCGATGATGAGG	ribosome_COPS2
ribosome_COPS2_441	TGGTTTAAGACAAACACAA	ribosome_COPS2
ribosome_COPS2_442	GAGAAGATGATCTGAAAAA	ribosome_COPS2
ribosome_COPS2_443	AAAGAAGATGACCCAAAAG	ribosome_COPS2
ribosome_COPZ1_444	AAGGTATCTGGTTTACCAG	ribosome_COPZ1
ribosome_COPZ1_445	ACTGCTGGAGAACATGGAG	ribosome_COPZ1
ribosome_COPZ1_446	GGAGATCGACTTTTTGCCA	ribosome_COPZ1
ribosome_COPZ1_447	TGGATGAAATTGTAGATGG	ribosome_COPZ1
ribosome_COPZ1_448	GAGAGTGATCCCCAGCAGG	ribosome_COPZ1
ribosome_DDX51_449	CTGTGCCCTGCTCCAGCGA	ribosome_DDX51
ribosome_DDX51_450	CCAGGTGCAGGACGACCAG	ribosome_DDX51
ribosome_DDX51_451	CTGGTTCCTCGGTACGAGG	ribosome_DDX51
ribosome_DDX51_452	GCCCTGTGGAGAAAAGCCG	ribosome_DDX51
ribosome_DDX51_453	CTCGCAGAAAGCAACGAGG	ribosome_DDX51
ribosome_DYNC1H1_454	CTGGAGAACCTGAAGAGAG	ribosome_DYNC1H1
ribosome_DYNC1H1_455	AAGCTGCAAGCGTCAAGGG	ribosome_DYNC1H1
ribosome_DYNC1H1_456	CAGCTGCATAAGCAGCAGG	ribosome_DYNC1H1
ribosome_DYNC1H1_457	TGGCCTTCACCCCTGGCGG	ribosome_DYNC1H1
ribosome_DYNC1H1_458	TGATAGACCCTGACACAGG	ribosome_DYNC1H1
ribosome_EEF2_459	CAGGGTGAAGGCCCACCCG	ribosome_EEF2
ribosome_EEF2_460	CTGCAGCTCCAGCAGGGCG	ribosome_EEF2
ribosome_EEF2_461	GAGGACATCGATAAAGGCG	ribosome_EEF2
ribosome_EEF2_462	GCGAGGACAAGGACAAAGA	ribosome_EEF2
ribosome_EEF2_463	ACCTGAGGTCCAACACGGG	ribosome_EEF2
ribosome_EFTUD2_464	TTTAAGATCCTGGATGCGG	ribosome_EFTUD2
ribosome_EFTUD2_465	GGCCACAGAGATCCAAAGG	ribosome_EFTUD2
ribosome_EFTUD2_466	GGTGATGCTGAACACAGAG	ribosome_EFTUD2
ribosome_EFTUD2_467	CCCAGGAGCCCCTGCACCG	ribosome_EFTUD2
ribosome_EFTUD2_468	TGGAAGACAGACAGAGAAA	ribosome_EFTUD2
ribosome_EIF2S2_469	CTCACCTCGTCCCCAGACA	ribosome_EIF2S2
ribosome_EIF2S2_470	AAATACTAGAGAAAGATGA	ribosome_EIF2S2
ribosome_EIF2S2_471	CCCGTGACAGCCTGGAAGC	ribosome_EIF2S2
ribosome_EIF2S2_472	TTCATAGTGGTTCTATAGA	ribosome_EIF2S2
ribosome_EIF2S2_473	AGAGACTACACATACGAGG	ribosome_EIF2S2
ribosome_EIF3A_474	CATAAAGAACATCCAGAGC	ribosome_EIF3A
ribosome_EIF3A_475	GATCTGTGGGAGCAACAAG	ribosome_EIF3A
ribosome_EIF3A_476	CATCATCCATGCCACGCCG	ribosome_EIF3A
ribosome_EIF3A_477	CATCATCCCCCAGACGCCG	ribosome_EIF3A
ribosome_EIF3A_478	GAATTGCCGATGAAGACAG	ribosome_EIF3A
ribosome_EIF3B_479	GAGATGTTCGACAAGCAGC	ribosome_EIF3B
ribosome_EIF3B_480	CTTGTTGTTCTTCTGCAGG	ribosome_EIF3B
ribosome_EIF3B_481	TTTGCTGTGCTGCACGGAG	ribosome_EIF3B
ribosome_EIF3B_482	GACCCGGGCAGCTCCTCGG	ribosome_EIF3B
ribosome_EIF3B_483	CTTCTGCCAGCTGCTGTGG	ribosome_EIF3B
ribosome_EIF3C_484	TGCAGCCACGGACACGCAG	ribosome_EIF3C
ribosome_EIF3C_485	CTGGGAAAAGCATATGGGA	ribosome_EIF3C
ribosome_EIF3C_486	GATGCTGAGAAAAATGAGG	ribosome_EIF3C
ribosome_EIF3C_487	GATGCGGATATAGAACCGG	ribosome_EIF3C
ribosome_EIF3C_488	CTCCACACTCACCCAGCAG	ribosome_EIF3C
ribosome_EIF3D_489	AGTCTCACTCACTGTCAGG	ribosome_EIF3D
ribosome_EIF3D_490	GACATCTGCATGAAGCTGG	ribosome_EIF3D
ribosome_EIF3D_491	GAGTGCCAAACAGAAAGAG	ribosome_EIF3D
ribosome_EIF3D_492	CTTTGACCGCATCACCACG	ribosome_EIF3D
ribosome_EIF3D_493	ACGATCTTTGTCTCTGCGG	ribosome_EIF3D
ribosome_EIF3F_494	ACGCGTATTTCACTGTCAG	ribosome_EIF3F
ribosome_EIF3F_495	GGCGTGAACATCACTCCCA	ribosome_EIF3F
ribosome_EIF3F_496	TTTAATGGGAGTCCCTGGG	ribosome_EIF3F
ribosome_EIF3F_497	TTTCGGTACTTGGTTAACC	ribosome_EIF3F
ribosome_EIF3F_498	GAGCACTTACTGGTACCGC	ribosome_EIF3F
ribosome_EIF3G_499	CTGCATGGACTCCCCGCGG	ribosome_EIF3G
ribosome_EIF3G_500	CCCCTACAAGGATACGCTG	ribosome_EIF3G
ribosome_EIF3G_501	TGGTCCCCAGAGCTAGAGC	ribosome_EIF3G
ribosome_EIF3G_502	ACGCGCAGCATCCTCGCGG	ribosome_EIF3G
ribosome_EIF3G_503	TTCAGGATTGAGACCCGGA	ribosome_EIF3G
ribosome_EIF3H_504	CAAGGATCTCTCTCACTAA	ribosome_EIF3H
ribosome_EIF3H_505	ATATGCAGCGCCAGAGCCG	ribosome_EIF3H
ribosome_EIF3H_506	CAGGGAAAGGCAAAGGCAA	ribosome_EIF3H
ribosome_EIF3H_507	CCTCTTCCAGCTCCACCGC	ribosome_EIF3H
ribosome_EIF3H_508	ATGATGCTGACTTTGATGA	ribosome_EIF3H
ribosome_EIF3I_509	CCCCCAAAGTCAAAACCGC	ribosome_EIF3I
ribosome_EIF3I_510	AATCTGGCTCGGATCCCGC	ribosome_EIF3I
ribosome_EIF3I_511	CTTTTTCCAGCTACAGCAG	ribosome_EIF3I
ribosome_EIF3I_512	CGATGATGCACTCCCCCAG	ribosome_EIF3I
ribosome_EIF3I_513	AGATTAAGTATAACCGCGA	ribosome_EIF3I
ribosome_EIF4A3_514	CCGCAGCAGGTCCTCCCGC	ribosome_EIF4A3
ribosome_EIF4A3_515	ATGGCGACCACGGCCACGA	ribosome_EIF4A3
ribosome_EIF4A3_516	CTGAATATCCAAACACTGG	ribosome_EIF4A3
ribosome_EIF4A3_517	TAATGATGAGGGACACCTG	ribosome_EIF4A3
ribosome_EIF4A3_518	TGGCTGACGGAGAAAATGA	ribosome_EIF4A3
ribosome_EIF5B_519	GAAAGACAGAAGAGAGAAG	ribosome_EIF5B
ribosome_EIF5B_520	TTCTTTATAAGCCACAAGG	ribosome_EIF5B
ribosome_EIF5B_521	GAAGCCAAGCGTAAAGAAG	ribosome_EIF5B
ribosome_EIF5B_522	AGACTCTTTGCCAAAGAAG	ribosome_EIF5B
ribosome_EIF5B_523	ACTGTCTTAATTTTGAAGG	ribosome_EIF5B
ribosome_ETF1_524	GAAGAGAATCTGAGTGCAG	ribosome_ETF1
ribosome_ETF1_525	CGGACGCGGCGCTCACCCG	ribosome_ETF1
ribosome_ETF1_526	GTAGTAGCCCCTGACCCAG	ribosome_ETF1
ribosome_ETF1_527	GGCTCCCAGGACTGAAAGG	ribosome_ETF1
ribosome_ETF1_528	AAAGACCAGATTTCACGAG	ribosome_ETF1
ribosome_FTSJ3_529	GAAGCCCCTAAGGGAACAG	ribosome_FTSJ3
ribosome_FTSJ3_530	TGGTAAGAAGCGAAGCCGT	ribosome_FTSJ3
ribosome_FTSJ3_531	TTGCCTGTTGGTAAGAAGG	ribosome_FTSJ3
ribosome_FTSJ3_532	GCTGAAAGATCCATAGCAG	ribosome_FTSJ3
ribosome_FTSJ3_533	GAGTCACCACATTGGGGAG	ribosome_FTSJ3
ribosome_GRPEL2_534	ATCAGGAGGGTCCTCAGAA	ribosome_GRPEL2
ribosome_GRPEL2_535	GCTGCACCCCAACACCAGC	ribosome_GRPEL2
ribosome_GRPEL2_536	TCGGGCAAGCCTAATGGTG	ribosome_GRPEL2
ribosome_GRPEL2_537	AGGCTCGTTCAGCAAGAGG	ribosome_GRPEL2
ribosome_GRPEL2_538	TCTTGTCTTACTAATGCCA	ribosome_GRPEL2
ribosome_HEATR1_539	ATGGTGGCAAAATACCCAA	ribosome_HEATR1
ribosome_HEATR1_540	GATGGCTCACCAATGGCGA	ribosome_HEATR1
ribosome_HEATR1_541	CACAGTTCAGCAAAAAAGA	ribosome_HEATR1
ribosome_HEATR1_542	CAGCGTAAGAAAAAGGAAG	ribosome_HEATR1
ribosome_HEATR1_543	TTTCTCTTTCTACAAGTGG	ribosome_HEATR1
ribosome_HNRNPC_544	AAGTTCCGGACCTGAGTAG	ribosome_HNRNPC
ribosome_HNRNPC_545	ATCTGCAGCGGAGATGTAC	ribosome_HNRNPC
ribosome_HNRNPC_546	CAGGAAACACTTCACGAAG	ribosome_HNRNPC
ribosome_HNRNPC_547	TCACAGCTGGAGTTGATCA	ribosome_HNRNPC
ribosome_HNRNPC_548	TCATTAACATACTGAACGA	ribosome_HNRNPC
ribosome_HNRNPM_549	TCATTGCAAAGCAGGGAGG	ribosome_HNRNPM
ribosome_HNRNPM_550	GCCCACGCGATCCATGCCG	ribosome_HNRNPM
ribosome_HNRNPM_551	GTTAAGTTCGAGTCGCCAG	ribosome_HNRNPM
ribosome_HNRNPM_552	GCGACGGAGATCAAAATGG	ribosome_HNRNPM
ribosome_HNRNPM_553	GAGAGCATGAAAAAAGCTG	ribosome_HNRNPM
ribosome_HNRNPU_554	GAAAGGCGGAGATAAAAAG	ribosome_HNRNPU
ribosome_HNRNPU_555	GGGCCGCTGCTCTTCCCCG	ribosome_HNRNPU
ribosome_HNRNPU_556	TATCCGCCACGATTCCCAG	ribosome_HNRNPU
ribosome_HNRNPU_557	CCACGGCCAGGAAAAACAG	ribosome_HNRNPU
ribosome_HNRNPU_558	AAAGCAATAAAAATAAGAG	ribosome_HNRNPU
ribosome_ICK_559	ACGTACCCCTACAAAGCAG	ribosome_ICK
ribosome_ICK_560	TTCTGGTCCCATGCAGAGG	ribosome_ICK
ribosome_ICK_561	GGTCTCATGGCCTTCAGGG	ribosome_ICK
ribosome_ICK_562	TTACCAGCTCATTAAAGAG	ribosome_ICK
ribosome_ICK_563	GAATGCATGAACCTTCGGG	ribosome_ICK
ribosome_INTS9_564	ACAGGCACAGTGTATGCCA	ribosome_INTS9
ribosome_INTS9_565	CATATCGTCCTGCTCCAGG	ribosome_INTS9
ribosome_INTS9_566	CACCTGCCGATCTGGACGG	ribosome_INTS9
ribosome_INTS9_567	TTCAGTGATATTAAGGTGG	ribosome_INTS9
ribosome_INTS9_568	GGATGGAACCGCTCAACAA	ribosome_INTS9
ribosome_KARS_569	ACTGACATCACCTTAAAGG	ribosome_KARS
ribosome_KARS_570	GAATGATCCCATGCGGCAG	ribosome_KARS
ribosome_KARS_571	GCCATGTAGAACTCACAGG	ribosome_KARS
ribosome_KARS_572	TGATGAACATCATCCCAGG	ribosome_KARS
ribosome_KARS_573	AAGAAAGTAGCAGAGAAGG	ribosome_KARS
ribosome_KPNB1_574	TGGAACATCCTTAACAGGG	ribosome_KPNB1
ribosome_KPNB1_575	GAATTCCTCAAGTACATGG	ribosome_KPNB1
ribosome_KPNB1_576	GTGTTCTTTAATGAAGGGG	ribosome_KPNB1
ribosome_KPNB1_577	TCTTGGCAAATATAACCGA	ribosome_KPNB1
ribosome_KPNB1_578	TCTGACTGCCATAATCCAG	ribosome_KPNB1
ribosome_KRAS_579	AGAACAGTAGACACAAAAC	ribosome_KRAS
ribosome_KRAS_580	GCTTTTTATACATTGGTGA	ribosome_KRAS
ribosome_KRAS_581	TTTACAATGCAGAGAGTGG	ribosome_KRAS
ribosome_KRAS_582	ACATCAGCAAAGACAAGAC	ribosome_KRAS
ribosome_KRAS_583	GACCAGTACATGAGGACTG	ribosome_KRAS
ribosome_LSM3_584	CACATAAATTCGCTCATCT	ribosome_LSM3
ribosome_LSM3_585	GAAATGACCGAGAGCTTCG	ribosome_LSM3
ribosome_LSM3_586	ATGGCGGACGACGTAGACC	ribosome_LSM3
ribosome_LSM3_587	TCTCTTCTAGTCAACGAAA	ribosome_LSM3
ribosome_LSM3_588	TTCCAATGCTCTTTGTCCG	ribosome_LSM3
ribosome_LSM4_589	TTGGTGGAGCTGAAAAATG	ribosome_LSM4
ribosome_LSM4_590	GTCCTCTAGGTGTGTTTGG	ribosome_LSM4
ribosome_LSM4_591	CGTGCAGATGACTTCTCGC	ribosome_LSM4
ribosome_LSM4_592	AGAAGCCTGGCAGACAGGC	ribosome_LSM4
ribosome_LSM4_593	CGGGATCCCACCTCGGCCC	ribosome_LSM4
ribosome_LSM6_594	TGCTTTAAGAAGTCACTAG	ribosome_LSM6
ribosome_LSM6_595	ATCATCGGACGACCAGTTG	ribosome_LSM6
ribosome_LSM6_596	TTGTGGTAAAATTAAATTC	ribosome_LSM6
ribosome_LSM6_597	GTAGCCATCCAGGCAAGCC	ribosome_LSM6
ribosome_LSM6_598	CATCAGTACACAGAAGAGA	ribosome_LSM6
ribosome_LUC7L3_599	TTTTTGCCTGTTGGGCCAG	ribosome_LUC7L3
ribosome_LUC7L3_600	TTGATGGGAAAACAACACA	ribosome_LUC7L3
ribosome_LUC7L3_601	TCGAAAGTCATATAAGCAC	ribosome_LUC7L3
ribosome_LUC7L3_602	TATTTGTGAACAATTCCGC	ribosome_LUC7L3
ribosome_LUC7L3_603	AAAAGTAGAAGAAGCCCAG	ribosome_LUC7L3
ribosome_NACA_604	GAAAGTGCTGACCCTGCCG	ribosome_NACA
ribosome_NACA_605	AACAGGCCCCTTCAGGCTG	ribosome_NACA
ribosome_NACA_606	CAGTACTGACTATACATGG	ribosome_NACA
ribosome_NACA_607	AAAGGGGCTCCTTCAAGAG	ribosome_NACA
ribosome_NACA_608	AGCTCATCCTCATCAGCAG	ribosome_NACA
ribosome_NAPA_609	CCAGCGTCCACAAAGCAGG	ribosome_NAPA
ribosome_NAPA_610	TTTGGCGCTGTACTTGAGG	ribosome_NAPA
ribosome_NAPA_611	CTGCTGGAGCAGTATCAGA	ribosome_NAPA
ribosome_NAPA_612	GACAATTCCGGGAAGGAAG	ribosome_NAPA
ribosome_NAPA_613	ATCGACATGCTCAACGCCA	ribosome_NAPA
ribosome_NUP93_614	AATAAAGGACTGTTTGAAG	ribosome_NUP93
ribosome_NUP93_615	CCCGCAATCCAACAAGGAG	ribosome_NUP93
ribosome_NUP93_616	CTTGGCGTACCTTGAGCAG	ribosome_NUP93
ribosome_NUP93_617	GTCTGGGGACACCAATGCG	ribosome_NUP93
ribosome_NUP93_618	GAAGTGGCGGACAAAACTG	ribosome_NUP93
ribosome_NUP98_619	TGAACACAGAAGTCAGGGG	ribosome_NUP98
ribosome_NUP98_620	TTGGAACCAGTACTAGCAG	ribosome_NUP98
ribosome_NUP98_621	CAGAGCCAGAGCCCAGAGG	ribosome_NUP98
ribosome_NUP98_622	TTGAAACAAGTGCAAGGGA	ribosome_NUP98
ribosome_NUP98_623	TGATATTGTGCATATCCGG	ribosome_NUP98
ribosome_PAPOLA_624	GTTCAAGCTTATTAACACG	ribosome_PAPOLA
ribosome_PAPOLA_625	AACAGCAAGATGTTTGAGG	ribosome_PAPOLA
ribosome_PAPOLA_626	GTTTGCAGCATTCAACAGA	ribosome_PAPOLA
ribosome_PAPOLA_627	ACTGTCCATAGACAAGTCG	ribosome_PAPOLA
ribosome_PAPOLA_628	AAGAAAACCAAAACAGAAG	ribosome_PAPOLA
ribosome_PELP1_629	CCCTGAAGCATTCCCGCCG	ribosome_PELP1
ribosome_PELP1_630	TCACAGGACCAGGAACAGG	ribosome_PELP1
ribosome_PELP1_631	ATTGCTATCCCCTTTCCGG	ribosome_PELP1
ribosome_PELP1_632	TACACCCATGACCAGGGGG	ribosome_PELP1
ribosome_PELP1_633	GAGCATGAGCCCTAGGCAG	ribosome_PELP1
ribosome_PHB_634	GGATCTCAGTTGTGATGGA	ribosome_PHB
ribosome_PHB_635	CAGTCATCACTGGTAGCAA	ribosome_PHB
ribosome_PHB_636	CACAATGTCCTGCACTCCA	ribosome_PHB
ribosome_PHB_637	ACTCATTTTCTCATCCCGT	ribosome_PHB
ribosome_PHB_638	CATGCCTCACCATTATATA	ribosome_PHB
ribosome_PHF5A_639	ACCAACACCAGCCTGCTTG	ribosome_PHF5A
ribosome_PHF5A_640	TGTAACTATGGATCTTACC	ribosome_PHF5A
ribosome_PHF5A_641	AATAGGCATCAGAGACCCC	ribosome_PHF5A
ribosome_PHF5A_642	TATGTGATGAGTGTAACTA	ribosome_PHF5A
ribosome_PHF5A_643	CATATGCGCACCAGAGTGC	ribosome_PHF5A
ribosome_POLR2A_644	AAGAAGATCATCATCACGG	ribosome_POLR2A
ribosome_POLR2A_645	TGATGAGCTCCTTAAGTCG	ribosome_POLR2A
ribosome_POLR2A_646	GAACCAAAGAACATGCCGG	ribosome_POLR2A
ribosome_POLR2A_647	CAAGGGACAGCCCAAGAAG	ribosome_POLR2A
ribosome_POLR2A_648	ACAGGAAGACAGTAAGCGA	ribosome_POLR2A
ribosome_POLR2D_649	GGGCAAAGGTTGGCCAAAC	ribosome_POLR2D
ribosome_POLR2D_650	TTAGGAAAGATGAGCTGTG	ribosome_POLR2D
ribosome_POLR2D_651	GTTTTTGAAACGACTGAAA	ribosome_POLR2D
ribosome_POLR2D_652	CAGCAGAATGAGAGTGCAG	ribosome_POLR2D
ribosome_POLR2D_653	AAGCTTCATAAGTTTGAGT	ribosome_POLR2D
ribosome_POLR2I_654	TGAACGCTCACTTTTGGCA	ribosome_POLR2I
ribosome_POLR2I_655	TGTGCACAGCCCCACACTG	ribosome_POLR2I
ribosome_POLR2I_656	AACAAGATCACGCACGAAG	ribosome_POLR2I
ribosome_POLR2I_657	CTCAGGTGCGGCCACAAGG	ribosome_POLR2I
ribosome_POLR2I_658	CACCGCGTAGAGCAGAATG	ribosome_POLR2I
ribosome_PRKAB2_659	GTTCTGAGACATCTTGTAG	ribosome_PRKAB2
ribosome_PRKAB2_660	GGAGCACAAGATCATGGTG	ribosome_PRKAB2
ribosome_PRKAB2_661	CCAAGGCTGCACGCTCCGA	ribosome_PRKAB2
ribosome_PRKAB2_662	TTGGTGCTCTCCCTCAGGG	ribosome_PRKAB2
ribosome_PRKAB2_663	CAAGCTGACTGGTAACCAC	ribosome_PRKAB2
ribosome_PRPF18_664	TTGGAGAGTCCTTAGGGAA	ribosome_PRPF18
ribosome_PRPF18_665	ATTTTCTTAGGGATTGAAG	ribosome_PRPF18
ribosome_PRPF18_666	TAGTGACACCGATGGGCCA	ribosome_PRPF18
ribosome_PRPF18_667	TAGATACAGCCAAAAGAGG	ribosome_PRPF18
ribosome_PRPF18_668	TTAGAACTTGAACTGGCAG	ribosome_PRPF18
ribosome_PRPF19_669	TAGTAACCATTCTCAGAGA	ribosome_PRPF19
ribosome_PRPF19_670	TAATCATGTTTATGAGCGG	ribosome_PRPF19
ribosome_PRPF19_671	CTCAGCAAATACCGGCAGG	ribosome_PRPF19
ribosome_PRPF19_672	AGACGGGCAATGACACGGC	ribosome_PRPF19
ribosome_PRPF19_673	GGGAACTTGGCACAGCCTG	ribosome_PRPF19
ribosome_PRPF31_674	AGCAGAGCGTCGTATATGG	ribosome_PRPF31
ribosome_PRPF31_675	CGAGCGCAAATTCGACAAG	ribosome_PRPF31
ribosome_PRPF31_676	TCTTCCGCTGTCCATCCAG	ribosome_PRPF31
ribosome_PRPF31_677	CGGCAGACACAGGTAAACG	ribosome_PRPF31
ribosome_PRPF31_678	GAGATTGTGAACCCACAGG	ribosome_PRPF31
ribosome_PSMA1_679	ATTCAACGTACCATGGTGG	ribosome_PSMA1
ribosome_PSMA1_680	TATTGCATTATTTCTCTGG	ribosome_PSMA1
ribosome_PSMA1_681	AGTCAAAATAGTTAGCAGA	ribosome_PSMA1
ribosome_PSMA1_682	TTTCTGCAGGTTCATCAGC	ribosome_PSMA1
ribosome_PSMA1_683	ATGCAGCTCAGCAAGGTGA	ribosome_PSMA1
ribosome_PSMA2_684	TATAAAGTACCTGTAATCG	ribosome_PSMA2
ribosome_PSMA2_685	TCTGGACAAGTTTACCAGA	ribosome_PSMA2
ribosome_PSMA2_686	ATATAGGTTTGGTGTACAG	ribosome_PSMA2
ribosome_PSMA2_687	CTTCGCTCATCATACAGAA	ribosome_PSMA2
ribosome_PSMA2_688	GCAAGAATATACTCAGTCA	ribosome_PSMA2
ribosome_PSMA3_689	CTTAATTTACAGTAACTAA	ribosome_PSMA3
ribosome_PSMA3_690	GAATATGCTATGAAGGCTG	ribosome_PSMA3
ribosome_PSMA3_691	GGTCTTACAGTGTGAATGA	ribosome_PSMA3
ribosome_PSMA3_692	TAGCATCTTGCAGACAGAG	ribosome_PSMA3
ribosome_PSMA3_693	TTCTTCATAAAGTTTAGAA	ribosome_PSMA3
ribosome_PSMB2_694	TGATTCGAACACTGAAGGT	ribosome_PSMB2
ribosome_PSMB2_695	TACCTGGCAGCCTTGGCCA	ribosome_PSMB2
ribosome_PSMB2_696	GTGAAGTTAGCTGCTGCCG	ribosome_PSMB2
ribosome_PSMB2_697	ATCTGGACAATATTGCTGG	ribosome_PSMB2
ribosome_PSMB2_698	ATCTCACGTGAGAGGGCAG	ribosome_PSMB2
ribosome_PSMB3_699	CCGTACATTTGTTCGGCGC	ribosome_PSMB3
ribosome_PSMB3_700	TTCAGCATGGCTTGGGAGA	ribosome_PSMB3
ribosome_PSMB3_701	AAGCGCCTGTCTGCAGCGA	ribosome_PSMB3
ribosome_PSMB3_702	TCACCGTTTCTCATACAAG	ribosome_PSMB3
ribosome_PSMB3_703	ATTATGTCCTATAACGGAG	ribosome_PSMB3
ribosome_PSMC4_704	AAGATGAACCTCTCTGAGG	ribosome_PSMC4
ribosome_PSMC4_705	TGATGTACGCGGACATCGG	ribosome_PSMC4
ribosome_PSMC4_706	ACCATGTTGGCAAAGGCGG	ribosome_PSMC4
ribosome_PSMC4_707	AGATTCGATGCTCAGACAG	ribosome_PSMC4
ribosome_PSMC4_708	ATGGACATCCAGAAGCAGG	ribosome_PSMC4
ribosome_PSMD1_709	TACAGATGACAAAAACTGC	ribosome_PSMD1
ribosome_PSMD1_710	GTACCAAAAGAAAAAGAAA	ribosome_PSMD1
ribosome_PSMD1_711	CCAGAGCCACAATAAGCCA	ribosome_PSMD1
ribosome_PSMD1_712	CAAGGACGCCAACCACAGA	ribosome_PSMD1
ribosome_PSMD1_713	CATGGCCCAAAAATCGAGG	ribosome_PSMD1
ribosome_PSMD11_714	CTGCGGGAGTTGAAAAAGA	ribosome_PSMD11
ribosome_PSMD11_715	TGCACTTCGGTATGCAGGG	ribosome_PSMD11
ribosome_PSMD11_716	TTTGTACTTTGATACCAAG	ribosome_PSMD11
ribosome_PSMD11_717	CGTAAGTTTTATCTACTGG	ribosome_PSMD11
ribosome_PSMD11_718	CTACTCAGCACCGACCGGG	ribosome_PSMD11
ribosome_PSMD6_719	ATGCCGCTGGAGAACCTGG	ribosome_PSMD6
ribosome_PSMD6_720	CTGCGCGATACGCAAGTCG	ribosome_PSMD6
ribosome_PSMD6_721	CTTCCGGTCCCGTCTCCGC	ribosome_PSMD6
ribosome_PSMD6_722	ATCCGGCAAGAGCAAACCG	ribosome_PSMD6
ribosome_PSMD6_723	AAGACATATGACAAAACTG	ribosome_PSMD6
ribosome_PSMD7_724	ATCATTGATGTGAAGCCGA	ribosome_PSMD7
ribosome_PSMD7_725	ACCTGGAAAAAGTCGCCAC	ribosome_PSMD7
ribosome_PSMD7_726	CACACTGAGCAGCACCAGG	ribosome_PSMD7
ribosome_PSMD7_727	AAGACCAATGACCAGATGG	ribosome_PSMD7
ribosome_PSMD7_728	CAGGCTGACATCTGGCAGC	ribosome_PSMD7
ribosome_RAN_729	CACCGAAAGAAGAATCTTC	ribosome_RAN
ribosome_RAN_730	TTTCCGTTTCAGCCACCTT	ribosome_RAN
ribosome_RAN_731	AGCTTGTATTGGTTGGTGA	ribosome_RAN
ribosome_RAN_732	AATTCGGTGGACTGAGAGA	ribosome_RAN
ribosome_RAN_733	CTACTTTGAACTGGACCTG	ribosome_RAN
ribosome_RANGRF_734	AAAGGCGCCCCCGAACAGC	ribosome_RANGRF
ribosome_RANGRF_735	ACTTCATCAGGCCTTGCTG	ribosome_RANGRF
ribosome_RANGRF_736	TTTGGAGAACCTGGCCCTG	ribosome_RANGRF
ribosome_RANGRF_737	TGCAGGTGACAGATTTTCG	ribosome_RANGRF
ribosome_RANGRF_738	ATAGCTAAGGAAAACCAGC	ribosome_RANGRF
ribosome_RBM17_739	GCAGCTCTCACTCAGGCAA	ribosome_RBM17
ribosome_RBM17_740	AAGACAGACATGAAGCAAG	ribosome_RBM17
ribosome_RBM17_741	CAGTCATTGACCTGAAGCG	ribosome_RBM17
ribosome_RBM17_742	TCTCCTGCCAGGGGCACGG	ribosome_RBM17
ribosome_RBM17_743	CTCAGGATCCTGTTCCCAG	ribosome_RBM17
ribosome_RFC4_744	TTTGACAAACTAGAAGCTG	ribosome_RFC4
ribosome_RFC4_745	ATGTTTTTCCAGTTCCAGG	ribosome_RFC4
ribosome_RFC4_746	CAGATAAGACAGAATCGGG	ribosome_RFC4
ribosome_RFC4_747	GAATCACAATCTTAAAAGG	ribosome_RFC4
ribosome_RFC4_748	CGGAATTTTGAACATCTAG	ribosome_RFC4
ribosome_RINT1_749	GACGAAAGGAAGAACCTCG	ribosome_RINT1
ribosome_RINT1_750	TTTCAGAGATGGTTGACGG	ribosome_RINT1
ribosome_RINT1_751	AGCAGACAAGGAATATCAG	ribosome_RINT1
ribosome_RINT1_752	TTATGCCAGAATTTAACTG	ribosome_RINT1
ribosome_RINT1_753	GAGGCGAGATGCTACCAGC	ribosome_RINT1
ribosome_RPA1_754	GGGGGAACACAGTCCAAAG	ribosome_RPA1
ribosome_RPA1_755	GCGAATCCTGACATCCCAG	ribosome_RPA1
ribosome_RPA1_756	CAGTTGAACCCTCTCGTGG	ribosome_RPA1
ribosome_RPA1_757	TTGTGAACACTCTGAAAGA	ribosome_RPA1
ribosome_RPA1_758	TCTCTGATCTAAAGAGCGG	ribosome_RPA1
ribosome_RPA2_759	AAGCCGAAAAGAAATCAGT	ribosome_RPA2
ribosome_RPA2_760	TTTTCTGGAGCATGGGCAG	ribosome_RPA2
ribosome_RPA2_761	ATCATCAGACATGCAGAGA	ribosome_RPA2
ribosome_RPA2_762	ATGGCAGCTCCTCATACGG	ribosome_RPA2
ribosome_RPA2_763	GTCACGATTCTCCGCAAAG	ribosome_RPA2
ribosome_RPL10_764	GCCCTTTCACTTCAGAAAC	ribosome_RPL10
ribosome_RPL10_765	GTTTGCTGCCTCATGAGCA	ribosome_RPL10
ribosome_RPL10_766	ATGACCCAAAGGTTCCCAG	ribosome_RPL10
ribosome_RPL10_767	TGTATCTACATTCTTGACG	ribosome_RPL10
ribosome_RPL10_768	ATGAGCAGCTGTCCTCTGA	ribosome_RPL10
ribosome_RPL10A_769	GCCGTGGATATCCCCCACA	ribosome_RPL10A
ribosome_RPL10A_770	CCCACTCACCTTCTTCATT	ribosome_RPL10A
ribosome_RPL10A_771	TCCTCCCAGGTGTTATGTC	ribosome_RPL10A
ribosome_RPL10A_772	CGCGACACCCTGTACGAGG	ribosome_RPL10A
ribosome_RPL10A_773	CTTATTTAAACCTGGGCCG	ribosome_RPL10A
ribosome_RPL11_774	GGCCCCTCGAACTGTGCAG	ribosome_RPL11
ribosome_RPL11_775	TGAAAAGGAGAACCCCATG	ribosome_RPL11
ribosome_RPL11_776	TCACCTTTGGAAAACACAG	ribosome_RPL11
ribosome_RPL11_777	TCAAATATGACCCAAGCAT	ribosome_RPL11
ribosome_RPL11_778	GCAGAAGAAATCTTGGAGA	ribosome_RPL11
ribosome_RPL12_779	TCATCGATGACATCAACAG	ribosome_RPL12
ribosome_RPL12_780	TTCTGCAGTTAAACACAGT	ribosome_RPL12
ribosome_RPL12_781	TCTAGTCTCCAAAAAAAGT	ribosome_RPL12
ribosome_RPL12_782	GATAACGTACCAGACCCAG	ribosome_RPL12
ribosome_RPL12_783	CTCTTACCAGAGAGTTCTC	ribosome_RPL12
ribosome_RPL13_784	CTCCACCAGACGTAAGGCC	ribosome_RPL13
ribosome_RPL13_785	CAGGCTGAAGAACTGAAAC	ribosome_RPL13
ribosome_RPL13_786	TCCAGGCTGAAGCCGCGGC	ribosome_RPL13
ribosome_RPL13_787	GTTCACTTACGTTCCGGAC	ribosome_RPL13
ribosome_RPL13_788	GCGCCCAGCCGGAATGGCA	ribosome_RPL13
ribosome_RPL13A_789	TGGCAGAGGCTACGGAAAC	ribosome_RPL13A
ribosome_RPL13A_790	ACCTTGAGACGGTCCAGAG	ribosome_RPL13A
ribosome_RPL13A_791	AGCTCACCTTGTCGTAGGG	ribosome_RPL13A
ribosome_RPL13A_792	CACAGGTCCTGGTGCTTGA	ribosome_RPL13A
ribosome_RPL13A_793	TGCCCCACAAAACCAAGCG	ribosome_RPL13A
ribosome_RPL14_794	ATGGTGAGTCTTACTGTTG	ribosome_RPL14
ribosome_RPL14_795	GTTATGAAGGCAAAGAAAA	ribosome_RPL14
ribosome_RPL14_796	TGTTCTAGGCTTTGGTCGA	ribosome_RPL14
ribosome_RPL14_797	GGCGCTGCTTTCTGGCCTG	ribosome_RPL14
ribosome_RPL14_798	CATCCTCAAGTTTCCGCAC	ribosome_RPL14
ribosome_RPL18_799	CAGCCGCATCCTCAGGGCA	ribosome_RPL18
ribosome_RPL18_800	CTTCCCTAGGTCCTCGCAA	ribosome_RPL18
ribosome_RPL18_801	ACCATAACTGATGATGTGC	ribosome_RPL18
ribosome_RPL18_802	GTATCACTCACCGGAGAGC	ribosome_RPL18
ribosome_RPL18_803	CGGGAAAACAAGACGGCCG	ribosome_RPL18
ribosome_RPL18A_804	CGCGGCCAGCAAGTGCCGC	ribosome_RPL18A
ribosome_RPL18A_805	CGTGGAACTGCTTGACAGC	ribosome_RPL18A
ribosome_RPL18A_806	CACTGGGTGACAGCGCCTG	ribosome_RPL18A
ribosome_RPL18A_807	TTTCAGCTACGAGAGTACA	ribosome_RPL18A
ribosome_RPL18A_808	GATACAAAGTACCAGAAGC	ribosome_RPL18A
ribosome_RPL23_809	AACCAGAGCTCAGAAAAAA	ribosome_RPL23
ribosome_RPL23_810	ATCCGGAATTTCGCACCAG	ribosome_RPL23
ribosome_RPL23_811	AGTCATACCGTAGAAAAGA	ribosome_RPL23
ribosome_RPL23_812	CAGCATTGGATGCAATCCG	ribosome_RPL23
ribosome_RPL23_813	GCTCCTACCGGAAGACCCA	ribosome_RPL23
ribosome_RPL26_814	ATGGCACAACTGTCCACGT	ribosome_RPL26
ribosome_RPL26_815	CATAATCTTCCTTCGAATG	ribosome_RPL26
ribosome_RPL26_816	TACATTGAACGGGTGCAGC	ribosome_RPL26
ribosome_RPL26_817	GAAACCATTGAGAAGATGC	ribosome_RPL26
ribosome_RPL26_818	CGATCCATGCCCATCCGAA	ribosome_RPL26
ribosome_RPL27_819	TTTGTCCCCAGGTACTCTG	ribosome_RPL27
ribosome_RPL27_820	GATTTTATCTTTGATCTCT	ribosome_RPL27
ribosome_RPL27_821	GGCAGCTGTCACTTTGCGG	ribosome_RPL27
ribosome_RPL27_822	TCATTTAGAACATTGATGA	ribosome_RPL27
ribosome_RPL27_823	CAATCACCTAATGCCCACA	ribosome_RPL27
ribosome_RPL31_824	AATTCATCTGTTAAGCTAG	ribosome_RPL31
ribosome_RPL31_825	CTGGGATGTAAAAAGGTTG	ribosome_RPL31
ribosome_RPL31_826	ACTGTCTGTAGATCTGTAA	ribosome_RPL31
ribosome_RPL31_827	GAGAACTTACTTTTGAAAG	ribosome_RPL31
ribosome_RPL31_828	CACACCAACAATTTAAAAA	ribosome_RPL31
ribosome_RPL32_829	GAAACATTGTGAGCGATCT	ribosome_RPL32
ribosome_RPL32_830	TTTCCTTCAGCGTAACTGG	ribosome_RPL32
ribosome_RPL32_831	TTGCTTCCATAACCAATGT	ribosome_RPL32
ribosome_RPL32_832	CGATCTTGGGCTTCACAAG	ribosome_RPL32
ribosome_RPL32_833	GTCCACAACGTCAAGGAGC	ribosome_RPL32
ribosome_RPL34_834	TACAGCCTAGTTTTGTTAG	ribosome_RPL34
ribosome_RPL34_835	GATTTTCTGCTCCTCGATA	ribosome_RPL34
ribosome_RPL34_836	ACAATCTCATAAGAACTTT	ribosome_RPL34
ribosome_RPL34_837	AACAAAGAAACATGTCAGC	ribosome_RPL34
ribosome_RPL34_838	GTTTACCTTTATACCAAGA	ribosome_RPL34
ribosome_RPL35A_839	GCAGATGCTGTACCCCTCA	ribosome_RPL35A
ribosome_RPL35A_840	ACTTTTCCCCAGATGACTC	ribosome_RPL35A
ribosome_RPL35A_841	CGAAGCAATCTTCCTGCTA	ribosome_RPL35A
ribosome_RPL35A_842	TAGAATTCTGTTTCATCTC	ribosome_RPL35A
ribosome_RPL35A_843	GCAACACAGTCACTCCTGG	ribosome_RPL35A
ribosome_RPL36_844	GGAGGGGCTCAGTCTTTCT	ribosome_RPL36
ribosome_RPL36_845	GCAGCAGCTTTCCTCATGG	ribosome_RPL36
ribosome_RPL36_846	CCAGGCACAGCCGACGCCG	ribosome_RPL36
ribosome_RPL36_847	CTACGCTACCCTATGGCCG	ribosome_RPL36
ribosome_RPL36_848	GAGGAGCTGAGCAACGTAC	ribosome_RPL36
ribosome_RPL37_849	GGCCTTAGAGCCACAGCGG	ribosome_RPL37
ribosome_RPL37_850	CGAAGGGAACGTCATCGTT	ribosome_RPL37
ribosome_RPL37_851	TGACATTCTTAAGATGAAC	ribosome_RPL37
ribosome_RPL37_852	GCAGGCATGGATTCCGTGA	ribosome_RPL37
ribosome_RPL37_853	TTAGATAACTGGAGTGCCA	ribosome_RPL37
ribosome_RPL37A_854	CCAAACGTACCAAGAAAGT	ribosome_RPL37A
ribosome_RPL37A_855	TTCACCATTTTCCGGAGGG	ribosome_RPL37A
ribosome_RPL37A_856	GGTTCCTGCATGAAGACAG	ribosome_RPL37A
ribosome_RPL37A_857	GCAAGTGTACTTGGCGTGC	ribosome_RPL37A
ribosome_RPL37A_858	TCCTTCAGTCTTCTGATGG	ribosome_RPL37A
ribosome_RPL4_859	TTGCAGCACAAGCTCCGGG	ribosome_RPL4
ribosome_RPL4_860	AAGAGCCCTTCGAGCACCA	ribosome_RPL4
ribosome_RPL4_861	CTTTATCTTCAACTACCAA	ribosome_RPL4
ribosome_RPL4_862	AAATCAGATGAGAAGGCGG	ribosome_RPL4
ribosome_RPL4_863	GAGAAGAAACCTACTACAG	ribosome_RPL4
ribosome_RPL5_864	ATTTAATGCAGAAGTACAT	ribosome_RPL5
ribosome_RPL5_865	AGGCTTGTCTATCCCTCAC	ribosome_RPL5
ribosome_RPL5_866	TGAAATTTAGAAGACGACG	ribosome_RPL5
ribosome_RPL5_867	TACCCTGCGGGCCAGCAGC	ribosome_RPL5
ribosome_RPL5_868	TCTTGAATAGCTTCTCAAT	ribosome_RPL5
ribosome_RPL6_869	CCAAGAAGGTTGATGCTGG	ribosome_RPL6
ribosome_RPL6_870	CAGAGCAAACACAGATCGC	ribosome_RPL6
ribosome_RPL6_871	ATCTTCGACACAGAAAAAG	ribosome_RPL6
ribosome_RPL6_872	TAGGTTGAAAAGAAAAAGA	ribosome_RPL6
ribosome_RPL6_873	TCCCTTACCTTGGATTTAG	ribosome_RPL6
ribosome_RPL7_874	GTTGGAAAACGCTTCAAAG	ribosome_RPL7
ribosome_RPL7_875	GTTTGTCATCAGAATCAGA	ribosome_RPL7
ribosome_RPL7_876	ATCAATGGAGTGAGCCCAA	ribosome_RPL7
ribosome_RPL7_877	AAGAAGTTTGCCCAAAAGA	ribosome_RPL7
ribosome_RPL7_878	ACTCACTCTACACCCTCCA	ribosome_RPL7
ribosome_RPL7A_879	TTCAGATCCGCCGTCACTG	ribosome_RPL7A
ribosome_RPL7A_880	CACGACGTGGATCCCATCG	ribosome_RPL7A
ribosome_RPL7A_881	GCCCAGCCGAAAGGAAAGA	ribosome_RPL7A
ribosome_RPL7A_882	TACGAGTTCACCTGTGTGA	ribosome_RPL7A
ribosome_RPL7A_883	AGAAGAAGGCTGCTGGCAA	ribosome_RPL7A
ribosome_RPLP0_884	TTGTGGGAGCAGACAATGT	ribosome_RPLP0
ribosome_RPLP0_885	CTTTTACCTTTTCAGCAAG	ribosome_RPLP0
ribosome_RPLP0_886	ACTGCTGCCTCATATCCGG	ribosome_RPLP0
ribosome_RPLP0_887	TGCACTTACGATGATCTTA	ribosome_RPLP0
ribosome_RPLP0_888	GAAGTGCTTGATATCACAG	ribosome_RPLP0
ribosome_RPLP2_889	TATCGAGGCGGACGACGAC	ribosome_RPLP2
ribosome_RPLP2_890	AAGAAAGATGAGAAGAAGG	ribosome_RPLP2
ribosome_RPLP2_891	TTGATGTCCTTGGCGCTGG	ribosome_RPLP2
ribosome_RPLP2_892	GGCCGCTACCTTGTTGAGC	ribosome_RPLP2
ribosome_RPLP2_893	AGCAGGAATTTAATCAAAA	ribosome_RPLP2
ribosome_RPN2_894	GTTCCGCGAGCCTGAGAAG	ribosome_RPN2
ribosome_RPN2_895	CTCACCTCACATCCTGAGA	ribosome_RPN2
ribosome_RPN2_896	AATGTATTGGACACCACGG	ribosome_RPN2
ribosome_RPN2_897	GGCACATACCACATTCCAG	ribosome_RPN2
ribosome_RPN2_898	GAGAGCACAGCAGCTGCAG	ribosome_RPN2
ribosome_RPS11_899	GTAGTGCAGATAGTCTCGG	ribosome_RPS11
ribosome_RPS11_900	TAATGTGTCCATTCGAGGG	ribosome_RPS11
ribosome_RPS11_901	TGCGCTCACCTGAAGCAGG	ribosome_RPS11
ribosome_RPS11_902	AGCGCACTGTCTTGCTCAG	ribosome_RPS11
ribosome_RPS11_903	CTTGTGGCGCTTCTCGAAG	ribosome_RPS11
ribosome_RPS13_904	TGTTCGAAAGCATCTTGAG	ribosome_RPS13
ribosome_RPS13_905	CTATTTCCAATTGGGAGGG	ribosome_RPS13
ribosome_RPS13_906	AACACTCACCGATCTGTGA	ribosome_RPS13
ribosome_RPS13_907	GGGTCGCATGCATGCTCCC	ribosome_RPS13
ribosome_RPS13_908	TAATCCTGAGAGATTCACA	ribosome_RPS13
ribosome_RPS14_909	AAACCATCTGCCGTGTGAC	ribosome_RPS14
ribosome_RPS14_910	ACCCAGCTCCTTGCACCTC	ribosome_RPS14
ribosome_RPS14_911	TGACAGCACTCGCAGGAAG	ribosome_RPS14
ribosome_RPS14_912	CCCGATCTTCATACCCGAG	ribosome_RPS14
ribosome_RPS14_913	GACTGGGCCCCAGGTCCAG	ribosome_RPS14
ribosome_RPS15A_914	GACGTGCAACTCAAAGACC	ribosome_RPS15A
ribosome_RPS15A_915	TATCTTTTGTAGGTTACAT	ribosome_RPS15A
ribosome_RPS15A_916	ATGGTGCGCATGAATGTCC	ribosome_RPS15A
ribosome_RPS15A_917	ACTCTTGAGAGCATCTGCC	ribosome_RPS15A
ribosome_RPS15A_918	CAAACGCCAGGTGCTTATT	ribosome_RPS15A
ribosome_RPS17_919	GCCTTCACAGAAGAAAAGC	ribosome_RPS17
ribosome_RPS17_920	GTTGCGGAGCTTTTTGCTG	ribosome_RPS17
ribosome_RPS17_921	CGGTCCTCAGCCCACAGAG	ribosome_RPS17
ribosome_RPS17_922	AGCCAGGGCTGACACAAAG	ribosome_RPS17
ribosome_RPS17_923	GTTAGCATGGAGACACCAA	ribosome_RPS17
ribosome_RPS24_924	CCAGGCGTGCCTTTTGGAG	ribosome_RPS24
ribosome_RPS24_925	CTCTTGCAAGTCTATGTTT	ribosome_RPS24
ribosome_RPS24_926	TCAGTCTTCCTCCAGGTAA	ribosome_RPS24
ribosome_RPS24_927	ACAAAGATGACATCCGGTG	ribosome_RPS24
ribosome_RPS24_928	TCTTGCGAAAAATCCACAG	ribosome_RPS24
ribosome_RPS26_929	GCAGCGAATAGGCTGCACG	ribosome_RPS26
ribosome_RPS26_930	CGATCTCGTGAAGCCCGCA	ribosome_RPS26
ribosome_RPS26_931	GTCGCAGACAAAGAAAAGA	ribosome_RPS26
ribosome_RPS26_932	CTGAAGCGAGCGTCTTCGA	ribosome_RPS26
ribosome_RPS26_933	GTCGTGCCAAAAAGGGCCG	ribosome_RPS26
ribosome_RPS27A_934	GCCCGTACCTCGAGGGTGA	ribosome_RPS27A
ribosome_RPS27A_935	TTTCGTGAAAACCCTTACG	ribosome_RPS27A
ribosome_RPS27A_936	CTGGCAAGCAGCTGGAAGA	ribosome_RPS27A
ribosome_RPS27A_937	GCTCACCTTATAATATTTC	ribosome_RPS27A
ribosome_RPS27A_938	CTACTTGCCTTCCTTATCC	ribosome_RPS27A
ribosome_RPS3A_939	CAGTGTATTTTCCAAGTAG	ribosome_RPS3A
ribosome_RPS3A_940	AAGTTTCGGTCCCAGATGA	ribosome_RPS3A
ribosome_RPS3A_941	TTGTAGAAATTGCATCTGA	ribosome_RPS3A
ribosome_RPS3A_942	AATGGCTTATCTTAACAGG	ribosome_RPS3A
ribosome_RPS3A_943	TATGTGTAGGTTTATTCCA	ribosome_RPS3A
ribosome_RPS7_944	GTGCACGATGCCATCCTTG	ribosome_RPS7
ribosome_RPS7_945	CTGAATATTACGGCAGCTA	ribosome_RPS7
ribosome_RPS7_946	GAATCCGCGTCAAACTAGA	ribosome_RPS7
ribosome_RPS7_947	TCTTAGGCTCTTCTGGAGC	ribosome_RPS7
ribosome_RPS7_948	AAGCCCAATGGCGAGAAGC	ribosome_RPS7
ribosome_RPS9_949	ACCTTCGAACAGACGCCGT	ribosome_RPS9
ribosome_RPS9_950	GAGAGACGCCTGCAGACCC	ribosome_RPS9
ribosome_RPS9_951	ACCGATCAGCTTCAGCTCT	ribosome_RPS9
ribosome_RPS9_952	GGGCTCCGGAACAAACGTG	ribosome_RPS9
ribosome_RPS9_953	GTGGTACCTGATATGGCGC	ribosome_RPS9
ribosome_RPSA_954	CAGATTGAAAAAGAAGAGC	ribosome_RPSA
ribosome_RPSA_955	ACCTGGCCAGTATTCCTGG	ribosome_RPSA
ribosome_RPSA_956	GCTGAGAAGGCAGTGACCA	ribosome_RPSA
ribosome_RPSA_957	TGGAGCGCTCAGCCTGCCA	ribosome_RPSA
ribosome_RPSA_958	ACCTTGTTGTTGCATGGGA	ribosome_RPSA
ribosome_RPTOR_959	GTTCTGCCAGATCCTGCCG	ribosome_RPTOR
ribosome_RPTOR_960	CCCAGATGAAAACGAGAAG	ribosome_RPTOR
ribosome_RPTOR_961	GCGAAACAGCCGTGTCAGG	ribosome_RPTOR
ribosome_RPTOR_962	TGCAGTTTTTCATCGACGG	ribosome_RPTOR
ribosome_RPTOR_963	TGTGCTTCAGATCGTGAAG	ribosome_RPTOR
ribosome_RRM1_964	ATTGAAAGATCTTACCGAG	ribosome_RRM1
ribosome_RRM1_965	TTCCCCAGGATCTGAGCAG	ribosome_RRM1
ribosome_RRM1_966	GAGTACACCAGCAAAGATG	ribosome_RRM1
ribosome_RRM1_967	TTCTCCAAAGAGCACACCA	ribosome_RRM1
ribosome_RRM1_968	GATCTCTTCATGAAACGAG	ribosome_RRM1
ribosome_RUVBL2_969	ATCACCATCGACAAGGCGA	ribosome_RUVBL2
ribosome_RUVBL2_970	CTCCAGAAACGCAAGGAGG	ribosome_RUVBL2
ribosome_RUVBL2_971	GCTGACGCAGGCCTTCCGG	ribosome_RUVBL2
ribosome_RUVBL2_972	TGATCATGGCCACCAACCG	ribosome_RUVBL2
ribosome_RUVBL2_973	CTGCCCGCACCGGATGCGG	ribosome_RUVBL2
ribosome_SDAD1_974	AAAAAGAAGAAAAAACCAG	ribosome_SDAD1
ribosome_SDAD1_975	CTGAACAGCATGCCCATGG	ribosome_SDAD1
ribosome_SDAD1_976	CCAAGAAAGAATGTCAAAG	ribosome_SDAD1
ribosome_SDAD1_977	CCGCCGGCCTACATCGAGG	ribosome_SDAD1
ribosome_SDAD1_978	CATCACCTAGTACCCCCAG	ribosome_SDAD1
ribosome_SF3A1_979	GAGGAGATCCAGAAGCCAG	ribosome_SF3A1
ribosome_SF3A1_980	ACCACGCCAGAGGAGCTGG	ribosome_SF3A1
ribosome_SF3A1_981	GACAGCCTCATGCCAGAGG	ribosome_SF3A1
ribosome_SF3A1_982	CTAGTGGAACAGTACACCA	ribosome_SF3A1
ribosome_SF3A1_983	GAGGATGACAAACAGGAGA	ribosome_SF3A1
ribosome_SF3A2_984	GATGGACCCCAGATGCAGG	ribosome_SF3A2
ribosome_SF3A2_985	CGAGAGCAACCGTGACCGC	ribosome_SF3A2
ribosome_SF3A2_986	CTACCTGGCACATACGCAG	ribosome_SF3A2
ribosome_SF3A2_987	AGGCCGCTTCACCCCAGGG	ribosome_SF3A2
ribosome_SF3A2_988	GTGGCAAAGACTCAGGCAG	ribosome_SF3A2
ribosome_SF3B3_989	TATTGCCCCATTCCAGGGG	ribosome_SF3B3
ribosome_SF3B3_990	GCAGACAATGATCCAACAG	ribosome_SF3B3
ribosome_SF3B3_991	TTCATCACTCGGATCACAG	ribosome_SF3B3
ribosome_SF3B3_992	ATGTGTCTCCTTCTTCCAG	ribosome_SF3B3
ribosome_SF3B3_993	GGTCCCGCCCACAGAGAGG	ribosome_SF3B3
ribosome_SF3B4_994	ACCACAGGATTGGGAGCAG	ribosome_SF3B4
ribosome_SF3B4_995	TGCCGGGCCGATCTCCGAG	ribosome_SF3B4
ribosome_SF3B4_996	CTGGACCCCCAGGCTCTGG	ribosome_SF3B4
ribosome_SF3B4_997	AGGTTCCCAATGAAAATGT	ribosome_SF3B4
ribosome_SF3B4_998	CCATGGGAGATCCGAATGG	ribosome_SF3B4
ribosome_SF3B5_999	TTGCTCTCATTCTCCGCAA	ribosome_SF3B5
ribosome_SF3B5_1000	ACTCGTACTGCTCCTACAT	ribosome_SF3B5
ribosome_SF3B5_1001	TGTCGGCTGGCGGTCCACA	ribosome_SF3B5
ribosome_SF3B5_1002	CTTTTCCATCAAGTTGAAG	ribosome_SF3B5
ribosome_SF3B5_1003	CCGCCAGCCGACAAGCCCG	ribosome_SF3B5
ribosome_SFPQ_1004	CATGCTGGGCAAAACGAGG	ribosome_SFPQ
ribosome_SFPQ_1005	CCCCGCCGCCTCGATGCGG	ribosome_SFPQ
ribosome_SFPQ_1006	CGGGCCTAAGTACGCCTGG	ribosome_SFPQ
ribosome_SFPQ_1007	CCACACCTCCTCAGGCCGG	ribosome_SFPQ
ribosome_SFPQ_1008	GTCACCTCGGCCCCTCCCG	ribosome_SFPQ
ribosome_SHFM1_1009	TGGGATGATGACAATGTAG	ribosome_SHFM1
ribosome_SHFM1_1010	GTAGACTTAGGTCTGTTAG	ribosome_SHFM1
ribosome_SHFM1_1011	GAAGATGCACATGTCTGGG	ribosome_SHFM1
ribosome_SHFM1_1012	TTCTATTTTTAGACTGGGC	ribosome_SHFM1
ribosome_SHFM1_1013	CCCAGCGGTTACCTTCGGC	ribosome_SHFM1
ribosome_SNRNP200_1014	GTTCGCAGGACTTCTGTGG	ribosome_SNRNP200
ribosome_SNRNP200_1015	CTGCAATACGAGTACAAGG	ribosome_SNRNP200
ribosome_SNRNP200_1016	AAAATGCATCAATATCCCG	ribosome_SNRNP200
ribosome_SNRNP200_1017	GACGACAACGTGTTTGTGG	ribosome_SNRNP200
ribosome_SNRNP200_1018	TTTGTCGATCATCTTGCAG	ribosome_SNRNP200
ribosome_SNRNP70_1019	TACCTCTCATCGTAGCGGG	ribosome_SNRNP70
ribosome_SNRNP70_1020	TCACGGAGTCGCGACAAGG	ribosome_SNRNP70
ribosome_SNRNP70_1021	CTGGAGGCCCATCATCAGG	ribosome_SNRNP70
ribosome_SNRNP70_1022	GATGTGCTCACCTAGCCGC	ribosome_SNRNP70
ribosome_SNRNP70_1023	CTCCCGCTCCCGGGACCGG	ribosome_SNRNP70
ribosome_SNRPD1_1024	AGGTCCATGGAACAATCAC	ribosome_SNRPD1
ribosome_SNRPD1_1025	AATCTAAGAAAAGGGAAGC	ribosome_SNRPD1
ribosome_SNRPD1_1026	GAATTGAAGAACGGAACAC	ribosome_SNRPD1
ribosome_SNRPD1_1027	TTGAGAGACATTATCGCCT	ribosome_SNRPD1
ribosome_SNRPD1_1028	TAACCATTGAATTGAAGAA	ribosome_SNRPD1
ribosome_SNRPD2_1029	CCTATCGAAGGCCTTCACG	ribosome_SNRPD2
ribosome_SNRPD2_1030	AGGAGGAGGAATTTAACAC	ribosome_SNRPD2
ribosome_SNRPD2_1031	CAGGAGTTTCTTATTGTTG	ribosome_SNRPD2
ribosome_SNRPD2_1032	TTCTTGCCCTTGCCACTCT	ribosome_SNRPD2
ribosome_SNRPD2_1033	ACTCTTGGGCTTGTTGAGG	ribosome_SNRPD2
ribosome_SNRPE_1034	TTCTGCATCATCTAATACA	ribosome_SNRPE
ribosome_SNRPE_1035	CTTCTGCACTTTCTGACCC	ribosome_SNRPE
ribosome_SNRPE_1036	CCCTGGCCACGGTACGCCA	ribosome_SNRPE
ribosome_SNRPE_1037	CAGGTCGGATCATGCTAAA	ribosome_SNRPE
ribosome_SNRPE_1038	TTTCAGAGATCGCGGATTC	ribosome_SNRPE
ribosome_SUPT5H_1039	ACTTGTACTCACTGAGTGG	ribosome_SUPT5H
ribosome_SUPT5H_1040	TGTGGGTTGTAGCCACCAG	ribosome_SUPT5H
ribosome_SUPT5H_1041	CATCAAACAGCCTCTGTGG	ribosome_SUPT5H
ribosome_SUPT5H_1042	GAGCTTCCCCAGGAAGCGG	ribosome_SUPT5H
ribosome_SUPT5H_1043	TGCGGCTGCCATCATGCAG	ribosome_SUPT5H
ribosome_TAF2_1044	TACATCCCATATTTGGTGG	ribosome_TAF2
ribosome_TAF2_1045	AGGTACTTCACATGACTGG	ribosome_TAF2
ribosome_TAF2_1046	CTTTGGATCAGCCCAAAGG	ribosome_TAF2
ribosome_TAF2_1047	GACAGTAAAGAAAAGGACA	ribosome_TAF2
ribosome_TAF2_1048	TAAACAGGAAGGTCTACTG	ribosome_TAF2
ribosome_TUBA1B_1049	CTGCGCTTGGTTTTGATGG	ribosome_TUBA1B
ribosome_TUBA1B_1050	GATATGGCTGCCCTTGAGA	ribosome_TUBA1B
ribosome_TUBA1B_1051	ACCAAGAAGCCCTGAAGAC	ribosome_TUBA1B
ribosome_TUBA1B_1052	CTTGCTGCCTGTTGTACCG	ribosome_TUBA1B
ribosome_TUBA1B_1053	AGACGTTCCATGAGCAGGG	ribosome_TUBA1B
ribosome_TUBB_1054	GTTGACTGCCAACTTGCGG	ribosome_TUBB
ribosome_TUBB_1055	TGGGCACCGCCCCACCGCG	ribosome_TUBB
ribosome_TUBB_1056	GCGCGAAGTCTTTTGTCGG	ribosome_TUBB
ribosome_TUBB_1057	TTGCCCCTCTCACCAGCCG	ribosome_TUBB
ribosome_TUBB_1058	CTAGGGCATGGCATCCCGT	ribosome_TUBB
ribosome_TUBGCP3_1059	GTCACTGTCCAGCAGGCAG	ribosome_TUBGCP3
ribosome_TUBGCP3_1060	CTGACAGTTGTAAAGAGGG	ribosome_TUBGCP3
ribosome_TUBGCP3_1061	CCACATGCAGGCAATGAGG	ribosome_TUBGCP3
ribosome_TUBGCP3_1062	AGACAGTGAAGGACCCCAG	ribosome_TUBGCP3
ribosome_TUBGCP3_1063	CAGTCCTGAGATCCTGCGA	ribosome_TUBGCP3
ribosome_U2AF1_1064	ACAGAGAATGCACACGAGG	ribosome_U2AF1
ribosome_U2AF1_1065	AACAAACCTGGCTAAACGT	ribosome_U2AF1
ribosome_U2AF1_1066	TTCTCGGTGCCGAAGATGG	ribosome_U2AF1
ribosome_U2AF1_1067	CTGCCGTCAGTATGAGATG	ribosome_U2AF1
ribosome_U2AF1_1068	GAATACTCACTTCTTGCGA	ribosome_U2AF1
ribosome_U2AF2_1069	TTCTGGCAGTCAAACACAG	ribosome_U2AF2
ribosome_U2AF2_1070	CCGGCGCAACCGGGACCAG	ribosome_U2AF2
ribosome_U2AF2_1071	GCCAACACTGGGTTGCCAG	ribosome_U2AF2
ribosome_U2AF2_1072	GAGCCGGGACCGCAAACGC	ribosome_U2AF2
ribosome_U2AF2_1073	TCACCAGGCACATAGACGG	ribosome_U2AF2
ribosome_USP39_1074	TACCAGAAAAAAGATGGGA	ribosome_USP39
ribosome_USP39_1075	TTTCTTACAGATTTGGAAG	ribosome_USP39
ribosome_USP39_1076	CTTACCTGAAGGACAGCGT	ribosome_USP39
ribosome_USP39_1077	CGGCCGAGTCGTCCAGCGC	ribosome_USP39
ribosome_USP39_1078	CACAACTCGATGCTTACGG	ribosome_USP39
ribosome_VCP_1079	CCATTGATCAAGAAGAAGA	ribosome_VCP
ribosome_VCP_1080	TTCTGGCAGACTCATGGCG	ribosome_VCP
ribosome_VCP_1081	GATGAGACCATTGATGCCG	ribosome_VCP
ribosome_VCP_1082	TAACCTGGGAAGACATCGG	ribosome_VCP
ribosome_VCP_1083	GGGGAGCCTATCAAACGAG	ribosome_VCP
ribosome_WDR5_1084	AGACAATAAGGTTGGACTG	ribosome_WDR5
ribosome_WDR5_1085	CCAATTTCTCTGTTACTGG	ribosome_WDR5
ribosome_WDR5_1086	ACTCACTTGTCCAGCGTGG	ribosome_WDR5
ribosome_WDR5_1087	ATCTGAGGCAGAAACAAGA	ribosome_WDR5
ribosome_WDR5_1088	AGTGCCTGAAGACGTACAC	ribosome_WDR5
ribosome_XRCC6_1089	ATCATGGCAACTCCAGAGC	ribosome_XRCC6
ribosome_XRCC6_1090	GATAGAGCTTTATTGGAGG	ribosome_XRCC6
ribosome_XRCC6_1091	GCCGGGCCAGGACCAAAGC	ribosome_XRCC6
ribosome_XRCC6_1092	CAAAGCCACAAAATAAGGA	ribosome_XRCC6
ribosome_XRCC6_1093	CCTTTAATACAAGTACAGG	ribosome_XRCC6
ribosome_YY1_1094	GATATTGACCATGAGACAG	ribosome_YY1
ribosome_YY1_1095	GACTACATTGAACAAACGC	ribosome_YY1
ribosome_YY1_1096	CGACCCGGGCAACAAGAAG	ribosome_YY1
ribosome_YY1_1097	GTGCAGATCAAGACCCTGG	ribosome_YY1
ribosome_YY1_1098	CTCATCCCGGTGCCCGCGC	ribosome_YY1
sgrna_1380413_CTCF_266453	AAGCCGCTGCTCGGGAGCG	CTCF_266453
sgrna_1384267_CTCF_266453	AGTCCCCGCTCCCGAGCAG	CTCF_266453
sgrna_1380414_CTCF_266453	CAAGCCGCTGCTCGGGAGC	CTCF_266453
sgrna_1380415_CTCF_266453	CCAAGCCGCTGCTCGGGAG	CTCF_266453
sgrna_1380412_CTCF_266453	GCGGGGACTTAGCCCCACC	CTCF_266453
sgrna_1384273_CTCF_266453	CGGCTTGGGGATCCCCGGC	CTCF_266453
sgrna_1380410_CTCF_266453	ACTTAGCCCCACCTGGCGG	CTCF_266453
sgrna_1384266_CTCF_266453	CGTTCTCCGCCGCCAGGTG	CTCF_266453
sgrna_1384264_CTCF_266453	GCCGTTCTCCGCCGCCAGG	CTCF_266453
sgrna_1380418_CTCF_266453	CCACCTGGCGGCCCCGCCG	CTCF_266453
sgrna_1380420_CTCF_266453	TGCCACCTGGCGGCCCCGC	CTCF_266453
sgrna_1380421_CTCF_266453	GAGCGCTGCTGCCACCTGG	CTCF_266453
sgrna_1384278_CTCF_266453	CAGCAGCGCTCTGGCCGCG	CTCF_266453
sgrna_1380406_CTCF_266453	GCCTGTGGGTACGAACGCG	CTCF_266453
sgrna_1380405_CTCF_266453	CCTGTGGGTACGAACGCGA	CTCF_266453
sgrna_1384262_CTCF_266453	CCCTCGCGTTCGTACCCAC	CTCF_266453
sgrna_1380404_CTCF_266453	AACGCGAGGGAGCCCCTGC	CTCF_266453
sgrna_1384260_CTCF_266453	TGCGCCCAAGCGGCCGGCA	CTCF_266453
sgrna_1384259_CTCF_266453	TTGCGCCCAAGCGGCCGGC	CTCF_266453
sgrna_1384258_CTCF_266453	GGGATTGCGCCCAAGCGGC	CTCF_266453
sgrna_1236184_CTCF_240950	CTACAGGAGCCAGAGGGGA	CTCF_240950
sgrna_1239747_CTCF_240950	TCCCCTCTGGCTCCTGTAG	CTCF_240950
sgrna_1236185_CTCF_240950	CCCTCTACAGGAGCCAGAG	CTCF_240950
sgrna_1236186_CTCF_240950	GCCCTCTACAGGAGCCAGA	CTCF_240950
sgrna_1236187_CTCF_240950	CGCCCTCTACAGGAGCCAG	CTCF_240950
sgrna_1239749_CTCF_240950	GCTCCTGTAGAGGGCGTCG	CTCF_240950
sgrna_1239746_CTCF_240950	AGGAAGCGCCCTTCCCCTC	CTCF_240950
sgrna_1236181_CTCF_240950	CTTCCTATCATGACCGCCA	CTCF_240950
sgrna_1236180_CTCF_240950	TTCCTATCATGACCGCCAG	CTCF_240950
sgrna_1236179_CTCF_240950	TCCTATCATGACCGCCAGG	CTCF_240950
sgrna_1236178_CTCF_240950	CCAGGGGGAGCCAGTACCC	CTCF_240950
sgrna_1236177_CTCF_240950	CAGGGGGAGCCAGTACCCA	CTCF_240950
sgrna_1239740_CTCF_240950	TTCCAGATGCTCTGGACCC	CTCF_240950
sgrna_1236175_CTCF_240950	AGAGCATCTGGAACAGCAA	CTCF_240950
sgrna_1236194_CTCF_240950	GGTTGCTGGATAAAGGCTG	CTCF_240950
sgrna_1236173_CTCF_240950	TGGAACAGCAAAGGGACCA	CTCF_240950
sgrna_1239750_CTCF_240950	CAGCAACCTCTGTACAGCC	CTCF_240950
sgrna_1239751_CTCF_240950	AGCAACCTCTGTACAGCCA	CTCF_240950
sgrna_1236172_CTCF_240950	AAGGGACCACGGTTTCTGC	CTCF_240950
sgrna_1236170_CTCF_240950	GGGACCACGGTTTCTGCTG	CTCF_240950
sgrna_1382279_CTCF_267147	CAGCCGGCTTGGGCTGCGC	CTCF_267147
sgrna_1386013_CTCF_267147	GCGCCGGCGCAGCCCAAGC	CTCF_267147
sgrna_1386014_CTCF_267147	AGCCGGCTGCGCCCCCTAG	CTCF_267147
sgrna_1382283_CTCF_267147	ACGAGCATCGGCCACTAGG	CTCF_267147
sgrna_1382284_CTCF_267147	TACGAGCATCGGCCACTAG	CTCF_267147
sgrna_1386012_CTCF_267147	CCCGATGGCCACCGCGCGC	CTCF_267147
sgrna_1382287_CTCF_267147	CTGAAGACTTTACGAGCAT	CTCF_267147
sgrna_1386011_CTCF_267147	GCAACGCAGCGCCCCCCGA	CTCF_267147
sgrna_1382270_CTCF_267147	GTTGCTTGTCTGGCGAGCG	CTCF_267147
sgrna_1382288_CTCF_267147	GCTGGCTAGCAAAAGCTCG	CTCF_267147
sgrna_1382289_CTCF_267147	GGCTGGCTAGCAAAAGCTC	CTCF_267147
sgrna_1382290_CTCF_267147	GGGCTGGCTAGCAAAAGCT	CTCF_267147
sgrna_1382291_CTCF_267147	AGCCTGCAAAACCAAGGGC	CTCF_267147
sgrna_1386019_CTCF_267147	CCCTTGGTTTTGCAGGCTG	CTCF_267147
sgrna_1382292_CTCF_267147	CCCCAGCCTGCAAAACCAA	CTCF_267147
sgrna_1382293_CTCF_267147	ACCCCAGCCTGCAAAACCA	CTCF_267147
sgrna_1382268_CTCF_267147	CTCCCTCTGAACATTCCAG	CTCF_267147
sgrna_1386006_CTCF_267147	TCTCCTCTGGAATGTTCAG	CTCF_267147
sgrna_1382267_CTCF_267147	ATTCCAGAGGAGAACGCGT	CTCF_267147
sgrna_1382266_CTCF_267147	GAGGAGAACGCGTCGGTCC	CTCF_267147
sgrna_906330_CTCF_178160	CAAGCTTTGCGCCAGCAGG	CTCF_178160
sgrna_902972_CTCF_178160	ACCTGCTGGCGCAAAGCTT	CTCF_178160
sgrna_902973_CTCF_178160	CACCTGCTGGCGCAAAGCT	CTCF_178160
sgrna_902974_CTCF_178160	CTTGGGACGCGCCACCTGC	CTCF_178160
sgrna_902967_CTCF_178160	GTCTGGCCGCGCCACCTGG	CTCF_178160
sgrna_906328_CTCF_178160	AAGCGGCCACCAGGTGGCG	CTCF_178160
sgrna_906327_CTCF_178160	TTCCCAAGCGGCCACCAGG	CTCF_178160
sgrna_906333_CTCF_178160	CCGCCTTCGCCGCGAGGAA	CTCF_178160
sgrna_902977_CTCF_178160	CTTCCTCGCGGCGAAGGCG	CTCF_178160
sgrna_902978_CTCF_178160	CCTTCCTCGCGGCGAAGGC	CTCF_178160
sgrna_902979_CTCF_178160	CCCTTCCTCGCGGCGAAGG	CTCF_178160
sgrna_902964_CTCF_178160	CGCTTGGGAAAGCGCAGCC	CTCF_178160
sgrna_902980_CTCF_178160	GGACCCTTCCTCGCGGCGA	CTCF_178160
sgrna_906325_CTCF_178160	CGGGCTGCGCTTTCCCAAG	CTCF_178160
sgrna_906335_CTCF_178160	CGCGAGGAAGGGTCCTCCC	CTCF_178160
sgrna_902981_CTCF_178160	CCGGGAGGACCCTTCCTCG	CTCF_178160
sgrna_902963_CTCF_178160	GCCCGGCCGCAAGACCTCG	CTCF_178160
sgrna_902962_CTCF_178160	CCCGGCCGCAAGACCTCGC	CTCF_178160
sgrna_906324_CTCF_178160	CCCGCGAGGTCTTGCGGCC	CTCF_178160
sgrna_906323_CTCF_178160	TCCCGCGAGGTCTTGCGGC	CTCF_178160
sgrna_577969_CTCF_128367	AACAGTGAGCGAGCGCCGA	CTCF_128367
sgrna_577970_CTCF_128367	AAACAGTGAGCGAGCGCCG	CTCF_128367
sgrna_581671_CTCF_128367	CTCGCTCACTGTTTAGCGG	CTCF_128367
sgrna_581666_CTCF_128367	CTGGTCATCTGGGGCAGCG	CTCF_128367
sgrna_577968_CTCF_128367	GCTGCCCCAGATGACCAGC	CTCF_128367
sgrna_577967_CTCF_128367	CTGCCCCAGATGACCAGCA	CTCF_128367
sgrna_577965_CTCF_128367	GCCCCAGATGACCAGCAGG	CTCF_128367
sgrna_577972_CTCF_128367	CAACCAGACAGCCAGGAGG	CTCF_128367
sgrna_577973_CTCF_128367	TCAACCAGACAGCCAGGAG	CTCF_128367
sgrna_577974_CTCF_128367	TTCAACCAGACAGCCAGGA	CTCF_128367
sgrna_577975_CTCF_128367	ATTCAACCAGACAGCCAGG	CTCF_128367
sgrna_581661_CTCF_128367	TCTCAGGGGTCCGACAAGG	CTCF_128367
sgrna_581660_CTCF_128367	GCTTCTCAGGGGTCCGACA	CTCF_128367
sgrna_577963_CTCF_128367	CGCCTCCGTGCTCCTACTG	CTCF_128367
sgrna_581675_CTCF_128367	ACGGACGTTCAAAATAAAA	CTCF_128367
sgrna_581676_CTCF_128367	CGGACGTTCAAAATAAAAT	CTCF_128367
sgrna_581677_CTCF_128367	GGACGTTCAAAATAAAATG	CTCF_128367
sgrna_577962_CTCF_128367	CTACTGCGGCCGCCAGCGC	CTCF_128367
sgrna_577961_CTCF_128367	TACTGCGGCCGCCAGCGCC	CTCF_128367
sgrna_577960_CTCF_128367	CAGCGCCGGGCCCGCAGTG	CTCF_128367
sgrna_1177840_CTCF_228560	AAGTGGCACCGCCATCTGG	CTCF_228560
sgrna_1174894_CTCF_228560	TGTTTTGGCCACCAGATGG	CTCF_228560
sgrna_1177838_CTCF_228560	TCAGCACGGGGCTGCTAAG	CTCF_228560
sgrna_1174893_CTCF_228560	CCCGTGCTGACCTGCCAGC	CTCF_228560
sgrna_1174891_CTCF_228560	CGTGCTGACCTGCCAGCAG	CTCF_228560
sgrna_1177837_CTCF_228560	CTGCTGGCAGGTCAGCACG	CTCF_228560
sgrna_1177841_CTCF_228560	AAAACAAGAAATGTCTCAG	CTCF_228560
sgrna_1177842_CTCF_228560	AAACAAGAAATGTCTCAGA	CTCF_228560
sgrna_1174889_CTCF_228560	GCAGGGGGCGTCCACAGTA	CTCF_228560
sgrna_1177833_CTCF_228560	TACTGTGGACGCCCCCTGC	CTCF_228560
sgrna_1174888_CTCF_228560	GCGTCCACAGTAAGGCCTG	CTCF_228560
sgrna_1177832_CTCF_228560	AACCCCGCAGGCCTTACTG	CTCF_228560
sgrna_1177831_CTCF_228560	AAATCGGCCCCAACCCCGC	CTCF_228560
sgrna_1177843_CTCF_228560	CAAAAAAACAAGAGTTCTG	CTCF_228560
sgrna_1177844_CTCF_228560	TGTGGCCCCAACACAAAGC	CTCF_228560
sgrna_1174899_CTCF_228560	CCCATCCAGCTTTGTGTTG	CTCF_228560
sgrna_1177847_CTCF_228560	CAACACAAAGCTGGATGGG	CTCF_228560
sgrna_1177848_CTCF_228560	GCTGGATGGGAGGACCAAC	CTCF_228560
sgrna_1174875_CTCF_228560	GGCTTTAAGGGGAACGCTG	CTCF_228560
sgrna_1174872_CTCF_228560	CTGTGGCTTAGCTGTGTCG	CTCF_228560
sgrna_28351_CTCF_35347	CTGACCACCGCCCACTAGA	CTCF_35347
sgrna_28350_CTCF_35347	CCTGACCACCGCCCACTAG	CTCF_35347
sgrna_28352_CTCF_35347	ACCACCGCCCACTAGAGGG	CTCF_35347
sgrna_25220_CTCF_35347	GCCGCCCTCTAGTGGGCGG	CTCF_35347
sgrna_25221_CTCF_35347	TTTGCCGCCCTCTAGTGGG	CTCF_35347
sgrna_25218_CTCF_35347	GTGGTCAGGCTCCCTCTGC	CTCF_35347
sgrna_25223_CTCF_35347	GGAGTTTGCCGCCCTCTAG	CTCF_35347
sgrna_28353_CTCF_35347	CTAGAGGGCGGCAAACTCC	CTCF_35347
sgrna_28354_CTCF_35347	TAGAGGGCGGCAAACTCCT	CTCF_35347
sgrna_25217_CTCF_35347	AGGCTCCCTCTGCTGGCCT	CTCF_35347
sgrna_28355_CTCF_35347	AACTCCTGGGAGCAAAAAG	CTCF_35347
sgrna_28356_CTCF_35347	ACTCCTGGGAGCAAAAAGA	CTCF_35347
sgrna_28347_CTCF_35347	AGGATTGCGTTTCCGCCCA	CTCF_35347
sgrna_25213_CTCF_35347	CGCAATCCTGCCAGCGCCT	CTCF_35347
sgrna_28340_CTCF_35347	CGGCAGACAGGACAGAGTA	CTCF_35347
sgrna_28339_CTCF_35347	CCGGCAGACAGGACAGAGT	CTCF_35347
sgrna_28337_CTCF_35347	GCGTGCACAGCCTGGCTGC	CTCF_35347
sgrna_25208_CTCF_35347	ACGCGCTGGACATTTGAGG	CTCF_35347
sgrna_25227_CTCF_35347	GTTCCCAGCACCGCTGCCC	CTCF_35347
sgrna_25205_CTCF_35347	TGGTCGCTTGCTCATGCCA	CTCF_35347
sgrna_88593_CTCF_48609	CCGGCATCTGGCCTGCAGA	CTCF_48609
sgrna_88592_CTCF_48609	TCCGGCATCTGGCCTGCAG	CTCF_48609
sgrna_85795_CTCF_48609	GGGATAGTGCACCCTCTGC	CTCF_48609
sgrna_88590_CTCF_48609	TCCAAGCTACCGGAAGATC	CTCF_48609
sgrna_88594_CTCF_48609	CCCTCTTAACCACCGAAAG	CTCF_48609
sgrna_85796_CTCF_48609	ACTTTCGGTGGTTAAGAGG	CTCF_48609
sgrna_88595_CTCF_48609	CCTCTTAACCACCGAAAGT	CTCF_48609
sgrna_85797_CTCF_48609	CACTTTCGGTGGTTAAGAG	CTCF_48609
sgrna_88596_CTCF_48609	CTCTTAACCACCGAAAGTG	CTCF_48609
sgrna_88600_CTCF_48609	CCACCGAAAGTGGGGTTGG	CTCF_48609
sgrna_85800_CTCF_48609	CCCCCAACCCCACTTTCGG	CTCF_48609
sgrna_88588_CTCF_48609	GTCCCGAGGGCACACTAGA	CTCF_48609
sgrna_85787_CTCF_48609	CTAGTGTGCCCTCGGGACC	CTCF_48609
sgrna_88587_CTCF_48609	GGTCCCGAGGGCACACTAG	CTCF_48609
sgrna_88586_CTCF_48609	AAGTCCAGCCTGGTCCCGA	CTCF_48609
sgrna_88585_CTCF_48609	AAAGTCCAGCCTGGTCCCG	CTCF_48609
sgrna_88584_CTCF_48609	TTGTTTTCAAAGTCCAGCC	CTCF_48609
sgrna_85802_CTCF_48609	ACACAATGTATACAAAACA	CTCF_48609
sgrna_88582_CTCF_48609	AGCATATCACTAAGCACCC	CTCF_48609
sgrna_1245370_CTCF_242079	CTCAGCTGCGCAGCGCAGA	CTCF_242079
sgrna_1241877_CTCF_242079	CGTCTGCGCTGCGCAGCTG	CTCF_242079
sgrna_1245371_CTCF_242079	AGCTGCGCAGCGCAGACGG	CTCF_242079
sgrna_1241876_CTCF_242079	TGAGGCCCGTACAACCTGC	CTCF_242079
sgrna_1241874_CTCF_242079	AGGCCCGTACAACCTGCAG	CTCF_242079
sgrna_1241873_CTCF_242079	GGCCCGTACAACCTGCAGG	CTCF_242079
sgrna_1241870_CTCF_242079	AACCTGCAGGGGGCGCCCG	CTCF_242079
sgrna_1245366_CTCF_242079	TCGAGGCAGCGCGAGCCCC	CTCF_242079
sgrna_1245365_CTCF_242079	GTCGAGGCAGCGCGAGCCC	CTCF_242079
sgrna_1241869_CTCF_242079	GGCTCGCGCTGCCTCGACG	CTCF_242079
sgrna_1241868_CTCF_242079	TCGCGCTGCCTCGACGCGG	CTCF_242079
sgrna_1241867_CTCF_242079	GCCTCGACGCGGTGGCCCG	CTCF_242079
sgrna_1241866_CTCF_242079	CCTCGACGCGGTGGCCCGT	CTCF_242079
sgrna_1245364_CTCF_242079	CCCACGGGCCACCGCGTCG	CTCF_242079
sgrna_1245377_CTCF_242079	AACATCCCCCATAAAAAAA	CTCF_242079
sgrna_1245363_CTCF_242079	CTCCGGCCCGGACACCCAC	CTCF_242079
sgrna_1245362_CTCF_242079	TCTCCGGCCCGGACACCCA	CTCF_242079
sgrna_1241880_CTCF_242079	TTTGACCGTTTTTTTATGG	CTCF_242079
sgrna_1245380_CTCF_242079	AAAAAAACGGTCAAAGGGC	CTCF_242079
sgrna_1245381_CTCF_242079	AAAAAACGGTCAAAGGGCC	CTCF_242079
sgrna_1318010_CTCF_254820	GCTAGACCCAGGACAGTGG	CTCF_254820
sgrna_1314898_CTCF_254820	CTGTCCTGGGTCTAGCAGG	CTCF_254820
sgrna_1318009_CTCF_254820	CCTGCTAGACCCAGGACAG	CTCF_254820
sgrna_1318008_CTCF_254820	CCTCCCGCCTGCTAGACCC	CTCF_254820
sgrna_1318012_CTCF_254820	GGCGGGCGTCTGCGCCCTC	CTCF_254820
sgrna_1318013_CTCF_254820	GGGCGTCTGCGCCCTCTGG	CTCF_254820
sgrna_1318015_CTCF_254820	GCGTCTGCGCCCTCTGGCG	CTCF_254820
sgrna_1314903_CTCF_254820	GGGGCCTGGCCCCCGCCAG	CTCF_254820
sgrna_1318018_CTCF_254820	CGGGGGCCAGGCCCCATGA	CTCF_254820
sgrna_1318020_CTCF_254820	GGGGCCAGGCCCCATGACG	CTCF_254820
sgrna_1318022_CTCF_254820	AGGCCCCATGACGGGGCCA	CTCF_254820
sgrna_1314905_CTCF_254820	ACTCCCTGGCCCCGTCATG	CTCF_254820
sgrna_1314893_CTCF_254820	GCTGAGTCCTTCAGCAGCG	CTCF_254820
sgrna_1318001_CTCF_254820	TCGCTGCTGAAGGACTCAG	CTCF_254820
sgrna_1318000_CTCF_254820	GAGGCAGCCTCGCTGCTGA	CTCF_254820
sgrna_1314892_CTCF_254820	CAGCAGCGAGGCTGCCTCC	CTCF_254820
sgrna_1314890_CTCF_254820	GCAGCGAGGCTGCCTCCAG	CTCF_254820
sgrna_1317999_CTCF_254820	CAGCACCTTTGACCCCTGG	CTCF_254820
sgrna_1317998_CTCF_254820	CAGCAGCACCTTTGACCCC	CTCF_254820
sgrna_1318039_CTCF_254820	AAGCCAGGCTGCTTGCCGC	CTCF_254820
sgrna_1034164_CTCF_200299	CTATAGCCATCTTCGGGTG	CTCF_200299
sgrna_1037490_CTCF_200299	GCTGTGCCCGAGCCAGCCT	CTCF_200299
sgrna_1037488_CTCF_200299	GGCGGGCCGCACCCGAAGA	CTCF_200299
sgrna_1034167_CTCF_200299	AGGGCGCCCAGGCTGGCTC	CTCF_200299
sgrna_1037485_CTCF_200299	CAGCAGAGGGCGCAATAGG	CTCF_200299
sgrna_1037494_CTCF_200299	TGCCGGGCAGCCCCGACTC	CTCF_200299
sgrna_1037495_CTCF_200299	GCCGGGCAGCCCCGACTCG	CTCF_200299
sgrna_1037483_CTCF_200299	GTCCTTGTTGGCCAGCAGA	CTCF_200299
sgrna_1037482_CTCF_200299	TGTCCTTGTTGGCCAGCAG	CTCF_200299
sgrna_1034174_CTCF_200299	CTGTGGGAGCCCCGAGTCG	CTCF_200299
sgrna_1037496_CTCF_200299	CGACTCGGGGCTCCCACAG	CTCF_200299
sgrna_1037497_CTCF_200299	GACTCGGGGCTCCCACAGC	CTCF_200299
sgrna_1034176_CTCF_200299	CGCTGTGGGAGCCCCGAGT	CTCF_200299
sgrna_1037498_CTCF_200299	ACTCGGGGCTCCCACAGCG	CTCF_200299
sgrna_1034177_CTCF_200299	GGACCGAAGACCCCGCTGT	CTCF_200299
sgrna_1034178_CTCF_200299	GGGACCGAAGACCCCGCTG	CTCF_200299
sgrna_1037501_CTCF_200299	GTCCCGTGTTTCTGCGCCA	CTCF_200299
sgrna_1037480_CTCF_200299	TTTTGTGGGCACTGAAGAC	CTCF_200299
sgrna_1034159_CTCF_200299	TCAGTGCCCACAAAATGGG	CTCF_200299
sgrna_1034179_CTCF_200299	GACCCTGGCGCAGAAACAC	CTCF_200299
sgrna_1031250_CTCF_199139	GTTGCGGCAGGCTGCCCTC	CTCF_199139
sgrna_1028443_CTCF_199139	AGAGGGCAGCCTGCCGCAA	CTCF_199139
sgrna_1031249_CTCF_199139	TCGGGAGCACCGTTGCGGC	CTCF_199139
sgrna_1031251_CTCF_199139	GCGGCAGGCTGCCCTCTGG	CTCF_199139
sgrna_1028442_CTCF_199139	GTGCTCCCGATCCCCCTAG	CTCF_199139
sgrna_1028444_CTCF_199139	TCCTTTCACGGCCTCCAGA	CTCF_199139
sgrna_1028445_CTCF_199139	TTCCTTTCACGGCCTCCAG	CTCF_199139
sgrna_1031253_CTCF_199139	CTGGAGGCCGTGAAAGGAA	CTCF_199139
sgrna_1031254_CTCF_199139	TGGAGGCCGTGAAAGGAAA	CTCF_199139
sgrna_1031245_CTCF_199139	CTTCCTAGTGACCACTAGG	CTCF_199139
sgrna_1031244_CTCF_199139	GCTTCCTAGTGACCACTAG	CTCF_199139
sgrna_1031241_CTCF_199139	TTGATCTCCGAGTGAAGGT	CTCF_199139
sgrna_1031240_CTCF_199139	AACGTTGATCTCCGAGTGA	CTCF_199139
sgrna_1028439_CTCF_199139	CTCGGAGATCAACGTTCCC	CTCF_199139
sgrna_1031259_CTCF_199139	TGCACACACCAAACAGCAG	CTCF_199139
sgrna_1028438_CTCF_199139	GAACATTCTCAAAGCCCCG	CTCF_199139
sgrna_1028437_CTCF_199139	AGCCCCGCGGATGTTGCCC	CTCF_199139
sgrna_1028436_CTCF_199139	GCCCCGCGGATGTTGCCCA	CTCF_199139
sgrna_1031237_CTCF_199139	TCCCTGGGCAACATCCGCG	CTCF_199139
sgrna_1031236_CTCF_199139	TTCCCTGGGCAACATCCGC	CTCF_199139
sgrna_557802_CTCF_123500	CAAGAGCCGAGGGACTGGA	CTCF_123500
sgrna_557800_CTCF_123500	TGACTGGAGCAAGAGCCGA	CTCF_123500
sgrna_557799_CTCF_123500	GTGACTGGAGCAAGAGCCG	CTCF_123500
sgrna_557806_CTCF_123500	GGCGCCACCTGATCTGTGC	CTCF_123500
sgrna_557808_CTCF_123500	ACCTGATCTGTGCAGGGAC	CTCF_123500
sgrna_553783_CTCF_123500	TCCAGTCACAGTCAGGCCC	CTCF_123500
sgrna_553786_CTCF_123500	TGTCCCTGCACAGATCAGG	CTCF_123500
sgrna_557809_CTCF_123500	GATCTGTGCAGGGACAGGC	CTCF_123500
sgrna_557810_CTCF_123500	ATCTGTGCAGGGACAGGCA	CTCF_123500
sgrna_553781_CTCF_123500	TCACAGTCAGGCCCTGGCC	CTCF_123500
sgrna_557797_CTCF_123500	GGCACACGGCGCCCGGCCA	CTCF_123500
sgrna_553780_CTCF_123500	TGTGCCATGCGCCCTCCAG	CTCF_123500
sgrna_557794_CTCF_123500	CTGGAGGGCGCATGGCACA	CTCF_123500
sgrna_557813_CTCF_123500	GGCAGAGAAAGAGCCCAGC	CTCF_123500
sgrna_553788_CTCF_123500	GCGCTGGCAGCCTCCAGCT	CTCF_123500
sgrna_557816_CTCF_123500	GGAGGCTGCCAGCGCTCCA	CTCF_123500
sgrna_557817_CTCF_123500	CTGCCAGCGCTCCAGGGAG	CTCF_123500
sgrna_557789_CTCF_123500	GAGAGAGCGCCCGTTCCCT	CTCF_123500
sgrna_553790_CTCF_123500	ACTCCTCTCCCTGGAGCGC	CTCF_123500
sgrna_557824_CTCF_123500	GAGCGGACAGCGCCGGCCC	CTCF_123500
sgrna_1114439_CTCF_215904	TGCCTGCGCCTCCTTGTGG	CTCF_215904
sgrna_1111690_CTCF_215904	TCCCACCACAAGGAGGCGC	CTCF_215904
sgrna_1111689_CTCF_215904	AAGAACCCAGAGCGTCCGC	CTCF_215904
sgrna_1111691_CTCF_215904	CTCCCTTCCCACCACAAGG	CTCF_215904
sgrna_1111687_CTCF_215904	GAACCCAGAGCGTCCGCTG	CTCF_215904
sgrna_1111686_CTCF_215904	AACCCAGAGCGTCCGCTGG	CTCF_215904
sgrna_1111685_CTCF_215904	ACCCAGAGCGTCCGCTGGG	CTCF_215904
sgrna_1111692_CTCF_215904	ATGCTCCCTTCCCACCACA	CTCF_215904
sgrna_1114435_CTCF_215904	CAAAACCTGCGCCCCCCAG	CTCF_215904
sgrna_1114445_CTCF_215904	CATGACGCGGTGACTGGCC	CTCF_215904
sgrna_1114446_CTCF_215904	ATGACGCGGTGACTGGCCC	CTCF_215904
sgrna_1111683_CTCF_215904	CAGGTTTTGCGTCCGCAGC	CTCF_215904
sgrna_1111682_CTCF_215904	GTTTTGCGTCCGCAGCAGG	CTCF_215904
sgrna_1111693_CTCF_215904	AAGGAAACTGTCAGCGCCC	CTCF_215904
sgrna_1111694_CTCF_215904	CAAGGAAACTGTCAGCGCC	CTCF_215904
sgrna_1114434_CTCF_215904	CTAGGAGCGCCGCCTGCTG	CTCF_215904
sgrna_1111695_CTCF_215904	GGGGGCTGACATCACAGCA	CTCF_215904
sgrna_1114433_CTCF_215904	GGCGGACCCCAAGACGCCT	CTCF_215904
sgrna_1111676_CTCF_215904	TCCGCCTTCCTGGAGCCCC	CTCF_215904
sgrna_1111696_CTCF_215904	GTAACCACATCTGCGGCGG	CTCF_215904
sgrna_884041_CTCF_174966	CGGAACGAGGGCCTAGCAC	CTCF_174966
sgrna_884040_CTCF_174966	GAGGGCCTAGCACCGGTAG	CTCF_174966
sgrna_884039_CTCF_174966	AGGGCCTAGCACCGGTAGA	CTCF_174966
sgrna_884042_CTCF_174966	GACGGAACGGCCGGAACGA	CTCF_174966
sgrna_884037_CTCF_174966	CACCGGTAGAGGGCGCTGC	CTCF_174966
sgrna_887118_CTCF_174966	CGTTCCGGCCGTTCCGTCC	CTCF_174966
sgrna_884045_CTCF_174966	CGCAGGCGCCCGGACGGAA	CTCF_174966
sgrna_887119_CTCF_174966	TCCGTCCGGGCGCCTGCGC	CTCF_174966
sgrna_884035_CTCF_174966	CTGCGGGCCGGCCTTCCTT	CTCF_174966
sgrna_884046_CTCF_174966	CCCTGCGCAGGCGCCCGGA	CTCF_174966
sgrna_884034_CTCF_174966	GGCCGGCCTTCCTTCGGCT	CTCF_174966
sgrna_887113_CTCF_174966	TGCCTAGCCGAAGGAAGGC	CTCF_174966
sgrna_884048_CTCF_174966	GCGGCGGAACTCCCTGCGC	CTCF_174966
sgrna_887112_CTCF_174966	CTCTTGCCTAGCCGAAGGA	CTCF_174966
sgrna_887111_CTCF_174966	GGTTCTCTTGCCTAGCCGA	CTCF_174966
sgrna_884033_CTCF_174966	AGGCAAGAGAACCACCTGC	CTCF_174966
sgrna_884049_CTCF_174966	TGGGGGTCTCTCTCTGCGG	CTCF_174966
sgrna_887110_CTCF_174966	TCCCCTAACACCCTGCAGG	CTCF_174966
sgrna_884027_CTCF_174966	GAATTGCAGAGGCAGCCGC	CTCF_174966
sgrna_884058_CTCF_174966	GCCTGTCAGGCGCAAGGCT	CTCF_174966
sgrna_529125_CTCF_22198	CAGCGCGCCCCGTCCAACG	CTCF_22198
sgrna_532726_CTCF_22198	CTGCCGAGCATGACCGCCA	CTCF_22198
sgrna_529124_CTCF_22198	AGCGCGCCCCGTCCAACGC	CTCF_22198
sgrna_532727_CTCF_22198	TGCCGAGCATGACCGCCAG	CTCF_22198
sgrna_532724_CTCF_22198	TGCGCACCCGCGTTGGACG	CTCF_22198
sgrna_529127_CTCF_22198	GCGCTCGAGCGACCCCTGG	CTCF_22198
sgrna_529128_CTCF_22198	GTGGCGCTCGAGCGACCCC	CTCF_22198
sgrna_529122_CTCF_22198	AGCGCCCTCTGCCGGCCGA	CTCF_22198
sgrna_532729_CTCF_22198	AGCGCCACCGTCCAGGCCC	CTCF_22198
sgrna_532720_CTCF_22198	ACGCCCGTCGGCCGGCAGA	CTCF_22198
sgrna_532719_CTCF_22198	GACGCCCGTCGGCCGGCAG	CTCF_22198
sgrna_532718_CTCF_22198	GGCAAGGACGCCCGTCGGC	CTCF_22198
sgrna_532717_CTCF_22198	AAAAGGCAAGGACGCCCGT	CTCF_22198
sgrna_532732_CTCF_22198	CCTGGGCCCCGGCAGAACC	CTCF_22198
sgrna_529132_CTCF_22198	CGGGTTCTGCCGGGGCCCA	CTCF_22198
sgrna_532733_CTCF_22198	GGCCCCGGCAGAACCCGGC	CTCF_22198
sgrna_529134_CTCF_22198	GGCCAGCCGGGTTCTGCCG	CTCF_22198
sgrna_532715_CTCF_22198	AAACTGAGAGGCCGGGAAA	CTCF_22198
sgrna_529138_CTCF_22198	CTGGGCGCCTAAGGCCAGC	CTCF_22198
sgrna_532714_CTCF_22198	AATCCCAAACTGAGAGGCC	CTCF_22198
sgrna_1299852_CTCF_251377	TTCCTCTGTTCGCCAGACG	CTCF_251377
sgrna_1299853_CTCF_251377	TCCTCTGTTCGCCAGACGA	CTCF_251377
sgrna_1296141_CTCF_251377	GCCCTCGTCTGGCGAACAG	CTCF_251377
sgrna_1299854_CTCF_251377	ACGAGGGCGCTCATACCCA	CTCF_251377
sgrna_1299851_CTCF_251377	TGAAATGTGGGGCGCAAGA	CTCF_251377
sgrna_1299850_CTCF_251377	TAGAGGGAACTGAAATGTG	CTCF_251377
sgrna_1299849_CTCF_251377	CTAGAGGGAACTGAAATGT	CTCF_251377
sgrna_1299848_CTCF_251377	ACTAGAGGGAACTGAAATG	CTCF_251377
sgrna_1296145_CTCF_251377	CGAGAAATTCCAACTTTGG	CTCF_251377
sgrna_1296146_CTCF_251377	GGGCGAGAAATTCCAACTT	CTCF_251377
sgrna_1299846_CTCF_251377	CTCTTTGCTCGGCCACTAG	CTCF_251377
sgrna_1299858_CTCF_251377	AAAACAGATATTGTCGGGT	CTCF_251377
sgrna_1296137_CTCF_251377	CATTCCAGAGTTCAGGGCC	CTCF_251377
sgrna_1296150_CTCF_251377	GTATGTTTGGGTTACAAGG	CTCF_251377
sgrna_1299859_CTCF_251377	TTGTAACCCAAACATACGA	CTCF_251377
sgrna_1299860_CTCF_251377	TGTAACCCAAACATACGAT	CTCF_251377
sgrna_1296136_CTCF_251377	CAGAGCCCCCCAGATTCAG	CTCF_251377
sgrna_1299838_CTCF_251377	GGAAACCTCTGAATCTGGG	CTCF_251377
sgrna_1299837_CTCF_251377	AGGAAACCTCTGAATCTGG	CTCF_251377
sgrna_924579_CTCF_180387	TGCCGTGAGTGGCCGCCAG	CTCF_180387
sgrna_924578_CTCF_180387	CTGCCGTGAGTGGCCGCCA	CTCF_180387
sgrna_920061_CTCF_180387	GGCCACTCACGGCAGCACA	CTCF_180387
sgrna_920062_CTCF_180387	CACCCCTGGCGGCCACTCA	CTCF_180387
sgrna_920060_CTCF_180387	CTCACGGCAGCACATGGAG	CTCF_180387
sgrna_920059_CTCF_180387	CGGCAGCACATGGAGCGGC	CTCF_180387
sgrna_924580_CTCF_180387	GCCAGGGGTGCCCTCGCCC	CTCF_180387
sgrna_920064_CTCF_180387	TCCAGGGCGAGGGCACCCC	CTCF_180387
sgrna_920058_CTCF_180387	CACATGGAGCGGCCGGCAG	CTCF_180387
sgrna_920057_CTCF_180387	ACATGGAGCGGCCGGCAGA	CTCF_180387
sgrna_924583_CTCF_180387	CTCGCCCTGGATTGGTGGC	CTCF_180387
sgrna_920065_CTCF_180387	TGCCACCAATCCAGGGCGA	CTCF_180387
sgrna_924585_CTCF_180387	CGCCCTGGATTGGTGGCAG	CTCF_180387
sgrna_920055_CTCF_180387	GGCACCAAAGGCCCCTCCA	CTCF_180387
sgrna_920054_CTCF_180387	GCACCAAAGGCCCCTCCAA	CTCF_180387
sgrna_920053_CTCF_180387	AAAGGCCCCTCCAAGGGTG	CTCF_180387
sgrna_924573_CTCF_180387	CTGAGCCGCACCCTTGGAG	CTCF_180387
sgrna_920051_CTCF_180387	TCCAAGGGTGCGGCTCAGG	CTCF_180387
sgrna_924571_CTCF_180387	ACCTGAGCCGCACCCTTGG	CTCF_180387
sgrna_920070_CTCF_180387	CTATGGGGACACATGGTTG	CTCF_180387
sgrna_505361_CTCF_113336	GCGCATCTCAGCCACAAGA	CTCF_113336
sgrna_502892_CTCF_113336	AAGCACTGCTGCCATCTTG	CTCF_113336
sgrna_505360_CTCF_113336	ATAAAATAAGCGGGTGTAG	CTCF_113336
sgrna_505362_CTCF_113336	TGGCAGCAGTGCTTCGTGC	CTCF_113336
sgrna_505359_CTCF_113336	AGAACCTCATAAAATAAGC	CTCF_113336
sgrna_502890_CTCF_113336	TTCTAGCTCTCACCAACAG	CTCF_113336
sgrna_502889_CTCF_113336	TCTAGCTCTCACCAACAGA	CTCF_113336
sgrna_502888_CTCF_113336	GCTCTCACCAACAGAGGGC	CTCF_113336
sgrna_505364_CTCF_113336	AGAAGACGCTGAATGCAGA	CTCF_113336
sgrna_502887_CTCF_113336	CTCTCACCAACAGAGGGCA	CTCF_113336
sgrna_502886_CTCF_113336	CCAACAGAGGGCAGGGTTG	CTCF_113336
sgrna_505356_CTCF_113336	AGGGTTTGTCTGCAGGCAG	CTCF_113336
sgrna_505354_CTCF_113336	CAAGGGTTTGTCTGCAGGC	CTCF_113336
sgrna_505353_CTCF_113336	TGAACAAGGGTTTGTCTGC	CTCF_113336
sgrna_505365_CTCF_113336	TGATGCGCTAGCCTTCAGT	CTCF_113336
sgrna_505366_CTCF_113336	GATGCGCTAGCCTTCAGTA	CTCF_113336
sgrna_505351_CTCF_113336	TGGCTCAAAATTATGAACA	CTCF_113336
sgrna_502894_CTCF_113336	GTTAAATTTTCCCTACTGA	CTCF_113336
sgrna_505367_CTCF_113336	CAGTAGGGAAAATTTAACT	CTCF_113336
sgrna_502885_CTCF_113336	TTTGAGCCAAATGCTAGTG	CTCF_113336
sgrna_1413861_CTCF_28772	AAACTGCAAGGTATAGCAG	CTCF_28772
sgrna_1410815_CTCF_28772	GTGTCCAGGAGGAGCCAGA	CTCF_28772
sgrna_1410816_CTCF_28772	TTACCTTGCAGTGTCCAGG	CTCF_28772
sgrna_1413865_CTCF_28772	ACACTGCAAGGTAAAGCAG	CTCF_28772
sgrna_1410818_CTCF_28772	GCACACTAGAGCCAAGAGG	CTCF_28772
sgrna_1410811_CTCF_28772	CGAAAGAGAATTAGTAACA	CTCF_28772
sgrna_1410820_CTCF_28772	TCACACTGTGGGAGAAAAA	CTCF_28772
sgrna_1410821_CTCF_28772	GCTGGGACAATCACACTGT	CTCF_28772
sgrna_1410822_CTCF_28772	TGCTGGGACAATCACACTG	CTCF_28772
sgrna_1413869_CTCF_28772	AGTGTGATTGTCCCAGCAG	CTCF_28772
sgrna_1413870_CTCF_28772	GTGTGATTGTCCCAGCAGG	CTCF_28772
sgrna_1413871_CTCF_28772	CCAGCAGGGGGAAATCCAG	CTCF_28772
sgrna_1410826_CTCF_28772	GGATGCTGGGGAAAATCAC	CTCF_28772
sgrna_1413872_CTCF_28772	TTTCCCCAGCATCCAGCAG	CTCF_28772
sgrna_442810_CTCF_100602	GTAATGCCCCGCCACCTGG	CTCF_100602
sgrna_439804_CTCF_100602	GGCATTACCTGCCTGAACG	CTCF_100602
sgrna_439805_CTCF_100602	AGCTTTCCACCAGGTGGCG	CTCF_100602
sgrna_439807_CTCF_100602	GCAGCTTTCCACCAGGTGG	CTCF_100602
sgrna_442808_CTCF_100602	CGCGGGTCCGCGTTCAGGC	CTCF_100602
sgrna_442811_CTCF_100602	CCACCTGGTGGAAAGCTGC	CTCF_100602
sgrna_439808_CTCF_100602	CCGGCAGCTTTCCACCAGG	CTCF_100602
sgrna_439809_CTCF_100602	CTGCCGGCAGCTTTCCACC	CTCF_100602
sgrna_442813_CTCF_100602	GTGGAAAGCTGCCGGCAGA	CTCF_100602
sgrna_439810_CTCF_100602	AAGCGCCGGAACCCTCTGC	CTCF_100602
sgrna_439802_CTCF_100602	TCCTCATCTCTCCACCAGG	CTCF_100602
sgrna_442803_CTCF_100602	GCCACCTGGTGGAGAGATG	CTCF_100602
sgrna_439800_CTCF_100602	ATCTCTCCACCAGGTGGCA	CTCF_100602
sgrna_439811_CTCF_100602	CTGGGCTGATTGCAAGCGC	CTCF_100602
sgrna_442815_CTCF_100602	TGCAATCAGCCCAGCCGCG	CTCF_100602
sgrna_439812_CTCF_100602	TGTGGGCTGCCACGCGGCT	CTCF_100602
sgrna_439813_CTCF_100602	CTGTGGGCTGCCACGCGGC	CTCF_100602
sgrna_439798_CTCF_100602	TGCGTCTCAGCTCCTGCAC	CTCF_100602
sgrna_439814_CTCF_100602	AGGACTGTGGGCTGCCACG	CTCF_100602
sgrna_439797_CTCF_100602	TCAGCTCCTGCACCGGCCT	CTCF_100602
sgrna_228163_CTCF_56867	AAGGTACATGGCTGTGGCC	CTCF_56867
sgrna_228162_CTCF_56867	GCACTAAGGTACATGGCTG	CTCF_56867
sgrna_228164_CTCF_56867	GGCGACCGCTGCCCTCCTG	CTCF_56867
sgrna_224574_CTCF_56867	TGCCTTCTAGGCCACAGGA	CTCF_56867
sgrna_228159_CTCF_56867	GTCAGGGCTCACCAGCAGA	CTCF_56867
sgrna_224575_CTCF_56867	CTGCCTTCTAGGCCACAGG	CTCF_56867
sgrna_228158_CTCF_56867	TGTCAGGGCTCACCAGCAG	CTCF_56867
sgrna_228167_CTCF_56867	CTGTGGCCTAGAAGGCAGC	CTCF_56867
sgrna_228168_CTCF_56867	AAGGCAGCGGGCACCGAAC	CTCF_56867
sgrna_224570_CTCF_56867	CAAACTCCAGAGATGCCCA	CTCF_56867
sgrna_224569_CTCF_56867	AAACTCCAGAGATGCCCAA	CTCF_56867
sgrna_228152_CTCF_56867	TGGCCTGATGGGCCAGTTG	CTCF_56867
sgrna_228173_CTCF_56867	CCCAGACTGTGAGGAGCAG	CTCF_56867
sgrna_228174_CTCF_56867	CCAGACTGTGAGGAGCAGA	CTCF_56867
sgrna_224580_CTCF_56867	CTCTGCTCCTCACAGTCTG	CTCF_56867
sgrna_224563_CTCF_56867	ATCAGGCCAGAGCTCCTCC	CTCF_56867
sgrna_224562_CTCF_56867	TCAGGCCAGAGCTCCTCCG	CTCF_56867
sgrna_228175_CTCF_56867	GACAAAGTCCTGCATTAGC	CTCF_56867
sgrna_228148_CTCF_56867	GCGTTTCTCCAGTCCCCGG	CTCF_56867
sgrna_228147_CTCF_56867	GGAGCGTTTCTCCAGTCCC	CTCF_56867
sgrna_1384600_CTCF_266540	TCGGAGTCCAGCAGGGCCG	CTCF_266540
sgrna_1384601_CTCF_266540	GTCCAGCAGGGCCGAGGCA	CTCF_266540
sgrna_1384599_CTCF_266540	GCGGCTTCGGAGTCCAGCA	CTCF_266540
sgrna_1384598_CTCF_266540	GGCGGCTTCGGAGTCCAGC	CTCF_266540
sgrna_1380779_CTCF_266540	TGGCGCCCGCGCCATGCCT	CTCF_266540
sgrna_1380777_CTCF_266540	CGAAGCCGCCACTTCCCTG	CTCF_266540
sgrna_1380776_CTCF_266540	GAAGCCGCCACTTCCCTGC	CTCF_266540
sgrna_1380780_CTCF_266540	GCCGGCTCAGCCCACCAGG	CTCF_266540
sgrna_1384593_CTCF_266540	AACACCAGGAGGCGCCCGC	CTCF_266540
sgrna_1384608_CTCF_266540	GGGCTGAGCCGGCAAGTAC	CTCF_266540
sgrna_1384610_CTCF_266540	GCTGAGCCGGCAAGTACAG	CTCF_266540
sgrna_1384591_CTCF_266540	GCCCAAGGGAACAAACACC	CTCF_266540
sgrna_1380782_CTCF_266540	TGACCACCCCTGTACTTGC	CTCF_266540
sgrna_1384590_CTCF_266540	CTGTCCAGGCCGAGCCCAA	CTCF_266540
sgrna_1384589_CTCF_266540	GCTGTCCAGGCCGAGCCCA	CTCF_266540
sgrna_1384615_CTCF_266540	GGTCAGGGAGCCTTAGCCA	CTCF_266540
sgrna_1380783_CTCF_266540	CTGTGTAAGTCCCTGGCTA	CTCF_266540
sgrna_1384616_CTCF_266540	GCCAGGGACTTACACAGCG	CTCF_266540
sgrna_1384587_CTCF_266540	TAGGCTCCGGGAACCAGCA	CTCF_266540
sgrna_1384586_CTCF_266540	CTAGGCTCCGGGAACCAGC	CTCF_266540
sgrna_1310429_CTCF_254687	AGGGGGCGCCATTCGCACA	CTCF_254687
sgrna_1310428_CTCF_254687	CGCCATTCGCACATGGCAA	CTCF_254687
sgrna_1314601_CTCF_254687	ATGGCGCCCCCTCGTGTTG	CTCF_254687
sgrna_1310427_CTCF_254687	TTCGCACATGGCAACGGTG	CTCF_254687
sgrna_1310430_CTCF_254687	CACCATCCACAACACGAGG	CTCF_254687
sgrna_1310431_CTCF_254687	ACACCATCCACAACACGAG	CTCF_254687
sgrna_1310432_CTCF_254687	TACACCATCCACAACACGA	CTCF_254687
sgrna_1310433_CTCF_254687	CTACACCATCCACAACACG	CTCF_254687
sgrna_1310425_CTCF_254687	GGCTCCCCCTACAGACGTG	CTCF_254687
sgrna_1314599_CTCF_254687	TGCACCGCACGTCTGTAGG	CTCF_254687
sgrna_1314598_CTCF_254687	GTGCACCGCACGTCTGTAG	CTCF_254687
sgrna_1314596_CTCF_254687	AGGTGCACCGCACGTCTGT	CTCF_254687
sgrna_1314595_CTCF_254687	CTGTCAGCAGGGCAGTAGC	CTCF_254687
sgrna_1314593_CTCF_254687	TCAGTAGACGTCTGTCAGC	CTCF_254687
sgrna_1310437_CTCF_254687	ACAAAAACTGACCACGCAC	CTCF_254687
sgrna_1310439_CTCF_254687	CATCGTGTTCAAGTACACA	CTCF_254687
sgrna_71513_CTCF_13019	TTCGGCAGTGTCCATTAGA	CTCF_13019
sgrna_71512_CTCF_13019	GTTCGGCAGTGTCCATTAG	CTCF_13019
sgrna_68371_CTCF_13019	ACTGCCGAACAGGACGCCA	CTCF_13019
sgrna_71514_CTCF_13019	CGCCAGCGCGCCTCAGAAG	CTCF_13019
sgrna_71515_CTCF_13019	GCCAGCGCGCCTCAGAAGA	CTCF_13019
sgrna_68370_CTCF_13019	GGACGCCACGGCGCTGCTG	CTCF_13019
sgrna_71510_CTCF_13019	TCGCGCCTCAGCAGCGCCG	CTCF_13019
sgrna_68375_CTCF_13019	CGTCACGGTCCCTCTTCTG	CTCF_13019
sgrna_71516_CTCF_13019	ACCGTGACGCTAGCCCTCG	CTCF_13019
sgrna_68376_CTCF_13019	CCCGCGAGGGCTAGCGTCA	CTCF_13019
sgrna_68366_CTCF_13019	GATGGCTGCGAGGCCGCTA	CTCF_13019
sgrna_68365_CTCF_13019	ATGGCTGCGAGGCCGCTAG	CTCF_13019
sgrna_68377_CTCF_13019	TTCCGGGCTGCACCCGCGA	CTCF_13019
sgrna_68378_CTCF_13019	ATTCCGGGCTGCACCCGCG	CTCF_13019
sgrna_71509_CTCF_13019	CGCCTGCAAGCGCCCCTAG	CTCF_13019
sgrna_71519_CTCF_13019	GCAGCCCGGAATTGCAAGA	CTCF_13019
sgrna_71520_CTCF_13019	CGGAATTGCAAGAAGGCTG	CTCF_13019
sgrna_68361_CTCF_13019	TGCAGGCGGCACAGACTGG	CTCF_13019
sgrna_71521_CTCF_13019	ATTGCAAGAAGGCTGCGGA	CTCF_13019
sgrna_68359_CTCF_13019	CGAGTGACGCGGCCGCCAG	CTCF_13019
sgrna_822207_CTCF_290457	TCTTATTAAACCACCAGCG	CTCF_290457
sgrna_824594_CTCF_290457	GTTTAATAAGACATAGCAC	CTCF_290457
sgrna_822206_CTCF_290457	AGTACTACAGATAGACACC	CTCF_290457
sgrna_822204_CTCF_290457	CTACAGATAGACACCAGGT	CTCF_290457
sgrna_822203_CTCF_290457	TACAGATAGACACCAGGTG	CTCF_290457
sgrna_822209_CTCF_290457	ATTATCACAGATAGACACT	CTCF_290457
sgrna_822201_CTCF_290457	AAGCCAGTAAAGTTCAACT	CTCF_290457
sgrna_824596_CTCF_290457	TTCTCAGCAGCCCCCAACC	CTCF_290457
sgrna_822200_CTCF_290457	AACATACAAAAGCCCAGAC	CTCF_290457
sgrna_822199_CTCF_290457	TACAAAAGCCCAGACAGGA	CTCF_290457
sgrna_824588_CTCF_290457	CTAAGGATCCTTCCTGTCT	CTCF_290457
sgrna_822215_CTCF_290457	CTAAGTACTGATAAGAATG	CTCF_290457
sgrna_822216_CTCF_290457	GCTAAGTACTGATAAGAAT	CTCF_290457
sgrna_822217_CTCF_290457	AGCTAAGTACTGATAAGAA	CTCF_290457
sgrna_824597_CTCF_290457	AAGACAGACACTAGTCCCA	CTCF_290457
sgrna_824598_CTCF_290457	AGACAGACACTAGTCCCAT	CTCF_290457
sgrna_1177744_CTCF_228369	AGTTCCAGGCTGTTCCAGC	CTCF_228369
sgrna_1177746_CTCF_228369	TTCCAGGCTGTTCCAGCAG	CTCF_228369
sgrna_1177747_CTCF_228369	TCCAGGCTGTTCCAGCAGG	CTCF_228369
sgrna_1174776_CTCF_228369	CTGACCGCCAGTGACACCT	CTCF_228369
sgrna_1174775_CTCF_228369	TGACCGCCAGTGACACCTA	CTCF_228369
sgrna_1177742_CTCF_228369	CGGCCCTAGGTGTCACTGG	CTCF_228369
sgrna_1174774_CTCF_228369	GACACCTAGGGCCGACACC	CTCF_228369
sgrna_1177749_CTCF_228369	ACGCACAGTGAAAGCCCAC	CTCF_228369
sgrna_1174779_CTCF_228369	TGTGGGCTTTCACTGTGCG	CTCF_228369
sgrna_1174773_CTCF_228369	GCCGACACCTGGCCAGCGC	CTCF_228369
sgrna_1174772_CTCF_228369	CCGACACCTGGCCAGCGCA	CTCF_228369
sgrna_1177750_CTCF_228369	GAAAGCCCACAGGTACAGC	CTCF_228369
sgrna_1177739_CTCF_228369	CCCTGCGCTGGCCAGGTGT	CTCF_228369
sgrna_1174780_CTCF_228369	TCTGGCCGGCTGTACCTGT	CTCF_228369
sgrna_1174781_CTCF_228369	TTCTGGCCGGCTGTACCTG	CTCF_228369
sgrna_1177737_CTCF_228369	CTCTCACACCTCCCTGCGC	CTCF_228369
sgrna_1174770_CTCF_228369	GATTGTCAAGTTCATTCCA	CTCF_228369
sgrna_1177753_CTCF_228369	AATCTACCAGGTTTGTGAG	CTCF_228369
sgrna_1177755_CTCF_228369	CAGGTTTGTGAGTGGACCA	CTCF_228369
sgrna_1174769_CTCF_228369	TCCATGGCATTCATTCCAG	CTCF_228369
sgrna_465297_CTCF_20715	CTTCAGCTCCAGGAGGGAG	CTCF_20715
sgrna_465298_CTCF_20715	TGTCCCTTCAGCTCCAGGA	CTCF_20715
sgrna_467996_CTCF_20715	GCTGCCTGTAACCAGGTGG	CTCF_20715
sgrna_467995_CTCF_20715	TGCTGCCTGTAACCAGGTG	CTCF_20715
sgrna_467994_CTCF_20715	ATGCTGCCTGTAACCAGGT	CTCF_20715
sgrna_467993_CTCF_20715	CATGCTGCCTGTAACCAGG	CTCF_20715
sgrna_465291_CTCF_20715	AGCATGGCAGCGAGAGGCC	CTCF_20715
sgrna_465290_CTCF_20715	GCATGGCAGCGAGAGGCCA	CTCF_20715
sgrna_468001_CTCF_20715	CGCACGCTCTTTTTTGCAG	CTCF_20715
sgrna_465305_CTCF_20715	TCTGCAAAAAAGAGCGTGC	CTCF_20715
sgrna_468002_CTCF_20715	GCACGCTCTTTTTTGCAGA	CTCF_20715
sgrna_465306_CTCF_20715	CTCTGCAAAAAAGAGCGTG	CTCF_20715
sgrna_468003_CTCF_20715	CGCTCTTTTTTGCAGAGGG	CTCF_20715
sgrna_465288_CTCF_20715	CCAGGGCTGAACGCGGCGC	CTCF_20715
sgrna_467991_CTCF_20715	CCTGCGCCGCGTTCAGCCC	CTCF_20715
sgrna_465286_CTCF_20715	GCGCAGGATCCTCTCCTGG	CTCF_20715
sgrna_468008_CTCF_20715	GGTTTATGAGTCTGGACTC	CTCF_20715
sgrna_467990_CTCF_20715	GGGACAAGGCCACCAGGAG	CTCF_20715
sgrna_465284_CTCF_20715	TCCTGGTGGCCTTGTCCCT	CTCF_20715
sgrna_468009_CTCF_20715	TCCGGAGAACTCAAACCCT	CTCF_20715
sgrna_3627_CTCF_1492	TGAGCACAGCACCCCAACC	CTCF_1492
sgrna_3626_CTCF_1492	ACAGCACCCCAACCAGGAG	CTCF_1492
sgrna_8254_CTCF_1492	GCTTTCAGGTGTCCACTAG	CTCF_1492
sgrna_8255_CTCF_1492	CTTTCAGGTGTCCACTAGG	CTCF_1492
sgrna_8245_CTCF_1492	TAGTGACCTCTCCTGGTTG	CTCF_1492
sgrna_3628_CTCF_1492	CGCTCACGCGGCCCCCTAG	CTCF_1492
sgrna_3629_CTCF_1492	GAGGGAGCCAGCGCTCACG	CTCF_1492
sgrna_3623_CTCF_1492	ACTGAGTGGAACCATGCCT	CTCF_1492
sgrna_8241_CTCF_1492	CAGGCATGGTTCCACTCAG	CTCF_1492
sgrna_8240_CTCF_1492	GAGTTGAGCCGCCCAGGCA	CTCF_1492
sgrna_3632_CTCF_1492	CCAAAAAATATCTTTTAGA	CTCF_1492
sgrna_8239_CTCF_1492	GACCAGAGTTGAGCCGCCC	CTCF_1492
sgrna_3620_CTCF_1492	CGCCCACCAGCTCCACTGC	CTCF_1492
sgrna_3616_CTCF_1492	CCACTGCTGGGTCCTGGGA	CTCF_1492
sgrna_8228_CTCF_1492	CCGTCCCAGGACCCAGCAG	CTCF_1492
sgrna_779283_CTCF_165386	GTCCCTCCACCGAACGCGC	CTCF_165386
sgrna_783915_CTCF_165386	CGCCCAGCGCGTTCGGTGG	CTCF_165386
sgrna_779281_CTCF_165386	CACCGAACGCGCTGGGCGC	CTCF_165386
sgrna_783914_CTCF_165386	CTGCGCCCAGCGCGTTCGG	CTCF_165386
sgrna_783919_CTCF_165386	AGGGACCCTGGCACCCAGC	CTCF_165386
sgrna_783920_CTCF_165386	GACCCTGGCACCCAGCGGG	CTCF_165386
sgrna_779284_CTCF_165386	CTCCGCCCGCTGGGTGCCA	CTCF_165386
sgrna_779279_CTCF_165386	AGGGCCGCGAGCGTCCAGC	CTCF_165386
sgrna_779278_CTCF_165386	GGGCCGCGAGCGTCCAGCA	CTCF_165386
sgrna_779277_CTCF_165386	GGCCGCGAGCGTCCAGCAG	CTCF_165386
sgrna_779276_CTCF_165386	GCCGCGAGCGTCCAGCAGG	CTCF_165386
sgrna_779287_CTCF_165386	AAATGCCGGCTCCGCCCGC	CTCF_165386
sgrna_783922_CTCF_165386	GCGGAGCCGGCATTTCTGC	CTCF_165386
sgrna_783923_CTCF_165386	AGCCGGCATTTCTGCAGGA	CTCF_165386
sgrna_779274_CTCF_165386	GAGCGCGCGCTTCCCGGAG	CTCF_165386
sgrna_779273_CTCF_165386	CGCGCGCTTCCCGGAGCGG	CTCF_165386
sgrna_779272_CTCF_165386	GCGCGCTTCCCGGAGCGGC	CTCF_165386
sgrna_779271_CTCF_165386	CGCGCTTCCCGGAGCGGCG	CTCF_165386
sgrna_783927_CTCF_165386	GGTGGACGCCGGAAAACCC	CTCF_165386
sgrna_779265_CTCF_165386	CAGCCGCAAACCCCTCGCC	CTCF_165386
sgrna_640250_CTCF_141042	CAATGCAGACCAAAGACCA	CTCF_141042
sgrna_640251_CTCF_141042	GCAATGCAGACCAAAGACC	CTCF_141042
sgrna_643721_CTCF_141042	TTTGGTCTGCATTGCCCCC	CTCF_141042
sgrna_643719_CTCF_141042	GGTTTGTACAAGAAAACCC	CTCF_141042
sgrna_643722_CTCF_141042	GGTCTGCATTGCCCCCTGG	CTCF_141042
sgrna_640252_CTCF_141042	AATCAGTCTCACCACCAGG	CTCF_141042
sgrna_640249_CTCF_141042	ACCTCTTATGCCTAACAGC	CTCF_141042
sgrna_640253_CTCF_141042	AAATCAGTCTCACCACCAG	CTCF_141042
sgrna_640248_CTCF_141042	CCTCTTATGCCTAACAGCA	CTCF_141042
sgrna_640254_CTCF_141042	AAAATCAGTCTCACCACCA	CTCF_141042
sgrna_640247_CTCF_141042	CTCTTATGCCTAACAGCAG	CTCF_141042
sgrna_640246_CTCF_141042	TCTTATGCCTAACAGCAGG	CTCF_141042
sgrna_643723_CTCF_141042	AGACTGATTTTTGACAGCG	CTCF_141042
sgrna_643724_CTCF_141042	GACTGATTTTTGACAGCGA	CTCF_141042
sgrna_643725_CTCF_141042	TGATTTTTGACAGCGAGGG	CTCF_141042
sgrna_643726_CTCF_141042	GATTTTTGACAGCGAGGGA	CTCF_141042
sgrna_643728_CTCF_141042	GCGAGGGAGGGCTACTCCT	CTCF_141042
sgrna_643716_CTCF_141042	TGGTGCAAATGGCATTTGG	CTCF_141042
sgrna_640245_CTCF_141042	ATGCCATTTGCACCACCAA	CTCF_141042
sgrna_640256_CTCF_141042	TGACTCTGTGGCTCGGCCC	CTCF_141042
sgrna_188432_CTCF_283973	TTGGTGGCAGCACTGATCC	CTCF_283973
sgrna_188433_CTCF_283973	TGGTGGCAGCACTGATCCA	CTCF_283973
sgrna_188434_CTCF_283973	TGGCAGCACTGATCCAGGG	CTCF_283973
sgrna_184110_CTCF_283973	ACACCTCTTCGGGTCCCCA	CTCF_283973
sgrna_188435_CTCF_283973	CAGCACTGATCCAGGGTGG	CTCF_283973
sgrna_184109_CTCF_283973	AGGCCCCTGAGTTGACACT	CTCF_283973
sgrna_184108_CTCF_283973	GGCCCCTGAGTTGACACTA	CTCF_283973
sgrna_184106_CTCF_283973	CCCCTGAGTTGACACTAGG	CTCF_283973
sgrna_188424_CTCF_283973	CCCCCTAGTGTCAACTCAG	CTCF_283973
sgrna_188422_CTCF_283973	CTCCCCCTAGTGTCAACTC	CTCF_283973
sgrna_188442_CTCF_283973	CATGGACAGCAGAGAACCC	CTCF_283973
sgrna_188443_CTCF_283973	ATGGACAGCAGAGAACCCT	CTCF_283973
sgrna_184114_CTCF_283973	CAGGGTTCTCTGCTGTCCA	CTCF_283973
sgrna_188418_CTCF_283973	GTAGCTTTGGCCCAGGAGA	CTCF_283973
sgrna_188417_CTCF_283973	GGTAGCTTTGGCCCAGGAG	CTCF_283973
sgrna_188416_CTCF_283973	CTCCAGGTAGCTTTGGCCC	CTCF_283973
sgrna_184117_CTCF_283973	TGAGTGACACCATAGGCAG	CTCF_283973
sgrna_184118_CTCF_283973	ATGAGTGACACCATAGGCA	CTCF_283973
sgrna_184119_CTCF_283973	TATGAGTGACACCATAGGC	CTCF_283973
sgrna_184120_CTCF_283973	CGATTATGAGTGACACCAT	CTCF_283973
sgrna_607356_CTCF_133196	TATGAGGACCATGATATGA	CTCF_133196
sgrna_604109_CTCF_133196	AGAGGGCGCCATCATATCA	CTCF_133196
sgrna_604110_CTCF_133196	GTGTTTGCACAACCCTAGA	CTCF_133196
sgrna_604106_CTCF_133196	ATGGCAGTCACGTGCCTTG	CTCF_133196
sgrna_604105_CTCF_133196	CAGTCACGTGCCTTGAGGA	CTCF_133196
sgrna_604104_CTCF_133196	AGTCACGTGCCTTGAGGAA	CTCF_133196
sgrna_604103_CTCF_133196	GTCACGTGCCTTGAGGAAG	CTCF_133196
sgrna_607353_CTCF_133196	AAAAAGCGCCCCTTCCTCA	CTCF_133196
sgrna_604113_CTCF_133196	TTGAAAGCCAGGAGGCTGT	CTCF_133196
sgrna_604115_CTCF_133196	CAGGCTCTTGAAAGCCAGG	CTCF_133196
sgrna_607360_CTCF_133196	CTGGCTTTCAAGAGCCTGA	CTCF_133196
sgrna_604116_CTCF_133196	CATCAGGCTCTTGAAAGCC	CTCF_133196
sgrna_604102_CTCF_133196	ATCTGCACAAAGAAACCAC	CTCF_133196
sgrna_604101_CTCF_133196	TCTGCACAAAGAAACCACA	CTCF_133196
sgrna_604099_CTCF_133196	AAACCACAGGGACCAGCGG	CTCF_133196
sgrna_604121_CTCF_133196	ACAAGGAGTGGAAGACATG	CTCF_133196
sgrna_607350_CTCF_133196	AGCCAAATAGCACCGCCGC	CTCF_133196
sgrna_604122_CTCF_133196	TGTGAGCAGGCACAAGGAG	CTCF_133196
sgrna_604123_CTCF_133196	GAAGATGTGAGCAGGCACA	CTCF_133196
sgrna_604095_CTCF_133196	ATTTGGCTGATATCCAGGT	CTCF_133196
sgrna_1091893_CTCF_209882	GCAGCATAGCTCCGCCTGG	CTCF_209882
sgrna_1088936_CTCF_209882	CTGCCTGAAAAATGCCCCC	CTCF_209882
sgrna_1088935_CTCF_209882	CCTGAAAAATGCCCCCTGG	CTCF_209882
sgrna_1088937_CTCF_209882	CAAACCTGTGACCACCAGG	CTCF_209882
sgrna_1091890_CTCF_209882	AAAGACATTTGCCACCAGG	CTCF_209882
sgrna_1091889_CTCF_209882	CAAAGACATTTGCCACCAG	CTCF_209882
sgrna_1091887_CTCF_209882	GACAAAGACATTTGCCACC	CTCF_209882
sgrna_1088932_CTCF_209882	GGTCACAGGAACATCCGCA	CTCF_209882
sgrna_1088931_CTCF_209882	CACAGGAACATCCGCAAGG	CTCF_209882
sgrna_1088928_CTCF_209882	ATCCGCAAGGTGGTCAGGG	CTCF_209882
sgrna_1088927_CTCF_209882	TCCGCAAGGTGGTCAGGGT	CTCF_209882
sgrna_1091896_CTCF_209882	CCCATGTAATTTTACACCT	CTCF_209882
sgrna_1088941_CTCF_209882	CCTAGGTGTAAAATTACAT	CTCF_209882
sgrna_1091882_CTCF_209882	GTAGTGTGTCCGGGATCCC	CTCF_209882
sgrna_1091898_CTCF_209882	AAAAAGCAAAATGATATAT	CTCF_209882
sgrna_1091876_CTCF_209882	ATCAGTAATTAGAGAGAGT	CTCF_209882
sgrna_130785_CTCF_274266	CGGCCTTCGCGAAACTCCG	CTCF_274266
sgrna_126988_CTCF_274266	TCTCCACGGAGTTTCGCGA	CTCF_274266
sgrna_130786_CTCF_274266	GCGAAACTCCGTGGAGAAA	CTCF_274266
sgrna_130787_CTCF_274266	GTGGAGAAATGGCGCCCCC	CTCF_274266
sgrna_126989_CTCF_274266	AGGGGGCGCCATTTCTCCA	CTCF_274266
sgrna_130784_CTCF_274266	AGAGCAGCTTCTTGCGGCG	CTCF_274266
sgrna_130788_CTCF_274266	GAGAAATGGCGCCCCCTGG	CTCF_274266
sgrna_130783_CTCF_274266	CTGGGAGAGCAGCTTCTTG	CTCF_274266
sgrna_126987_CTCF_274266	AAGAAGCTGCTCTCCCAGC	CTCF_274266
sgrna_126986_CTCF_274266	AAGCTGCTCTCCCAGCAGG	CTCF_274266
sgrna_126985_CTCF_274266	GCTCTCCCAGCAGGAGGCG	CTCF_274266
sgrna_126990_CTCF_274266	TCTCTCTGGAGCCACCAGG	CTCF_274266
sgrna_126991_CTCF_274266	CTCTCTCTGGAGCCACCAG	CTCF_274266
sgrna_130791_CTCF_274266	AGCGTTCCATTCTCCGGGC	CTCF_274266
sgrna_130780_CTCF_274266	ACATACCCAACCCTGCAAC	CTCF_274266
sgrna_126977_CTCF_274266	GATTTGGAAGTGCTCAAGC	CTCF_274266
sgrna_126976_CTCF_274266	TTGGAAGTGCTCAAGCAGG	CTCF_274266
sgrna_126975_CTCF_274266	GAAGTGCTCAAGCAGGTGG	CTCF_274266
sgrna_126974_CTCF_274266	AAGTGCTCAAGCAGGTGGT	CTCF_274266
sgrna_130796_CTCF_274266	TTGGACCCCATCACTAACA	CTCF_274266
sgrna_788632_CTCF_285736	CGGCGTTTGGCACTCCTAG	CTCF_285736
sgrna_788633_CTCF_285736	CGTTTGGCACTCCTAGCGG	CTCF_285736
sgrna_788634_CTCF_285736	GGCACTCCTAGCGGAGGAA	CTCF_285736
sgrna_785687_CTCF_285736	CTGCTCTCCGCGCGCCCCC	CTCF_285736
sgrna_788626_CTCF_285736	GCGGACTAGTGCCACCAGG	CTCF_285736
sgrna_788625_CTCF_285736	TGCGGACTAGTGCCACCAG	CTCF_285736
sgrna_788624_CTCF_285736	GTGCGGACTAGTGCCACCA	CTCF_285736
sgrna_788623_CTCF_285736	GGTGCGGACTAGTGCCACC	CTCF_285736
sgrna_785689_CTCF_285736	AGTATCCTGGAAACTGCAG	CTCF_285736
sgrna_788620_CTCF_285736	AATCAATGCGCTTGGGATG	CTCF_285736
sgrna_788618_CTCF_285736	GGAATCAATGCGCTTGGGA	CTCF_285736
sgrna_788617_CTCF_285736	ATTGGGAATCAATGCGCTT	CTCF_285736
sgrna_788636_CTCF_285736	ATCGCATTCCATAATGCCT	CTCF_285736
sgrna_785693_CTCF_285736	CTGGCAGAACTGAAATCCG	CTCF_285736
sgrna_785694_CTCF_285736	ATGGGATCTCATTCGCTAC	CTCF_285736
sgrna_788637_CTCF_285736	CACATTCTCGCCACTACTG	CTCF_285736
sgrna_788639_CTCF_285736	CATTCTCGCCACTACTGTG	CTCF_285736
sgrna_785698_CTCF_285736	GTCTCATACCCCACAGTAG	CTCF_285736
sgrna_788640_CTCF_285736	TACTGTGGGGTATGAGACT	CTCF_285736
sgrna_131664_CTCF_274590	AATAAAGCTGAACCAAGCT	CTCF_274590
sgrna_131666_CTCF_274590	AACCAAGCTGGGTCACAGG	CTCF_274590
sgrna_131668_CTCF_274590	GAGGGAGCCATCACGAAAA	CTCF_274590
sgrna_131669_CTCF_274590	AGGGAGCCATCACGAAAAT	CTCF_274590
sgrna_127723_CTCF_274590	GTGGCTCTAGCGCCGCCTG	CTCF_274590
sgrna_127726_CTCF_274590	TTGAGTCCCATTTTCGTGA	CTCF_274590
sgrna_131662_CTCF_274590	TACACACACGACCCACAGG	CTCF_274590
sgrna_131661_CTCF_274590	AAATACACACACGACCCAC	CTCF_274590
sgrna_131671_CTCF_274590	AAAGACCTCTCTGAGCAGG	CTCF_274590
sgrna_131673_CTCF_274590	CGATAAGGCTTAAACGAAG	CTCF_274590
sgrna_131674_CTCF_274590	GATAAGGCTTAAACGAAGT	CTCF_274590
sgrna_131675_CTCF_274590	ATAAGGCTTAAACGAAGTG	CTCF_274590
sgrna_131660_CTCF_274590	AAAGAGCACGGCTGAAGAC	CTCF_274590
sgrna_131676_CTCF_274590	AGGCTTAAACGAAGTGGGG	CTCF_274590
sgrna_131677_CTCF_274590	GGCTTAAACGAAGTGGGGT	CTCF_274590
sgrna_131659_CTCF_274590	GCTCCATATCAAAAGAGCA	CTCF_274590
sgrna_131678_CTCF_274590	TGGGAGCCACGCAGACCTG	CTCF_274590
sgrna_131679_CTCF_274590	GGGAGCCACGCAGACCTGT	CTCF_274590
sgrna_127728_CTCF_274590	TGTTCCCCACAGGTCTGCG	CTCF_274590
sgrna_131658_CTCF_274590	TGCTCTGTGGAAGCGAAGC	CTCF_274590
sgrna_486534_CTCF_108614	CCCTGCGCGCCTCCCCGCG	CTCF_108614
sgrna_482733_CTCF_108614	GAAAACAAGCCTCGCGGGG	CTCF_108614
sgrna_482734_CTCF_108614	CTAGAAAACAAGCCTCGCG	CTCF_108614
sgrna_482735_CTCF_108614	GCTAGAAAACAAGCCTCGC	CTCF_108614
sgrna_482736_CTCF_108614	CGCTAGAAAACAAGCCTCG	CTCF_108614
sgrna_482730_CTCF_108614	CAGGGCGACTGCAAGCTGT	CTCF_108614
sgrna_482728_CTCF_108614	GGGCGACTGCAAGCTGTAG	CTCF_108614
sgrna_482727_CTCF_108614	GGCGACTGCAAGCTGTAGG	CTCF_108614
sgrna_486536_CTCF_108614	TGTTTTCTAGCGCCTCTGG	CTCF_108614
sgrna_482725_CTCF_108614	GGGGCGCTGGCGCCCTCAC	CTCF_108614
sgrna_486538_CTCF_108614	CTGGTGGGCCGCCTCCCGC	CTCF_108614
sgrna_482724_CTCF_108614	GCTGGCGCCCTCACAGGCC	CTCF_108614
sgrna_482723_CTCF_108614	CTGGCGCCCTCACAGGCCA	CTCF_108614
sgrna_482722_CTCF_108614	TGGCGCCCTCACAGGCCAG	CTCF_108614
sgrna_482721_CTCF_108614	GCCCTCACAGGCCAGGGGC	CTCF_108614
sgrna_482738_CTCF_108614	ACACCAGGCCTGCGGGAGG	CTCF_108614
sgrna_482720_CTCF_108614	CCCTCACAGGCCAGGGGCA	CTCF_108614
sgrna_482739_CTCF_108614	CTCACACCAGGCCTGCGGG	CTCF_108614
sgrna_482741_CTCF_108614	CAGGCTCACACCAGGCCTG	CTCF_108614
sgrna_486542_CTCF_108614	CAGGCCTGGTGTGAGCCTG	CTCF_108614
sgrna_1248415_CTCF_243045	ATTGCATGGCGTCACAAGG	CTCF_243045
sgrna_1248414_CTCF_243045	CATGGCGTCACAAGGCGGT	CTCF_243045
sgrna_1248417_CTCF_243045	GTGCCCTGAACATATTGCA	CTCF_243045
sgrna_1252398_CTCF_243045	TATGTTCAGGGCACACCAG	CTCF_243045
sgrna_1252399_CTCF_243045	ATGTTCAGGGCACACCAGA	CTCF_243045
sgrna_1252400_CTCF_243045	GGCACACCAGAGGGCGCTA	CTCF_243045
sgrna_1252401_CTCF_243045	AGAGGGCGCTACGGCTTCG	CTCF_243045
sgrna_1252402_CTCF_243045	GGCGCTACGGCTTCGCGGC	CTCF_243045
sgrna_1252404_CTCF_243045	TCGCGGCTGGGCACTGAGC	CTCF_243045
sgrna_1252405_CTCF_243045	CGCGGCTGGGCACTGAGCC	CTCF_243045
sgrna_1252394_CTCF_243045	CACCAGGAGATGGCAGCGT	CTCF_243045
sgrna_1252407_CTCF_243045	CTGAGCCGGGCTGGCTCCG	CTCF_243045
sgrna_1248420_CTCF_243045	GGCTCCGCAAAGAAAGCCT	CTCF_243045
sgrna_1248409_CTCF_243045	CTATTCAGCGTTCTAGGCT	CTCF_243045
sgrna_1248408_CTCF_243045	TTCTAGGCTAGGAGCCACA	CTCF_243045
sgrna_1248407_CTCF_243045	GGCTAGGAGCCACAAGGAC	CTCF_243045
sgrna_1248406_CTCF_243045	GCTAGGAGCCACAAGGACT	CTCF_243045
sgrna_1248423_CTCF_243045	TAGGTGCACATGTGGGTCG	CTCF_243045
sgrna_1248425_CTCF_243045	AGTAGGTGCACATGTGGGT	CTCF_243045
sgrna_1248426_CTCF_243045	GGTTAGTAGGTGCACATGT	CTCF_243045
sgrna_1034054_CTCF_200205	TCTCAGCAGCGATCTGCGA	CTCF_200205
sgrna_1037381_CTCF_200205	AGCCGCGTTCCTCGCCCCC	CTCF_200205
sgrna_1037382_CTCF_200205	CGCGTTCCTCGCCCCCTGG	CTCF_200205
sgrna_1034052_CTCF_200205	CGATCTGCGAAGGGCTCAG	CTCF_200205
sgrna_1034051_CTCF_200205	CGAAGGGCTCAGCGGCCAC	CTCF_200205
sgrna_1034059_CTCF_200205	CAATTTCCACCAGGGGGCG	CTCF_200205
sgrna_1034049_CTCF_200205	GGGCTCAGCGGCCACAGGA	CTCF_200205
sgrna_1034060_CTCF_200205	ATACGCAATTTCCACCAGG	CTCF_200205
sgrna_1034061_CTCF_200205	TATACGCAATTTCCACCAG	CTCF_200205
sgrna_1034062_CTCF_200205	ATATACGCAATTTCCACCA	CTCF_200205
sgrna_1034063_CTCF_200205	AATATACGCAATTTCCACC	CTCF_200205
sgrna_1037380_CTCF_200205	GTTCTCTGCCGCCCTCCTG	CTCF_200205
sgrna_1034047_CTCF_200205	TCCCTACAGATCCAGACGT	CTCF_200205
sgrna_1034046_CTCF_200205	CAGATCCAGACGTCGGCCC	CTCF_200205
sgrna_1034065_CTCF_200205	AAACTAGGGAAACTGTTGG	CTCF_200205
sgrna_1034066_CTCF_200205	AAAACTAGGGAAACTGTTG	CTCF_200205
sgrna_1034043_CTCF_200205	GCTGTCTGGAATCCAGGCA	CTCF_200205
sgrna_1034069_CTCF_200205	GTGAATGCCTCCAAAACTA	CTCF_200205
sgrna_1034070_CTCF_200205	TGTGAATGCCTCCAAAACT	CTCF_200205
sgrna_1034040_CTCF_200205	ATCCAGGCAAGGCCAGGCT	CTCF_200205
sgrna_1091415_CTCF_210968	TCTAGAGGGCAGCCCCGAA	CTCF_210968
sgrna_1094314_CTCF_210968	CGGGGCTGCCCTCTAGAGG	CTCF_210968
sgrna_1094312_CTCF_210968	CTCACAGAGACGCCTTTCG	CTCF_210968
sgrna_1091416_CTCF_210968	TCTCAGCTCCGCCTCTAGA	CTCF_210968
sgrna_1091417_CTCF_210968	TTCTCAGCTCCGCCTCTAG	CTCF_210968
sgrna_1094315_CTCF_210968	CTAGAGGCGGAGCTGAGAA	CTCF_210968
sgrna_1094309_CTCF_210968	TCTGACAGCAGTCACTAGA	CTCF_210968
sgrna_1094308_CTCF_210968	TTCTGACAGCAGTCACTAG	CTCF_210968
sgrna_1091413_CTCF_210968	GACTGCTGTCAGAATGGAC	CTCF_210968
sgrna_1094317_CTCF_210968	GTCCAGCAGCTCAGAGCCA	CTCF_210968
sgrna_1094320_CTCF_210968	AGAGCCATGGAGTTGATTG	CTCF_210968
sgrna_1091420_CTCF_210968	AATTCCCCAATCAACTCCA	CTCF_210968
sgrna_1094323_CTCF_210968	GGGTCTCCCAAGACCTCAG	CTCF_210968
sgrna_1094326_CTCF_210968	ATCTTGGGAATGTAAATGT	CTCF_210968
sgrna_1094327_CTCF_210968	TTGGGAATGTAAATGTTGG	CTCF_210968
sgrna_962940_CTCF_188170	AGAAAAGTTAAAGCTGACT	CTCF_188170
sgrna_962939_CTCF_188170	AGCTGACTCGGCTCCCACA	CTCF_188170
sgrna_962938_CTCF_188170	ACTCGGCTCCCACACGGAT	CTCF_188170
sgrna_967377_CTCF_188170	GTATACATGCGTCATCTGC	CTCF_188170
sgrna_967378_CTCF_188170	TACATGCGTCATCTGCTGG	CTCF_188170
sgrna_967373_CTCF_188170	GAGCTGCAGCGACATCTAT	CTCF_188170
sgrna_962937_CTCF_188170	ATGTCGCTGCAGCTCCCTG	CTCF_188170
sgrna_962936_CTCF_188170	TGTCGCTGCAGCTCCCTGT	CTCF_188170
sgrna_962934_CTCF_188170	GCTGCAGCTCCCTGTGGGG	CTCF_188170
sgrna_962933_CTCF_188170	CCAAGACTAAGCCAGTAGC	CTCF_188170
sgrna_962932_CTCF_188170	CAAGACTAAGCCAGTAGCA	CTCF_188170
sgrna_962931_CTCF_188170	AAGACTAAGCCAGTAGCAG	CTCF_188170
sgrna_967369_CTCF_188170	TTTGGGCAGCCCCTGCTAC	CTCF_188170
sgrna_967366_CTCF_188170	CGTTTGGGATCTTTGTCCA	CTCF_188170
sgrna_962928_CTCF_188170	GACAAAGATCCCAAACGCA	CTCF_188170
sgrna_967383_CTCF_188170	TTTTAAAGAAAACTAGAGC	CTCF_188170
sgrna_188131_CTCF_283821	CGCGCTTCCATCCGCCAGG	CTCF_283821
sgrna_183783_CTCF_283821	TGTGTCGCCACCTGGCGGA	CTCF_283821
sgrna_188129_CTCF_283821	TGGCGCTTGACTTCTACCG	CTCF_283821
sgrna_188132_CTCF_283821	CGCCAGGTGGCGACACAGC	CTCF_283821
sgrna_183780_CTCF_283821	GGTAGAAGTCAAGCGCCAG	CTCF_283821
sgrna_183779_CTCF_283821	GTAGAAGTCAAGCGCCAGA	CTCF_283821
sgrna_183784_CTCF_283821	CGGCTGTGTCGCCACCTGG	CTCF_283821
sgrna_183778_CTCF_283821	CGCCAGAGGGCACTCCATG	CTCF_283821
sgrna_188135_CTCF_283821	CGGCGCGGAGCGCCGATCT	CTCF_283821
sgrna_183786_CTCF_283821	CCAGATCGGCGCTCCGCGC	CTCF_283821
sgrna_183777_CTCF_283821	ATGCGGATACCCAAATCTG	CTCF_283821
sgrna_188136_CTCF_283821	GGCCTGCGCATGCGCGCCA	CTCF_283821
sgrna_183788_CTCF_283821	GTCCGTGGCGCGCATGCGC	CTCF_283821
sgrna_188137_CTCF_283821	CGCATGCGCGCCACGGACG	CTCF_283821
sgrna_188138_CTCF_283821	TGCGCGCCACGGACGAGGC	CTCF_283821
sgrna_188139_CTCF_283821	CGCCACGGACGAGGCAGGC	CTCF_283821
sgrna_188140_CTCF_283821	GCCACGGACGAGGCAGGCC	CTCF_283821
sgrna_183789_CTCF_283821	ACCCGGCCTGCCTCGTCCG	CTCF_283821
sgrna_188122_CTCF_283821	ACTGCGCCATGTTACATCA	CTCF_283821
sgrna_183791_CTCF_283821	GCTTATGGCTCCCAGGCCC	CTCF_283821
sgrna_135623_CTCF_275883	CGCAGTTGCCGCAGGTGCG	CTCF_275883
sgrna_135622_CTCF_275883	TGCCGCAGGTGCGCGGCCA	CTCF_275883
sgrna_135624_CTCF_275883	TGTCGAACGCAGTTGCCGC	CTCF_275883
sgrna_139756_CTCF_275883	CGCCGTGGCCGCGCACCTG	CTCF_275883
sgrna_139757_CTCF_275883	TGCGTTCGACAGCGCCACC	CTCF_275883
sgrna_139758_CTCF_275883	GTTCGACAGCGCCACCTGG	CTCF_275883
sgrna_139755_CTCF_275883	TGACACCTACAGGCCGCCG	CTCF_275883
sgrna_139760_CTCF_275883	ACCTGGCGGGAGCCGACGC	CTCF_275883
sgrna_135625_CTCF_275883	GGCGTCGGCTCCCGCCAGG	CTCF_275883
sgrna_139754_CTCF_275883	GTCTCGCAGTGACACCTAC	CTCF_275883
sgrna_135626_CTCF_275883	GCCGGCGTCGGCTCCCGCC	CTCF_275883
sgrna_139762_CTCF_275883	GAGCCGACGCCGGCAGGCC	CTCF_275883
sgrna_135627_CTCF_275883	TCTCCGGGCCTGCCGGCGT	CTCF_275883
sgrna_135619_CTCF_275883	CGCAGATCAACTCCCCGAG	CTCF_275883
sgrna_139753_CTCF_275883	CACTCGGGGAGTTGATCTG	CTCF_275883
sgrna_135629_CTCF_275883	CACGAAGAAAATCCTCTCC	CTCF_275883
sgrna_135618_CTCF_275883	CCCCGAGTGGCGCCTCGCG	CTCF_275883
sgrna_139752_CTCF_275883	CCGCGCGAGGCGCCACTCG	CTCF_275883
sgrna_135617_CTCF_275883	TGGCGCCTCGCGCGGATCC	CTCF_275883
sgrna_139764_CTCF_275883	CTTCGTGAATCCAAGACAG	CTCF_275883
sgrna_839093_CTCF_292331	TGGATGGAAGCAGTAAGTG	CTCF_292331
sgrna_842322_CTCF_292331	TACTGCTTCCATCCAGTAG	CTCF_292331
sgrna_842323_CTCF_292331	ACTGCTTCCATCCAGTAGA	CTCF_292331
sgrna_839094_CTCF_292331	CTTCTGGCCCTCTACTGGA	CTCF_292331
sgrna_842324_CTCF_292331	CAGTAGAGGGCCAGAAGAA	CTCF_292331
sgrna_842325_CTCF_292331	AGTAGAGGGCCAGAAGAAA	CTCF_292331
sgrna_842326_CTCF_292331	GTAGAGGGCCAGAAGAAAG	CTCF_292331
sgrna_842321_CTCF_292331	CGAGCTGGACACCAGAGGG	CTCF_292331
sgrna_839089_CTCF_292331	TCTGGTGTCCAGCTCGGAG	CTCF_292331
sgrna_842320_CTCF_292331	CTCCGAGCTGGACACCAGA	CTCF_292331
sgrna_842319_CTCF_292331	TCTCCGAGCTGGACACCAG	CTCF_292331
sgrna_842327_CTCF_292331	GAAAGGGGAATCCAAGTTC	CTCF_292331
sgrna_842318_CTCF_292331	TTTCGGCACCTCTCCGAGC	CTCF_292331
sgrna_839083_CTCF_292331	TGAACTCCAGGAGCTTAGG	CTCF_292331
sgrna_842331_CTCF_292331	CAAATTGGCATGTCAGGAC	CTCF_292331
sgrna_842315_CTCF_292331	AGTACCAGAGAGAAGGCTC	CTCF_292331
sgrna_839079_CTCF_292331	CTTCTCTCTGGTACTTGGG	CTCF_292331
sgrna_839102_CTCF_292331	TCTGCAGCTCCTCACATCA	CTCF_292331
sgrna_842314_CTCF_292331	CTCCCAAGTACCAGAGAGA	CTCF_292331
sgrna_842333_CTCF_292331	GTGAGGAGCTGCAGACTGC	CTCF_292331
sgrna_491021_CTCF_110590	ATGAAGGATACTGCAGCCG	CTCF_110590
sgrna_491022_CTCF_110590	TATGAAGGATACTGCAGCC	CTCF_110590
sgrna_491023_CTCF_110590	TTATGAAGGATACTGCAGC	CTCF_110590
sgrna_494404_CTCF_110590	AGTATCCTTCATAACCACC	CTCF_110590
sgrna_494405_CTCF_110590	ATCCTTCATAACCACCAGG	CTCF_110590
sgrna_494406_CTCF_110590	CTTCATAACCACCAGGAGG	CTCF_110590
sgrna_494403_CTCF_110590	CTGTATCTTGTATCAACCC	CTCF_110590
sgrna_491025_CTCF_110590	GTCCCACACCGCCTCCTGG	CTCF_110590
sgrna_491018_CTCF_110590	ACTTTTCCAGCGCCGACAG	CTCF_110590
sgrna_491017_CTCF_110590	CTTTTCCAGCGCCGACAGG	CTCF_110590
sgrna_491027_CTCF_110590	GTGGGCAAAGCAGGCTCCG	CTCF_110590
sgrna_494402_CTCF_110590	CTGCGCCCCCTGTCGGCGC	CTCF_110590
sgrna_491028_CTCF_110590	GTCTAGTTGTGGGCAAAGC	CTCF_110590
sgrna_494412_CTCF_110590	CCCACAACTAGACTCACTG	CTCF_110590
sgrna_494413_CTCF_110590	CCACAACTAGACTCACTGG	CTCF_110590
sgrna_491029_CTCF_110590	CCCCAGTGAGTCTAGTTGT	CTCF_110590
sgrna_494415_CTCF_110590	GAGAGAATTCCTCCGCCTA	CTCF_110590
sgrna_491010_CTCF_110590	AGGTGCCAGGTGTTTTGCA	CTCF_110590
sgrna_494416_CTCF_110590	TCCTCCGCCTAAGGAGCAG	CTCF_110590
sgrna_494399_CTCF_110590	AGACGCCGTGCAAAACACC	CTCF_110590
sgrna_1146027_CTCF_222193	CTCCCCTAGCACCCTCTAG	CTCF_222193
sgrna_1149466_CTCF_222193	GGCCACTAGAGGGTGCTAG	CTCF_222193
sgrna_1149465_CTCF_222193	TGGCCACTAGAGGGTGCTA	CTCF_222193
sgrna_1149463_CTCF_222193	CTGTGAAATGGCCACTAGA	CTCF_222193
sgrna_1149462_CTCF_222193	TCTGTGAAATGGCCACTAG	CTCF_222193
sgrna_1146025_CTCF_222193	CCATTTCACAGATCTGCAA	CTCF_222193
sgrna_1149461_CTCF_222193	CCCTTGCAGATCTGTGAAA	CTCF_222193
sgrna_1146024_CTCF_222193	AGATCTGCAAGGGCCGCCA	CTCF_222193
sgrna_1146037_CTCF_222193	TTGTTAATCTGAAAGGGTG	CTCF_222193
sgrna_1146038_CTCF_222193	GTTGTTAATCTGAAAGGGT	CTCF_222193
sgrna_1146039_CTCF_222193	GGTTGTTAATCTGAAAGGG	CTCF_222193
sgrna_1149460_CTCF_222193	TCACCTCTCCAGACCATGG	CTCF_222193
sgrna_1146040_CTCF_222193	TTGGGTTGTTAATCTGAAA	CTCF_222193
sgrna_1149459_CTCF_222193	AGATCACCTCTCCAGACCA	CTCF_222193
sgrna_1149473_CTCF_222193	GATTAACAACCCAAGAGCC	CTCF_222193
sgrna_1149474_CTCF_222193	TAACAACCCAAGAGCCAGG	CTCF_222193
sgrna_1146021_CTCF_222193	CTACGCTTGATTCCACACT	CTCF_222193
[truncated: 96,867 more rows]
