# Supplementary material for: Deciphering essential cistromes using genome-wide CRISPR screens
Source: Proc Natl Acad Sci U S A. 2019 Nov 14;116(50):25186–95. doi: 10.1073/pnas.1908155116 (PMC6911175; doi:10.1073/pnas.1908155116)
Supplement: Supplementary File [file pnas.1908155116.sd05.xlsx]

## Sheet: ctcf_beta_pval
Names	Type	T47D.beta	T47D.p.value	T47D.fdr	LNCaP.beta	LNCaP.p.value	LNCaP.fdr
VCP	PositiveControl	-2.2186	8.4958e-07	0.000354	-1.2515	0.00023873	0.027822
EIF4A3	PositiveControl	-2.2069	8.4958e-07	0.000354	-1.9069	2.5487e-06	0.001142
RPA1	PositiveControl	-2.0905	4.2479e-06	0.001125	-0.92909	0.014172	0.34408
EIF3A	PositiveControl	-1.9516	8.4958e-07	0.000354	-1.1856	2.9735e-05	0.005776
PSMB2	PositiveControl	-1.9261	8.4958e-07	0.000354	-1.7555	8.4958e-07	0.00055
U2AF2	PositiveControl	-1.9136	8.4958e-07	0.000354	-0.93347	0.00023024	0.027379
PSMA2	PositiveControl	-1.8214	4.2479e-06	0.001125	-2.0792	8.4958e-07	0.00055
COPB1	PositiveControl	-1.7934	8.4958e-07	0.000354	-0.66715	0.011672	0.308915
RPL7	PositiveControl	-1.7412	2.9735e-05	0.004813	-1.0576	0.0033754	0.149977
PRPF19	PositiveControl	-1.6585	1.4443e-05	0.002805	-1.1162	0.00048851	0.044477
RPS9	PositiveControl	-1.626	8.4958e-07	0.000354	-1.4178	3.1434e-05	0.005909
ACTR1A	PositiveControl	-1.5825	1.1045e-05	0.002574	-0.25593	0.16428	0.92847
SNRPD1	PositiveControl	-1.5812	8.4958e-07	0.000354	-0.99075	0.0016847	0.093494
CCT7	PositiveControl	-1.5652	4.2479e-06	0.001125	-1.5169	8.4958e-07	0.00055
INTS9	PositiveControl	-1.5145	8.4958e-07	0.000354	-0.95507	0.00053778	0.046229
PSMC4	PositiveControl	-1.5124	2.5487e-06	0.000874	-1.1733	0.00019455	0.02412
EIF3C	PositiveControl	-1.5097	4.2479e-06	0.001125	-1.8287	4.2479e-06	0.001547
POLR2I	PositiveControl	-1.5033	8.4958e-07	0.000354	-0.96402	1.4443e-05	0.003366
RAN	PositiveControl	-1.4601	8.4958e-07	0.000354	-0.23691	0.32537	0.999948
CDC5L	PositiveControl	-1.4413	3.1434e-05	0.00495	-1.4295	0.00017416	0.023784
RPS11	PositiveControl	-1.4337	8.4958e-07	0.000354	-1.2077	0.00017926	0.023784
DYNC1H1	PositiveControl	-1.4109	0.00011979	0.01662	-1.6718	1.6992e-06	0.00099
U2AF1	PositiveControl	-1.3951	1.4443e-05	0.002805	-1.4311	7.6462e-06	0.002345
RPL12	PositiveControl	-1.3719	0.00037127	0.035465	-0.39691	0.075494	0.710672
CCT3	PositiveControl	-1.365	2.5487e-06	0.000874	-1.0109	0.00053948	0.046229
YY1	PositiveControl	-1.3557	0.0003016	0.02929	-1.803	8.4958e-07	0.00055
KARS	PositiveControl	-1.3556	0.00039675	0.036123	-1.1059	9.0905e-05	0.01394
RPL13A	PositiveControl	-1.3135	7.6462e-06	0.001856	-0.87358	0.00098806	0.068084
SUPT5H	PositiveControl	-1.3093	1.4443e-05	0.002805	-0.86646	0.0024969	0.120244
HNRNPU	PositiveControl	-1.2926	0.00015038	0.018874	-1.5117	8.5807e-05	0.013781
RPL11	PositiveControl	-1.2787	7.3913e-05	0.010767	-2.0847	8.4958e-07	0.00055
RPL7A	PositiveControl	-1.2683	1.6142e-05	0.002939	-1.4719	2.5487e-06	0.001142
RRM1	PositiveControl	-1.2678	2.5487e-06	0.000874	-1.1901	0.0020177	0.103917
CTCF_24841	Peak	-1.2627	8.4958e-07	0.000354	-0.84006	4.2479e-06	0.001547
RPS7	PositiveControl	-1.2366	1.4443e-05	0.002805	-1.0619	0.0002999	0.031773
RINT1	PositiveControl	-1.2116	7.6462e-06	0.001856	-0.91122	0.0025768	0.121567
RPL26	PositiveControl	-1.2074	1.2744e-05	0.002805	-1.2053	0.00018776	0.023784
PHF5A	PositiveControl	-1.207	8.4958e-07	0.000354	-0.60729	0.0021299	0.107759
RPTOR	PositiveControl	-1.1787	0.00021664	0.024276	-1.3186	7.6462e-06	0.002345
RPL18	PositiveControl	-1.1684	3.6532e-05	0.005602	-1.8038	8.4958e-07	0.00055
ARCN1	PositiveControl	-1.1597	0.0002999	0.02929	-0.86542	0.010906	0.296316
NUP98	PositiveControl	-1.1569	0.00016567	0.019701	-0.52797	0.031602	0.50039
RPL4	PositiveControl	-1.1554	0.00025063	0.026553	-1.1964	0.0014315	0.085118
RPS13	PositiveControl	-1.1489	0.001423	0.086376	-1.3064	0.00017416	0.023784
EFTUD2	PositiveControl	-1.1467	4.2479e-06	0.001125	-1.4239	1.6142e-05	0.003484
TUBA1B	PositiveControl	-1.145	0.0013211	0.084594	-0.88926	0.0032972	0.147944
KPNB1	PositiveControl	-1.1159	0.00045283	0.039382	-1.2955	0.00082154	0.060597
AQR	PositiveControl	-1.0511	0.0036557	0.166436	-0.93304	0.0059156	0.206409
SF3A1	PositiveControl	-1.0417	0.00024893	0.026553	-1.0308	0.0009048	0.064296
RPL36	PositiveControl	-1.0282	2.1239e-05	0.00375	-0.89873	0.002033	0.103917
EIF2S2	PositiveControl	-1.0271	0.0038953	0.171955	-0.61265	0.012661	0.32501
LSM6	PositiveControl	-1.0194	0.0012463	0.0816	-0.40717	0.015465	0.361903
RPL13	PositiveControl	-1.0127	0.0059955	0.232083	-0.85504	0.00025232	0.028275
RUVBL2	PositiveControl	-1.0087	0.00054288	0.044486	-2.2553	8.4958e-07	0.00055
FTSJ3	PositiveControl	-1.0035	0.00054968	0.044486	-0.91211	0.0022267	0.10996
XRCC6	PositiveControl	-1.0003	0.0009048	0.064296	-1.2794	0.00037127	0.036056
EIF3D	PositiveControl	-0.97513	0.00044943	0.039382	-2.0019	8.4958e-07	0.00055
RBM17	PositiveControl	-0.97489	0.0079019	0.272453	-0.87284	0.00057516	0.048572
EIF3I	PositiveControl	-0.96889	2.9735e-05	0.004813	-0.6203	0.002587	0.121567
WDR5	PositiveControl	-0.95962	0.0032989	0.158866	-0.83857	0.00028461	0.030711
RPL32	PositiveControl	-0.92591	2.9735e-05	0.004813	-0.72688	0.0069198	0.229101
CDK11B	PositiveControl	-0.92537	0.00052929	0.044059	-1.0919	0.0037509	0.157241
CCT4	PositiveControl	-0.91879	0.001423	0.086376	-0.94011	2.5487e-06	0.001142
SNRNP200	PositiveControl	-0.91583	0.0033754	0.161216	-0.3921	0.028409	0.476453
PRPF31	PositiveControl	-0.90954	0.0015318	0.090159	-0.77958	0.0053328	0.196619
RPA2	PositiveControl	-0.9016	0.00039675	0.036123	-0.19432	0.24091	0.980154
SDAD1	PositiveControl	-0.898	0.00048001	0.041133	-1.066	0.0022132	0.10996
NUP93	PositiveControl	-0.86513	0.0014757	0.08865	-1.0167	0.00018096	0.023784
CHMP2A	PositiveControl	-0.86074	0.0053294	0.214169	-0.61899	0.010933	0.296316
RPSA	PositiveControl	-0.85785	0.00089121	0.064112	-0.6939	0.03423	0.524896
EIF3G	PositiveControl	-0.85753	0.00063803	0.050241	-1.1348	6.7117e-05	0.011503
RPL10A	PositiveControl	-0.85391	0.0002982	0.02929	-0.57767	0.0085391	0.263267
RPL10	PositiveControl	-0.83733	0.0022743	0.121582	-0.41385	0.073792	0.707042
POLR2A	PositiveControl	-0.8333	0.00087592	0.0638	-1.1833	4.2479e-06	0.001547
RPLP2	PositiveControl	-0.8288	0.00015377	0.018874	-0.78636	0.010746	0.296259
CLTC	PositiveControl	-0.82876	0.002203	0.119969	-1.0096	0.0028452	0.129525
RPL18A	PositiveControl	-0.81668	0.000514	0.043407	-0.49906	0.0037356	0.157241
PSMD7	PositiveControl	-0.80896	3.8231e-05	0.005712	-0.90776	0.00032029	0.032743
SF3B3	PositiveControl	-0.78654	0.0063387	0.236767	-1.0524	0.00035937	0.036056
RPLP0	PositiveControl	-0.77997	0.0001028	0.01461	-0.71354	0.016202	0.368793
SF3B5	PositiveControl	-0.75153	0.0019957	0.109705	-0.71629	0.0025241	0.120557
PSMD1	PositiveControl	-0.74912	0.0055792	0.219661	-0.78848	0.00088611	0.063745
RPS15A	PositiveControl	-0.74898	0.00094388	0.065476	-0.75296	0.00023024	0.027379
LUC7L3	PositiveControl	-0.73263	0.01314	0.370359	-0.66311	0.02961	0.483304
PSMA3	PositiveControl	-0.73091	0.0044255	0.184194	-1.2218	2.1239e-05	0.00442
RPL27	PositiveControl	-0.72748	0.0029965	0.151033	-0.85424	0.027425	0.471052
COPS2	PositiveControl	-0.72052	0.0035317	0.164349	-0.96747	0.00026932	0.02961
SHFM1	PositiveControl	-0.71865	0.00024893	0.026553	-0.51357	0.28798	0.999948
POLR2D	PositiveControl	-0.71793	0.0017493	0.098962	0.060122	0.0012803	0.08206
HEATR1	PositiveControl	-0.71046	0.047409	0.656973	-1.3013	1.4443e-05	0.003366
RPL6	PositiveControl	-0.70832	0.060061	0.697162	-1.586	1.4443e-05	0.003366
T47D_peak_19579	Peak	-0.70494	0.0012922	0.083663	-0.019778	0.39324	0.975473
BRIX1	PositiveControl	-0.69264	0.020381	0.467549	-0.52796	0.010177	0.289018
COPZ1	PositiveControl	-0.6752	0.0085901	0.2844	-0.52305	0.0073599	0.237706
RPS14	PositiveControl	-0.67365	0.043547	0.645332	-0.73933	0.0075077	0.240371
ETF1	PositiveControl	-0.66198	0.0014112	0.086376	-0.77755	0.011499	0.308779
RPN2	PositiveControl	-0.65373	0.0095059	0.304347	-1.0061	0.0013874	0.08421
SNRPD2	PositiveControl	-0.64554	0.0061263	0.234334	-0.70218	0.0001045	0.015613
PSMB3	PositiveControl	-0.64222	0.0026532	0.136818	-0.67524	0.00075528	0.058038
RPL37	PositiveControl	-0.63882	0.028642	0.544732	-0.9276	0.002694	0.124587
DDX51	PositiveControl	-0.63858	0.011825	0.352824	-0.99061	8.071e-05	0.013437
CTCF_70599	Peak	-0.62772	0.010796	0.332836	-0.017026	0.28285	0.947493
TAF2	PositiveControl	-0.62421	0.036711	0.625252	-0.93403	1.4443e-05	0.003366
LSM3	PositiveControl	-0.60718	0.036818	0.625252	-0.22179	0.084011	0.734015
CTCF_69348	Peak	-0.60706	0.00027441	0.0284	-0.0093682	0.24294	0.925091
TUBGCP3	PositiveControl	-0.6045	0.0019124	0.10715	-0.86965	5.9471e-06	0.002038
SF3A2	PositiveControl	-0.60357	0.0040635	0.175394	-0.13694	0.093006	0.768979
HNRNPC	PositiveControl	-0.59355	0.00015377	0.018874	-0.33457	0.1474	0.894683
RPS26	PositiveControl	-0.59172	0.056506	0.676103	-1.2631	1.6142e-05	0.003484
CTCF_149135	Peak	-0.56048	0.0047704	0.195754	-0.084528	0.52427	0.999948
EEF2	PositiveControl	-0.55762	0.016749	0.424344	-0.55384	0.00067881	0.05432
CTCF_70535	Peak	-0.54461	0.081039	0.774119	-0.079785	0.53969	0.999948
SF3B4	PositiveControl	-0.54087	0.022734	0.494016	-0.37703	0.061901	0.666725
CTCF_194363	Peak	-0.53505	0.11741	0.869604	0.034025	0.087407	0.746692
CTCF_14177	Peak	-0.53392	0.00015547	0.018874	-0.28687	0.016914	0.372894
PHB	PositiveControl	-0.52722	0.04484	0.645332	-0.77556	0.00059216	0.048599
CTCF_249083	Peak	-0.52286	0.0043218	0.181174	-0.2731	0.0048587	0.18621
CTCF_68407	Peak	-0.52071	0.11945	0.87584	0.19069	0.22368	0.925091
CTCF_165168	Peak	-0.51295	1.6142e-05	0.002939	-0.32006	0.12879	0.848
CTCF_70559	Peak	-0.51094	0.10224	0.831251	0.051139	0.64178	0.999948
PRPF18	PositiveControl	-0.5029	0.008743	0.287828	-0.41162	0.0068043	0.227185
CTCF_193988	Peak	-0.4978	0.039999	0.642514	-0.24726	0.17777	0.938618
RPL37A	PositiveControl	-0.49701	0.0083998	0.282922	-0.59882	0.023587	0.433324
CTCF_70149	Peak	-0.49587	0.037263	0.625252	-0.069719	0.70537	0.999948
T47D_peak_21444	Peak	-0.49096	0.14869	0.915241	0.13499	0.50024	0.994528
PSMD6	PositiveControl	-0.48569	0.00018266	0.02087	-0.94774	9.3454e-06	0.002723
TUBB	PositiveControl	-0.48254	0.039301	0.637897	-0.38414	0.022647	0.422966
T47D_peak_22883	Peak	-0.48253	0.0042385	0.181174	0.0026105	0.47681	0.999948
T47D_peak_14890	Peak	-0.47842	0.0031154	0.153843	-0.048184	0.83112	0.999948
SFPQ	PositiveControl	-0.46939	0.063157	0.716599	-0.90847	0.0013823	0.08421
CTCF_70116	Peak	-0.46853	0.14268	0.905305	-0.013864	0.41473	0.994528
CTCF_273188	Peak	-0.46779	0.00014358	0.018874	-0.33809	0.001892	0.099322
USP39	PositiveControl	-0.46581	0.051691	0.665183	-0.54963	0.019616	0.398265
CTCF_70342	Peak	-0.46569	0.068504	0.73125	-0.21599	0.05819	0.643405
CTCF_69590	Peak	-0.46438	0.0022352	0.1206	-0.14369	0.1814	0.940027
CTCF_70592	Peak	-0.4634	0.089387	0.802308	-0.16806	0.024158	0.438527
CTCF_68400	Peak	-0.46178	0.043423	0.645332	-0.20881	0.037418	0.549206
CTCF_174660	Peak	-0.46128	0.00097617	0.066919	-0.14538	5.3523e-05	0.009451
CTCF_153542	Peak	-0.45938	0.020671	0.468589	-0.34434	0.010556	0.292904
CTCF_198158	Peak	-0.45685	0.00072639	0.056436	-0.18224	0.18493	0.940296
CTCF_195095	Peak	-0.45673	0.0030067	0.151033	-0.15572	0.33968	0.994301
CTCF_148540	Peak	-0.45525	0.005219	0.211187	-0.3863	0.0043167	0.172284
CTCF_204268	Peak	-0.45269	0.066248	0.723449	-0.06603	0.6642	0.999948
T47D_peak_13952	Peak	-0.44964	0.040539	0.645332	-0.14073	0.44001	0.999948
CTCF_70767	Peak	-0.442	0.054058	0.665894	-0.18113	0.72424	0.999948
CTCF_206101	Peak	-0.44194	0.065512	0.723449	-0.24761	0.01591	0.368793
CTCF_105277	Peak	-0.43998	0.00077906	0.058956	-0.34445	0.00084363	0.061448
T47D_peak_23379	Peak	-0.43139	0.23254	0.999412	-0.15084	0.082541	0.734015
CTCF_70557	Peak	-0.43121	0.063211	0.716599	-0.26896	0.083311	0.734015
CTCF_254964	Peak	-0.42847	0.003807	0.169564	-0.16063	0.16746	0.931216
CTCF_197527	Peak	-0.42781	0.0015182	0.090159	-0.038828	0.38197	0.9745
CTCF_254596	Peak	-0.4272	0.0032717	0.158866	-0.40493	0.0017272	0.094244
EIF5B	PositiveControl	-0.42632	0.005659	0.281516	-0.71722	0.0011818	0.077706
T47D_peak_12999	Peak	-0.42139	0.00077906	0.058956	-0.12526	0.16229	0.926945
T47D_peak_4965	Peak	-0.42128	0.20718	0.981482	0.06491	0.028458	0.673949
CTCF_226005	Peak	-0.41845	0.0062215	0.234334	-0.1672	0.28037	0.946341
PELP1	PositiveControl	-0.41669	0.054814	0.668203	-0.39698	0.026482	0.460632
CTCF_14192	Peak	-0.41664	0.031202	0.570548	0.11079	0.44573	0.98526
CTCF_254240	Peak	-0.41642	0.014432	0.389324	-0.35247	0.014848	0.354589
CTCF_19193	Peak	-0.41484	0.029376	0.55329	0.1197	0.172	0.896451
CTCF_187183	Peak	-0.41391	0.0072478	0.262315	-0.083135	0.34781	0.999948
CTCF_244312	Peak	-0.40943	0.31766	0.999992	0.13559	0.31478	0.96049
RPS27A	PositiveControl	-0.40923	0.017361	0.43235	-0.69417	0.00024893	0.028275
CTCF_14678	Peak	-0.40801	0.0050643	0.206363	-0.37693	0.017568	0.379153
CTCF_24731	Peak	-0.40616	0.0013993	0.086376	-0.39225	0.00040015	0.037608
CTCF_188175	Peak	-0.40596	0.004733	0.195597	-0.33505	0.021655	0.412363
T47D_peak_10563	Peak	-0.40437	0.036779	0.625252	-0.0027327	0.62988	0.999948
CTCF_14116	Peak	-0.40204	0.050566	0.665183	0.0058305	0.79032	0.999948
CTCF_22280	Peak	-0.40032	0.0080243	0.275044	-0.32504	0.01026	0.289018
PRKAB2	PositiveControl	-0.39768	0.082532	0.781977	0.0059475	0.64289	0.999948
CTCF_69261	Peak	-0.39714	0.01233	0.362861	0.030171	0.39282	0.975473
T47D_peak_16414	Peak	-0.39635	0.0069351	0.253434	-0.12215	0.12595	0.845362
CTCF_70642	Peak	-0.39557	0.17754	0.945235	-0.19692	0.16493	0.929507
CTCF_200324	Peak	-0.39098	0.059371	0.693297	-0.12476	0.39704	0.999948
CTCF_186858	Peak	-0.38899	0.01929	0.45834	-0.044441	0.434	0.980154
SNRPE	PositiveControl	-0.38878	0.074378	0.749829	0.21031	0.021436	0.643845
CTCF_195291	Peak	-0.38639	0.0089299	0.29233	-0.22297	0.069552	0.693297
CTCF_272189	Peak	-0.38567	0.00079945	0.059723	-0.031297	0.58389	0.999948
CTCF_150771	Peak	-0.38557	0.014593	0.390067	0.04751	0.41119	0.976026
T47D_peak_15086	Peak	-0.38428	0.009037	0.292547	0.064899	0.27398	0.943731
RPL14	PositiveControl	-0.38254	0.12596	0.87584	-0.35797	0.048072	0.600982
EIF3B	PositiveControl	-0.38058	0.027444	0.535067	-0.52772	0.012835	0.326927
CTCF_22551	Peak	-0.37846	0.0062334	0.234334	0.095384	0.22533	0.925091
CTCF_285756	Peak	-0.37821	0.041498	0.645332	-0.078839	0.1597	0.888919
CTCF_123743	Peak	-0.37668	0.00092349	0.064834	-0.27195	0.13238	0.856106
T47D_peak_18901	Peak	-0.37558	0.25383	0.999992	-0.058086	0.33838	0.999948
CTCF_5492	Peak	-0.37419	0.026574	0.528689	-0.15948	0.13528	0.865315
CTCF_16548	Peak	-0.37416	0.057201	0.681186	-0.12834	0.32116	0.999948
CTCF_164829	Peak	-0.37386	0.0024493	0.128579	-0.2687	0.05566	0.6347
CTCF_237011	Peak	-0.37349	0.00027781	0.0284	-0.16733	0.0054789	0.198297
CTCF_104781	Peak	-0.37056	0.023845	0.501608	-0.36613	0.0050439	0.18962
RPL23	PositiveControl	-0.36976	0.010371	0.324896	-0.72832	0.010779	0.296259
CTCF_249061	Peak	-0.36578	0.053159	0.665183	-0.29139	0.00053948	0.046229
CTCF_153788	Peak	-0.36286	0.077666	0.769317	-0.23156	0.007992	0.250373
CTCF_249700	Peak	-0.362	0.019458	0.45834	-0.10504	0.12824	0.846243
CTCF_22444	Peak	-0.36047	0.12221	0.87584	-0.02245	0.5215	0.999948
CTCF_127577	Peak	-0.36023	0.00086402	0.06373	-0.010133	0.65577	0.999948
CTCF_70652	Peak	-0.35994	0.79985	0.999992	-0.093828	0.14817	0.887011
CTCF_109864	Peak	-0.3585	0.017511	0.43235	-0.038175	0.18014	0.902341
lncap_peak_20957	Peak	-0.35826	0.10675	0.839547	0.14231	0.18845	0.909963
CTCF_249640	Peak	-0.35784	0.11652	0.868204	-0.071255	0.1941	0.914055
CTCF_244357	Peak	-0.35472	0.0040525	0.175394	-0.28218	0.07615	0.710997
CTCF_14122	Peak	-0.35449	0.03613	0.622869	-0.22011	0.072461	0.70255
HNRNPM	PositiveControl	-0.35434	0.042281	0.645332	-1.197	8.4958e-07	0.00055
CTCF_274881	Peak	-0.35339	0.024083	0.502981	-0.2107	0.10545	0.800942
CTCF_244082	Peak	-0.35278	0.002813	0.143781	-0.025596	0.39482	0.996874
T47D_peak_22443	Peak	-0.35247	0.0031987	0.156627	-0.29145	0.029119	0.480044
CTCF_254335	Peak	-0.35106	0.25705	0.999992	-0.26591	0.06499	0.68357
CTCF_111078	Peak	-0.35038	0.016403	0.419207	0.045074	0.14862	0.887011
CTCF_105468	Peak	-0.34993	0.0019685	0.109241	-0.083616	0.19751	0.947961
CTCF_70377	Peak	-0.34953	0.13666	0.893548	-0.047025	0.61034	0.999948
T47D_peak_4444	Peak	-0.3492	0.070198	0.736477	-0.002064	0.44505	0.999948
CTCF_164530	Peak	-0.34913	0.0036846	0.166436	-0.29832	0.016614	0.370475
CTCF_69125	Peak	-0.34862	0.11575	0.866604	0.10106	0.20378	0.921934
CTCF_244073	Peak	-0.34832	0.17756	0.945235	0.10449	0.26432	0.939652
CTCF_28548	Peak	-0.34827	0.004033	0.175394	-0.21692	0.035646	0.532584
CTCF_109994	Peak	-0.34806	0.080344	0.772334	0.012689	0.11292	0.819816
CTCF_249058	Peak	-0.34686	0.003112	0.153843	-0.018902	0.66271	0.999948
T47D_peak_7343	Peak	-0.3455	0.061981	0.709827	-0.16683	0.026616	0.461589
CTCF_244933	Peak	-0.34548	0.012141	0.359124	-0.34097	0.00095578	0.0671
CTCF_176493	Peak	-0.34543	0.042651	0.645332	0.13822	0.16528	0.889044
CTCF_274603	Peak	-0.34465	0.041741	0.645332	-0.11915	0.331	0.979284
CTCF_272703	Peak	-0.34457	0.15335	0.922153	-0.13223	0.28606	0.999948
CTCF_193289	Peak	-0.34295	0.20814	0.983729	-0.051677	0.52797	0.999948
CTCF_225152	Peak	-0.3425	0.10467	0.833649	-0.1707	0.049028	0.606557
CCT8	PositiveControl	-0.34152	0.18889	0.957363	-0.68927	0.00075697	0.058038
CTCF_67801	Peak	-0.3404	0.16983	0.936144	-0.060457	0.75247	0.999948
CTCF_178478	Peak	-0.33912	0.0011359	0.075214	-0.27381	0.094183	0.770796
CTCF_271187	Peak	-0.33741	0.0060142	0.232083	-0.28324	0.14804	0.896101
lncap_peak_10622	Peak	-0.337	0.042954	0.645332	0.1334	0.063432	0.781091
CTCF_163623	Peak	-0.33646	0.013761	0.377469	-0.05532	0.38199	0.999948
CTCF_254204	Peak	-0.33612	0.041498	0.645332	-0.16526	0.16164	0.925524
CTCF_266332	Peak	-0.33507	0.00059216	0.047267	-0.047964	0.027055	0.673949
CTCF_183552	Peak	-0.33449	0.10322	0.831881	-0.20172	0.29487	0.999948
CTCF_220686	Peak	-0.33424	0.0055282	0.219135	-0.15849	0.22371	0.977947
CTCF_14447	Peak	-0.33221	0.067818	0.727759	-0.25954	0.19656	0.947961
CTCF_56663	Peak	-0.33186	0.00017926	0.02087	-0.10081	0.1223	0.842386
CTCF_248249	Peak	-0.32941	0.069386	0.735113	0.020561	0.66908	0.999948
CTCF_148807	Peak	-0.32783	0.01322	0.370359	-0.19386	0.020549	0.401568
CTCF_276575	Peak	-0.32657	0.022544	0.49225	-0.12865	0.029381	0.482262
CTCF_126583	Peak	-0.32646	0.55115	0.999992	0.033554	0.90507	0.999948
CTCF_272438	Peak	-0.32639	0.066217	0.723449	-0.26027	0.24265	0.981732
T47D_peak_21733	Peak	-0.32639	0.11034	0.849321	-0.1427	0.071481	0.697515
CTCF_235649	Peak	-0.3247	0.006546	0.242953	-0.060234	0.50367	0.999948
CTCF_164660	Peak	-0.32096	0.072203	0.743124	-0.21341	0.038675	0.559209
CTCF_266047	Peak	-0.32094	0.01077	0.332836	-0.2341	0.040736	0.57279
CTCF_70457	Peak	-0.32025	0.12808	0.878002	-0.1591	0.042607	0.582799
CTCF_165411	Peak	-0.31743	0.33168	0.999992	-0.17208	0.052021	0.631389
CTCF_67882	Peak	-0.31739	0.11421	0.866604	0.021028	0.3135	0.96049
CTCF_55822	Peak	-0.31632	0.13902	0.897476	-0.018639	0.065226	0.785277
T47D_peak_21060	Peak	-0.31495	0.31908	0.999992	0.056454	0.21833	0.924015
lncap_peak_5509	Peak	-0.31481	0.35752	0.999992	-0.090196	0.23162	0.981732
CTCF_68064	Peak	-0.31395	0.14686	0.914859	-0.047295	0.45673	0.999948
CTCF_109831	Peak	-0.31321	0.054756	0.668203	-0.29661	0.03029	0.48869
T47D_peak_21543	Peak	-0.31301	0.084556	0.789596	-0.013543	0.57332	0.999948
CTCF_30922	Peak	-0.31232	0.0098016	0.311209	-0.0857	0.070151	0.694002
CTCF_144692	Peak	-0.31229	0.080877	0.773846	0.25901	0.026414	0.673949
CTCF_204025	Peak	-0.31225	0.099274	0.831251	-0.14113	0.20773	0.963028
CTCF_193660	Peak	-0.31213	0.22792	0.993433	-0.16167	0.41902	0.999948
T47D_peak_20402	Peak	-0.31151	0.07604	0.760007	-0.30443	0.049006	0.606557
CTCF_19607	Peak	-0.31148	0.03893	0.6347	-0.1553	0.34827	0.999948
CTCF_102452	Peak	-0.31107	0.051954	0.665183	0.18427	0.27093	0.943438
T47D_peak_23018	Peak	-0.31022	0.016836	0.424692	0.01441	0.44282	0.994301
CTCF_269237	Peak	-0.30919	0.024617	0.507129	-0.401	0.083132	0.734015
CTCF_57085	Peak	-0.30844	0.016039	0.413542	-0.25523	0.36344	0.999948
CTCF_273098	Peak	-0.30788	0.045824	0.648671	-0.011563	0.24049	0.925091
CTCF_56263	Peak	-0.30733	0.019507	0.45834	-0.16189	0.0062487	0.215449
T47D_peak_21803	Peak	-0.30522	0.070674	0.736477	-0.014478	0.32704	0.98526
CTCF_174628	Peak	-0.30433	0.040164	0.642952	-0.0032899	0.5139	0.999948
CTCF_152883	Peak	-0.30384	0.093526	0.82572	-0.18513	0.26749	0.999948
CTCF_149397	Peak	-0.30381	0.13226	0.890264	0.089184	0.14943	0.887011
NAPA	PositiveControl	-0.3034	0.023145	0.494016	-0.23407	0.13649	0.869464
lncap_peak_19980	Peak	-0.30281	0.015869	0.410979	0.067814	0.31729	0.96049
CTCF_235925	Peak	-0.30239	0.049907	0.665183	-0.15305	0.42513	0.999948
CTCF_250598	Peak	-0.30224	0.078536	0.769317	-0.20961	0.10192	0.791822
CTCF_207080	Peak	-0.30001	0.10439	0.833649	0.037894	0.39625	0.975473
CTCF_226542	Peak	-0.29989	0.033821	0.59733	-0.44408	0.0049539	0.187444
PSMD11	PositiveControl	-0.29988	0.14836	0.904636	-1.0733	2.2939e-05	0.004609
CTCF_29746	Peak	-0.29985	0.0014196	0.086376	0.19497	0.42682	0.979284
CTCF_19279	Peak	-0.29985	0.042714	0.645332	-0.12867	0.37418	0.999948
CTCF_164037	Peak	-0.29909	0.059971	0.697162	-0.25054	0.046977	0.600823
CTCF_19231	Peak	-0.29747	0.086369	0.791061	0.099354	0.4754	0.990749
CTCF_100639	Peak	-0.29723	0.051484	0.665183	-0.15368	0.13476	0.863875
CTCF_185075	Peak	-0.29636	0.085903	0.791061	0.095617	0.15218	0.887011
CTCF_129695	Peak	-0.29561	0.052131	0.665183	-0.16987	0.088882	0.751936
T47D_peak_11549	Peak	-0.29537	0.23706	0.975618	-0.062173	0.66719	0.999948
CTCF_148917	Peak	-0.29393	0.1524	0.921188	0.12276	0.0015063	0.38214
LSM4	PositiveControl	-0.29378	0.020109	0.463449	-0.51079	0.0015624	0.089255
T47D_peak_20807	Peak	-0.29356	0.72708	0.999992	0.083201	0.15279	0.887011
CTCF_39841	Peak	-0.29293	0.015069	0.397675	0.11445	0.30527	0.955949
CTCF_188268	Peak	-0.29254	0.026584	0.528689	-0.20396	0.68584	0.999948
lncap_peak_17256	Peak	-0.29201	0.00043923	0.039375	-0.21048	0.041596	0.579859
T47D_peak_14758	Peak	-0.29181	0.058277	0.688069	0.089011	0.55975	0.999948
CTCF_251173	Peak	-0.29129	0.066237	0.723449	-0.020928	0.26404	0.943731
CTCF_15626	Peak	-0.29119	0.016547	0.421051	0.065591	0.36773	0.973369
CTCF_256935	Peak	-0.2907	0.013375	0.372898	-0.1161	0.073325	0.705233
CTCF_237154	Peak	-0.29037	0.12085	0.87584	0.13513	0.29536	0.954604
T47D_peak_3920	Peak	-0.28948	0.034136	0.59733	-0.0029602	0.23632	0.925091
CTCF_123792	Peak	-0.28882	0.015083	0.397675	-0.098265	0.18759	0.94464
CTCF_173471	Peak	-0.28748	0.026713	0.52945	0.077428	0.12104	0.87483
lncap_peak_6332	Peak	-0.2868	0.19909	0.972001	-0.077951	0.60554	0.999948
CTCF_273324	Peak	-0.28666	0.22182	0.991128	0.059254	0.29381	0.954604
CTCF_235471	Peak	-0.28657	0.043984	0.645332	-0.07671	0.12474	0.845362
CTCF_264858	Peak	-0.28636	0.0076369	0.268072	-0.25704	0.025385	0.45373
T47D_peak_13807	Peak	-0.28567	0.30052	0.999992	-0.16703	0.19205	0.94464
CTCF_218433	Peak	-0.2852	0.027582	0.535726	-0.25399	0.19983	0.947961
T47D_peak_24019	Peak	-0.28516	0.10241	0.831251	0.0065423	0.53618	0.999948
CTCF_127925	Peak	-0.28513	0.0042793	0.181174	0.024333	0.68492	0.999948
CTCF_104462	Peak	-0.28508	0.029267	0.55329	-0.0090595	0.57571	0.999948
CTCF_103828	Peak	-0.28445	0.10604	0.839002	-0.23996	0.067398	0.692641
T47D_peak_19090	Peak	-0.28419	0.26794	0.999992	0.077328	0.63367	0.999948
T47D_peak_14974	Peak	-0.28404	0.10029	0.831251	-0.18398	0.004349	0.172392
T47D_peak_12480	Peak	-0.28404	0.23409	0.999992	-0.081971	0.54542	0.999948
T47D_peak_17875	Peak	-0.28297	0.28167	0.999992	-0.061911	0.36742	0.999948
CTCF_14334	Peak	-0.28222	0.086666	0.791095	-0.1438	0.23738	0.981732
CTCF_23665	Peak	-0.28145	0.136	0.892466	-0.15195	0.4627	0.999948
CTCF_35917	Peak	-0.28112	0.025259	0.511053	0.013374	0.34051	0.97148
lncap_peak_15371	Peak	-0.28106	0.017876	0.439508	-0.25561	0.19053	0.94464
CTCF_192677	Peak	-0.27996	0.089405	0.802308	0.014179	0.042301	0.725529
CTCF_276114	Peak	-0.27992	0.39723	0.999992	-0.091048	0.48804	0.999948
CTCF_174881	Peak	-0.27987	0.059862	0.697162	0.23037	0.25473	0.932
CTCF_215434	Peak	-0.27941	0.0035538	0.164349	-0.088843	0.19546	0.947961
CTCF_19028	Peak	-0.27934	0.29739	0.999992	0.024497	0.52158	0.998942
CTCF_254937	Peak	-0.27924	0.018992	0.455425	0.079025	0.044675	0.73775
CTCF_70241	Peak	-0.27899	0.33532	0.999992	-0.1593	0.59153	0.999948
CTCF_152933	Peak	-0.27893	0.033413	0.595407	0.092611	0.29168	0.954227
CTCF_248138	Peak	-0.27888	0.13854	0.89698	-0.037857	0.29326	0.999948
CTCF_20925	Peak	-0.27773	0.073138	0.745058	0.10191	0.091687	0.814371
lncap_peak_14803	Peak	-0.27603	0.20062	0.973376	0.12404	0.72811	0.999948
RPL35A	PositiveControl	-0.27415	0.23435	0.975618	-0.35202	0.094533	0.771335
CTCF_143477	Peak	-0.2739	0.055903	0.673032	0.25861	0.031125	0.679275
CTCF_110580	Peak	-0.27384	0.018766	0.451866	-0.008336	0.46132	0.999948
CTCF_251496	Peak	-0.27377	0.34692	0.999992	0.028823	0.11927	0.835469
CTCF_3089	Peak	-0.27283	0.0073004	0.26259	-0.16325	0.060805	0.661351
CTCF_186436	Peak	-0.27245	0.12673	0.87584	-0.1264	0.50394	0.999948
CTCF_192946	Peak	-0.27229	0.049441	0.664382	-0.23087	0.015427	0.361903
T47D_peak_22723	Peak	-0.27208	0.3654	0.999992	-0.22931	0.17842	0.938618
CTCF_101103	Peak	-0.27178	0.13274	0.890264	-0.022177	0.4707	0.999948
T47D_peak_18459	Peak	-0.27173	0.06995	0.736477	-0.019623	0.29531	0.97148
CTCF_124134	Peak	-0.27165	0.038324	0.632612	0.072299	0.22888	0.925091
T47D_peak_18867	Peak	-0.27161	0.28476	0.999992	-0.037494	0.15954	0.920464
CTCF_16361	Peak	-0.27142	0.23727	0.999992	-0.11355	0.239	0.932
CTCF_194165	Peak	-0.27141	0.37864	0.999992	-0.1884	0.016958	0.372894
CTCF_193051	Peak	-0.27092	0.31936	0.999992	-0.10507	0.13843	0.873099
lncap_peak_9019	Peak	-0.27073	0.18191	0.947366	-0.2675	0.26227	0.999343
T47D_peak_13041	Peak	-0.27007	0.29668	0.999992	-0.2132	0.038596	0.559209
CTCF_226249	Peak	-0.26991	0.078803	0.769317	-0.035665	0.13743	0.887011
T47D_peak_12397	Peak	-0.26891	0.044313	0.645332	-0.069408	0.85951	0.999948
CTCF_21584	Peak	-0.26834	0.042845	0.645332	-0.37962	0.01224	0.318401
CTCF_22720	Peak	-0.26828	0.10067	0.831251	-0.087309	0.047346	0.600982
T47D_peak_10274	Peak	-0.26756	0.1437	0.908169	-0.14391	0.30299	0.999948
CTCF_220869	Peak	-0.26724	0.07231	0.743124	0.21822	0.078308	0.800946
T47D_peak_15709	Peak	-0.26654	0.16192	0.931381	-0.11865	0.73742	0.999948
CTCF_203947	Peak	-0.26631	0.19797	0.969669	-0.061646	0.62227	0.999948
CTCF_195066	Peak	-0.266	0.074111	0.748434	-0.29457	0.054865	0.6347
CTCF_273125	Peak	-0.26585	0.17006	0.936144	-0.093688	0.11712	0.831665
CTCF_267888	Peak	-0.26556	0.015713	0.408747	-0.054602	0.08056	0.725948
CTCF_249247	Peak	-0.26533	0.10709	0.839547	0.011847	0.8652	0.999948
CTCF_272186	Peak	-0.26495	0.22503	0.991128	-0.11337	0.38851	0.999948
CTCF_202338	Peak	-0.26427	0.1829	0.947366	0.040272	0.26693	0.939652
lncap_peak_21563	Peak	-0.26396	0.052269	0.665183	-0.26638	0.28945	0.999948
CTCF_200597	Peak	-0.26345	0.12685	0.87584	-0.21367	0.073343	0.705233
CTCF_250232	Peak	-0.26308	0.10892	0.847367	-0.25955	0.028051	0.475147
CTCF_180395	Peak	-0.2629	0.0081024	0.276099	-0.36688	0.0064627	0.218944
CTCF_239160	Peak	-0.26282	0.036502	0.625252	-0.035337	0.43919	0.999948
CTCF_268433	Peak	-0.26247	0.02829	0.542258	-0.11013	0.43162	0.999948
CTCF_17019	Peak	-0.26221	0.17502	0.94342	-0.060628	0.70371	0.999948
lncap_peak_22790	Peak	-0.26134	0.056326	0.675335	0.12096	0.078889	0.800946
CTCF_160095	Peak	-0.26108	0.014333	0.389324	-0.059498	0.45819	0.996052
CTCF_163537	Peak	-0.2607	0.2106	0.985268	0.18522	0.27826	0.944872
CTCF_105823	Peak	-0.26036	0.062805	0.716175	-0.14787	0.21906	0.974144
CTCF_67858	Peak	-0.26021	0.29382	0.999992	0.031455	0.65718	0.999948
CTCF_249168	Peak	-0.25913	0.23987	0.999992	-0.26093	0.044441	0.593926
lncap_peak_11250	Peak	-0.25887	0.67743	0.999992	0.14036	0.2176	0.924015
lncap_peak_19353	Peak	-0.25881	0.006179	0.234334	-0.001497	0.44551	0.98526
CTCF_64532	Peak	-0.25838	0.045633	0.648551	-0.021721	0.70192	0.999948
T47D_peak_16233	Peak	-0.25828	0.029796	0.555512	-0.086971	0.33631	0.999948
CTCF_272459	Peak	-0.25809	0.4376	0.999992	-0.27237	0.010187	0.289018
CTCF_106929	Peak	-0.25805	0.097427	0.827563	-0.097869	0.81353	0.999948
CTCF_149023	Peak	-0.25794	0.23554	0.999992	-0.25044	0.028443	0.476453
CTCF_194752	Peak	-0.25776	0.38997	0.999992	-0.25644	0.031823	0.502522
CTCF_20117	Peak	-0.25723	0.28978	0.999992	-0.27574	0.1193	0.835469
CTCF_218761	Peak	-0.25673	0.12386	0.87584	-0.31014	0.082867	0.734015
CTCF_161291	Peak	-0.2565	0.27125	0.999992	0.025838	0.24651	0.926138
T47D_peak_3447	Peak	-0.25627	0.052627	0.665183	0.082174	0.39512	0.975473
lncap_peak_21304	Peak	-0.25627	0.20206	0.97708	0.11704	0.48149	0.992857
CTCF_194964	Peak	-0.25602	0.051755	0.665183	-0.20567	0.31955	0.999948
CTCF_176344	Peak	-0.25561	0.1416	0.903739	0.14543	0.079817	0.800946
CTCF_247830	Peak	-0.25549	0.13032	0.884992	-0.1349	0.35422	0.999948
lncap_peak_22176	Peak	-0.25534	0.2396	0.999992	0.20727	0.082492	0.802977
CTCF_253921	Peak	-0.2543	0.037449	0.625252	-0.14374	0.25881	0.999343
CTCF_17677	Peak	-0.25419	0.13486	0.891971	-0.021083	0.68099	0.999948
T47D_peak_18685	Peak	-0.25401	0.10995	0.847484	-0.080792	0.11768	0.870225
CTCF_70791	Peak	-0.25352	0.012673	0.367396	-0.20759	0.19649	0.947961
CTCF_29616	Peak	-0.25339	0.018369	0.447844	0.063269	0.28674	0.948617
CTCF_6449	Peak	-0.25318	0.010118	0.318678	-0.38167	0.053823	0.6347
T47D_peak_6427	Peak	-0.25253	0.085557	0.790816	-0.065349	0.35043	0.97148
CTCF_190354	Peak	-0.2519	0.16928	0.936144	-0.095386	0.36068	0.999948
CTCF_14659	Peak	-0.25143	0.17088	0.936144	-0.29313	0.016636	0.370475
CTCF_2490	Peak	-0.25135	0.0054959	0.219135	0.041735	0.084147	0.734015
T47D_peak_20208	Peak	-0.25097	0.055551	0.67184	-0.33309	0.022273	0.417322
CTCF_269463	Peak	-0.25065	0.02513	0.510211	-0.33323	0.0039208	0.161063
CTCF_111035	Peak	-0.25053	0.0098271	0.311209	-0.041964	0.052913	0.6347
T47D_peak_23943	Peak	-0.25006	0.064426	0.723335	-0.16641	0.046677	0.600823
CTCF_102054	Peak	-0.24995	0.42551	0.999992	-0.056291	0.45942	0.994301
T47D_peak_10712	Peak	-0.24971	0.0010339	0.070047	-0.033116	0.083496	0.734015
CTCF_165253	Peak	-0.24912	0.04858	0.662221	-0.13431	0.5643	0.999948
CTCF_88369	Peak	-0.24888	0.0085697	0.2844	-0.1423	0.36985	0.999948
CTCF_111873	Peak	-0.24873	0.01741	0.43235	-0.092633	0.013655	0.335406
CTCF_193751	Peak	-0.24771	0.55494	0.999992	-0.081426	0.52923	0.999948
T47D_peak_9540	Peak	-0.24771	0.85057	0.999992	0.05231	0.64655	0.999948
CTCF_201710	Peak	-0.24756	0.31691	0.999992	-0.1719	0.14384	0.886945
T47D_peak_12775	Peak	-0.24713	0.020122	0.463449	-0.064033	0.6671	0.999948
CTCF_105124	Peak	-0.24699	0.018552	0.450433	0.012489	0.68715	0.999948
CTCF_144533	Peak	-0.2469	0.067315	0.726375	-0.099882	0.016651	0.370475
CTCF_94883	Peak	-0.24665	0.091388	0.815497	-0.221	0.03981	0.568595
CTCF_22389	Peak	-0.24623	0.021507	0.472912	-0.012184	0.74185	0.999948
CTCF_15227	Peak	-0.24604	0.12759	0.876722	-0.010433	0.36847	0.973369
T47D_peak_2867	Peak	-0.24591	0.13156	0.888777	0.035769	0.39609	0.975473
CTCF_164068	Peak	-0.24583	0.12246	0.87584	0.090082	0.21381	0.924015
CTCF_250145	Peak	-0.24574	0.25333	0.999992	0.088258	0.22592	0.925091
CTCF_221111	Peak	-0.24564	0.033235	0.595407	-0.16322	0.46751	0.999948
CTCF_239197	Peak	-0.24563	0.01938	0.45834	-0.2168	0.035122	0.530343
CTCF_201220	Peak	-0.24557	0.17832	0.945235	-0.37846	0.08765	0.746692
CTCF_273862	Peak	-0.24524	0.0932	0.824088	0.11797	0.30662	0.955949
CTCF_67763	Peak	-0.24477	0.27865	0.999992	0.26998	0.02496	0.673949
CTCF_35347	Peak	-0.24458	0.07938	0.772334	-0.35179	0.0058629	0.205803
CTCF_65912	Peak	-0.24439	0.28715	0.999992	0.043681	0.30959	0.96049
CTCF_276620	Peak	-0.24405	0.50861	0.999992	-0.21098	0.078084	0.716855
CTCF_186003	Peak	-0.24364	0.084432	0.789596	-0.1734	0.1754	0.938618
CTCF_222176	Peak	-0.24361	0.060642	0.699556	-0.21696	0.044689	0.593926
CTCF_65895	Peak	-0.24356	0.27782	0.999992	0.16068	0.48402	0.993802
CTCF_19673	Peak	-0.24281	0.5244	0.999992	0.086779	0.59655	0.999948
CTCF_146010	Peak	-0.24228	0.35311	0.999992	0.006847	0.45438	0.985634
CTCF_252093	Peak	-0.24212	0.12639	0.87584	-0.18593	0.074502	0.707042
CTCF_247306	Peak	-0.24191	0.1154	0.866604	0.13357	0.070278	0.788649
CTCF_173834	Peak	-0.24177	0.30646	0.999992	-0.058695	0.71132	0.999948
CTCF_282895	Peak	-0.24172	0.027262	0.535067	-0.162	0.242	0.981732
CTCF_150401	Peak	-0.2416	0.27937	0.999992	0.044505	0.084034	0.807958
CTCF_264104	Peak	-0.24159	0.017468	0.43235	0.010508	0.37066	0.999948
CTCF_205974	Peak	-0.24142	0.073647	0.746337	-0.028921	0.56813	0.999948
T47D_peak_13957	Peak	-0.24134	0.08024	0.772334	-0.25448	0.066431	0.689079
CTCF_163093	Peak	-0.24113	0.020872	0.469212	-0.12118	0.2614	0.999343
T47D_peak_16431	Peak	-0.2411	0.0090166	0.292547	-0.0070763	0.54246	0.999948
CTCF_230507	Peak	-0.24109	0.12252	0.87584	-0.17972	0.047018	0.600823
CTCF_1141	Peak	-0.24095	0.3235	0.999992	-0.60212	0.0011393	0.077193
CTCF_237440	Peak	-0.24092	0.1534	0.922153	-0.1124	0.63832	0.999948
RPL5	PositiveControl	-0.24076	0.10486	0.833649	-0.75876	0.006371	0.217677
CTCF_193743	Peak	-0.24074	0.1353	0.892466	0.058434	0.53179	0.999948
CTCF_187916	Peak	-0.24074	0.23719	0.999992	0.15286	0.17491	0.901135
CTCF_205487	Peak	-0.24017	0.1635	0.931403	-0.057958	0.42338	0.978856
T47D_peak_22070	Peak	-0.23995	0.09451	0.827218	-0.037218	0.88119	0.999948
T47D_peak_20745	Peak	-0.23991	0.064883	0.723449	-0.093794	0.57888	0.999948
CTCF_163540	Peak	-0.23952	0.03807	0.630274	-0.15139	0.42742	0.999948
CTCF_252707	Peak	-0.23938	0.24827	0.999992	-0.018269	0.37862	0.973391
T47D_peak_22984	Peak	-0.23933	0.24145	0.999992	0.074503	0.65377	0.999948
CTCF_102425	Peak	-0.23873	0.14387	0.908247	-0.049211	0.35625	0.999948
CTCF_70268	Peak	-0.23865	0.38321	0.999992	-0.025751	0.51421	0.996552
CTCF_55494	Peak	-0.23864	0.12713	0.87584	0.057289	0.0044679	0.173564
CTCF_100984	Peak	-0.23823	0.29895	0.999992	-0.13318	0.30258	0.988263
lncap_peak_18993	Peak	-0.23783	0.43245	0.999992	-0.087946	0.026018	0.458123
lncap_peak_2883	Peak	-0.23742	0.07168	0.740564	0.13421	0.48123	0.992857
CTCF_100602	Peak	-0.23736	0.059199	0.692682	-0.18907	0.083078	0.734015
CTCF_221163	Peak	-0.23704	0.10615	0.839002	-0.086555	0.095444	0.771335
CTCF_273800	Peak	-0.23686	0.47246	0.999992	-0.28434	0.083766	0.734015
T47D_peak_16199	Peak	-0.23652	0.24534	0.999992	-0.045272	0.45681	0.999948
lncap_peak_23354	Peak	-0.23576	0.32822	0.999992	0.11607	0.22905	0.925091
CTCF_194497	Peak	-0.23469	0.71205	0.999992	0.0068337	0.64086	0.999948
CTCF_193109	Peak	-0.23464	0.41784	0.999992	0.092943	0.03968	0.720289
CTCF_20131	Peak	-0.23405	0.283	0.999992	-0.020407	0.48588	0.999948
CTCF_144437	Peak	-0.23357	0.24172	0.999992	0.017238	0.54411	0.999948
CTCF_67956	Peak	-0.23335	0.5954	0.999992	0.033191	0.28631	0.948617
CTCF_226054	Peak	-0.23305	0.065107	0.723449	-0.24778	0.042283	0.581088
CTCF_272174	Peak	-0.23265	0.13261	0.890264	-0.32517	0.0007128	0.056128
lncap_peak_17512	Peak	-0.23264	0.17774	0.945235	0.37211	0.021115	0.64282
CTCF_114671	Peak	-0.2322	0.018727	0.451866	-0.012889	0.16926	0.932635
lncap_peak_2934	Peak	-0.23211	0.67111	0.999992	-0.12615	0.22684	0.981732
CTCF_188367	Peak	-0.23187	0.079785	0.772334	0.068459	0.64576	0.999948
CTCF_107795	Peak	-0.23161	0.050024	0.665183	-0.057884	0.87374	0.999948
lncap_peak_7854	Peak	-0.23084	0.14584	0.911576	-0.16427	0.25872	0.999343
CTCF_89129	Peak	-0.23047	0.096807	0.827218	-0.25601	0.023402	0.431523
CTCF_207989	Peak	-0.23014	0.29159	0.999992	-0.062143	0.26123	0.999343
CTCF_280654	Peak	-0.23005	0.0038121	0.169564	0.15296	0.41593	0.976093
CTCF_185150	Peak	-0.22974	0.47894	0.999992	-0.11439	0.42151	0.999948
CTCF_193472	Peak	-0.22971	0.704	0.999992	0.28575	0.030976	0.678571
CTCF_17133	Peak	-0.22938	0.26099	0.999992	-0.080808	0.18264	0.940027
T47D_peak_17414	Peak	-0.2293	0.0074517	0.264761	-0.080223	0.0070286	0.231387
CTCF_25359	Peak	-0.22904	0.024027	0.502981	0.22163	0.12028	0.872785
CTCF_19723	Peak	-0.22884	0.044876	0.645332	-0.024044	0.40301	0.994301
CTCF_69316	Peak	-0.22881	0.55761	0.999992	-0.077279	0.086955	0.746692
CTCF_248657	Peak	-0.22805	0.35973	0.999992	-0.15344	0.43756	0.999948
T47D_peak_20965	Peak	-0.22794	0.19366	0.962721	-0.095357	0.51192	0.999948
CTCF_186290	Peak	-0.22748	0.066144	0.723449	-0.18802	0.071583	0.697515
CTCF_193414	Peak	-0.22717	0.45057	0.999992	-0.098758	0.44921	0.98526
CTCF_275260	Peak	-0.22703	0.084974	0.790057	-0.026268	0.75387	0.999948
CTCF_123379	Peak	-0.22698	0.19917	0.972001	-0.54892	0.00047152	0.043612
CTCF_12815	Peak	-0.22689	0.0094465	0.304114	-0.37401	0.010075	0.289018
CTCF_193662	Peak	-0.22662	0.54984	0.999992	-0.11669	0.13801	0.873099
lncap_peak_20850	Peak	-0.22661	0.3291	0.999992	-0.0045189	0.4677	0.987264
T47D_peak_7905	Peak	-0.22647	0.217	0.985534	-0.070712	0.58281	0.999948
CTCF_25073	Peak	-0.22636	0.054396	0.665894	-0.35624	0.0046022	0.177595
CTCF_200420	Peak	-0.22572	0.20395	0.978938	-0.23378	0.12659	0.845362
T47D_peak_20604	Peak	-0.22566	0.39064	0.999992	0.078202	0.20522	0.924015
CTCF_55336	Peak	-0.22565	0.006721	0.247869	-0.082772	0.63976	0.999948
T47D_peak_17217	Peak	-0.22557	0.096618	0.827218	-0.041502	0.52943	0.999948
CTCF_283522	Peak	-0.22544	0.00014868	0.018874	-0.16639	0.033046	0.511267
CTCF_201772	Peak	-0.22529	0.26168	0.999992	-0.24723	0.041951	0.580745
CTCF_121713	Peak	-0.2252	0.0075264	0.265797	-0.043477	0.02226	0.417322
T47D_peak_1690	Peak	-0.22515	0.14506	0.911576	0.43508	7.3913e-05	0.107673
CTCF_253422	Peak	-0.22507	0.33061	0.999992	-0.025772	0.35264	0.971943
CTCF_19917	Peak	-0.22505	0.27729	0.999992	0.044581	0.22852	0.925091
CTCF_65212	Peak	-0.22482	0.27452	0.999992	-0.24804	0.14594	0.892214
CTCF_151847	Peak	-0.22478	0.048007	0.661318	0.082148	0.38314	0.974917
CTCF_254605	Peak	-0.22469	0.050138	0.665183	-0.19921	0.053579	0.6347
CTCF_56224	Peak	-0.22463	0.045426	0.64837	-0.10559	0.12918	0.848146
CTCF_148713	Peak	-0.22463	0.18642	0.956564	-0.13999	0.41775	0.999948
lncap_peak_20224	Peak	-0.22448	0.03733	0.625252	0.1681	0.50718	0.996052
RFC4	PositiveControl	-0.2243	0.23121	0.955409	-0.97703	0.0039769	0.161063
CTCF_250491	Peak	-0.22356	0.010858	0.333012	-0.065102	0.10327	0.793875
T47D_peak_7124	Peak	-0.22355	0.15037	0.920186	-0.10718	0.38491	0.999948
CTCF_188271	Peak	-0.22281	0.030934	0.56862	0.059636	0.5612	0.999948
T47D_peak_17405	Peak	-0.22207	0.70348	0.999992	-0.099805	0.62306	0.999948
CTCF_823	Peak	-0.2219	0.014394	0.389324	0.17371	0.044702	0.73775
T47D_peak_18588	Peak	-0.22181	0.065602	0.830832	0.012246	0.76649	0.999948
T47D_peak_24199	Peak	-0.22175	0.21874	0.988813	0.040546	0.12567	0.878871
T47D_peak_9525	Peak	-0.22159	0.007399	0.264502	-0.25887	0.0092935	0.279142
CTCF_175794	Peak	-0.22152	0.052384	0.665183	-0.0065104	0.29423	0.954604
CTCF_64274	Peak	-0.2213	0.091978	0.817277	-0.070452	0.44793	0.98526
CTCF_188324	Peak	-0.221	0.14278	0.905305	-0.042521	0.83484	0.999948
CTCF_4002	Peak	-0.22067	0.011474	0.348211	0.063455	0.13588	0.886747
CTCF_165386	Peak	-0.22049	0.18121	0.947366	-0.06942	0.26164	0.999343
CTCF_193332	Peak	-0.22016	0.25158	0.928625	-0.045283	0.50561	0.996052
CTCF_28113	Peak	-0.21994	0.0017051	0.097408	-0.1594	0.1046	0.796745
CTCF_275075	Peak	-0.21985	0.048595	0.662221	-0.23317	0.12853	0.847235
CTCF_204965	Peak	-0.21977	0.23108	0.996425	-0.19219	0.34759	0.999948
CTCF_52322	Peak	-0.21948	0.012914	0.368885	-0.16483	0.018026	0.384742
CTCF_244215	Peak	-0.21934	0.45722	0.978239	-0.17031	0.25695	0.999343
CTCF_175532	Peak	-0.21917	0.10148	0.831251	-0.0055982	0.74132	0.999948
CTCF_226294	Peak	-0.21891	0.37164	0.999992	-0.20001	0.056997	0.641166
CTCF_250488	Peak	-0.21863	0.18287	0.947366	0.07043	0.076262	0.800946
T47D_peak_16480	Peak	-0.21849	0.23233	0.999412	-0.086401	0.30212	0.97148
CTCF_244241	Peak	-0.21849	0.79593	0.999992	0.1125	0.11671	0.868295
CTCF_46340	Peak	-0.21841	0.038864	0.6347	-0.17536	0.02557	0.454253
CTCF_3969	Peak	-0.21815	0.013117	0.370359	-0.16032	0.035223	0.530343
CTCF_69346	Peak	-0.21807	0.31971	0.975618	-0.16236	0.29516	0.999948
CTCF_199968	Peak	-0.21804	0.18946	0.957363	-0.055745	0.24303	0.981732
CTCF_282953	Peak	-0.21795	0.0042929	0.181174	-0.018434	0.61029	0.999948
CTCF_103650	Peak	-0.21781	0.20577	0.979354	-0.12095	0.39721	0.999948
CTCF_21013	Peak	-0.21756	0.14121	0.903224	0.069773	0.38754	0.975473
CTCF_144989	Peak	-0.21754	0.1253	0.87584	0.032389	0.78217	0.999948
CTCF_63913	Peak	-0.21743	0.04491	0.645332	-0.23794	0.056776	0.641103
CTCF_65190	Peak	-0.21742	0.32634	0.999992	-0.1459	0.08405	0.734015
lncap_peak_22010	Peak	-0.21728	0.42712	0.999992	0.24717	0.23118	0.925091
CTCF_138843	Peak	-0.21719	0.069004	0.732394	-0.23228	0.093035	0.768979
CTCF_21941	Peak	-0.21697	0.23811	0.999992	-0.062901	0.18696	0.94464
CTCF_4114	Peak	-0.21666	0.1517	0.920787	-0.15909	0.33817	0.999948
CTCF_27504	Peak	-0.21655	0.0341	0.59733	-0.086716	0.29358	0.999948
CTCF_87689	Peak	-0.21624	0.54848	0.999992	-0.24919	0.077581	0.714615
CTCF_280854	Peak	-0.21612	0.021444	0.472912	-0.29512	0.019142	0.395432
CTCF_111385	Peak	-0.21559	0.099553	0.831251	0.20012	0.26855	0.940347
T47D_peak_24760	Peak	-0.21556	0.085637	0.790816	0.010148	0.42067	0.977745
CTCF_86913	Peak	-0.21546	0.0089146	0.597075	-0.14842	0.20166	0.952712
CTCF_264748	Peak	-0.21545	0.035608	0.615698	-0.20569	0.22405	0.977947
CTCF_222516	Peak	-0.2153	0.24401	0.999992	-0.015348	0.34232	0.999948
T47D_peak_18435	Peak	-0.21482	0.19726	0.969669	-0.01793	0.40313	0.975983
CTCF_276566	Peak	-0.21442	0.38104	0.999992	-0.15623	0.31257	0.999948
CTCF_274922	Peak	-0.21406	0.070711	0.736477	-0.13543	0.4305	0.980154
CTCF_56160	Peak	-0.21355	0.073352	0.745688	-0.072298	0.2106	0.965432
CTCF_63689	Peak	-0.21346	0.040004	0.642514	-0.37567	0.0016779	0.093494
lncap_peak_17158	Peak	-0.21319	0.26407	0.999992	0.20587	0.24192	0.925091
CTCF_20667	Peak	-0.21269	0.30694	0.999992	-0.048674	0.74259	0.999948
CTCF_14478	Peak	-0.21249	0.13247	0.890264	-0.1994	0.19867	0.947961
CTCF_91103	Peak	-0.21238	0.24667	0.999992	-0.10523	0.38511	0.999948
T47D_peak_24363	Peak	-0.2122	0.13419	0.890565	-0.17762	0.14123	0.877703
CTCF_283168	Peak	-0.21216	0.086753	0.791095	-0.066892	0.2799	0.999948
CTCF_272550	Peak	-0.21203	0.47122	0.999992	-0.19642	0.17211	0.936725
T47D_peak_21511	Peak	-0.21202	0.40061	0.999992	0.1593	0.64866	0.999948
CTCF_198509	Peak	-0.212	0.17866	0.945235	-0.021357	0.17946	0.924015
CTCF_238073	Peak	-0.21196	0.13407	0.890565	0.068779	0.54693	0.999948
CTCF_164463	Peak	-0.21193	0.1096	0.847484	-0.3016	0.11334	0.820411
T47D_peak_12979	Peak	-0.21184	0.32405	0.999992	-0.17946	0.066209	0.689079
CTCF_166216	Peak	-0.21181	0.20845	0.983729	-0.10641	0.30922	0.999948
CTCF_224458	Peak	-0.21156	0.54094	0.999992	0.13501	0.38283	0.974917
CTCF_273315	Peak	-0.21144	0.27628	0.999992	-0.15509	0.11028	0.815602
CTCF_250638	Peak	-0.21134	0.10375	0.833649	-0.25332	0.053281	0.6347
CTCF_208370	Peak	-0.21073	0.067561	0.727686	0.036586	0.081581	0.802977
T47D_peak_17427	Peak	-0.21041	0.26265	0.999992	-0.093465	0.35255	0.999948
CTCF_207505	Peak	-0.21021	0.1068	0.839547	-0.32135	0.009686	0.286004
T47D_peak_11639	Peak	-0.21011	0.020635	0.468589	0.023393	0.057595	0.641798
CTCF_24792	Peak	-0.21	0.10483	0.833649	0.19643	0.45508	0.985634
CTCF_15055	Peak	-0.20985	0.15314	0.922153	-0.05229	0.68747	0.999948
CTCF_2840	Peak	-0.20953	0.021203	0.46977	0.1351	0.26021	0.980154
CTCF_238100	Peak	-0.20952	0.3666	0.999992	-0.1672	0.27076	0.999948
T47D_peak_24950	Peak	-0.20922	0.16888	0.936144	-0.15751	0.25203	0.992968
CTCF_230351	Peak	-0.20899	0.15557	0.922983	0.014445	0.45522	0.999948
CTCF_222916	Peak	-0.20833	0.62448	0.999992	0.042196	0.67523	0.999948
CTCF_14224	Peak	-0.20808	0.20983	0.984459	-0.042459	0.56867	0.999948
T47D_peak_2566	Peak	-0.20769	0.19527	0.965153	-0.0054974	0.14663	0.892717
CTCF_194391	Peak	-0.20745	0.87824	0.999992	0.045878	0.2326	0.925091
CTCF_239140	Peak	-0.20739	0.007749	0.27038	0.11348	0.18114	0.940027
CTCF_13884	Peak	-0.20642	0.16234	0.931403	-0.051155	0.35421	0.973369
CTCF_19589	Peak	-0.20625	0.26786	0.999992	-0.073475	0.26208	0.937786
CTCF_153864	Peak	-0.20625	0.34432	0.999992	-0.21228	0.10715	0.803012
CTCF_202062	Peak	-0.20609	0.68252	0.999992	0.077067	0.057339	0.773474
CTCF_39775	Peak	-0.20608	0.15921	0.928614	-0.058838	0.30562	0.999948
CTCF_150957	Peak	-0.206	0.14596	0.911576	0.0062284	0.6437	0.999948
CTCF_235732	Peak	-0.20595	0.041814	0.645332	-0.083386	0.69829	0.999948
T47D_peak_13034	Peak	-0.20575	0.026261	0.525858	0.043605	0.030353	0.48869
CTCF_172175	Peak	-0.20567	0.38958	0.999992	0.1554	0.27542	0.943731
CTCF_35409	Peak	-0.20519	0.0023933	0.126778	-0.1684	0.039775	0.568595
CTCF_67676	Peak	-0.20512	0.32326	0.975618	0.03673	0.31931	0.96049
CTCF_739	Peak	-0.20491	0.02376	0.501608	-0.14221	0.16932	0.932635
CTCF_233088	Peak	-0.20481	0.40074	0.999992	-0.19334	0.092139	0.768225
lncap_peak_19853	Peak	-0.20468	0.044961	0.645332	0.076575	0.64357	0.999948
T47D_peak_22310	Peak	-0.20447	0.28083	0.999862	0.0021234	0.63918	0.999948
lncap_peak_18039	Peak	-0.20313	0.038074	0.630274	-0.08903	0.3116	0.999948
CTCF_185517	Peak	-0.20233	0.56747	0.999992	-0.0035976	0.31086	0.96049
CTCF_221371	Peak	-0.20208	0.22807	0.993433	0.0079238	0.5468	0.999948
T47D_peak_23352	Peak	-0.20167	0.61364	0.999992	0.16294	0.3482	0.97148
CTCF_274586	Peak	-0.20146	0.26183	0.999992	-0.25802	0.033699	0.519475
CTCF_249661	Peak	-0.20128	0.24342	0.999992	-0.10185	0.23972	0.981732
CTCF_20794	Peak	-0.20073	0.33864	0.999992	0.087215	0.45304	0.985634
CTCF_195257	Peak	-0.20062	0.10285	0.831251	-0.056394	0.50882	0.999948
CTCF_171735	Peak	-0.20035	0.44149	0.999992	0.21925	0.21648	0.924015
CTCF_161624	Peak	-0.19996	0.13571	0.892466	-0.065606	0.46426	0.999948
T47D_peak_17561	Peak	-0.19984	0.1766	0.944926	-0.059479	0.72828	0.999948
T47D_peak_20786	Peak	-0.19978	0.31397	0.999992	-0.033843	0.67509	0.999948
T47D_peak_21672	Peak	-0.19975	0.033855	0.59733	-0.084952	0.079418	0.7197
CTCF_174873	Peak	-0.19962	0.1226	0.87584	0.14172	0.38338	0.975016
lncap_peak_20440	Peak	-0.19955	0.041566	0.645332	0.21847	0.082774	0.802977
lncap_peak_23694	Peak	-0.19948	0.2617	0.999992	-0.40135	0.0073837	0.237706
CTCF_127365	Peak	-0.19934	0.55749	0.999992	0.11287	0.47535	0.990749
CTCF_173335	Peak	-0.19929	0.36075	0.999992	-0.24725	0.25522	0.997586
CTCF_240405	Peak	-0.19921	0.0704	0.736477	0.048767	0.63315	0.999948
CTCF_128493	Peak	-0.1992	0.2058	0.979354	-0.0045253	0.67231	0.999948
CTCF_174076	Peak	-0.19897	0.25485	0.999992	-0.03277	0.095667	0.771335
CTCF_222186	Peak	-0.19884	0.31834	0.999992	-0.065829	0.45838	0.999948
T47D_peak_24781	Peak	-0.19878	0.26404	0.999992	0.044938	0.75768	0.999948
CTCF_174656	Peak	-0.19871	0.22051	0.914498	0.035738	0.25623	0.932
T47D_peak_17944	Peak	-0.19864	0.66288	0.999992	0.24649	0.015283	0.603993
CTCF_202156	Peak	-0.19856	0.32419	0.999992	-0.058872	0.43205	0.999948
T47D_peak_8815	Peak	-0.1983	0.17753	0.945235	0.12566	0.44544	0.98526
T47D_peak_23064	Peak	-0.1983	0.20228	0.977345	0.17961	0.39706	0.975983
CTCF_197120	Peak	-0.19829	0.018236	0.446481	-0.1356	0.42235	0.999948
CTCF_124327	Peak	-0.19793	0.20383	0.978938	-0.06002	0.53537	0.999948
CTCF_136539	Peak	-0.19792	0.047176	0.656973	-0.21736	0.291	0.999948
CTCF_15169	Peak	-0.19776	0.28411	0.999992	-0.18055	0.2156	0.97182
T47D_peak_18540	Peak	-0.1977	0.025119	0.510211	0.17461	0.067734	0.786966
CTCF_201250	Peak	-0.19764	0.070076	0.736477	-0.12531	0.53264	0.999948
CTCF_19617	Peak	-0.19686	0.18861	0.957363	0.055377	0.39551	0.975473
lncap_peak_22821	Peak	-0.19654	0.021181	0.46977	-0.17595	0.40841	0.999948
CTCF_125881	Peak	-0.19649	0.11453	0.866604	0.0045626	0.60228	0.999948
CTCF_202617	Peak	-0.19622	0.064079	0.723335	-0.37502	0.093302	0.768979
CTCF_234732	Peak	-0.1961	0.17787	0.945235	0.10064	0.39998	0.975983
CTCF_199645	Peak	-0.19601	0.029879	0.555512	-0.16105	0.082458	0.734015
lncap_peak_23131	Peak	-0.19583	0.19316	0.962721	-0.051583	0.33817	0.999948
T47D_peak_16112	Peak	-0.19582	0.2115	0.985268	-0.14235	0.068625	0.693297
CTCF_238575	Peak	-0.19572	0.04328	0.645332	0.15253	0.029497	0.674024
CTCF_158961	Peak	-0.19567	0.053684	0.665894	-0.29915	0.024917	0.449514
T47D_peak_13881	Peak	-0.19554	0.18348	0.949488	-0.034051	0.47542	0.999948
CTCF_127217	Peak	-0.19551	0.1371	0.893587	-0.073137	0.43717	0.994301
CTCF_15134	Peak	-0.19526	0.5447	0.999992	0.00057246	0.28765	0.948617
CTCF_59284	Peak	-0.19522	0.052792	0.665183	0.24888	0.013562	0.603098
CTCF_176097	Peak	-0.19515	0.082138	0.780781	0.12099	0.15714	0.887011
CTCF_263115	Peak	-0.19514	0.025029	0.510211	-0.18608	0.042949	0.584725
lncap_peak_14799	Peak	-0.19489	0.033002	0.593525	-0.088161	0.20568	0.959576
CTCF_276011	Peak	-0.19486	0.091956	0.817277	-0.033605	0.45576	0.985634
CTCF_222169	Peak	-0.19482	0.087146	0.792195	0.090312	0.097182	0.774668
CTCF_133196	Peak	-0.1946	0.023303	0.494995	0.15226	0.17115	0.896451
CTCF_176560	Peak	-0.19437	0.1947	0.964345	-0.038877	0.33921	0.999948
CTCF_22300	Peak	-0.19409	0.13997	0.899227	0.076594	0.63421	0.999948
lncap_peak_8895	Peak	-0.19405	0.012663	0.367396	-0.10325	0.36594	0.999948
CTCF_55890	Peak	-0.19397	0.40257	0.999992	-0.030312	0.29483	0.999948
lncap_peak_14793	Peak	-0.19382	0.050651	0.665183	0.34086	0.0073446	0.563119
lncap_peak_14022	Peak	-0.1937	0.043498	0.645332	0.30558	0.053859	0.761739
CTCF_252839	Peak	-0.19358	0.46967	0.999992	0.048993	0.29711	0.954604
CTCF_52878	Peak	-0.19328	0.40873	0.999992	0.029405	0.67511	0.999948
CTCF_123500	Peak	-0.19304	0.08396	0.789596	-0.12126	0.25805	0.999343
CTCF_28772	Peak	-0.19274	0.0034518	0.162209	-0.095959	0.015334	0.361903
T47D_peak_12629	Peak	-0.1927	0.36293	0.999992	0.01548	0.15115	0.887011
CTCF_124172	Peak	-0.19254	0.42977	0.999992	-0.14463	0.29204	0.999948
CTCF_100900	Peak	-0.19212	0.25919	0.999992	-0.030258	0.36831	0.973369
lncap_peak_10657	Peak	-0.19179	0.11429	0.866604	-0.023197	0.62535	0.999948
CTCF_204345	Peak	-0.19144	0.35616	0.999992	-0.0088832	0.63188	0.999948
CTCF_99276	Peak	-0.19132	0.057465	0.681186	-0.16577	0.17001	0.934574
CTCF_15686	Peak	-0.19131	0.16383	0.931403	0.2742	0.0077575	0.574502
CTCF_150971	Peak	-0.19113	0.084401	0.789596	-0.079213	0.20349	0.954412
CTCF_263966	Peak	-0.19093	0.028525	0.544732	-0.042908	0.18026	0.940027
CTCF_164574	Peak	-0.19091	0.49777	0.999208	0.046227	0.20912	0.925091
CTCF_164104	Peak	-0.19081	0.1687	0.936144	-0.27841	0.016194	0.368793
CTCF_152986	Peak	-0.19074	0.72042	0.999992	0.11867	0.23594	0.925091
CTCF_205617	Peak	-0.19062	0.33718	0.999992	-0.10325	0.66554	0.999948
RPL31	PositiveControl	-0.19061	0.10283	0.831251	0.029393	0.028727	0.673949
CTCF_12359	Peak	-0.19052	0.015584	0.407206	0.13845	0.31947	0.96049
CTCF_178469	Peak	-0.19048	0.044456	0.645332	-0.13645	0.15219	0.908489
T47D_peak_20947	Peak	-0.19046	0.45925	0.999992	-0.10319	0.1381	0.873099
CTCF_153565	Peak	-0.19036	0.17847	0.945235	-0.25199	0.0086937	0.266623
CTCF_128456	Peak	-0.19035	0.35792	0.999992	-0.14433	0.34748	0.999948
CTCF_193358	Peak	-0.19032	0.46753	0.982312	0.38	0.0096555	0.574502
CTCF_183880	Peak	-0.19026	0.34563	0.999992	0.011557	0.16941	0.894179
T47D_peak_24110	Peak	-0.19014	0.17787	0.89665	-0.14058	0.16551	0.929507
T47D_peak_24890	Peak	-0.19014	0.84845	0.999992	0.082701	0.11156	0.86168
CTCF_187828	Peak	-0.18993	0.41295	0.999992	-0.17676	0.16819	0.931573
CTCF_204578	Peak	-0.18956	0.42211	0.999992	-0.19279	0.35402	0.999948
CTCF_55620	Peak	-0.1894	0.3759	0.999992	0.073981	0.2507	0.927645
CTCF_264796	Peak	-0.18927	0.051703	0.665183	-0.12418	0.22285	0.97148
CTCF_163337	Peak	-0.18926	0.30529	0.999992	-0.090591	0.73679	0.999948
CTCF_172233	Peak	-0.18923	0.51205	0.999992	0.019767	0.36543	0.976026
CTCF_14932	Peak	-0.18922	0.13046	0.884992	-0.22456	0.039928	0.568595
lncap_peak_15190	Peak	-0.18919	0.08274	0.782668	-0.040969	0.30828	0.999948
CTCF_7347	Peak	-0.18918	0.016243	0.416954	-0.0018813	0.58548	0.999948
CTCF_255094	Peak	-0.1891	0.081895	0.780342	-0.29441	0.11469	0.824059
T47D_peak_12755	Peak	-0.18904	0.26263	0.999992	0.024561	0.089356	0.814371
T47D_peak_21683	Peak	-0.18895	0.041928	0.645332	-0.16893	0.026949	0.4646
T47D_peak_19459	Peak	-0.18891	0.56596	0.999992	-0.21319	0.12582	0.845362
CTCF_103597	Peak	-0.18863	0.22494	0.991128	-0.10642	0.35727	0.999948
CTCF_35557	Peak	-0.18837	0.080454	0.772334	-0.063492	0.30142	0.999948
T47D_peak_23721	Peak	-0.18829	0.045508	0.64837	-0.058601	0.14011	0.875049
T47D_peak_14410	Peak	-0.18828	0.44376	0.999992	0.09262	0.16655	0.89034
CTCF_88237	Peak	-0.18805	0.020503	0.468511	-0.03824	0.066186	0.689079
T47D_peak_13810	Peak	-0.18803	0.45518	0.999992	0.11985	0.36753	0.973369
CTCF_145249	Peak	-0.18792	0.38379	0.999992	0.035643	0.14655	0.887011
T47D_peak_23509	Peak	-0.18757	0.1547	0.922642	0.052577	0.81612	0.999948
lncap_peak_15660	Peak	-0.18678	0.17551	0.944139	-0.089533	0.47747	0.999948
CTCF_194067	Peak	-0.18661	0.82121	0.999992	0.17774	0.038011	0.713842
CTCF_19385	Peak	-0.18607	0.31229	0.999992	-0.13208	0.26413	0.999343
CTCF_16783	Peak	-0.18604	0.40373	0.999992	-0.068192	0.29825	0.999948
CTCF_273754	Peak	-0.18602	0.59526	0.999992	-0.17147	0.017485	0.378759
CTCF_254579	Peak	-0.18567	0.26912	0.999992	0.017051	0.34017	0.97148
CTCF_107625	Peak	-0.18558	0.025447	0.513087	-0.17793	0.053749	0.6347
CTCF_5813	Peak	-0.1853	0.049241	0.664382	-0.11863	0.40061	0.999948
CTCF_199249	Peak	-0.18505	0.19118	0.959182	0.14313	0.27503	0.943731
T47D_peak_19694	Peak	-0.18498	0.066762	0.725792	-0.086837	0.3007	0.999948
CTCF_193078	Peak	-0.18497	0.56632	0.999992	0.10008	0.36849	0.973369
CTCF_192419	Peak	-0.18495	0.2411	0.999992	0.17814	0.062007	0.781091
CTCF_250384	Peak	-0.18472	0.4352	0.999992	-0.11291	0.27009	0.999948
T47D_peak_22439	Peak	-0.1846	0.055315	0.671504	0.024088	0.38002	0.998942
CTCF_100109	Peak	-0.18453	0.13968	0.898449	0.11148	0.21297	0.924015
CTCF_54853	Peak	-0.18446	0.44203	0.999992	0.11489	0.69242	0.999948
CTCF_166579	Peak	-0.18421	0.43581	0.999992	-0.18307	0.24816	0.98841
CTCF_200176	Peak	-0.18412	0.16454	0.932278	-0.26719	0.078716	0.718139
CTCF_200299	Peak	-0.18389	0.24897	0.999862	-0.30822	0.061048	0.661351
CTCF_35907	Peak	-0.18387	0.27643	0.999992	0.084117	0.15068	0.887011
lncap_peak_23360	Peak	-0.18385	0.098504	0.830604	-0.070303	0.055907	0.636264
CTCF_223061	Peak	-0.18376	0.30628	0.999992	-0.19601	0.041399	0.579859
lncap_peak_16030	Peak	-0.18374	0.10258	0.831251	-0.31038	0.070018	0.693869
CTCF_205314	Peak	-0.1836	0.21858	0.988813	-0.025728	0.41432	0.976026
T47D_peak_7208	Peak	-0.18343	0.37517	0.958846	0.13517	0.16163	0.888919
CTCF_248257	Peak	-0.18339	0.023016	0.494016	-0.15022	0.17059	0.935597
CTCF_190722	Peak	-0.18332	0.33297	0.999992	0.036586	0.83857	0.999948
lncap_peak_21980	Peak	-0.18331	0.39877	0.999992	0.099294	0.29703	0.954604
CTCF_164758	Peak	-0.18323	0.40697	0.999992	0.1185	0.29921	0.954604
CTCF_185306	Peak	-0.18317	0.39042	0.999992	-0.17133	0.41994	0.993798
CTCF_199931	Peak	-0.18315	0.13163	0.888777	0.17366	0.2772	0.943731
CTCF_269576	Peak	-0.18283	0.038514	0.633957	-0.10583	0.18323	0.940027
CTCF_22683	Peak	-0.18247	0.13678	0.893548	-0.50742	0.00078756	0.058835
CTCF_193306	Peak	-0.1824	0.92142	0.999992	-0.02577	0.22351	0.925091
CTCF_233242	Peak	-0.18232	0.063034	0.716599	0.068435	0.36816	0.999948
CTCF_251601	Peak	-0.1822	0.1985	0.970376	-0.15466	0.14448	0.887547
T47D_peak_21583	Peak	-0.18155	0.11469	0.880209	0.099504	0.12433	0.878871
T47D_peak_21056	Peak	-0.18154	0.44724	0.999992	0.024229	0.21916	0.925091
CTCF_207153	Peak	-0.18133	0.23839	0.999992	-0.1321	0.25446	0.996483
CTCF_13322	Peak	-0.18123	0.057516	0.681186	-0.068316	0.67594	0.999948
CTCF_20753	Peak	-0.18099	0.29464	0.999992	0.047186	0.6462	0.999948
CTCF_234394	Peak	-0.18097	0.07142	0.739189	0.2276	0.056523	0.772081
CTCF_18786	Peak	-0.18051	0.21558	0.985268	0.23807	0.02687	0.673949
CTCF_263855	Peak	-0.18046	0.2528	0.999992	0.091874	0.076392	0.800946
CTCF_159619	Peak	-0.18027	0.02113	0.46977	0.23847	0.021291	0.64282
CTCF_69010	Peak	-0.18022	0.41623	0.970473	0.10653	0.027785	0.673949
CTCF_3257	Peak	-0.17997	0.22036	0.991128	-0.021229	0.31355	0.999948
CTCF_37978	Peak	-0.17996	0.026419	0.760585	0.030029	0.35489	0.999948
lncap_peak_23798	Peak	-0.17977	0.10256	0.831251	-0.19781	0.19825	0.947961
lncap_peak_22885	Peak	-0.17974	0.086119	0.791061	-0.037408	0.57845	0.999948
CTCF_275576	Peak	-0.17948	0.21125	0.985268	0.092851	0.34436	0.97148
CTCF_102216	Peak	-0.179	0.50718	0.999992	-0.26385	0.22888	0.981732
CTCF_196593	Peak	-0.1788	0.029935	0.555512	0.060394	0.54916	0.999948
CTCF_149547	Peak	-0.17877	0.15712	0.92666	0.13723	0.2099	0.924015
T47D_peak_15716	Peak	-0.17874	0.31566	0.999992	-0.0053667	0.66083	0.999948
CTCF_118934	Peak	-0.17872	0.097266	0.827398	0.22107	0.21649	0.924015
lncap_peak_22151	Peak	-0.17865	0.36849	0.999992	0.11767	0.37941	0.974452
CTCF_225772	Peak	-0.17841	0.19475	0.964345	-0.071018	0.010335	0.289533
CTCF_129241	Peak	-0.17815	0.56263	0.999992	0.18735	0.072263	0.790468
CTCF_150308	Peak	-0.17753	0.19116	0.959182	-0.11909	0.15361	0.908489
T47D_peak_19782	Peak	-0.17752	0.44144	0.990209	0.29254	0.022926	0.658074
CTCF_35414	Peak	-0.17739	0.098673	0.830604	-0.34711	0.0005123	0.045925
CTCF_10324	Peak	-0.17722	0.053677	0.665894	-0.42096	0.0057576	0.20333
lncap_peak_9124	Peak	-0.17714	0.39491	0.999992	0.13592	0.078121	0.800946
CTCF_32658	Peak	-0.17707	0.01181	0.352824	0.22369	0.27959	0.945556
CTCF_124228	Peak	-0.17697	0.16928	0.936144	-0.0040917	0.32202	0.962808
T47D_peak_12780	Peak	-0.1767	0.044622	0.645332	0.076981	0.33887	0.97148
T47D_peak_10305	Peak	-0.17659	0.2905	0.999992	-0.010856	0.15633	0.887011
CTCF_247875	Peak	-0.17644	0.1153	0.866604	-0.26977	0.19316	0.94464
CTCF_226493	Peak	-0.17583	0.60346	0.999992	-0.27563	0.0079784	0.250373
CTCF_91670	Peak	-0.17557	0.10106	0.831251	0.055165	0.37182	0.973369
CTCF_194170	Peak	-0.17536	0.34779	0.987291	-0.0069541	0.50162	0.995557
CTCF_61176	Peak	-0.17533	0.2597	0.999992	-0.22992	0.32648	0.999948
CTCF_229646	Peak	-0.1751	0.48359	0.999992	0.3648	0.0013721	0.38214
CTCF_136938	Peak	-0.17505	0.063949	0.723335	-0.021872	0.57327	0.999948
CTCF_148329	Peak	-0.17496	0.54499	0.999992	0.1071	0.40242	0.975983
T47D_peak_20962	Peak	-0.17495	0.72659	0.999992	0.1589	0.15674	0.887011
CTCF_275987	Peak	-0.17487	0.36113	0.999992	0.22613	0.0069351	0.563119
CTCF_69079	Peak	-0.17459	0.37479	0.999992	0.028815	0.45139	0.985634
lncap_peak_23659	Peak	-0.17456	0.31361	0.999992	-0.15312	0.2355	0.981732
CTCF_67361	Peak	-0.17403	0.47819	0.999992	-0.048241	0.55914	0.999948
CTCF_20591	Peak	-0.17367	0.12167	0.87584	0.19045	0.10061	0.840386
T47D_peak_5702	Peak	-0.17363	0.11955	0.87584	-0.054055	0.23137	0.932
lncap_peak_9598	Peak	-0.17349	0.62534	0.999992	-0.053243	0.45615	0.999948
CTCF_208359	Peak	-0.17306	0.16942	0.936144	-0.058888	0.14992	0.903371
CTCF_123632	Peak	-0.17295	0.35018	0.999992	-0.0068393	0.28037	0.999948
CTCF_9631	Peak	-0.17282	0.12728	0.87584	-0.148	0.24364	0.98221
CTCF_185190	Peak	-0.17265	0.55924	0.999992	0.046449	0.62576	0.999948
lncap_peak_13118	Peak	-0.17249	0.25378	0.999992	0.098097	0.17241	0.897016
T47D_peak_25199	Peak	-0.17176	0.065932	0.723449	0.11851	0.21154	0.924015
CTCF_197709	Peak	-0.17155	0.19108	0.959182	-0.063946	0.40337	0.999948
lncap_peak_14547	Peak	-0.17123	0.12901	0.882169	0.0053547	0.25932	0.9745
T47D_peak_17082	Peak	-0.17088	0.023024	0.494016	-0.036642	0.71521	0.999948
CTCF_6284	Peak	-0.17055	0.11829	0.870306	-0.32765	0.00031859	0.032743
T47D_peak_19650	Peak	-0.1705	0.48292	0.999992	0.047959	0.31534	0.96049
CTCF_234502	Peak	-0.17046	0.11447	0.866604	-0.021543	0.49519	0.994301
T47D_peak_20773	Peak	-0.17038	0.1696	0.936144	-0.0552	0.55789	0.999948
T47D_peak_13271	Peak	-0.17011	0.098664	0.830604	0.27899	0.12425	0.878871
CTCF_148549	Peak	-0.17007	0.17089	0.936144	0.00074284	0.82977	0.999948
T47D_peak_8145	Peak	-0.16962	0.13637	0.892808	0.15002	0.09786	0.837346
T47D_peak_10407	Peak	-0.16948	0.23507	0.999992	-0.3742	0.0034365	0.150562
T47D_peak_23662	Peak	-0.16945	0.078084	0.769317	0.02495	0.30287	0.954604
lncap_peak_23000	Peak	-0.16907	0.0058154	0.227424	0.071912	0.37845	0.999948
lncap_peak_19839	Peak	-0.16893	0.024328	0.504475	-0.021313	0.22477	0.925091
CTCF_199536	Peak	-0.16886	0.095981	0.827218	-0.11191	0.61921	0.999948
CTCF_188206	Peak	-0.16881	0.22287	0.991128	0.13414	0.47518	0.990749
CTCF_287459	Peak	-0.16869	0.49064	0.999992	0.29466	0.020075	0.636618
CTCF_226366	Peak	-0.16863	0.3603	0.999992	0.01076	0.09111	0.814371
T47D_peak_24007	Peak	-0.16862	0.55663	0.999992	0.082682	0.33464	0.97148
CTCF_200533	Peak	-0.1685	0.48719	0.999992	-0.12126	0.24541	0.982842
CTCF_192119	Peak	-0.16839	0.24627	0.999992	-0.047929	0.39464	0.975473
CTCF_208631	Peak	-0.16837	0.28217	0.999992	-0.18586	0.066982	0.692025
CTCF_21620	Peak	-0.16815	0.30764	0.999992	0.062504	0.68468	0.999948
CTCF_20507	Peak	-0.16801	0.25351	0.999992	-0.1841	0.48122	0.999948
CTCF_162388	Peak	-0.16783	0.59545	0.999992	-0.050043	0.26288	0.937786
CTCF_175038	Peak	-0.16775	0.15234	0.914498	0.21282	0.59929	0.999948
CTCF_198216	Peak	-0.16735	0.12346	0.87584	-0.096196	0.23906	0.981732
CTCF_155041	Peak	-0.16725	0.032222	0.583098	-0.064311	0.1986	0.947961
CTCF_271189	Peak	-0.16721	0.071889	0.741409	0.073017	0.64201	0.999948
CTCF_56549	Peak	-0.16706	0.16384	0.931403	-0.067392	0.22339	0.977947
T47D_peak_20414	Peak	-0.16652	0.065791	0.723449	-0.12114	0.37729	0.996052
CTCF_101264	Peak	-0.16649	0.61789	0.999992	-0.06047	0.24594	0.983357
CTCF_55797	Peak	-0.16611	0.67715	0.999992	0.054097	0.67222	0.999948
CTCF_127055	Peak	-0.16605	0.29709	0.999992	0.046518	0.68246	0.999948
CTCF_108668	Peak	-0.16602	0.13807	0.894916	0.018567	0.1369	0.870893
lncap_peak_19429	Peak	-0.16586	0.054342	0.665894	-0.1805	0.54753	0.999948
CTCF_126097	Peak	-0.16578	0.70128	0.999992	0.053084	0.509	0.996052
CTCF_254949	Peak	-0.16572	0.18919	0.957363	-0.024376	0.40483	0.976026
CTCF_133167	Peak	-0.1655	0.048371	0.662221	0.020063	0.51428	0.996552
lncap_peak_16435	Peak	-0.16521	0.22808	0.993433	-0.081905	0.17603	0.938618
CTCF_166442	Peak	-0.16513	0.38373	0.999992	-0.25728	0.052258	0.631763
CTCF_184606	Peak	-0.16512	0.37078	0.999992	0.076052	0.49616	0.994496
CTCF_217523	Peak	-0.16471	0.096346	0.827218	-0.25931	0.0024918	0.120244
lncap_peak_10715	Peak	-0.16467	0.033595	0.596821	-0.19267	0.2541	0.996392
T47D_peak_19328	Peak	-0.16458	0.45998	0.999992	0.095752	0.26213	0.937786
CTCF_14668	Peak	-0.16436	0.21941	0.982312	-0.26683	0.082823	0.734015
CTCF_205377	Peak	-0.16428	0.32614	0.999992	0.12544	0.18231	0.904078
CTCF_137005	Peak	-0.16426	0.022848	0.494016	-0.20378	0.06792	0.692888
T47D_peak_22619	Peak	-0.16424	0.031235	0.570548	0.064301	0.51156	0.996052
CTCF_260764	Peak	-0.16417	0.020936	0.469212	-0.39085	0.013346	0.332339
T47D_peak_10259	Peak	-0.16404	0.33001	0.999992	-0.10408	0.19388	0.946204
CTCF_17224	Peak	-0.1638	0.30309	0.999992	-0.37849	0.070509	0.695189
CTCF_28774	Peak	-0.16374	0.13908	0.897476	-0.10757	0.28939	0.973369
CTCF_187377	Peak	-0.16374	0.4731	0.999992	0.048802	0.34091	0.97148
CTCF_187419	Peak	-0.1635	0.24838	0.999992	0.19991	0.0341	0.691891
CTCF_97837	Peak	-0.16349	0.24344	0.999992	-0.23626	0.27781	0.999948
CTCF_31902	Peak	-0.16321	0.060747	0.699556	0.19505	0.75443	0.999948
CTCF_66599	Peak	-0.16308	0.585	0.999992	-0.016037	0.92242	0.999948
CTCF_3178	Peak	-0.16285	0.06778	0.727759	0.1732	0.75589	0.999948
CTCF_117832	Peak	-0.1628	0.078667	0.769317	0.23658	0.31858	0.96049
CTCF_249240	Peak	-0.16259	0.27146	0.999992	-0.27524	0.0080532	0.25094
CTCF_236903	Peak	-0.16248	0.078106	0.769317	0.086995	0.55889	0.999948
CTCF_250205	Peak	-0.16242	0.22426	0.991128	-0.10965	0.50024	0.999948
CTCF_268011	Peak	-0.16204	0.075637	0.758585	0.17822	0.25998	0.936864
EIF3H	PositiveControl	-0.16163	0.3941	0.999208	-0.095142	0.53324	0.999948
CTCF_56483	Peak	-0.16144	0.046223	0.651688	-0.16153	0.21223	0.965432
T47D_peak_17365	Peak	-0.16137	0.40538	0.999992	0.019533	0.73423	0.999948
CTCF_187875	Peak	-0.16132	0.30201	0.999992	-0.022513	0.72843	0.999948
CTCF_31389	Peak	-0.16111	0.11194	0.857112	0.085124	0.17121	0.935921
CTCF_275597	Peak	-0.16107	0.10243	0.831251	-0.22714	0.07446	0.707042
CTCF_206137	Peak	-0.16096	0.4698	0.999992	-0.10023	0.5155	0.999948
CTCF_20814	Peak	-0.16072	0.2184	0.988813	-0.038739	0.34242	0.999948
CTCF_14667	Peak	-0.16071	0.10328	0.831881	-0.062076	0.25107	0.975983
CTCF_176633	Peak	-0.16066	0.14254	0.905305	-0.10325	0.24126	0.981732
CTCF_163907	Peak	-0.16051	0.17038	0.936144	-0.079497	0.51668	0.999948
lncap_peak_22166	Peak	-0.16048	0.18939	0.957363	0.063852	0.16021	0.888919
CTCF_190122	Peak	-0.16033	0.32515	0.999992	-0.081692	0.19329	0.94464
T47D_peak_15234	Peak	-0.16019	0.053645	0.665894	-0.083531	0.10085	0.788763
CTCF_20402	Peak	-0.16007	0.080023	0.772334	0.039246	0.41242	0.976026
CTCF_151359	Peak	-0.15986	0.37743	0.999992	0.12364	0.039268	0.720289
T47D_peak_20069	Peak	-0.15983	0.47509	0.999992	-0.03239	0.29595	0.954604
CTCF_33482	Peak	-0.1598	0.034016	0.59733	0.33022	0.021184	0.64282
CTCF_175861	Peak	-0.15977	0.18733	0.957363	0.15392	0.15594	0.887011
T47D_peak_24467	Peak	-0.15972	0.0446	0.645332	-0.02424	0.57682	0.999948
lncap_peak_22288	Peak	-0.15971	0.4046	0.964133	-0.043969	0.73918	0.999948
CTCF_162316	Peak	-0.15966	0.26032	0.999992	-0.095127	0.12318	0.844801
CTCF_254102	Peak	-0.15951	0.0036625	0.166436	-0.058813	0.80049	0.999948
T47D_peak_23773	Peak	-0.15947	0.04948	0.664382	0.28073	0.36288	0.973369
CTCF_99909	Peak	-0.15924	0.43011	0.999992	-0.037454	0.56533	0.999948
CTCF_92425	Peak	-0.15924	0.5759	0.999992	-0.075983	0.6888	0.999948
CTCF_188192	Peak	-0.1592	0.32983	0.999992	-0.10996	0.090785	0.763068
CTCF_126425	Peak	-0.1592	0.35853	0.999992	-0.14901	0.09617	0.771335
CTCF_145757	Peak	-0.15908	0.25612	0.999992	0.075287	0.7337	0.999948
CTCF_215470	Peak	-0.15889	0.11544	0.866604	-0.039932	0.44819	0.999948
CTCF_14626	Peak	-0.15873	0.13408	0.890565	-0.17324	0.29497	0.999948
T47D_peak_9125	Peak	-0.15858	0.74776	0.999992	-0.079316	0.40712	0.980154
CTCF_248514	Peak	-0.15849	0.1896	0.957363	-0.0027178	0.76872	0.999948
CTCF_205704	Peak	-0.15844	0.24001	0.999992	0.054688	0.14549	0.887011
CTCF_284884	Peak	-0.15842	0.081958	0.780342	-0.20305	0.068895	0.693297
CTCF_66744	Peak	-0.15826	0.10979	0.847484	-0.062156	0.83079	0.999948
CTCF_34857	Peak	-0.15819	0.0010458	0.070047	0.050303	0.25534	0.932
lncap_peak_17681	Peak	-0.15814	0.020748	0.468589	-0.15902	0.30644	0.999948
CTCF_176222	Peak	-0.15812	0.22265	0.975938	0.057298	0.074489	0.794953
CTCF_274233	Peak	-0.15806	0.39965	0.999992	-0.035881	0.43506	0.999948
lncap_peak_18867	Peak	-0.15803	0.051271	0.665183	-0.03775	0.85247	0.999948
CTCF_158725	Peak	-0.15797	0.27805	0.999992	-0.47078	0.0014638	0.086159
CTCF_67897	Peak	-0.15796	0.10212	0.831251	0.027313	0.67948	0.999948
CTCF_56397	Peak	-0.15789	0.014524	0.389994	-0.030685	0.17854	0.938618
T47D_peak_21693	Peak	-0.1577	0.036526	0.625252	0.13436	0.30418	0.955211
CTCF_276757	Peak	-0.15764	0.34836	0.999992	-0.21849	0.12766	0.845362
T47D_peak_18885	Peak	-0.15763	0.21983	0.989919	-0.053782	0.098948	0.779807
CTCF_111083	Peak	-0.15758	0.22834	0.993696	0.072107	0.54042	0.999948
CTCF_16299	Peak	-0.15758	0.50806	0.999992	0.12318	0.51501	0.996552
CTCF_219019	Peak	-0.15723	0.42513	0.999992	-0.19642	0.60187	0.999948
CTCF_105731	Peak	-0.15715	0.046536	0.651835	-0.35999	0.055171	0.6347
CTCF_11947	Peak	-0.15708	0.032343	0.583469	0.17334	0.1438	0.887011
CTCF_106363	Peak	-0.15707	0.050777	0.665183	0.15144	0.16306	0.888969
CTCF_4553	Peak	-0.157	0.027456	0.535067	-0.23489	0.014349	0.346229
CTCF_223257	Peak	-0.15697	0.26259	0.999992	-0.00038319	0.30306	0.954604
CTCF_175930	Peak	-0.15693	0.12601	0.87584	0.074799	0.60565	0.999948
CTCF_273411	Peak	-0.1569	0.18394	0.89665	0.034148	0.59298	0.999948
CTCF_23468	Peak	-0.1566	0.31348	0.999992	0.034389	0.46997	0.989225
CTCF_105974	Peak	-0.15653	0.2058	0.979354	-0.12465	0.12163	0.841731
CTCF_184841	Peak	-0.15642	0.5061	0.985582	0.13084	0.18484	0.906003
CTCF_180812	Peak	-0.15605	0.037603	0.62604	-0.095298	0.26697	0.96049
CTCF_28087	Peak	-0.156	0.11695	0.869604	-0.08398	0.046016	0.599852
CTCF_14352	Peak	-0.15589	0.3408	0.960233	-0.28013	0.028463	0.476453
CTCF_200205	Peak	-0.15588	0.35863	0.987291	-0.0037841	0.55689	0.999948
lncap_peak_16438	Peak	-0.15584	0.18246	0.947366	-0.19811	0.10585	0.802077
CTCF_279384	Peak	-0.15552	0.03501	0.610793	-0.080875	0.062681	0.781091
CTCF_143032	Peak	-0.15547	0.1827	0.89665	-0.14257	0.02011	0.401312
CTCF_15092	Peak	-0.15527	0.19988	0.972002	-0.12546	0.62128	0.999948
CTCF_110325	Peak	-0.15525	0.3898	0.999992	-0.0091896	0.72169	0.999948
T47D_peak_15412	Peak	-0.15523	0.17876	0.945235	-0.081168	0.10247	0.793875
CTCF_66018	Peak	-0.15511	0.27378	0.999992	-0.12218	0.31815	0.999948
lncap_peak_21753	Peak	-0.15485	0.24905	0.92728	0.011844	0.35272	0.971943
lncap_peak_23506	Peak	-0.15469	0.10084	0.831251	-0.0065703	0.37849	0.973391
CTCF_254488	Peak	-0.15453	0.38132	0.999992	-0.38218	0.0037356	0.157241
CTCF_162698	Peak	-0.15405	0.5696	0.999992	0.17229	0.47886	0.992857
CTCF_222229	Peak	-0.15387	0.095147	0.827218	-0.048578	0.43321	0.999948
CTCF_28253	Peak	-0.15374	0.037359	0.625252	-0.23412	0.037892	0.553376
CTCF_284426	Peak	-0.15362	0.040026	0.642514	-0.12646	0.25044	0.990022
CTCF_67831	Peak	-0.15334	0.45237	0.978082	-0.080017	0.66214	0.999948
CTCF_224727	Peak	-0.15331	0.29295	0.999992	-0.18506	0.12731	0.845362
CTCF_248295	Peak	-0.15315	0.27162	0.999208	0.059091	0.22879	0.925091
CTCF_35387	Peak	-0.15312	0.21398	0.985268	0.059791	0.60962	0.999948
T47D_peak_22069	Peak	-0.15299	0.30013	0.999992	0.50498	2.6337e-05	0.076733
CTCF_101733	Peak	-0.15285	0.44085	0.999992	-0.16439	0.13923	0.874419
T47D_peak_19773	Peak	-0.15283	0.024647	0.507129	-0.012637	0.66116	0.999948
CTCF_13830	Peak	-0.15281	0.080441	0.772334	-0.29505	0.11202	0.818993
CTCF_185102	Peak	-0.15281	0.49035	0.999992	0.022958	0.051744	0.630774
CTCF_85665	Peak	-0.15272	0.0034145	0.161756	-0.20014	0.057521	0.641798
T47D_peak_19787	Peak	-0.15268	0.46148	0.999992	0.28451	0.097775	0.837346
CTCF_171796	Peak	-0.15268	0.60023	0.999992	-0.012868	0.57125	0.999948
CTCF_235792	Peak	-0.1526	0.040937	0.645332	-0.032826	0.49311	0.994301
CTCF_22677	Peak	-0.15257	0.2888	0.988324	-0.064936	0.46913	0.999227
CTCF_128412	Peak	-0.15255	0.5608	0.999992	-0.012293	0.15241	0.887011
CTCF_193445	Peak	-0.15243	0.5845	0.999992	0.19759	0.087037	0.81074
CTCF_164522	Peak	-0.15204	0.23959	0.999992	-0.18826	0.063927	0.674819
lncap_peak_16716	Peak	-0.15194	0.62457	0.999992	-0.095493	0.5246	0.999948
CTCF_103644	Peak	-0.15193	0.14711	0.914859	-0.04553	0.4096	0.999948
CTCF_143427	Peak	-0.15167	0.26333	0.999992	0.01362	0.4998	0.994528
CTCF_282077	Peak	-0.15146	0.12224	0.87584	0.051222	0.12377	0.878871
CTCF_148480	Peak	-0.15103	0.6893	0.999992	-0.0093397	0.56509	0.999948
CTCF_105055	Peak	-0.15091	0.28071	0.999992	-0.24477	0.028536	0.476453
CTCF_167210	Peak	-0.1509	0.47544	0.999992	-0.0021778	0.37462	0.973369
CTCF_101856	Peak	-0.15054	0.75329	0.999992	-0.089962	0.16709	0.931216
CTCF_187413	Peak	-0.15046	0.77518	0.999992	0.10719	0.54744	0.999948
CTCF_254694	Peak	-0.15021	0.5905	0.999992	-0.0070669	0.89702	0.999948
CTCF_567	Peak	-0.15001	0.15818	0.927272	-0.2431	0.19253	0.94464
CTCF_70973	Peak	-0.1498	0.047061	0.656973	-0.1235	0.07493	0.709949
NACA	PositiveControl	-0.14976	0.25472	0.955416	-0.45665	0.14262	0.883171
CTCF_188769	Peak	-0.14954	0.18571	0.89665	0.059044	0.41483	0.976026
CTCF_221201	Peak	-0.14936	0.43532	0.999992	0.28588	0.042694	0.725529
lncap_peak_23373	Peak	-0.14918	0.052719	0.665183	-0.06593	0.21224	0.954604
CTCF_16553	Peak	-0.14889	0.35743	0.999992	-0.060615	0.76895	0.999948
CTCF_176442	Peak	-0.14862	0.35148	0.999992	-0.073976	0.01981	0.400801
T47D_peak_24567	Peak	-0.14855	0.3948	0.999992	-0.27584	0.13875	0.873099
CTCF_267598	Peak	-0.14854	0.064287	0.723335	0.091486	0.26417	0.999343
CTCF_177776	Peak	-0.14806	0.08474	0.790044	0.063309	0.12479	0.845362
T47D_peak_20836	Peak	-0.14802	0.39129	0.999992	0.040263	0.43547	0.980154
CTCF_34035	Peak	-0.14787	0.047579	0.656973	-0.10918	0.17157	0.935921
CTCF_266645	Peak	-0.14781	0.065767	0.723449	-0.094383	0.091657	0.767362
CTCF_206587	Peak	-0.14778	0.22048	0.990209	0.043845	0.2608	0.937295
T47D_peak_20476	Peak	-0.14765	0.38548	0.999992	0.22569	0.13605	0.886747
CTCF_199953	Peak	-0.14733	0.4238	0.999992	-0.17204	0.15182	0.908294
CTCF_106777	Peak	-0.14732	0.34535	0.999992	0.056984	0.89563	0.999948
CTCF_195069	Peak	-0.1472	0.068519	0.73125	-0.34511	0.079319	0.7197
CTCF_103904	Peak	-0.14715	0.095497	0.827218	-0.004356	0.70788	0.999948
CTCF_175990	Peak	-0.14711	0.34367	0.999992	0.063969	0.86941	0.999948
CTCF_14316	Peak	-0.14695	0.48351	0.98273	0.021975	0.50924	0.999948
T47D_peak_19975	Peak	-0.14695	0.64722	0.999992	0.046232	0.58374	0.999948
lncap_peak_14433	Peak	-0.14675	0.057285	0.681186	-0.23768	0.028013	0.475147
CTCF_3372	Peak	-0.14655	0.0525	0.665183	0.07412	0.44706	0.999948
CTCF_254394	Peak	-0.14653	0.17818	0.945235	-0.2835	0.026299	0.460188
CTCF_65182	Peak	-0.14641	0.2774	0.999992	-0.15229	0.3318	0.999948
CTCF_24821	Peak	-0.1464	0.16858	0.936144	-0.096202	0.14809	0.896101
CTCF_199985	Peak	-0.14631	0.26914	0.999992	-0.23062	0.012469	0.321497
T47D_peak_15916	Peak	-0.14627	0.69341	0.999992	0.21988	0.028467	0.673949
CTCF_97629	Peak	-0.14625	0.18097	0.947366	0.14303	0.033456	0.691692
lncap_peak_4977	Peak	-0.14618	0.42447	0.999992	0.029969	0.11004	0.853812
CTCF_230511	Peak	-0.14614	0.013798	0.377469	-0.22633	0.063719	0.674819
CTCF_224273	Peak	-0.14601	0.28547	0.999992	-0.085575	0.36825	0.999948
lncap_peak_9924	Peak	-0.14598	0.12662	0.87584	-0.18578	0.21189	0.965432
lncap_peak_3229	Peak	-0.14587	0.1515	0.920591	0.030778	0.5135	0.996552
CTCF_246043	Peak	-0.14579	0.12445	0.87584	-0.29792	0.027724	0.472367
CTCF_87533	Peak	-0.14571	0.65405	0.999992	-0.50517	0.0044373	0.173533
CTCF_159320	Peak	-0.14559	0.035488	0.615438	-0.21506	0.29893	0.999948
lncap_peak_22763	Peak	-0.14541	0.31081	0.999992	0.14232	0.30921	0.96049
CTCF_162456	Peak	-0.14541	0.75692	0.999992	0.040634	0.26294	0.937786
lncap_peak_20817	Peak	-0.14535	0.27463	0.999992	-0.043712	0.55829	0.999948
CTCF_250458	Peak	-0.1453	0.4999	0.999992	-0.11334	0.19509	0.943438
CTCF_165547	Peak	-0.14516	0.12702	0.87584	-0.27165	0.029148	0.480044
lncap_peak_14679	Peak	-0.14515	0.41182	0.999992	-0.045824	0.32391	0.999948
CTCF_203939	Peak	-0.14491	0.13501	0.891982	0.17343	0.11708	0.868295
CTCF_269232	Peak	-0.14474	0.15705	0.92666	0.15886	0.045839	0.73879
lncap_peak_9076	Peak	-0.14454	0.64365	0.999992	-0.15684	0.12704	0.845362
CTCF_243960	Peak	-0.14447	0.12601	0.87584	0.20696	0.098255	0.838281
CTCF_247240	Peak	-0.14416	0.37053	0.999992	-0.08459	0.4101	0.999948
T47D_peak_10246	Peak	-0.14398	0.34619	0.955409	0.16035	0.44895	0.98526
CTCF_236302	Peak	-0.14378	0.037124	0.625252	-0.34315	0.006388	0.217677
T47D_peak_25929	Peak	-0.14353	0.6164	0.999992	-0.0029514	0.36727	0.973369
CTCF_37214	Peak	-0.14315	0.097082	0.827218	0.067083	0.57255	0.999948
CTCF_251328	Peak	-0.14302	0.53048	0.999992	-0.078967	0.46629	0.987264
T47D_peak_22233	Peak	-0.1428	0.49912	0.999992	0.06297	0.36054	0.971943
CTCF_32686	Peak	-0.14269	0.024205	0.503731	0.033142	0.16729	0.931216
CTCF_240964	Peak	-0.14263	0.095646	0.827218	-0.18501	0.10739	0.803012
CTCF_232451	Peak	-0.14253	0.16005	0.928614	0.16266	0.090065	0.814371
CTCF_267499	Peak	-0.14252	0.030383	0.562046	0.33668	0.10541	0.849878
lncap_peak_19149	Peak	-0.14217	0.20265	0.977522	0.11429	0.40376	0.975983
T47D_peak_17685	Peak	-0.14181	0.50901	0.999992	-0.082757	0.53997	0.999948
CTCF_223213	Peak	-0.14174	0.46445	0.999992	0.035691	0.88937	0.999948
CTCF_58421	Peak	-0.14162	0.17774	0.945235	0.023744	0.74116	0.999948
T47D_peak_17343	Peak	-0.14151	0.27763	0.999992	0.15338	0.20252	0.921934
CTCF_164731	Peak	-0.14098	0.10881	0.847367	0.07135	0.13029	0.881217
CTCF_279199	Peak	-0.14098	0.14149	0.903739	0.0068914	0.94047	0.999948
T47D_peak_25083	Peak	-0.14078	0.39537	0.999992	-0.22444	0.051528	0.62946
CTCF_252568	Peak	-0.14076	0.25614	0.999992	0.020655	0.41779	0.976543
CTCF_187939	Peak	-0.14075	0.65052	0.999992	0.10443	0.071495	0.790468
CTCF_273804	Peak	-0.14071	0.49922	0.999992	-0.088047	0.30628	0.999948
T47D_peak_20162	Peak	-0.14062	0.045509	0.64837	0.020465	0.35276	0.999948
CTCF_3298	Peak	-0.14018	0.058697	0.689566	-0.077228	0.069512	0.693297
CTCF_3091	Peak	-0.14013	0.13597	0.892466	0.1127	0.64647	0.999948
T47D_peak_6673	Peak	-0.13998	0.054211	0.665894	-0.022872	0.61594	0.999948
CTCF_20673	Peak	-0.13983	0.59787	0.999992	-0.15957	0.35004	0.999948
CTCF_247359	Peak	-0.13971	0.51401	0.999992	-0.04985	0.5151	0.996552
CTCF_282172	Peak	-0.13958	0.08318	0.785556	0.025999	0.18979	0.925091
CTCF_252043	Peak	-0.1394	0.59635	0.999992	-0.0044012	0.19528	0.924015
T47D_peak_17828	Peak	-0.13922	0.17525	0.89665	0.027923	0.2284	0.925091
T47D_peak_21159	Peak	-0.13919	0.37407	0.999992	-0.23937	0.15283	0.908489
T47D_peak_2903	Peak	-0.13903	0.23633	0.999992	-0.23172	0.0055809	0.20074
CTCF_194524	Peak	-0.13882	0.074206	0.830832	0.07782	0.26759	0.940347
RPL23A_promoter	Peak	-0.13864	0.14595	0.911576	-0.1497	0.054483	0.6347
CTCF_16340	Peak	-0.1385	0.43903	0.999992	0.011438	0.31674	0.96049
T47D_peak_25056	Peak	-0.13838	0.16636	0.933306	-0.085453	0.40776	0.999948
CTCF_231093	Peak	-0.13826	0.18416	0.950499	0.10144	0.30969	0.96049
lncap_peak_23770	Peak	-0.13826	0.39185	0.999992	-0.051753	0.19169	0.94464
CTCF_101647	Peak	-0.13824	0.21334	0.985268	-0.35202	0.0053651	0.196619
CTCF_240835	Peak	-0.1382	0.07779	0.769317	-0.12273	0.1828	0.940027
CTCF_23443	Peak	-0.1382	0.11991	0.87584	0.014761	0.15781	0.888444
CTCF_54748	Peak	-0.13817	0.50375	0.999992	0.052926	0.19895	0.914055
CTCF_243634	Peak	-0.13813	0.19782	0.969669	0.05032	0.52877	0.999948
CTCF_192613	Peak	-0.13812	0.63862	0.999992	-0.028564	0.418	0.999948
T47D_peak_18634	Peak	-0.13808	0.1938	0.962721	0.15766	0.21691	0.924015
CTCF_37808	Peak	-0.13775	0.12324	0.87584	0.056504	0.71491	0.999948
CTCF_153286	Peak	-0.13755	0.37754	0.999992	-0.11739	0.36024	0.999948
CTCF_130929	Peak	-0.13752	0.46107	0.999992	-0.16462	0.28911	0.999948
CTCF_14930	Peak	-0.13752	0.50862	0.999992	0.19424	0.41867	0.976543
CTCF_182796	Peak	-0.13736	0.29538	0.999992	0.036387	0.70919	0.999948
T47D_peak_22854	Peak	-0.13727	0.73689	0.999992	0.096467	0.40336	0.975983
T47D_peak_3643	Peak	-0.13725	0.80127	0.999992	0.098028	0.28596	0.948617
CTCF_288233	Peak	-0.1371	0.48037	0.999992	0.039092	0.13304	0.884893
lncap_peak_19063	Peak	-0.13697	0.22349	0.991128	0.068107	0.53397	0.999948
CTCF_110084	Peak	-0.1369	0.086478	0.791061	-0.25053	0.018384	0.386728
CTCF_11119	Peak	-0.13685	0.2311	0.996425	-0.048273	0.88726	0.999948
CTCF_220595	Peak	-0.13685	0.34251	0.98273	0.037113	0.16215	0.888969
CTCF_244892	Peak	-0.13683	0.45302	0.999992	-0.10289	0.46369	0.999948
CTCF_268919	Peak	-0.13668	0.044964	0.645332	-0.17343	0.23705	0.981732
CTCF_171752	Peak	-0.13656	0.58567	0.999992	-0.062624	0.64409	0.999948
CTCF_105046	Peak	-0.1365	0.1009	0.831251	0.0059041	0.27583	0.971943
CTCF_180650	Peak	-0.13628	0.061869	0.709827	-0.32225	0.012925	0.327443
T47D_peak_7233	Peak	-0.13583	0.47083	0.999992	0.02277	0.23086	0.925091
CTCF_276073	Peak	-0.13554	0.66902	0.999992	-0.095711	0.28404	0.999948
CTCF_283369	Peak	-0.13547	0.014699	0.391089	-0.14965	0.048474	0.603548
CTCF_253302	Peak	-0.13542	0.36941	0.999992	0.023238	0.58857	0.999948
CTCF_199139	Peak	-0.1353	0.56009	0.999992	-0.17677	0.28291	0.999948
CTCF_192634	Peak	-0.13523	0.61883	0.999992	0.036924	0.24617	0.983357
T47D_peak_11753	Peak	-0.13522	0.38201	0.999992	-0.24594	0.28452	0.999948
CTCF_15875	Peak	-0.13513	0.20847	0.983729	-0.019423	0.28797	0.948617
CTCF_278433	Peak	-0.13478	0.63433	0.999992	-0.056846	0.018586	0.389268
CTCF_280792	Peak	-0.1347	0.16543	0.932278	0.0011969	0.31593	0.96049
CTCF_254792	Peak	-0.13458	0.22155	0.951621	-0.23204	0.31471	0.999948
CTCF_206120	Peak	-0.13455	0.36486	0.999992	-0.087222	0.71079	0.999948
CTCF_262906	Peak	-0.13452	0.22803	0.993433	-0.3953	0.001632	0.092329
CTCF_268389	Peak	-0.13451	0.053196	0.665183	-0.084238	0.47259	0.999948
CTCF_238546	Peak	-0.13428	0.013647	0.376871	-0.067051	0.58189	0.999948
CTCF_163094	Peak	-0.13384	0.27569	0.999992	0.047798	0.4109	0.976026
CTCF_275432	Peak	-0.13383	0.44817	0.999992	-0.066168	0.66181	0.999948
T47D_peak_20046	Peak	-0.1338	0.39125	0.990209	0.19299	0.28705	0.948617
CTCF_158338	Peak	-0.13367	0.52523	0.999992	0.16707	0.016761	0.621614
CTCF_273968	Peak	-0.13338	0.23042	0.996425	0.071594	0.42516	0.978914
lncap_peak_20697	Peak	-0.13337	0.24921	0.927288	-0.26117	0.076765	0.711148
T47D_peak_17160	Peak	-0.13316	0.3419	0.955409	0.1225	0.24947	0.927645
CTCF_69400	Peak	-0.13312	0.029352	0.760585	-0.25755	0.063918	0.674819
CTCF_65326	Peak	-0.13303	0.22993	0.996425	-0.10971	0.5217	0.999948
T47D_peak_2739	Peak	-0.13293	0.06699	0.726375	-0.16412	0.24005	0.981732
CTCF_64921	Peak	-0.13285	0.20489	0.979354	-0.025776	0.53115	0.999948
CTCF_186163	Peak	-0.1327	0.34761	0.999992	0.21506	0.12719	0.878871
CTCF_234416	Peak	-0.13265	0.28968	0.999992	-0.0010359	0.49778	0.999948
T47D_peak_2176	Peak	-0.13264	0.083161	0.854169	-0.030156	0.33548	0.977745
CTCF_161827	Peak	-0.13261	0.61363	0.999992	-0.03546	0.67836	0.999948
T47D_peak_14945	Peak	-0.13256	0.17117	0.936144	0.062462	0.0060108	0.563119
CTCF_203715	Peak	-0.1324	0.46855	0.999992	-0.15666	0.28763	0.999948
CTCF_229654	Peak	-0.13233	0.17575	0.944139	-0.13373	0.096063	0.771335
lncap_peak_18517	Peak	-0.13209	0.26773	0.999992	0.14077	0.11678	0.868295
CTCF_164303	Peak	-0.13203	0.24691	0.999992	-0.15267	0.13327	0.859048
CTCF_175826	Peak	-0.13188	0.56101	0.999992	0.073625	0.51789	0.99695
CTCF_77355	Peak	-0.13179	0.064688	0.723449	0.18717	0.48169	0.992857
CTCF_242406	Peak	-0.13177	0.33915	0.999992	-0.14351	0.40648	0.999948
CTCF_276592	Peak	-0.13175	0.47961	0.999992	-0.1344	0.37068	0.999948
CTCF_103675	Peak	-0.13167	0.68963	0.999992	-0.10842	0.068727	0.693297
T47D_peak_16975	Peak	-0.1315	0.54307	0.999992	0.12006	0.32708	0.964069
CTCF_39425	Peak	-0.13144	0.090133	0.806763	-0.080858	0.087195	0.746692
CTCF_32493	Peak	-0.13134	0.11155	0.856357	-0.089213	0.28061	0.999948
CTCF_254048	Peak	-0.1312	0.53678	0.999992	-0.15555	0.064678	0.681512
CTCF_247648	Peak	-0.13119	0.21669	0.985268	-0.20313	0.093251	0.768979
lncap_peak_19600	Peak	-0.13117	0.15961	0.928614	-0.31933	0.047796	0.600982
CTCF_52973	Peak	-0.13111	0.63648	0.999992	0.027255	0.37111	0.973369
CTCF_84825	Peak	-0.13104	0.16629	0.933306	0.0079038	0.60814	0.999948
CTCF_265230	Peak	-0.13087	0.067289	0.726375	0.0049108	0.70204	0.999948
CTCF_132606	Peak	-0.13087	0.1303	0.884992	0.0489	0.19067	0.909963
CTCF_188806	Peak	-0.13059	0.1758	0.944139	0.058247	0.22548	0.97148
CTCF_185096	Peak	-0.13059	0.4236	0.999992	-0.16464	0.45433	0.999948
CTCF_186451	Peak	-0.13026	0.028105	0.540486	0.06516	0.081783	0.802977
CTCF_186497	Peak	-0.13021	0.19128	0.959182	-0.16765	0.0069368	0.563119
CTCF_62387	Peak	-0.12996	0.51731	0.999992	-0.036027	0.28562	0.992857
T47D_peak_14865	Peak	-0.12989	0.055791	0.817092	0.029479	0.60041	0.999948
CTCF_144916	Peak	-0.12974	0.54974	0.999992	-0.1491	0.378	0.999948
CTCF_221692	Peak	-0.1296	0.39536	0.999992	-0.032526	0.61279	0.999948
T47D_peak_24520	Peak	-0.12956	0.21275	0.985268	0.17381	0.38063	0.974452
CTCF_90534	Peak	-0.12955	0.17136	0.936144	0.15495	0.15172	0.887011
CTCF_187795	Peak	-0.12952	0.28318	0.999862	-0.19166	0.45795	0.999948
CTCF_109966	Peak	-0.12945	0.37699	0.999992	0.018833	0.17646	0.901425
T47D_peak_6762	Peak	-0.12941	0.30471	0.988272	-0.066993	0.59552	0.999948
CTCF_172872	Peak	-0.12932	0.025738	0.517156	-0.074844	0.30017	0.999948
T47D_peak_20676	Peak	-0.12924	0.55738	0.999992	0.042457	0.2309	0.925091
CTCF_251667	Peak	-0.12923	0.18023	0.89665	-0.15038	0.57541	0.999948
lncap_peak_13688	Peak	-0.12873	0.27779	0.999992	0.1975	0.0048197	0.563119
CTCF_237301	Peak	-0.12867	0.40613	0.999862	0.022006	0.75426	0.999948
RPS24	PositiveControl	-0.12858	0.18681	0.956564	0.019285	0.68866	0.999948
CTCF_130473	Peak	-0.12852	0.57417	0.999992	0.13731	0.43994	0.983951
CTCF_231062	Peak	-0.12845	0.24035	0.975618	0.21203	0.050002	0.740105
CTCF_100910	Peak	-0.12832	0.44889	0.999992	-0.075462	0.64892	0.999948
CTCF_205684	Peak	-0.12832	0.48667	0.98273	-0.31043	0.068553	0.693297
CTCF_231883	Peak	-0.12829	0.22119	0.991128	-0.070558	0.32014	0.999948
CTCF_275680	Peak	-0.12789	0.26983	0.999992	-0.20622	0.092197	0.768225
T47D_peak_23873	Peak	-0.12783	0.56419	0.999992	0.022843	0.52208	0.998942
CTCF_67857	Peak	-0.12781	0.17396	0.89665	0.01434	0.48589	0.999948
CTCF_102594	Peak	-0.1276	0.46588	0.999992	0.12075	0.080458	0.800946
T47D_peak_15187	Peak	-0.12756	0.46121	0.999992	-0.10819	0.4179	0.999948
T47D_peak_20920	Peak	-0.12752	0.12393	0.87584	0.082342	0.20151	0.918782
CTCF_124164	Peak	-0.1275	0.62917	0.999992	0.00099058	0.33755	0.999948
T47D_peak_24226	Peak	-0.12748	0.15674	0.92666	-0.066022	0.64	0.999948
T47D_peak_20433	Peak	-0.12747	0.76213	0.999992	-0.015092	0.56814	0.999948
CTCF_267663	Peak	-0.12746	0.043107	0.645332	0.17876	0.78838	0.999948
lncap_peak_21633	Peak	-0.12728	0.44354	0.999992	0.10937	0.47474	0.990749
T47D_peak_2144	Peak	-0.12723	0.22453	0.991128	0.083823	0.37182	0.973369
CTCF_176147	Peak	-0.12708	0.34502	0.964133	-0.13948	0.53594	0.999948
T47D_peak_14374	Peak	-0.12691	0.096666	0.827218	-0.11693	0.00038316	0.036601
CTCF_22885	Peak	-0.12689	0.33968	0.960233	-0.11382	0.40555	0.999948
CTCF_274590	Peak	-0.12673	0.089205	0.802308	0.059878	0.52043	0.998942
CTCF_86944	Peak	-0.12668	0.18091	0.947366	-0.069617	0.30955	0.999948
CTCF_119297	Peak	-0.12663	0.12061	0.87584	0.041782	0.24608	0.925113
lncap_peak_17843	Peak	-0.12662	0.52501	0.999992	0.23682	0.17192	0.896451
CTCF_193447	Peak	-0.12648	0.53492	0.990209	0.045701	0.29809	0.954604
CTCF_188719	Peak	-0.12633	0.20062	0.973376	0.078765	0.3025	0.954604
CTCF_30926	Peak	-0.12598	0.072781	0.744546	0.16588	0.44949	0.98526
CTCF_271435	Peak	-0.12589	0.44216	0.999992	-0.12482	0.3592	0.999948
T47D_peak_17540	Peak	-0.12568	0.31508	0.999992	0.043981	0.48955	0.994301
CTCF_10352	Peak	-0.12567	0.056926	0.679729	-0.052169	0.52766	0.999948
CTCF_175021	Peak	-0.12558	0.43214	0.999992	0.034808	0.3448	0.975473
CTCF_269110	Peak	-0.12538	0.27028	0.978239	-0.084829	0.41357	0.999948
CTCF_195707	Peak	-0.12537	0.011574	0.349433	-0.025418	0.25525	0.932
lncap_peak_12134	Peak	-0.12537	0.10526	0.835602	-0.091159	0.7904	0.999948
lncap_peak_22835	Peak	-0.12533	0.42113	0.999992	0.18265	0.04256	0.725529
lncap_peak_4550	Peak	-0.12525	0.027751	0.536998	-0.17364	0.37934	0.999948
CTCF_19976	Peak	-0.12524	0.094262	0.827218	0.0087333	0.68406	0.999948
CTCF_68156	Peak	-0.12517	0.13558	0.892466	-0.20099	0.17721	0.938618
CTCF_63949	Peak	-0.12511	0.263	0.999992	0.026233	0.52422	0.999227
CTCF_200194	Peak	-0.12491	0.30131	0.999992	-0.24997	0.17852	0.938618
CTCF_19837	Peak	-0.12469	0.55592	0.999992	-0.085237	0.27027	0.999948
CTCF_249422	Peak	-0.1244	0.41837	0.999992	-0.12105	0.46239	0.999948
CTCF_478	Peak	-0.12436	0.1489	0.915241	-0.068135	0.23938	0.981732
CTCF_131844	Peak	-0.12423	0.0032174	0.528941	0.02886	0.19184	0.911792
CTCF_23014	Peak	-0.12421	0.13789	0.894755	0.11747	0.23425	0.925091
T47D_peak_5186	Peak	-0.12415	0.41997	0.999992	0.039649	0.361	0.972501
CTCF_230362	Peak	-0.12411	0.085946	0.791061	0.049249	0.35601	0.994736
T47D_peak_21965	Peak	-0.12398	0.4883	0.999992	0.030037	0.76013	0.999948
CTCF_263935	Peak	-0.12396	0.0025207	0.131144	-0.030873	0.27028	0.999948
T47D_peak_20738	Peak	-0.12393	0.68433	0.999992	0.01497	0.39222	0.975473
CTCF_68688	Peak	-0.12375	0.26089	0.933351	0.0090259	0.46647	0.999948
lncap_peak_21530	Peak	-0.12361	0.36608	0.999992	0.22599	0.0069419	0.563119
T47D_peak_23756	Peak	-0.1236	0.8588	0.999992	0.11049	0.072905	0.790468
CTCF_90852	Peak	-0.12353	0.51501	0.999992	0.009394	0.54541	0.999948
CTCF_269127	Peak	-0.12349	0.014967	0.681351	-0.0096674	0.42447	0.978856
CTCF_116828	Peak	-0.12341	0.23516	0.999992	0.065755	0.44265	0.98485
CTCF_267958	Peak	-0.12331	0.092009	0.817277	-0.019684	0.18439	0.940027
T47D_peak_22993	Peak	-0.12329	0.73438	0.999992	0.097565	0.12275	0.878676
T47D_peak_21140	Peak	-0.1232	0.15705	0.92666	-0.0016139	0.31786	0.980154
CTCF_266451	Peak	-0.1231	0.17194	0.936351	-0.053142	0.20829	0.963028
CTCF_65134	Peak	-0.12303	0.44746	0.999992	-0.079036	0.24542	0.982842
CTCF_248334	Peak	-0.12289	0.21673	0.985268	-0.031934	0.18361	0.940027
CTCF_164746	Peak	-0.1228	0.25103	0.928625	-0.15075	0.1405	0.876227
lncap_peak_17592	Peak	-0.12253	0.041251	0.645332	0.127	0.46287	0.986814
T47D_peak_11058	Peak	-0.12253	0.50712	0.999992	-0.012833	0.19058	0.909963
CTCF_272798	Peak	-0.12247	0.64308	0.999992	0.0014853	0.21065	0.924015
CTCF_198900	Peak	-0.1224	0.72347	0.999992	0.046509	0.27201	0.943438
CTCF_273425	Peak	-0.12232	0.1431	0.906323	0.019899	0.25982	0.936864
CTCF_130711	Peak	-0.12226	0.74062	0.999992	-0.10132	0.51271	0.999948
CTCF_225998	Peak	-0.12221	0.12715	0.87584	-0.077258	0.2331	0.978856
CTCF_82106	Peak	-0.12219	0.285	0.999992	0.033079	0.5822	0.999948
CTCF_52136	Peak	-0.12198	0.40102	0.999992	-0.091485	0.29615	0.999948
CTCF_196621	Peak	-0.12181	0.36157	0.955452	0.022509	0.27727	0.943731
CTCF_250372	Peak	-0.12179	0.031586	0.760585	-0.13165	0.0027093	0.423892
CTCF_272747	Peak	-0.12172	0.37038	0.960233	0.018213	0.32594	0.964069
CTCF_152891	Peak	-0.12156	0.10285	0.831251	-0.12229	0.15348	0.908489
CTCF_63197	Peak	-0.12151	0.087072	0.792195	-0.16552	0.043268	0.586334
CTCF_110943	Peak	-0.12137	0.48644	0.999992	0.12327	0.44014	0.983951
CTCF_175887	Peak	-0.12123	0.57563	0.999992	-0.21516	0.30383	0.999948
CTCF_112044	Peak	-0.12116	0.17805	0.945235	0.107	0.34059	0.97148
lncap_peak_16646	Peak	-0.12101	0.42392	0.999992	-0.041834	0.28416	0.999948
T47D_peak_17014	Peak	-0.12091	0.33288	0.999992	0.011514	0.64052	0.999948
CTCF_264488	Peak	-0.12081	0.12177	0.87584	0.1709	0.088391	0.813672
CTCF_174579	Peak	-0.12081	0.37734	0.999992	-0.18995	0.058081	0.643405
lncap_peak_21052	Peak	-0.12037	0.21454	0.912032	0.11463	0.067738	0.786966
CTCF_124105	Peak	-0.12034	0.51535	0.999992	-0.10024	0.84165	0.999948
T47D_peak_17735	Peak	-0.12031	0.38867	0.975618	-0.031946	0.39167	0.999948
CTCF_123104	Peak	-0.12	0.31109	0.999992	-0.47629	8.7507e-05	0.013781
CTCF_239578	Peak	-0.11974	0.36701	0.999992	-0.25736	0.034631	0.529651
CTCF_8807	Peak	-0.11967	0.4476	0.999992	-0.065548	0.09873	0.779807
CTCF_55189	Peak	-0.11954	0.29392	0.999992	-0.015794	0.67231	0.999948
CTCF_3604	Peak	-0.11943	0.11503	0.866604	0.034258	0.012848	0.326927
T47D_peak_23501	Peak	-0.11938	0.22453	0.943381	-0.038804	0.25881	0.976026
T47D_peak_3706	Peak	-0.11925	0.59976	0.999992	0.22739	0.027077	0.673949
T47D_peak_25133	Peak	-0.11923	0.35244	0.999992	0.027541	0.26211	0.937786
CTCF_285158	Peak	-0.1192	0.16349	0.931403	-0.059505	0.16907	0.932635
lncap_peak_16718	Peak	-0.11888	0.38881	0.999992	-0.049826	0.65687	0.999948
lncap_peak_8018	Peak	-0.1187	0.11923	0.87584	0.30841	0.059301	0.773474
CTCF_228973	Peak	-0.11863	0.25797	0.951621	0.024567	0.14263	0.887011
T47D_peak_24764	Peak	-0.1185	0.55959	0.999992	-0.078233	0.4795	0.992857
T47D_peak_11535	Peak	-0.11847	0.46965	0.999992	-0.026989	0.41974	0.999948
CTCF_152345	Peak	-0.11844	0.45453	0.999992	-0.08267	0.17577	0.901425
CTCF_281253	Peak	-0.11823	0.20859	0.983729	-0.11859	0.076271	0.710997
CTCF_19393	Peak	-0.11806	0.45106	0.977366	0.095401	0.33928	0.97148
CTCF_165615	Peak	-0.11801	0.7414	0.999992	-0.10867	0.372	0.999948
CTCF_250454	Peak	-0.11784	0.57549	0.999992	0.062682	0.52732	0.999948
CTCF_242161	Peak	-0.11764	0.087421	0.792225	-0.16026	0.49468	0.999948
CTCF_199959	Peak	-0.11756	0.055742	0.672478	-0.09283	0.4148	0.999948
T47D_peak_13420	Peak	-0.11752	0.2598	0.951621	-0.1218	0.19004	0.94464
CTCF_246023	Peak	-0.11751	0.29021	0.999992	-0.1575	0.18181	0.940027
CTCF_157645	Peak	-0.11685	0.056296	0.675335	0.043497	0.45112	0.985634
T47D_peak_3014	Peak	-0.11657	0.15364	0.922153	0.18501	0.19947	0.914055
CTCF_5846	Peak	-0.11654	0.10232	0.831251	-0.16385	0.33024	0.999948
CTCF_52483	Peak	-0.11654	0.30623	0.999992	-0.037363	0.47073	0.999948
CTCF_127412	Peak	-0.11654	0.40217	0.999992	0.039304	0.68416	0.999948
T47D_peak_22870	Peak	-0.11639	0.097626	0.828044	0.14939	0.31099	0.96049
ICK	PositiveControl	-0.11631	0.63646	0.999992	0.3167	0.067843	0.786966
T47D_peak_5862	Peak	-0.11629	0.30057	0.998566	0.057666	0.095337	0.771335
CTCF_118698	Peak	-0.11621	0.09245	0.819951	-0.075383	0.1551	0.912886
CTCF_226526	Peak	-0.11617	0.34231	0.999862	-0.50343	4.5028e-05	0.008199
CTCF_27572	Peak	-0.11604	0.07378	0.746382	-0.091221	0.24207	0.981732
lncap_peak_16223	Peak	-0.11601	0.017042	0.428026	0.10218	0.28267	0.999948
CTCF_263343	Peak	-0.11596	0.013197	0.370359	-0.29834	0.12563	0.845362
CTCF_232124	Peak	-0.11589	0.19674	0.969669	-0.06906	0.40502	0.999227
lncap_peak_20960	Peak	-0.11574	0.22226	0.990209	-0.32923	0.01789	0.383245
CTCF_238469	Peak	-0.11569	0.15411	0.922513	-0.094508	0.39754	0.999948
CTCF_178160	Peak	-0.11568	0.00038146	0.035851	-0.038053	0.85701	0.999948
CTCF_192516	Peak	-0.11551	0.42095	0.999992	0.04003	0.71147	0.999948
T47D_peak_16574	Peak	-0.11547	0.82713	0.999992	0.29744	0.010264	0.577256
CTCF_178970	Peak	-0.11528	0.3478	0.999992	-0.048402	0.41054	0.999948
CTCF_105822	Peak	-0.11526	0.019934	0.463449	-0.079149	0.07414	0.707042
CTCF_244034	Peak	-0.11519	0.18206	0.947366	-0.30948	0.0085136	0.263267
CTCF_263728	Peak	-0.11513	0.029531	0.553293	-0.2047	0.04309	0.585278
CTCF_187143	Peak	-0.1151	0.27542	0.975938	0.083323	0.35019	0.97148
CTCF_28396	Peak	-0.11501	0.29155	0.999992	-0.05909	0.24265	0.981732
CTCF_233708	Peak	-0.11493	0.25158	0.999992	0.085659	0.042656	0.725529
CTCF_240798	Peak	-0.11486	0.20685	0.980742	-0.2082	0.30908	0.976651
CTCF_109533	Peak	-0.11482	0.51565	0.999992	0.13149	0.55796	0.999948
T47D_peak_18386	Peak	-0.11481	0.18462	0.951559	0.046876	0.16166	0.888919
CTCF_43295	Peak	-0.1148	0.12197	0.87584	-0.10122	0.17217	0.936725
T47D_peak_11837	Peak	-0.11476	0.058474	0.688339	0.15947	0.10326	0.848853
lncap_peak_18386	Peak	-0.11474	0.40592	0.999992	0.17569	0.30095	0.954604
CTCF_226285	Peak	-0.11447	0.27693	0.990209	-0.18093	0.40938	0.999948
CTCF_53035	Peak	-0.11441	0.76125	0.999992	0.10689	0.42208	0.978514
CTCF_110653	Peak	-0.1144	0.22562	0.991454	0.11041	0.12335	0.878871
CTCF_64396	Peak	-0.11436	0.6483	0.999992	-0.059819	0.23722	0.973369
CTCF_281513	Peak	-0.11434	0.015286	0.401235	0.047904	0.56587	0.999948
lncap_peak_13506	Peak	-0.11428	0.87942	0.999992	0.17748	0.055927	0.772081
CTCF_46399	Peak	-0.1142	0.18665	0.956564	0.23844	0.61972	0.999948
CTCF_148476	Peak	-0.11402	0.73553	0.999992	-0.082388	0.51936	0.999948
T47D_peak_25035	Peak	-0.11393	0.28233	0.999992	0.10766	0.15708	0.887011
CTCF_118649	Peak	-0.11382	0.096523	0.827218	0.14886	0.14027	0.887011
CTCF_88012	Peak	-0.11381	0.0497	0.665183	-0.23938	0.14677	0.892717
lncap_peak_18007	Peak	-0.11359	0.38782	0.999992	-0.11993	0.26725	0.999948
CTCF_71253	Peak	-0.11352	0.293	0.999992	-0.069142	0.72213	0.999948
ESR1_promoter	Peak	-0.11347	0.0069589	0.253434	0.10746	0.17126	0.896451
CTCF_19579	Peak	-0.11336	0.50237	0.999992	-0.22694	0.34287	0.999948
T47D_peak_12716	Peak	-0.11331	0.39867	0.999992	0.1573	0.051154	0.746869
CTCF_193545	Peak	-0.11331	0.46764	0.982312	-0.06957	0.49755	0.999948
lncap_peak_21495	Peak	-0.11328	0.13601	0.892466	-0.006819	0.21156	0.924015
CTCF_205050	Peak	-0.11302	0.18121	0.947366	-0.090963	0.29197	0.999948
T47D_peak_21481	Peak	-0.11246	0.41828	0.971033	0.23079	0.28946	0.949701
CTCF_243639	Peak	-0.11236	0.46173	0.999862	-0.10882	0.56383	0.999948
CTCF_63184	Peak	-0.11234	0.47542	0.999992	-0.22995	0.15937	0.920385
CTCF_282712	Peak	-0.11221	0.13409	0.890565	0.072888	0.50445	0.999948
CTCF_166535	Peak	-0.112	0.15023	0.920186	-0.15005	0.2417	0.981732
CTCF_109855	Peak	-0.11198	0.34872	0.988729	0.079	0.70831	0.999948
CTCF_207463	Peak	-0.11198	0.42125	0.999992	-0.20822	0.34662	0.999948
CTCF_125539	Peak	-0.11194	0.46314	0.999877	0.079313	0.07154	0.790468
T47D_peak_12795	Peak	-0.11178	0.72125	0.999992	-0.018292	0.37899	0.999948
CTCF_91161	Peak	-0.11168	0.39986	0.999208	-0.24988	0.07282	0.70467
CTCF_55886	Peak	-0.11168	0.75373	0.999992	-0.1981	0.34974	0.999948
CTCF_104699	Peak	-0.11158	0.63189	0.999992	-0.056573	0.50185	0.99566
T47D_peak_22827	Peak	-0.11157	0.37605	0.958846	0.26681	0.030261	0.676321
CTCF_51740	Peak	-0.11147	0.024717	0.507129	-0.016623	0.81223	0.999948
lncap_peak_18820	Peak	-0.11147	0.075858	0.759493	-0.17547	0.27741	0.999948
CTCF_105367	Peak	-0.11147	0.41871	0.999992	-0.2384	0.021291	0.407645
CTCF_88755	Peak	-0.11138	0.65916	0.999992	-0.017115	0.37719	0.999948
CTCF_233096	Peak	-0.11134	0.46107	0.999992	-0.050918	0.055545	0.6347
CTCF_91182	Peak	-0.11129	0.373	0.958846	0.021392	0.8338	0.999948
CTCF_200745	Peak	-0.11106	0.39207	0.960233	-0.15496	0.31905	0.999948
CTCF_274942	Peak	-0.11098	0.36291	0.98273	-0.090569	0.3444	0.994301
T47D_peak_11981	Peak	-0.11088	0.27202	0.958846	0.12377	0.24755	0.927645
CTCF_237209	Peak	-0.11083	0.3755	0.990209	0.0058379	0.45576	0.985634
CTCF_28292	Peak	-0.11077	0.35886	0.999992	0.042081	0.18662	0.944571
CTCF_162187	Peak	-0.11066	0.59089	0.999992	-0.17161	0.10239	0.793875
CTCF_84256	Peak	-0.11064	0.23448	0.999992	-0.0099531	0.30327	0.954604
T47D_peak_11209	Peak	-0.11064	0.26177	0.999992	0.032203	0.50318	0.999948
lncap_peak_12804	Peak	-0.11057	0.31418	0.98273	0.14222	0.39821	0.975983
CTCF_272214	Peak	-0.11055	0.12114	0.87584	0.074276	0.49012	0.994301
CTCF_244273	Peak	-0.11054	0.43397	0.975618	-0.023238	0.04302	0.700053
T47D_peak_23142	Peak	-0.11049	0.31532	0.999992	0.15519	0.39857	0.975983
PAPOLA	PositiveControl	-0.1104	0.25521	0.928625	0.3731	0.23462	0.925091
CTCF_14444	Peak	-0.11036	0.36015	0.988729	0.01409	0.62291	0.999948
CTCF_240958	Peak	-0.1101	0.077589	0.769317	-0.01163	0.56581	0.999948
CTCF_65436	Peak	-0.1101	0.22321	0.933351	-0.033764	0.22204	0.925091
T47D_peak_14335	Peak	-0.11008	0.03073	0.566659	-0.10009	0.40449	0.999948
CTCF_19257	Peak	-0.11004	0.019106	0.456277	-0.36106	0.0019872	0.103386
CTCF_102226	Peak	-0.11	0.62288	0.999992	-0.073562	0.37937	0.999948
lncap_peak_23419	Peak	-0.10981	0.28151	0.974921	-0.00032092	0.5409	0.999948
CTCF_185189	Peak	-0.10966	0.32207	0.999992	0.10598	0.24366	0.925091
lncap_peak_22239	Peak	-0.10958	0.10748	0.839547	-0.31264	0.021286	0.407645
CTCF_55866	Peak	-0.10953	0.45616	0.978239	-0.082967	0.12147	0.841731
CTCF_55795	Peak	-0.10952	0.46851	0.982312	-0.12798	0.23457	0.981732
lncap_peak_15907	Peak	-0.10951	0.14557	0.911576	-0.086739	0.59766	0.999948
CTCF_20086	Peak	-0.10929	0.72702	0.999992	-0.13376	0.69086	0.999948
CTCF_158222	Peak	-0.10922	0.27227	0.999992	-0.26467	0.10767	0.803012
CTCF_52933	Peak	-0.10916	0.41739	0.998566	-0.0055354	0.59438	0.999948
CTCF_55861	Peak	-0.10908	0.60343	0.999992	-0.29227	0.045263	0.593926
CTCF_86702	Peak	-0.10902	0.22098	0.991128	0.064534	0.43612	0.980353
CTCF_15974	Peak	-0.10902	0.45038	0.978082	-0.0048071	0.12488	0.878871
CTCF_276510	Peak	-0.10899	0.57279	0.999992	-0.15874	0.025539	0.454253
CTCF_251960	Peak	-0.10895	0.47779	0.999992	-0.10327	0.27933	0.945556
T47D_peak_9486	Peak	-0.10888	0.74642	0.999992	-0.029235	0.6067	0.999948
CTCF_264468	Peak	-0.1087	0.071207	0.738302	-0.067779	0.71007	0.999948
CTCF_197595	Peak	-0.10859	0.36485	0.975618	0.03794	0.39369	0.975473
CTCF_59381	Peak	-0.10855	0.053162	0.665183	0.045709	0.34047	0.97148
CTCF_203587	Peak	-0.10854	0.43086	0.999992	-0.23351	0.069722	0.693297
CTCF_145645	Peak	-0.10846	0.18753	0.957363	-0.080705	0.69974	0.999948
lncap_peak_16420	Peak	-0.1084	0.033326	0.595407	-0.040995	0.63705	0.999948
CTCF_15959	Peak	-0.10839	0.30797	0.951621	-0.11281	0.48052	0.999948
T47D_peak_23625	Peak	-0.10828	0.58369	0.999992	0.03681	0.32097	0.961585
T47D_peak_1416	Peak	-0.10813	0.39189	0.999992	0.10342	0.3568	0.971943
CTCF_150984	Peak	-0.10795	0.44674	0.999992	0.10802	0.15529	0.887011
lncap_peak_15375	Peak	-0.10784	0.18671	0.956564	0.026533	0.37757	0.973391
CTCF_23177	Peak	-0.10783	0.043	0.808395	-0.18548	0.20392	0.954412
CTCF_206213	Peak	-0.10775	0.48224	0.999992	0.041114	0.10728	0.849878
CTCF_19313	Peak	-0.10753	0.54018	0.999992	-0.070677	0.55686	0.999948
CTCF_225180	Peak	-0.1075	0.37042	0.999992	-0.05838	0.13938	0.887011
CTCF_173370	Peak	-0.10749	0.33754	0.955409	0.059576	0.44873	0.98526
CTCF_257199	Peak	-0.10744	0.27082	0.999992	-0.0026307	0.08327	0.80471
CTCF_266861	Peak	-0.10741	0.22416	0.991128	0.10848	0.21408	0.924015
CTCF_237009	Peak	-0.10728	0.25244	0.999992	-0.38755	0.0011597	0.077672
T47D_peak_8515	Peak	-0.10724	0.51526	0.999992	-0.065757	0.52946	0.999948
lncap_peak_16477	Peak	-0.10716	0.46248	0.999992	0.089629	0.24577	0.925091
lncap_peak_22878	Peak	-0.10714	0.38556	0.960233	0.024354	0.67055	0.999948
CTCF_225203	Peak	-0.10711	0.52678	0.999992	0.25432	0.089495	0.814371
CTCF_25025	Peak	-0.10702	0.40602	0.999992	-0.18299	0.27578	0.999948
T47D_peak_20078	Peak	-0.10695	0.26821	0.98273	-0.064277	0.32269	0.973391
CTCF_275113	Peak	-0.10692	0.68816	0.999992	0.079045	0.20683	0.924015
CTCF_282863	Peak	-0.1068	0.041819	0.645332	-0.30957	0.00068051	0.05432
CTCF_130952	Peak	-0.10668	0.2143	0.98273	-0.13674	0.11683	0.831254
CTCF_120216	Peak	-0.10656	0.16612	0.933306	-0.12453	0.52376	0.999948
CTCF_225579	Peak	-0.10641	0.23257	0.999412	-0.1743	0.22475	0.979602
CTCF_15123	Peak	-0.10638	0.20262	0.977522	-0.3153	0.047728	0.600982
CTCF_132902	Peak	-0.10629	0.35837	0.999992	-0.036875	0.6409	0.999948
CTCF_270974	Peak	-0.10614	0.40506	0.999992	0.016444	0.4167	0.98526
CTCF_181792	Peak	-0.10597	0.077054	0.767513	-0.2294	0.099053	0.779807
CTCF_264910	Peak	-0.10591	0.22078	0.991128	-0.032377	0.62723	0.999948
T47D_peak_13613	Peak	-0.10591	0.4889	0.999992	-0.061849	0.22113	0.977507
CTCF_185396	Peak	-0.10576	0.27027	0.941875	0.36827	0.058324	0.773474
CTCF_192353	Peak	-0.1057	0.067294	0.726375	-0.10956	0.049419	0.608806
T47D_peak_14038	Peak	-0.1057	0.36055	0.955416	-0.080624	0.45069	0.999948
T47D_peak_24377	Peak	-0.10566	0.10173	0.831251	-0.13499	0.16455	0.929115
CTCF_123383	Peak	-0.10559	0.62877	0.999992	-0.35121	0.010055	0.289018
CTCF_222801	Peak	-0.10548	0.34815	0.999992	-0.03348	0.29589	0.999948
CTCF_184285	Peak	-0.10539	0.61465	0.999992	-0.16857	0.32738	0.994301
lncap_peak_23467	Peak	-0.10533	0.22944	0.996425	-0.066478	0.60175	0.999948
T47D_peak_5991	Peak	-0.10504	0.65385	0.999992	0.3017	0.16545	0.889044
CTCF_158291	Peak	-0.10468	0.32607	0.999992	0.025582	0.38302	0.974917
CTCF_222825	Peak	-0.10457	0.42947	0.999992	-0.037933	0.52956	0.999948
CTCF_147031	Peak	-0.10455	0.1651	0.932278	-0.056962	0.30263	0.954604
CTCF_257238	Peak	-0.10454	0.16195	0.931381	-0.040797	0.61663	0.999948
CTCF_204550	Peak	-0.10444	0.58087	0.999992	0.0011309	0.4346	0.980154
CTCF_135269	Peak	-0.10438	0.070863	0.736477	-0.046542	0.25965	0.947493
T47D_peak_15505	Peak	-0.10428	0.12558	0.87584	0.23622	0.14546	0.887011
CTCF_51645	Peak	-0.10421	0.052865	0.665183	-0.065569	0.39728	0.999948
lncap_peak_21611	Peak	-0.10419	0.13104	0.886875	-0.14344	0.043958	0.592925
CTCF_267341	Peak	-0.10412	0.15302	0.922153	-0.024846	0.086196	0.742992
T47D_peak_19767	Peak	-0.10411	0.51355	0.999992	0.13415	0.20637	0.924015
CTCF_40579	Peak	-0.10398	0.34607	0.999992	0.11159	0.54152	0.999948
lncap_peak_22760	Peak	-0.10383	0.79008	0.999992	-0.038064	0.84473	0.999948
CTCF_199857	Peak	-0.10373	0.52478	0.999992	0.0047713	0.13947	0.887011
CTCF_268154	Peak	-0.10367	0.15465	0.922642	-0.030179	0.1031	0.793875
CTCF_176588	Peak	-0.1036	0.53193	0.999992	0.015345	0.6348	0.999948
CTCF_26048	Peak	-0.10359	0.098484	0.830604	-0.13111	0.080439	0.725948
CTCF_209742	Peak	-0.10355	0.068841	0.731996	-0.1645	0.18477	0.940296
T47D_peak_9560	Peak	-0.10351	0.40733	0.967373	0.31368	0.013244	0.602916
CTCF_51996	Peak	-0.10346	0.25788	0.987291	-0.08542	0.035564	0.532584
T47D_peak_5013	Peak	-0.10328	0.35051	0.999992	0.018492	0.13004	0.881217
CTCF_205815	Peak	-0.10323	0.59556	0.999992	-0.056729	0.77698	0.999948
T47D_peak_11025	Peak	-0.10316	0.31998	0.999992	-0.068736	0.04755	0.600982
lncap_peak_21392	Peak	-0.10311	0.054105	0.665894	0.001065	0.2991	0.999948
CTCF_248635	Peak	-0.1031	0.35064	0.987791	-0.11871	0.35658	0.999948
CTCF_113133	Peak	-0.10306	0.25815	0.999992	0.11407	0.56642	0.999948
CTCF_100253	Peak	-0.1029	0.48814	0.999992	-0.20318	0.10715	0.803012
CTCF_263696	Peak	-0.10284	0.28973	0.999992	-0.2183	0.076711	0.711148
lncap_peak_18547	Peak	-0.10283	0.27107	0.999992	0.20087	0.10735	0.849878
CTCF_188420	Peak	-0.10282	0.59647	0.999992	0.23896	0.12849	0.879833
CTCF_114462	Peak	-0.10277	0.078725	0.769317	0.063576	0.34457	0.97148
CTCF_98535	Peak	-0.10259	0.23443	0.999992	-0.13433	0.68171	0.999948
CTCF_192596	Peak	-0.10254	0.64915	0.999992	-0.074231	0.53225	0.999948
CTCF_270627	Peak	-0.10243	0.15946	0.928614	-0.10201	0.63734	0.999948
CTCF_56401	Peak	-0.10233	0.05435	0.665894	-0.18489	0.12448	0.845362
T47D_peak_19509	Peak	-0.10229	0.25165	0.975938	0.23939	0.21714	0.924015
CTCF_251515	Peak	-0.10186	0.1108	0.874822	-0.038713	0.88235	0.999948
lncap_peak_22842	Peak	-0.10185	0.70896	0.999992	0.097701	0.23193	0.925091
lncap_peak_19127	Peak	-0.10181	0.5653	0.999992	-0.0030798	0.23391	0.925091
CTCF_128641	Peak	-0.10174	0.27453	0.980711	0.18134	0.14144	0.887011
CTCF_237029	Peak	-0.10169	0.17296	0.938059	0.084129	0.57435	0.999948
T47D_peak_23720	Peak	-0.10153	0.28928	0.999862	-0.10739	0.52694	0.999948
CTCF_15205	Peak	-0.10143	0.32421	0.974921	-0.079403	0.19771	0.947961
CTCF_196057	Peak	-0.1014	0.012576	0.367396	0.039115	0.5917	0.999948
CTCF_133906	Peak	-0.10131	0.16157	0.931381	-0.01432	0.47254	0.990498
CTCF_225060	Peak	-0.10131	0.42038	0.999992	-0.032878	0.30814	0.999948
T47D_peak_13155	Peak	-0.10126	0.47132	0.98273	-0.16667	0.25695	0.999343
CTCF_240782	Peak	-0.10123	0.16621	0.933306	-0.17544	0.48339	0.999948
CTCF_188080	Peak	-0.10122	0.46019	0.999992	-0.31079	0.071039	0.696184
T47D_peak_24220	Peak	-0.10119	0.57656	0.999992	-0.11865	0.36901	0.999948
CTCF_164895	Peak	-0.10095	0.7602	0.999992	0.0019033	0.64919	0.999948
T47D_peak_10357	Peak	-0.10093	0.23448	0.914498	-0.039181	0.017305	0.378759
CTCF_236581	Peak	-0.1009	0.36254	0.999992	0.0095185	0.85094	0.999948
CTCF_39002	Peak	-0.10086	0.2915	0.999992	0.12821	0.34567	0.97148
CTCF_14458	Peak	-0.10067	0.68604	0.999992	0.075435	0.41213	0.976026
CTCF_282532	Peak	-0.10065	0.092933	0.822978	0.24245	0.21279	0.924015
lncap_peak_19500	Peak	-0.10063	0.43821	0.988729	0.13314	0.23772	0.925091
CTCF_193434	Peak	-0.10061	0.11575	0.880209	-0.18935	0.11588	0.828316
CTCF_184407	Peak	-0.1006	0.34446	0.999992	-0.21627	0.23113	0.981732
CTCF_110721	Peak	-0.10055	0.29948	0.954273	-0.078096	0.17929	0.925091
T47D_peak_24234	Peak	-0.10046	0.18155	0.947366	-0.097973	0.64762	0.999948
CTCF_206087	Peak	-0.10038	0.22294	0.955416	0.031006	0.46367	0.986814
CTCF_173464	Peak	-0.10036	0.47262	0.999992	-0.09383	0.57236	0.999948
CTCF_176573	Peak	-0.10034	0.23019	0.955409	-0.024284	0.5875	0.999948
CTCF_110606	Peak	-0.10034	0.37296	0.999992	-0.08322	0.18074	0.940027
CTCF_204238	Peak	-0.1002	0.48885	0.98273	-0.24496	0.32708	0.999948
CTCF_114013	Peak	-0.10018	0.3515	0.999992	0.057291	0.12113	0.841731
lncap_peak_22936	Peak	-0.10017	0.05146	0.665183	0.024137	0.10647	0.849878
CTCF_280648	Peak	-0.10013	0.28504	0.999992	0.078679	0.14474	0.887011
CTCF_43670	Peak	-0.10011	0.14861	0.915241	0.19029	0.3677	0.973369
CTCF_13161	Peak	-0.10002	0.070524	0.736477	-0.14831	0.18302	0.940027
CTCF_110382	Peak	-0.099891	0.32842	0.955409	0.20568	0.0012531	0.38214
CTCF_240463	Peak	-0.099522	0.22887	0.995245	-0.10204	0.080194	0.725609
CTCF_275360	Peak	-0.099361	0.28275	0.960233	0.070434	0.34639	0.97148
T47D_peak_22584	Peak	-0.099297	0.47484	0.98273	0.099573	0.25105	0.927645
CTCF_163841	Peak	-0.099237	0.44611	0.999992	-0.30952	0.0039803	0.161063
T47D_peak_18629	Peak	-0.099176	0.16258	0.931403	0.093608	0.91774	0.999948
CTCF_199834	Peak	-0.099033	0.7464	0.999992	-0.31183	0.11236	0.819709
T47D_peak_21913	Peak	-0.098953	0.59389	0.999992	0.016125	0.62274	0.999948
CTCF_239147	Peak	-0.098902	0.21669	0.985268	0.04018	0.23919	0.925091
CTCF_21885	Peak	-0.098655	0.2798	0.94353	-0.2531	0.062258	0.668098
CTCF_96813	Peak	-0.098266	0.26585	0.999992	-0.019093	0.37254	0.973369
CTCF_191588	Peak	-0.098235	0.32952	0.999992	0.2131	0.055397	0.772081
lncap_peak_20556	Peak	-0.09791	0.57308	0.999992	-0.20253	0.42285	0.999948
CTCF_251377	Peak	-0.097717	0.42393	0.999992	0.051877	0.86479	0.999948
CTCF_265935	Peak	-0.097661	0.28462	0.999992	-0.1398	0.065345	0.68494
CTCF_65918	Peak	-0.097643	0.45966	0.999992	0.085295	0.10328	0.848853
CTCF_223010	Peak	-0.097625	0.52621	0.999992	-0.053176	0.1847	0.940296
T47D_peak_22221	Peak	-0.097558	0.27695	0.999992	-0.082676	0.060188	0.658007
CTCF_55577	Peak	-0.097558	0.40796	0.999992	0.022546	0.50924	0.996052
CTCF_173178	Peak	-0.097442	0.058958	0.691246	-0.12941	0.20341	0.954412
CTCF_128367	Peak	-0.097334	0.56223	0.999992	0.060314	0.23517	0.925091
CTCF_193666	Peak	-0.097201	0.46267	0.980711	-0.11316	0.35779	0.999948
CTCF_101292	Peak	-0.097129	0.49922	0.98273	-0.19202	0.59874	0.999948
lncap_peak_12217	Peak	-0.097085	0.75615	0.999992	-0.13332	0.46202	0.999948
CTCF_162589	Peak	-0.097035	0.63189	0.999992	-0.15501	0.52092	0.999948
CTCF_133745	Peak	-0.097032	0.19799	0.969669	0.082849	0.63231	0.999948
CTCF_28680	Peak	-0.096917	0.046345	0.651688	0.021682	0.35502	0.971943
CTCF_254758	Peak	-0.096562	0.41523	0.990209	-0.15111	0.2793	0.999948
CTCF_114908	Peak	-0.096497	0.13473	0.891971	0.3279	0.0013381	0.38214
CTCF_52749	Peak	-0.096474	0.32653	0.999992	-0.012518	0.67224	0.999948
CTCF_102097	Peak	-0.096255	0.70958	0.999992	0.28594	0.024141	0.672018
CTCF_37908	Peak	-0.09614	0.012877	0.368885	0.069646	0.25288	0.932
CTCF_232579	Peak	-0.096113	0.37189	0.999992	-0.04487	0.55834	0.999948
CTCF_23008	Peak	-0.095994	0.71708	0.999992	-0.19637	0.029028	0.480044
lncap_peak_15151	Peak	-0.095981	0.020025	0.463449	-0.046207	0.17391	0.938618
CTCF_217487	Peak	-0.095882	0.10098	0.831251	-0.078011	0.30374	0.999948
CTCF_174966	Peak	-0.09585	0.54386	0.999992	0.16986	0.58674	0.999948
CTCF_33956	Peak	-0.095657	0.17152	0.936144	0.0078485	0.40273	0.975983
CTCF_90256	Peak	-0.095561	0.40984	0.999992	0.12453	0.16711	0.890381
T47D_peak_19217	Peak	-0.095489	0.44914	0.999992	-0.018862	0.083384	0.734015
CTCF_129837	Peak	-0.095442	0.10461	0.833649	-0.08974	0.53509	0.999948
CTCF_223372	Peak	-0.095425	0.44843	0.975938	0.11423	0.22269	0.925091
lncap_peak_11460	Peak	-0.095321	0.3094	0.999992	-0.05041	0.51407	0.996552
CTCF_107181	Peak	-0.095133	0.44228	0.999992	-0.040973	0.30657	0.999948
CTCF_188170	Peak	-0.095075	0.20106	0.974219	0.16124	0.1118	0.86168
CTCF_250709	Peak	-0.095044	0.17426	0.940754	-0.1057	0.31866	0.999948
T47D_peak_22359	Peak	-0.094837	0.18528	0.953736	0.060778	0.44321	0.984962
CTCF_234450	Peak	-0.094751	0.19109	0.959182	0.026204	0.61701	0.999948
CTCF_24735	Peak	-0.094744	0.20861	0.983729	-0.10666	0.34297	0.971943
T47D_peak_13251	Peak	-0.094586	0.35119	0.999992	0.017645	0.11413	0.868295
CTCF_12889	Peak	-0.094516	0.080208	0.772334	-0.046239	0.29694	0.986814
CTCF_56347	Peak	-0.094333	0.10336	0.831881	-0.32195	0.029163	0.480044
CTCF_131000	Peak	-0.094319	0.64238	0.999992	0.28414	0.02533	0.673949
T47D_peak_19735	Peak	-0.094084	0.40268	0.999992	0.13853	0.14183	0.887011
CTCF_195275	Peak	-0.094033	0.28936	0.999992	-0.30077	0.06095	0.661351
T47D_peak_20065	Peak	-0.093918	0.06875	0.731996	0.056536	0.029378	0.673949
CTCF_34072	Peak	-0.093741	0.39602	0.999992	0.22731	0.098678	0.838281
T47D_peak_8336	Peak	-0.093731	0.20598	0.909822	-0.034335	0.40194	0.975983
CTCF_250315	Peak	-0.093718	0.32792	0.954273	-3.9751e-05	0.4566	0.999948
CTCF_93307	Peak	-0.09365	0.26167	0.990268	-0.17392	0.1934	0.94464
CTCF_4754	Peak	-0.093511	0.30204	0.999992	0.063066	0.49622	0.994496
CTCF_57824	Peak	-0.093481	0.22135	0.991128	0.0023264	0.4069	0.999948
CTCF_177754	Peak	-0.093369	0.019701	0.461032	0.14017	0.068521	0.786966
CTCF_231509	Peak	-0.093233	0.12533	0.87584	-0.0091996	0.038454	0.558789
CTCF_202177	Peak	-0.092933	0.70223	0.999992	-0.12753	0.56532	0.999948
CTCF_6139	Peak	-0.092795	0.28613	0.999992	0.04907	0.38022	0.974452
CTCF_244738	Peak	-0.092586	0.1981	0.969669	-0.23145	0.019319	0.395432
CTCF_275215	Peak	-0.092568	0.63535	0.999992	0.039373	0.28875	0.948617
CTCF_170197	Peak	-0.092541	0.35392	0.958846	-0.24414	0.25526	0.997586
lncap_peak_15687	Peak	-0.092521	0.56451	0.999992	0.30092	0.045713	0.73879
lncap_peak_11940	Peak	-0.092384	0.1641	0.931952	-0.091216	0.27726	0.999948
CTCF_274304	Peak	-0.092161	0.57087	0.999992	-0.11266	0.068016	0.692888
CTCF_106249	Peak	-0.09216	0.64315	0.999992	0.088212	0.38472	0.975473
CTCF_145275	Peak	-0.092102	0.68669	0.999992	-0.087868	0.50585	0.999948
T47D_peak_16363	Peak	-0.092035	0.59529	0.999992	-0.05843	0.37739	0.999948
CTCF_274551	Peak	-0.092005	0.053766	0.665894	-0.020874	0.084301	0.73407
lncap_peak_21515	Peak	-0.09177	0.11427	0.866604	-0.048258	0.39217	0.994496
CTCF_67570	Peak	-0.09168	0.327	0.954273	-0.033579	0.55564	0.999948
CTCF_6790	Peak	-0.091522	0.14676	0.914859	-0.085312	0.56362	0.999948
CTCF_275330	Peak	-0.091419	0.67906	0.999992	-0.14516	0.12133	0.841731
CTCF_135906	Peak	-0.09131	0.1028	0.831251	0.13785	0.25018	0.927645
CTCF_4601	Peak	-0.091228	0.10733	0.839547	-0.19202	0.11889	0.835469
T47D_peak_23065	Peak	-0.090789	0.29162	0.962743	0.12131	0.024826	0.673949
lncap_peak_19031	Peak	-0.090777	0.5737	0.999992	-0.067242	0.6565	0.999948
CTCF_16028	Peak	-0.090731	0.39674	0.990209	-0.14002	0.68954	0.999948
lncap_peak_16276	Peak	-0.090588	0.0287	0.544732	-0.049427	0.10655	0.803012
CTCF_178530	Peak	-0.090576	0.11423	0.866604	0.24368	0.080373	0.800946
CTCF_193027	Peak	-0.090451	0.63214	0.999992	-0.03266	0.21668	0.924015
CTCF_268809	Peak	-0.090423	0.28021	0.999992	-0.35158	0.011231	0.302966
CTCF_13145	Peak	-0.090406	0.050716	0.665183	-0.25937	0.034941	0.530343
CTCF_259289	Peak	-0.090207	0.027381	0.535067	-0.055657	0.19126	0.94464
CTCF_240924	Peak	-0.090172	0.094936	0.827218	-0.11657	0.077263	0.714495
CTCF_27440	Peak	-0.090075	0.029435	0.55329	0.11731	0.024537	0.673949
CTCF_146083	Peak	-0.090055	0.38794	0.999992	0.19204	0.013922	0.603993
CTCF_50001	Peak	-0.090025	0.18627	0.956564	0.043285	0.13333	0.884893
lncap_peak_16703	Peak	-0.089979	0.16398	0.893352	0.043546	0.08572	0.81074
CTCF_7562	Peak	-0.089838	0.043506	0.645332	-0.27173	0.058724	0.646395
CTCF_194354	Peak	-0.089837	0.2551	0.928625	0.1524	0.19648	0.914055
lncap_peak_20248	Peak	-0.089698	0.23215	0.914498	-0.05998	0.80295	0.999948
T47D_peak_14566	Peak	-0.089694	0.43463	0.999992	0.017233	0.7365	0.999948
CTCF_232963	Peak	-0.08942	0.068429	0.73125	-0.12438	0.36993	0.999948
CTCF_141894	Peak	-0.089298	0.1964	0.969035	-0.063748	0.17068	0.935597
CTCF_186271	Peak	-0.08904	0.77843	0.999992	0.032676	0.64758	0.999948
CTCF_240950	Peak	-0.089022	0.098912	0.867796	-0.2067	0.052119	0.631389
lncap_peak_16590	Peak	-0.088851	0.31653	0.999992	-0.053537	0.64875	0.999948
CTCF_84258	Peak	-0.088737	0.16511	0.932278	0.049851	0.57918	0.999948
T47D_peak_23387	Peak	-0.088727	0.91184	0.999992	0.23307	0.38571	0.975473
CTCF_136431	Peak	-0.088702	0.11782	0.869604	0.1684	0.068215	0.786966
CTCF_216235	Peak	-0.088699	0.11425	0.866604	0.11504	0.20837	0.924015
lncap_peak_21327	Peak	-0.088677	0.24625	0.999992	0.02035	0.89937	0.999948
CTCF_106074	Peak	-0.088525	0.2666	0.999992	0.050652	0.82675	0.999948
CTCF_224780	Peak	-0.08842	0.078276	0.769317	0.18989	0.15527	0.887011
lncap_peak_8171	Peak	-0.088298	0.78941	0.999992	0.078807	0.67034	0.999948
CTCF_54169	Peak	-0.088261	0.45873	0.999992	-0.033351	0.81057	0.999948
CTCF_218936	Peak	-0.088179	0.22684	0.914498	0.29163	0.00064993	0.300457
CTCF_101982	Peak	-0.088177	0.21981	0.98273	-0.084508	0.22229	0.973369
T47D_peak_18029	Peak	-0.088099	0.71883	0.999992	0.11056	0.030705	0.677712
lncap_peak_21733	Peak	-0.087983	0.2485	0.999992	0.17975	0.31231	0.96049
CTCF_164618	Peak	-0.087982	0.18079	0.89665	-0.22421	0.020674	0.401568
T47D_peak_13439	Peak	-0.087943	0.40721	0.999992	-0.01617	0.35047	0.97148
CTCF_291722	Peak	-0.087847	0.32046	0.999992	0.044164	0.48786	0.999948
CTCF_148597	Peak	-0.087838	0.095443	0.827218	-0.1544	0.17351	0.938618
CTCF_173591	Peak	-0.087732	0.2697	0.994186	0.022632	0.80284	0.999948
CTCF_200676	Peak	-0.087694	0.24239	0.978082	0.1098	0.10812	0.850826
CTCF_216999	Peak	-0.087637	0.24418	0.999992	-0.18324	0.04345	0.587432
CTCF_94889	Peak	-0.08758	0.49782	0.999992	-0.10405	0.41737	0.999948
T47D_peak_22938	Peak	-0.087524	0.57387	0.999992	0.14833	0.29549	0.954604
CTCF_23757	Peak	-0.087405	0.76041	0.999992	0.11684	0.20797	0.924015
CTCF_1583	Peak	-0.087305	0.080714	0.773556	-0.2373	0.020613	0.401568
lncap_peak_19104	Peak	-0.087281	0.80583	0.999992	-0.045157	0.55592	0.999948
CTCF_192782	Peak	-0.087197	0.30081	0.951621	0.016079	0.5983	0.999948
CTCF_253381	Peak	-0.087158	0.3193	0.98273	-0.0022558	0.43383	0.999948
CTCF_254550	Peak	-0.08707	0.90641	0.999992	-0.014159	0.56899	0.999948
CTCF_175196	Peak	-0.086998	0.66869	0.999992	0.12033	0.098977	0.838281
T47D_peak_8496	Peak	-0.08679	0.36656	0.958846	0.065434	0.48563	0.999948
lncap_peak_14683	Peak	-0.086748	0.12326	0.87584	0.064883	0.62951	0.999948
CTCF_49169	Peak	-0.086707	0.094192	0.827218	0.093428	0.67032	0.999948
CTCF_205941	Peak	-0.086679	0.52745	0.999992	0.11462	0.25623	0.932
CTCF_218579	Peak	-0.086586	0.33223	0.958846	0.08998	0.46515	0.986906
CTCF_100343	Peak	-0.086432	0.11642	0.868204	-0.10987	0.23436	0.981732
CTCF_238621	Peak	-0.086214	0.49244	0.999992	-0.25086	0.16754	0.931216
lncap_peak_8840	Peak	-0.086206	0.79762	0.999992	0.049799	0.6538	0.999948
CTCF_144783	Peak	-0.086178	0.49943	0.999992	0.14145	0.064718	0.782764
CTCF_63225	Peak	-0.085879	0.18935	0.957363	0.031737	0.58818	0.999948
CTCF_281608	Peak	-0.085647	0.045865	0.648671	0.074403	0.31465	0.96049
lncap_peak_18059	Peak	-0.085625	0.76483	0.999992	0.19084	0.23253	0.925091
CTCF_218159	Peak	-0.08557	0.4468	0.975938	0.027086	0.41881	0.976543
CTCF_239218	Peak	-0.085564	0.095052	0.827218	-0.20395	0.11031	0.815602
CTCF_123462	Peak	-0.085013	0.72583	0.999992	-0.026953	0.52144	0.999948
T47D_peak_21198	Peak	-0.085012	0.16911	0.936144	-0.057773	0.36467	0.973369
CTCF_220603	Peak	-0.085006	0.68015	0.999992	-0.060503	0.87232	0.999948
T47D_peak_6229	Peak	-0.084956	0.18058	0.947366	0.12187	0.21581	0.924015
T47D_peak_22260	Peak	-0.084922	0.18259	0.947366	-0.024633	0.57234	0.999948
CTCF_200011	Peak	-0.084844	0.3316	0.955409	0.0041657	0.2502	0.927645
CTCF_125883	Peak	-0.084652	0.32617	0.999862	-0.029274	0.24897	0.984814
CTCF_248346	Peak	-0.084518	0.33679	0.999992	-0.010148	0.41565	0.976093
CTCF_184922	Peak	-0.084514	0.74821	0.999992	0.049778	0.6098	0.999948
lncap_peak_15194	Peak	-0.08451	0.21156	0.985268	-0.19756	0.11254	0.819709
CTCF_252531	Peak	-0.084365	0.44427	0.999992	-0.40596	0.017407	0.378759
CTCF_275678	Peak	-0.084256	0.80594	0.999992	-0.2395	0.0027739	0.127271
CTCF_114939	Peak	-0.084205	0.42526	0.98273	0.13547	0.21568	0.924015
CTCF_126476	Peak	-0.084114	0.62538	0.999992	0.039097	0.056374	0.772081
CTCF_110750	Peak	-0.083944	0.78532	0.999992	0.082249	0.88062	0.999948
CTCF_177640	Peak	-0.083823	0.027831	0.536998	-0.2951	0.010556	0.292904
CTCF_106352	Peak	-0.083807	0.42426	0.988355	-0.11902	0.03724	0.549206
CTCF_159258	Peak	-0.083723	0.27704	0.999992	-0.022046	0.66232	0.999948
CTCF_208397	Peak	-0.083598	0.28319	0.98273	-0.18403	0.25696	0.999343
CTCF_166715	Peak	-0.083587	0.63533	0.999992	0.012978	0.6531	0.999948
T47D_peak_14174	Peak	-0.083584	0.36682	0.999992	0.1305	0.20966	0.924015
T47D_peak_9266	Peak	-0.083423	0.62616	0.999992	0.1187	0.10323	0.848853
CTCF_201644	Peak	-0.083421	0.20489	0.979354	-0.092292	0.23063	0.978454
CTCF_115616	Peak	-0.083361	0.33799	0.999992	-0.26246	0.020404	0.401568
lncap_peak_15953	Peak	-0.083253	0.37496	0.999992	0.1671	0.36986	0.973369
CTCF_230974	Peak	-0.083249	0.24882	0.958846	0.070213	0.24281	0.925091
CTCF_17375	Peak	-0.08316	0.38903	0.960233	-0.041976	0.37682	0.973391
CTCF_110590	Peak	-0.08309	0.53655	0.999992	0.062804	0.40735	0.976026
lncap_peak_23134	Peak	-0.082968	0.28802	0.999992	-0.0030009	0.10728	0.803012
CTCF_234246	Peak	-0.08293	0.43006	0.999992	-0.13449	0.21218	0.965432
CTCF_282458	Peak	-0.082928	0.042429	0.645332	0.014184	0.5991	0.999948
CTCF_188130	Peak	-0.082834	0.43419	0.999992	0.10687	0.329	0.965771
CTCF_194658	Peak	-0.082814	0.41082	0.969119	-0.061822	0.29203	0.999948
CTCF_179298	Peak	-0.082811	0.30301	0.999992	0.094773	0.2613	0.937786
CTCF_143762	Peak	-0.082796	0.32158	0.999992	-0.1409	0.16808	0.931573
lncap_peak_19391	Peak	-0.082576	0.53462	0.999992	0.09054	0.073675	0.790468
CTCF_245495	Peak	-0.082547	0.23951	0.999992	-0.40665	0.0015216	0.087884
lncap_peak_13366	Peak	-0.082304	0.7952	0.999992	-0.029994	0.48291	0.993625
CTCF_150553	Peak	-0.082276	0.60093	0.999992	0.19021	0.17753	0.901425
CTCF_129239	Peak	-0.082197	0.82364	0.999992	-0.10042	0.53777	0.999948
CTCF_16726	Peak	-0.081951	0.4893	0.999992	0.19984	0.04482	0.73775
CTCF_265074	Peak	-0.081901	0.26143	0.999992	-0.23186	0.16697	0.931216
lncap_peak_9792	Peak	-0.081868	0.29957	0.999208	0.24014	0.018805	0.635749
CTCF_98520	Peak	-0.081845	0.53747	0.999992	-0.089923	0.15379	0.908489
CTCF_234611	Peak	-0.081836	0.37177	0.999992	0.27687	0.016542	0.621614
CTCF_86691	Peak	-0.081768	0.60197	0.999992	-0.010909	0.28381	0.948617
CTCF_152507	Peak	-0.081767	0.51647	0.999992	0.084557	0.38558	0.975473
CTCF_238357	Peak	-0.081728	0.42772	0.990209	-0.11687	0.084165	0.803012
CTCF_110821	Peak	-0.081647	0.14417	0.909161	-0.019733	0.44604	0.98526
CTCF_242086	Peak	-0.081519	0.2693	0.941232	-0.14912	0.52481	0.999948
lncap_peak_21596	Peak	-0.081366	0.28982	0.999992	-0.049296	0.5236	0.999227
CTCF_269580	Peak	-0.081178	0.56162	0.999992	0.054751	0.38179	0.9745
T47D_peak_7881	Peak	-0.081107	0.15556	0.922983	0.078246	0.32028	0.999948
CTCF_8087	Peak	-0.080899	0.10795	0.842068	-0.11785	0.17768	0.938618
CTCF_96917	Peak	-0.080678	0.31261	0.999992	0.042088	0.58339	0.999948
T47D_peak_18058	Peak	-0.080676	0.58653	0.999992	0.19899	0.21753	0.924015
CTCF_257946	Peak	-0.08063	0.12361	0.87584	-0.046692	0.34963	0.999948
CTCF_20408	Peak	-0.080414	0.032708	0.760585	0.034669	0.36972	0.973369
T47D_peak_24118	Peak	-0.080394	0.31984	0.999992	-0.074054	0.34682	0.999948
T47D_peak_14094	Peak	-0.080134	0.75397	0.999992	-0.27347	0.0061484	0.213254
CTCF_88680	Peak	-0.080096	0.80009	0.999992	0.0072071	0.72985	0.999948
CTCF_64666	Peak	-0.08009	0.2739	0.955409	0.10435	0.28111	0.946841
CTCF_1472	Peak	-0.080066	0.066734	0.725792	-0.1172	0.59504	0.999948
CTCF_125138	Peak	-0.080047	0.13468	0.880209	-0.024464	0.37018	0.973369
CTCF_108614	Peak	-0.080019	0.50613	0.999992	-0.076775	0.55819	0.999948
CTCF_238381	Peak	-0.079964	0.375	0.988272	-0.13007	0.46857	0.999948
T47D_peak_8223	Peak	-0.079955	0.060372	0.69799	0.10282	0.099709	0.838391
lncap_peak_15996	Peak	-0.079925	0.46074	0.999992	0.082328	0.059259	0.773474
T47D_peak_23068	Peak	-0.079659	0.30295	0.951621	-0.0014408	0.59549	0.999948
T47D_peak_11748	Peak	-0.079645	0.12464	0.87584	0.0050161	0.38461	0.999948
T47D_peak_21525	Peak	-0.079414	0.14699	0.914859	0.19061	0.098566	0.838281
CTCF_34952	Peak	-0.079198	0.13069	0.885523	-0.13842	0.20446	0.955382
CTCF_148347	Peak	-0.079152	0.64629	0.999992	-0.026965	0.23952	0.981732
CTCF_206890	Peak	-0.079135	0.26189	0.960233	-0.014317	0.25938	0.999343
T47D_peak_12143	Peak	-0.078212	0.40713	0.967373	-0.069093	0.56075	0.999948
CTCF_244233	Peak	-0.078164	0.19557	0.904636	0.11994	0.43361	0.980154
CTCF_86264	Peak	-0.078019	0.1911	0.959182	0.051312	0.5727	0.999948
CTCF_236420	Peak	-0.078015	0.59857	0.999992	-0.24831	0.044731	0.593926
T47D_peak_17938	Peak	-0.077975	0.34543	0.999992	0.14753	0.67162	0.999948
CTCF_2210	Peak	-0.077864	0.61573	0.999992	0.18719	0.30305	0.954604
T47D_peak_5525	Peak	-0.077851	0.43747	0.975618	-0.10914	0.66981	0.999948
CTCF_51022	Peak	-0.077727	0.35226	0.999992	-0.1815	0.0013398	0.083474
CTCF_52742	Peak	-0.077685	0.48482	0.98273	0.11426	0.42806	0.980091
CTCF_30315	Peak	-0.077672	0.21573	0.980023	-0.079828	0.019419	0.395641
T47D_peak_7797	Peak	-0.077664	0.40532	0.999992	-0.00047475	0.4045	0.999948
CTCF_186782	Peak	-0.077615	0.17392	0.89665	0.19131	0.015431	0.603993
CTCF_55386	Peak	-0.077584	0.051519	0.665183	0.15393	0.0085357	0.383245
lncap_peak_18594	Peak	-0.077512	0.34659	0.999992	-0.23065	0.072264	0.701807
CTCF_186056	Peak	-0.077286	0.30177	0.999992	0.056106	0.43866	0.983858
T47D_peak_23274	Peak	-0.077209	0.10508	0.867796	0.059684	0.065879	0.786966
CTCF_49565	Peak	-0.077097	0.51766	0.999992	0.11868	0.099699	0.838391
CTCF_78872	Peak	-0.077069	0.17292	0.938059	0.13333	0.15041	0.887011
CTCF_5760	Peak	-0.077048	0.087297	0.792225	-0.21484	0.062715	0.669385
CTCF_217750	Peak	-0.077001	0.15082	0.920186	0.11437	0.18823	0.909963
CTCF_225071	Peak	-0.076945	0.58032	0.999992	-0.068574	0.51804	0.999948
CTCF_223045	Peak	-0.076912	0.62736	0.999992	-0.12241	0.71103	0.999948
T47D_peak_13999	Peak	-0.076872	0.1557	0.922983	0.023283	0.01164	0.533046
CTCF_107515	Peak	-0.076745	0.85506	0.999992	-0.1307	0.75398	0.999948
CTCF_80414	Peak	-0.076713	0.31149	0.999992	0.12853	0.17784	0.901425
CTCF_12474	Peak	-0.076668	0.035153	0.611453	-0.12735	0.29306	0.999948
CTCF_94741	Peak	-0.076589	0.31327	0.958108	0.16463	0.21425	0.924015
CTCF_253300	Peak	-0.076559	0.26699	0.939784	-0.038096	0.56414	0.999948
CTCF_180900	Peak	-0.07655	0.3051	0.999992	0.088342	0.089684	0.814371
CTCF_262959	Peak	-0.076507	0.15018	0.920186	-0.26758	0.00078756	0.058835
CTCF_105187	Peak	-0.076468	0.028076	0.760585	-0.46762	0.07516	0.710672
CTCF_71826	Peak	-0.07643	0.50197	0.999992	-0.10842	0.51481	0.999948
T47D_peak_24922	Peak	-0.076414	0.15753	0.927178	0.19787	0.071394	0.790468
CTCF_3059	Peak	-0.076393	0.15675	0.92666	0.094337	0.76883	0.999948
lncap_peak_18374	Peak	-0.076338	0.57737	0.999992	0.069739	0.59868	0.999948
T47D_peak_24902	Peak	-0.076257	0.31007	0.951621	0.17745	0.024122	0.672018
CTCF_154182	Peak	-0.076218	0.16429	0.932154	-0.0040286	0.85891	0.999948
T47D_peak_13602	Peak	-0.076163	0.50541	0.999992	0.12756	0.17636	0.901425
T47D_peak_23078	Peak	-0.076146	0.32572	0.988729	0.17739	0.13557	0.886747
FOXA1_promoter	Peak	-0.07602	0.62953	0.999992	0.0020904	0.40115	0.975983
T47D_peak_21592	Peak	-0.076012	0.44227	0.999992	-0.13959	0.3089	0.999948
T47D_peak_21085	Peak	-0.075992	0.81529	0.999992	0.10239	0.18144	0.902926
CTCF_243096	Peak	-0.07589	0.78164	0.999992	0.062198	0.83347	0.999948
lncap_peak_22937	Peak	-0.075837	0.56261	0.999992	-0.0069997	0.58053	0.999948
CTCF_249033	Peak	-0.075719	0.74436	0.999992	0.041665	0.50366	0.996052
CTCF_106198	Peak	-0.07569	0.25849	0.962049	-0.29604	0.096324	0.771335
CTCF_85454	Peak	-0.07566	0.302	0.999992	0.15689	0.3493	0.97148
T47D_peak_18234	Peak	-0.075473	0.46862	0.999992	-0.017007	0.35897	0.971943
T47D_peak_15238	Peak	-0.075459	0.13703	0.893587	0.11729	0.15561	0.91423
T47D_peak_21114	Peak	-0.075281	0.2765	0.999992	0.022257	0.77428	0.999948
lncap_peak_22334	Peak	-0.075173	0.25016	0.999992	-0.077865	0.23964	0.976026
T47D_peak_24121	Peak	-0.075055	0.44822	0.999992	0.019207	0.18924	0.909963
CTCF_272410	Peak	-0.075039	0.64856	0.999992	-0.21803	0.092287	0.768225
CTCF_110139	Peak	-0.075	0.2879	0.999992	-0.053172	0.38614	0.985634
CTCF_185294	Peak	-0.074987	0.09533	0.827218	0.12255	0.054297	0.6347
T47D_peak_19966	Peak	-0.074828	0.32081	0.990209	-0.085804	0.19242	0.94464
CTCF_163830	Peak	-0.074706	0.55429	0.999992	-0.039739	0.33248	0.999948
CTCF_178501	Peak	-0.074666	0.23596	0.999992	-0.070189	0.0052716	0.196619
T47D_peak_24224	Peak	-0.074647	0.35583	0.955416	0.11875	0.0054263	0.197618
CTCF_216677	Peak	-0.074573	0.17634	0.944412	0.061803	0.095184	0.771335
CTCF_246088	Peak	-0.074416	0.68504	0.999992	0.044034	0.18967	0.909963
CTCF_15919	Peak	-0.074396	0.3037	0.999992	-0.23925	0.091427	0.766543
lncap_peak_13969	Peak	-0.074364	0.75487	0.999992	0.10026	0.20421	0.925091
CTCF_162338	Peak	-0.074282	0.55047	0.999992	0.046207	0.70546	0.999948
CTCF_185225	Peak	-0.074278	0.56241	0.999208	0.044774	0.43516	0.980154
T47D_peak_23521	Peak	-0.074084	0.50806	0.999992	0.10908	0.17163	0.896451
T47D_peak_10419	Peak	-0.074049	0.87713	0.999992	0.19132	0.032869	0.691692
T47D_peak_12271	Peak	-0.074043	0.77324	0.999992	0.23515	0.038624	0.714647
CTCF_64757	Peak	-0.073979	0.57393	0.999992	-0.094525	0.56694	0.999948
T47D_peak_12893	Peak	-0.073849	0.3389	0.969119	0.081947	0.42402	0.996052
T47D_peak_19455	Peak	-0.073829	0.58072	0.999992	0.054796	0.45285	0.985634
T47D_peak_14536	Peak	-0.073792	0.47526	0.999992	0.048414	0.063051	0.781091
CTCF_238195	Peak	-0.073765	0.51848	0.999992	-0.04981	0.3512	0.999948
CTCF_23190	Peak	-0.073638	0.37945	0.999992	-0.10055	0.54701	0.999948
CTCF_1677	Peak	-0.073568	0.3429	0.999992	-0.038785	0.45948	0.986814
T47D_peak_19314	Peak	-0.073506	0.54282	0.999992	0.39847	0.0037305	0.563119
CTCF_247399	Peak	-0.073385	0.2552	0.988729	0.099429	0.25549	0.932
CTCF_65962	Peak	-0.073362	0.63812	0.999992	-0.024952	0.56227	0.999948
lncap_peak_9847	Peak	-0.073281	0.45305	0.978082	-0.0041541	0.44319	0.984962
T47D_peak_24207	Peak	-0.073226	0.84825	0.999992	-0.1105	0.18548	0.941461
CTCF_99633	Peak	-0.073174	0.12589	0.87584	-0.07323	0.29774	0.999948
CTCF_152508	Peak	-0.073025	0.71939	0.999992	-0.012144	0.046089	0.73879
CTCF_279812	Peak	-0.073009	0.69253	0.999992	-0.12841	0.075409	0.710672
CTCF_150528	Peak	-0.072918	0.80701	0.999992	0.14945	0.14468	0.887011
CTCF_239773	Peak	-0.072856	0.042626	0.645332	-0.16531	0.2479	0.98841
CTCF_188021	Peak	-0.07258	0.63073	0.999992	-0.018311	0.51148	0.996052
lncap_peak_23249	Peak	-0.072578	0.19955	0.908454	-0.040372	0.25744	0.96049
T47D_peak_20848	Peak	-0.072333	0.69959	0.999992	-0.11184	0.39909	0.999948
CTCF_215866	Peak	-0.072275	0.5754	0.999992	0.13859	0.28077	0.946791
CTCF_16798	Peak	-0.072136	0.66519	0.999992	-0.033597	0.02525	0.673949
CTCF_86668	Peak	-0.072122	0.11805	0.869604	-0.18124	0.20918	0.963028
CTCF_59287	Peak	-0.072099	0.058333	0.688069	0.045141	0.91252	0.999948
CTCF_205203	Peak	-0.072019	0.25257	0.954273	0.049449	0.78771	0.999948
CTCF_249259	Peak	-0.071711	0.61789	0.999992	-0.28325	0.0044289	0.173533
T47D_peak_23714	Peak	-0.071656	0.45248	0.999992	0.21018	0.20485	0.923961
lncap_peak_20146	Peak	-0.071625	0.33447	0.999992	-0.049595	0.059239	0.649417
CTCF_2973	Peak	-0.071616	0.21642	0.985268	0.057618	0.23789	0.981732
CTCF_274807	Peak	-0.071597	0.16913	0.89665	0.16193	0.22959	0.925091
T47D_peak_6389	Peak	-0.071509	0.34434	0.98273	0.040869	0.39441	0.975473
CTCF_107505	Peak	-0.071449	0.65022	0.999992	0.1358	0.14039	0.887011
CTCF_279551	Peak	-0.071355	0.24126	0.999992	0.068738	0.35725	0.971943
CTCF_163307	Peak	-0.071293	0.52465	0.999992	0.065046	0.2849	0.948617
lncap_peak_12708	Peak	-0.071272	0.2019	0.97708	0.14785	0.30522	0.955949
CTCF_235111	Peak	-0.071242	0.72962	0.999992	0.11186	0.033316	0.691692
CTCF_72611	Peak	-0.070976	0.052569	0.817092	0.15218	0.048587	0.740105
CTCF_286267	Peak	-0.070933	0.44359	0.990209	0.14526	0.082289	0.802977
CTCF_221452	Peak	-0.070777	0.55059	0.994357	0.10209	0.030423	0.676612
CTCF_15177	Peak	-0.070733	0.10283	0.867796	-0.28762	0.4575	0.999948
CTCF_38002	Peak	-0.070707	0.20461	0.979354	0.037883	0.21873	0.924015
CTCF_209664	Peak	-0.070629	0.012889	0.368885	-0.21545	0.081372	0.728651
CTCF_271838	Peak	-0.07057	0.32927	0.988729	-0.20167	0.23055	0.981732
CTCF_122522	Peak	-0.070563	0.15979	0.928614	0.030201	0.010959	0.601806
CTCF_253473	Peak	-0.070546	0.2249	0.928625	0.098007	0.17184	0.896451
CTCF_253756	Peak	-0.070449	0.45137	0.999992	-0.060648	0.36646	0.999948
CTCF_5171	Peak	-0.070432	0.085283	0.790057	-0.081282	0.61084	0.999948
CTCF_108685	Peak	-0.070416	0.5533	0.999992	0.095354	0.60108	0.999948
CTCF_175560	Peak	-0.070359	0.5311	0.990209	-0.090152	0.14932	0.901642
CTCF_233087	Peak	-0.070354	0.56546	0.999992	-0.17696	0.17472	0.938618
CTCF_15873	Peak	-0.070325	0.37478	0.958846	-0.012679	0.51664	0.999948
CTCF_69779	Peak	-0.0703	0.12157	0.87584	-0.11683	0.11044	0.815602
CTCF_103361	Peak	-0.070273	0.38816	0.970473	-0.034686	0.65728	0.999948
CTCF_283212	Peak	-0.070244	0.41075	0.999992	0.090812	0.41551	0.980154
T47D_peak_13460	Peak	-0.070239	0.54457	0.999992	-0.00079044	0.49062	0.994301
CTCF_129161	Peak	-0.070233	0.59571	0.999992	-0.042324	0.78232	0.999948
CTCF_182863	Peak	-0.070134	0.38002	0.98273	-0.073316	0.2036	0.921934
CTCF_225248	Peak	-0.070126	0.52813	0.990066	-0.17312	0.13865	0.873099
CTCF_192777	Peak	-0.070074	0.12815	0.880209	-0.024569	0.36754	0.990498
CTCF_148064	Peak	-0.069982	0.59135	0.999992	0.016329	0.32258	0.976188
CTCF_33689	Peak	-0.069936	0.35226	0.999992	0.072667	0.6876	0.999948
CTCF_133222	Peak	-0.069836	0.049484	0.664382	0.037882	0.60096	0.999948
CTCF_263207	Peak	-0.069738	0.072832	0.744546	-0.026551	0.46865	0.999948
CTCF_19253	Peak	-0.069715	0.15999	0.893352	0.11205	0.32709	0.964069
CTCF_217078	Peak	-0.069546	0.18284	0.947366	-0.022905	0.42513	0.999948
CTCF_176030	Peak	-0.069436	0.27137	0.999992	-0.11655	0.65747	0.999948
T47D_peak_20178	Peak	-0.06939	0.17638	0.89665	0.060013	0.40974	0.976026
lncap_peak_17634	Peak	-0.069376	0.16164	0.931381	0.1072	0.1779	0.901425
CTCF_283778	Peak	-0.069243	0.37479	0.999992	-0.068649	0.085431	0.738254
T47D_peak_20247	Peak	-0.069206	0.21111	0.969119	0.14941	0.14257	0.887011
CTCF_101931	Peak	-0.069163	0.15436	0.922513	-0.021117	0.34717	0.97148
CTCF_67555	Peak	-0.069127	0.21308	0.960233	-0.11508	0.47912	0.999948
CTCF_245120	Peak	-0.068902	0.22201	0.914498	-0.15172	0.32048	0.999948
CTCF_202625	Peak	-0.068818	0.2833	0.944279	-0.063146	0.41899	0.999948
T47D_peak_12207	Peak	-0.068808	0.67626	0.999992	0.010195	0.91729	0.999948
CTCF_130550	Peak	-0.068714	0.3081	0.964133	-0.094086	0.81454	0.999948
CTCF_9576	Peak	-0.068701	0.34045	0.999992	-0.079335	0.55097	0.999948
CTCF_136531	Peak	-0.068439	0.4143	0.999992	0.025891	0.13596	0.886747
T47D_peak_13383	Peak	-0.068321	0.24265	0.975618	0.15643	0.3223	0.962808
CTCF_21847	Peak	-0.068304	0.55027	0.994357	0.018412	0.34836	0.97148
CTCF_35391	Peak	-0.068302	0.14531	0.911576	-0.21207	0.12324	0.844801
CTCF_254073	Peak	-0.068244	0.26683	0.98273	-0.0013008	0.28247	0.947493
CTCF_176037	Peak	-0.068137	0.76369	0.999992	0.075886	0.41523	0.976026
CTCF_237423	Peak	-0.068109	0.30214	0.958846	0.13625	0.48487	0.994301
CTCF_163121	Peak	-0.068088	0.45881	0.990209	-0.016447	0.85723	0.999948
CTCF_228731	Peak	-0.068006	0.85342	0.999992	-0.046603	0.57377	0.999948
CTCF_220724	Peak	-0.06796	0.83848	0.999992	-0.12839	0.11654	0.830152
lncap_peak_9696	Peak	-0.067942	0.54094	0.990209	0.10673	0.059527	0.773474
CTCF_182856	Peak	-0.067926	0.70881	0.999992	-0.10773	0.18197	0.940027
CTCF_236058	Peak	-0.067833	0.26685	0.999992	-0.092762	0.4162	0.999948
CTCF_192444	Peak	-0.067744	0.409	0.999992	-0.17297	0.42017	0.999948
CTCF_238245	Peak	-0.067655	0.12008	0.880209	-0.087683	0.58708	0.999948
CTCF_20049	Peak	-0.067608	0.75908	0.999992	0.052234	0.53659	0.999948
CTCF_69545	Peak	-0.067585	0.38344	0.960233	-0.10818	0.60291	0.999948
CDK17	PositiveControl	-0.067277	0.43184	0.98273	-0.012202	0.59646	0.999948
CTCF_253579	Peak	-0.067132	0.67418	0.999992	0.051026	0.12548	0.878871
lncap_peak_8413	Peak	-0.067038	0.18605	0.956564	-0.28374	0.013076	0.328461
CTCF_93967	Peak	-0.067024	0.43858	0.999992	-0.060675	0.27289	0.943731
CTCF_52792	Peak	-0.066983	0.48037	0.98273	0.042371	0.74134	0.999948
CTCF_175966	Peak	-0.066971	0.62237	0.999992	0.093686	0.071563	0.790468
CTCF_6420	Peak	-0.06697	0.17605	0.944412	-0.016791	0.71718	0.999948
CTCF_284664	Peak	-0.066915	0.070905	0.736477	-0.015947	0.077372	0.714495
CTCF_110014	Peak	-0.06688	0.0084915	0.284369	0.019963	0.040794	0.57279
T47D_peak_17934	Peak	-0.066805	0.62052	0.999992	0.051776	0.60136	0.999948
T47D_peak_3362	Peak	-0.066619	0.7844	0.999992	-0.095181	0.091033	0.814371
CTCF_187434	Peak	-0.066598	0.49143	0.98273	0.067745	0.033914	0.691891
T47D_peak_23323	Peak	-0.066572	0.28797	0.990209	-0.054843	0.43431	0.999948
T47D_peak_24410	Peak	-0.066507	0.60317	0.999992	0.062673	0.81557	0.999948
CTCF_268051	Peak	-0.066493	0.30205	0.999992	-0.070703	0.12157	0.841731
CTCF_187998	Peak	-0.066451	0.53571	0.990209	0.041394	0.31619	0.96049
CTCF_238055	Peak	-0.06636	0.36115	0.999992	-0.027606	0.33571	0.999948
CTCF_148820	Peak	-0.066347	0.21913	0.964133	-0.20695	0.02613	0.458622
T47D_peak_23061	Peak	-0.065959	0.20001	0.972002	-0.050623	0.44404	0.999948
CTCF_2889	Peak	-0.065877	0.070317	0.736477	0.1493	0.10111	0.788843
CTCF_11261	Peak	-0.065769	0.052902	0.665183	-0.056499	0.14615	0.892214
T47D_peak_15827	Peak	-0.06573	0.32806	0.999992	0.10636	0.10677	0.849878
CTCF_190021	Peak	-0.065596	0.090489	0.865494	0.040799	0.36864	0.996552
CTCF_106042	Peak	-0.06546	0.40058	0.999992	0.050385	0.0099443	0.574502
CTCF_186781	Peak	-0.065444	0.20705	0.909822	-0.19107	0.26654	0.999948
CTCF_280939	Peak	-0.065435	0.32545	0.999992	0.26842	0.021036	0.64282
CTCF_102654	Peak	-0.065314	0.56022	0.999992	0.072908	0.5764	0.999948
CTCF_48083	Peak	-0.065122	0.24448	0.999992	0.079622	0.27518	0.943731
CTCF_238640	Peak	-0.065006	0.28529	0.999992	-0.075869	0.28652	0.999948
CTCF_114447	Peak	-0.064978	0.062005	0.709827	-0.0042869	0.21623	0.97182
CTCF_200626	Peak	-0.064923	0.62864	0.999992	0.032488	0.68845	0.999948
CTCF_186392	Peak	-0.064921	0.29568	0.951621	-0.18375	0.11201	0.818993
CTCF_163061	Peak	-0.064837	0.27615	0.999992	0.075402	0.18783	0.909963
T47D_peak_19271	Peak	-0.064834	0.50111	0.999992	0.11612	0.24951	0.927645
CTCF_102565	Peak	-0.064822	0.82476	0.999992	0.15248	0.33454	0.97148
CTCF_174153	Peak	-0.064719	0.42224	0.999992	-0.08187	0.52684	0.999948
lncap_peak_20837	Peak	-0.064708	0.66688	0.999992	-0.13496	0.03135	0.49977
CTCF_244025	Peak	-0.064657	0.75515	0.999992	-0.076754	0.41743	0.999948
CTCF_15585	Peak	-0.064484	0.52736	0.999992	-0.14868	0.097748	0.776783
CTCF_200113	Peak	-0.064428	0.33074	0.98273	-0.038505	0.18695	0.94464
T47D_peak_23279	Peak	-0.06423	0.7258	0.999992	0.10304	0.46559	0.986906
CTCF_181579	Peak	-0.064144	0.14044	0.900298	-0.25995	0.019257	0.395432
CTCF_127965	Peak	-0.064083	0.74222	0.999992	0.010748	0.82217	0.999948
CTCF_148669	Peak	-0.064018	0.23121	0.914498	0.11102	0.037754	0.711958
CTCF_101681	Peak	-0.063909	0.34852	0.955409	0.085897	0.38731	0.975473
CTCF_162189	Peak	-0.063897	0.89579	0.999992	-0.20824	0.23448	0.981732
CTCF_279981	Peak	-0.063867	0.56683	0.999992	-0.13499	0.1416	0.877781
CTCF_7117	Peak	-0.063718	0.104	0.833649	-0.11606	0.48737	0.999948
CTCF_87759	Peak	-0.063682	0.047552	0.656973	-0.089524	0.63568	0.999948
CTCF_126669	Peak	-0.063359	0.46327	0.999992	0.13968	0.40249	0.975983
CTCF_16061	Peak	-0.063266	0.28194	0.94353	-0.068519	0.676	0.999948
CTCF_73839	Peak	-0.063243	0.50971	0.999992	0.028293	0.28476	0.999948
lncap_peak_19101	Peak	-0.063205	0.56967	0.999992	-0.25696	0.19323	0.94464
CTCF_107223	Peak	-0.063001	0.33535	0.99716	0.12251	0.19352	0.913824
T47D_peak_15880	Peak	-0.062717	0.47911	0.999992	0.05238	0.021004	0.405269
T47D_peak_10873	Peak	-0.062537	0.27767	0.970473	0.15304	0.38668	0.975473
CTCF_225667	Peak	-0.062452	0.031345	0.760585	-0.17241	0.045357	0.593926
lncap_peak_20164	Peak	-0.06245	0.27298	0.969463	0.025431	0.58335	0.999948
CTCF_34926	Peak	-0.062409	0.19997	0.972002	-0.17487	0.063687	0.674819
CTCF_134993	Peak	-0.062294	0.038995	0.6347	-0.023257	0.29381	0.954604
T47D_peak_553	Peak	-0.062148	0.17539	0.89665	0.013373	0.34685	0.97148
CTCF_126871	Peak	-0.062109	0.3371	0.955409	-0.096332	0.69544	0.999948
T47D_peak_22703	Peak	-0.062047	0.54782	0.999992	-0.28798	0.057528	0.641798
T47D_peak_436	Peak	-0.061936	0.25214	0.928625	0.058889	0.13237	0.856106
CTCF_133707	Peak	-0.061908	0.11556	0.866604	-0.1976	0.23587	0.981732
CTCF_234244	Peak	-0.061903	0.11714	0.869604	0.0069153	0.6408	0.999948
CTCF_272519	Peak	-0.061703	0.5069	0.990209	-0.030519	0.57727	0.999948
lncap_peak_14907	Peak	-0.061414	0.36348	0.999992	-0.1109	0.17412	0.938618
CTCF_56935	Peak	-0.061379	0.45875	0.999992	-0.070671	0.39887	0.999948
lncap_peak_17018	Peak	-0.061357	0.18059	0.89665	-0.20884	0.17116	0.935921
CTCF_52975	Peak	-0.061321	0.47381	0.999208	0.084176	0.23588	0.925091
CTCF_252261	Peak	-0.061267	0.45084	0.999992	-0.0047867	0.7242	0.999948
lncap_peak_21625	Peak	-0.061106	0.0017	0.097408	0.040832	0.63561	0.999948
CTCF_193396	Peak	-0.061051	0.28671	0.945472	-0.04562	0.26	0.999343
CTCF_125897	Peak	-0.061043	0.56406	0.999992	0.041575	0.17099	0.896451
CTCF_194008	Peak	-0.060975	0.20913	0.909822	-0.24474	0.52778	0.999948
T47D_peak_14421	Peak	-0.060966	0.71285	0.999992	-0.14157	0.56182	0.999948
CTCF_107224	Peak	-0.060729	0.37801	0.999992	-0.10722	0.054	0.6347
T47D_peak_7623	Peak	-0.060699	0.59066	0.999992	-0.24487	0.53767	0.999948
CTCF_42091	Peak	-0.060696	0.21423	0.985268	0.11672	0.46549	0.986906
CTCF_245487	Peak	-0.060685	0.14481	0.911576	-0.41161	0.0052988	0.196619
CTCF_281554	Peak	-0.060531	0.3371	0.999992	-0.096126	0.47822	0.999948
T47D_peak_23584	Peak	-0.060461	0.43767	0.975618	0.044056	0.36397	0.973369
CTCF_4346	Peak	-0.06026	0.52856	0.999992	0.019329	0.53963	0.999948
CTCF_102672	Peak	-0.060109	0.75807	0.999992	0.15205	0.15497	0.887011
CTCF_21714	Peak	-0.059961	0.43295	0.975618	-0.21772	0.19588	0.947961
CTCF_238160	Peak	-0.059947	0.24646	0.999862	0.040995	0.50514	0.999948
CTCF_177619	Peak	-0.059895	0.46281	0.999992	-0.3341	0.020428	0.401568
CTCF_96578	Peak	-0.059706	0.46949	0.999992	0.28752	0.014838	0.603993
T47D_peak_15264	Peak	-0.059629	0.51236	0.987791	0.096007	0.041984	0.580745
CTCF_272385	Peak	-0.059517	0.53461	0.999992	0.10311	0.77713	0.999948
CTCF_4514	Peak	-0.059421	0.22173	0.991128	-0.16599	0.32542	0.964069
CTCF_198873	Peak	-0.059333	0.19299	0.903276	-0.065311	0.63342	0.999948
CTCF_283231	Peak	-0.059273	0.13969	0.898449	-0.027408	0.13862	0.873099
CTCF_78735	Peak	-0.059227	0.60334	0.999992	0.003307	0.2648	0.939652
CTCF_274589	Peak	-0.059168	0.38106	0.999992	0.22989	0.034434	0.691891
CTCF_4445	Peak	-0.059167	0.35134	0.999992	0.11908	0.10537	0.849878
CTCF_156963	Peak	-0.059163	0.27959	0.999992	0.022225	0.37503	0.999948
CTCF_110323	Peak	-0.059151	0.031865	0.578437	0.15698	0.44182	0.984814
CTCF_19888	Peak	-0.059087	0.65376	0.999992	-0.10799	0.44226	0.999948
lncap_peak_18983	Peak	-0.058949	0.21485	0.98273	-0.065308	0.2641	0.999343
T47D_peak_24015	Peak	-0.058922	0.74824	0.999992	0.024078	0.50746	0.996052
CTCF_141973	Peak	-0.058898	0.15086	0.920186	-0.052594	0.68217	0.999948
CTCF_163344	Peak	-0.058792	0.44409	0.975938	-0.2698	0.023889	0.436373
CTCF_176568	Peak	-0.05878	0.64051	0.999992	-0.02794	0.86909	0.999948
T47D_peak_22182	Peak	-0.058722	0.47137	0.999992	0.1412	0.44097	0.984814
T47D_peak_20465	Peak	-0.05861	0.12072	0.87584	0.078322	0.36843	0.973369
T47D_peak_9550	Peak	-0.058534	0.86143	0.999992	0.01466	0.87234	0.999948
lncap_peak_23533	Peak	-0.05847	0.4452	0.975938	-0.066103	0.21167	0.965432
CTCF_52568	Peak	-0.058428	0.72904	0.999992	-0.024196	0.65592	0.999948
CTCF_120619	Peak	-0.058409	0.2592	0.999992	-0.10245	0.23962	0.981732
T47D_peak_21968	Peak	-0.05835	0.20333	0.978938	-0.069768	0.87521	0.999948
CTCF_28852	Peak	-0.058349	0.14881	0.915241	0.20055	0.29844	0.954604
CTCF_11922	Peak	-0.058319	0.06516	0.723449	0.25882	0.05681	0.772081
CTCF_23259	Peak	-0.058249	0.60451	0.999992	0.021487	0.25199	0.992968
lncap_peak_17736	Peak	-0.058218	0.17088	0.936144	0.3802	0.0026159	0.491696
lncap_peak_21557	Peak	-0.058209	0.043185	0.645332	-0.27645	0.016647	0.370475
CTCF_186210	Peak	-0.058196	0.17755	0.89665	-0.13563	0.1272	0.845362
T47D_peak_19628	Peak	-0.058192	0.30032	0.951621	0.11228	0.64445	0.999948
CTCF_254482	Peak	-0.05813	0.48765	0.999992	-0.18651	0.11282	0.819816
CTCF_164316	Peak	-0.05806	0.40048	0.962743	0.0097804	0.83543	0.999948
CTCF_64857	Peak	-0.058028	0.74991	0.999992	0.024392	0.48645	0.994301
[truncated: 3,728 more rows]
