# Supplementary material for: Deciphering essential cistromes using genome-wide CRISPR screens
Source: Proc Natl Acad Sci U S A. 2019 Nov 14;116(50):25186–95. doi: 10.1073/pnas.1908155116 (PMC6911175; doi:10.1073/pnas.1908155116)
Supplement: Supplementary File [file pnas.1908155116.sd06.xlsx]

## Sheet: Up_regulated
NAME	SIZE	ES	NES	NOM p-val	FDR q-val	FWER p-val	RANK AT MAX	LEADING EDGE
BROWNE_INTERFERON_RESPONSIVE_GENES	66	0.881615	3.08496	0	0	0	789	tags=73%, list=2%, signal=74%
SANA_RESPONSE_TO_IFNG_UP	73	0.833589	3.05436	0	0	0	1837	tags=64%, list=6%, signal=68%
BOSCO_INTERFERON_INDUCED_ANTIVIRAL_MODULE	74	0.820094	2.98907	0	0	0	1963	tags=57%, list=6%, signal=60%
MOSERLE_IFNA_RESPONSE	31	0.969631	2.95111	0	0	0	1013	tags=97%, list=3%, signal=100%
HECKER_IFNB1_TARGETS	86	0.791909	2.93195	0	0	0	2343	tags=59%, list=7%, signal=64%
REACTOME_INTERFERON_ALPHA_BETA_SIGNALING	53	0.869692	2.91845	0	0	0	1220	tags=64%, list=4%, signal=66%
KEGG_RIBOSOME	86	0.777512	2.90053	0	0	0	2905	tags=62%, list=9%, signal=67%
DER_IFN_ALPHA_RESPONSE_UP	74	0.801278	2.89838	0	0	0	2006	tags=64%, list=6%, signal=67%
DAUER_STAT3_TARGETS_DN	50	0.862561	2.84326	0	0	0	643	tags=70%, list=2%, signal=71%
REACTOME_PEPTIDE_CHAIN_ELONGATION	97	0.754688	2.82819	0	0	0	2905	tags=53%, list=9%, signal=57%
TAKEDA_TARGETS_OF_NUP98_HOXA9_FUSION_3D_UP	168	0.68473	2.82298	0	0	0	789	tags=36%, list=2%, signal=37%
ICHIBA_GRAFT_VERSUS_HOST_DISEASE_D7_UP	99	0.722353	2.75032	0	0	0	2494	tags=43%, list=8%, signal=47%
EINAV_INTERFERON_SIGNATURE_IN_CANCER	25	0.944661	2.73203	0	0	0	603	tags=76%, list=2%, signal=77%
RADAEVA_RESPONSE_TO_IFNA1_UP	52	0.809363	2.72699	0	0	0	789	tags=56%, list=2%, signal=57%
REACTOME_INTERFERON_GAMMA_SIGNALING	59	0.773717	2.68379	0	0	0	2679	tags=49%, list=8%, signal=53%
BENNETT_SYSTEMIC_LUPUS_ERYTHEMATOSUS	29	0.895537	2.67928	0	0	0	1320	tags=76%, list=4%, signal=79%
DER_IFN_GAMMA_RESPONSE_UP	71	0.742571	2.66035	0	0	0	1860	tags=54%, list=6%, signal=57%
ZHANG_INTERFERON_RESPONSE	23	0.934346	2.64902	0	0	0	642	tags=83%, list=2%, signal=84%
KRASNOSELSKAYA_ILF3_TARGETS_UP	38	0.844728	2.64639	0	0	0	1399	tags=61%, list=4%, signal=63%
REACTOME_3_UTR_MEDIATED_TRANSLATIONAL_REGULATION	117	0.671833	2.59844	0	0	0	2905	tags=47%, list=9%, signal=51%
DER_IFN_BETA_RESPONSE_UP	102	0.676212	2.59321	0	0	0	1315	tags=41%, list=4%, signal=43%
WUNDER_INFLAMMATORY_RESPONSE_AND_CHOLESTEROL_UP	52	0.760106	2.59224	0	0	0	2080	tags=48%, list=6%, signal=51%
REACTOME_INTERFERON_SIGNALING	143	0.645719	2.56945	0	0	0	2929	tags=43%, list=9%, signal=47%
REACTOME_SRP_DEPENDENT_COTRANSLATIONAL_PROTEIN_TARGETING_TO_MEMBRANE	120	0.653499	2.56802	0	0	0	2905	tags=45%, list=9%, signal=49%
MARKEY_RB1_ACUTE_LOF_DN	207	0.611645	2.55936	0	0	0	3404	tags=38%, list=10%, signal=42%
KIM_LRRC3B_TARGETS	29	0.85233	2.55478	0	0	0	974	tags=59%, list=3%, signal=60%
SANA_TNF_SIGNALING_UP	77	0.70708	2.55361	0	0	0	1453	tags=43%, list=4%, signal=45%
REACTOME_INFLUENZA_VIRAL_RNA_TRANSCRIPTION_AND_REPLICATION	113	0.654994	2.52188	0	0	0	2905	tags=47%, list=9%, signal=51%
WALLACE_PROSTATE_CANCER_RACE_UP	255	0.597289	2.52109	0	0	0	4491	tags=41%, list=14%, signal=47%
BOWIE_RESPONSE_TO_TAMOXIFEN	17	0.971418	2.51118	0	0	0	300	tags=94%, list=1%, signal=95%
BILANGES_SERUM_AND_RAPAMYCIN_SENSITIVE_GENES	66	0.715775	2.49924	0	0	0	3890	tags=58%, list=12%, signal=65%
BOWIE_RESPONSE_TO_EXTRACELLULAR_MATRIX	17	0.945653	2.48561	0	0	0	300	tags=88%, list=1%, signal=89%
YAN_ESCAPE_FROM_ANOIKIS	22	0.850552	2.44577	0	0	0	789	tags=50%, list=2%, signal=51%
HAMAI_APOPTOSIS_VIA_TRAIL_DN	165	0.598737	2.43484	0	0	0	3803	tags=43%, list=11%, signal=48%
STAMBOLSKY_TARGETS_OF_MUTATED_TP53_DN	46	0.734313	2.42776	0	0	0	661	tags=46%, list=2%, signal=47%
LIANG_SILENCED_BY_METHYLATION_2	51	0.725928	2.42666	0	0	0	2597	tags=47%, list=8%, signal=51%
ZHU_CMV_8_HR_UP	45	0.746174	2.41101	0	0	0	2597	tags=58%, list=8%, signal=63%
TAKEDA_TARGETS_OF_NUP98_HOXA9_FUSION_8D_UP	142	0.59831	2.38307	0	0	0	3145	tags=37%, list=9%, signal=41%
TAKEDA_TARGETS_OF_NUP98_HOXA9_FUSION_10D_UP	176	0.571261	2.37218	0	0	0	1494	tags=29%, list=5%, signal=30%
KEGG_ANTIGEN_PROCESSING_AND_PRESENTATION	62	0.663771	2.342	0	0	0	5108	tags=52%, list=15%, signal=61%
MISSIAGLIA_REGULATED_BY_METHYLATION_UP	119	0.593116	2.33846	0	0	0	3297	tags=38%, list=10%, signal=42%
REACTOME_TRANSLATION	158	0.573264	2.33428	0	0	0	4574	tags=45%, list=14%, signal=52%
REACTOME_CYTOKINE_SIGNALING_IN_IMMUNE_SYSTEM	248	0.541914	2.3293	0	0	0	3881	tags=38%, list=12%, signal=42%
UROSEVIC_RESPONSE_TO_IMIQUIMOD	22	0.830242	2.32637	0	0	0	758	tags=68%, list=2%, signal=70%
REACTOME_NONSENSE_MEDIATED_DECAY_ENHANCED_BY_THE_EXON_JUNCTION_COMPLEX	117	0.601094	2.32075	0	0	0	3602	tags=47%, list=11%, signal=53%
REACTOME_NONSENSE_MEDIATED_DECAY_ENHANCED_BY_THE_EXON_JUNCTION_COMPLEX	39	0.731837	2.31895	0	0	0	402	tags=38%, list=1%, signal=39%
ZHAN_MULTIPLE_MYELOMA_LB_DN	37	0.745058	2.31701	0	0	0	3407	tags=65%, list=10%, signal=72%
KEGG_TYPE_I_DIABETES_MELLITUS	37	0.738025	2.3161	0	0	0	4953	tags=51%, list=15%, signal=60%
BAUS_TFF2_TARGETS_UP	29	0.779656	2.31202	0	0	0	1412	tags=41%, list=4%, signal=43%
KEGG_ALLOGRAFT_REJECTION	31	0.769271	2.29568	0	0	0	4953	tags=58%, list=15%, signal=68%
ZHAN_MULTIPLE_MYELOMA_HP_UP	44	0.700962	2.28932	0	0	0	4999	tags=59%, list=15%, signal=69%
SEITZ_NEOPLASTIC_TRANSFORMATION_BY_8P_DELETION_UP	71	0.650734	2.28729	0	0	0	2009	tags=44%, list=6%, signal=46%
GRAESSMANN_RESPONSE_TO_MC_AND_SERUM_DEPRIVATION_UP	193	0.551876	2.27323	0	0	0	2447	tags=33%, list=7%, signal=36%
BECKER_TAMOXIFEN_RESISTANCE_UP	48	0.665514	2.25992	0	0	0	1477	tags=40%, list=4%, signal=41%
LIU_VAV3_PROSTATE_CARCINOGENESIS_UP	86	0.615948	2.25813	0	0	0	2488	tags=33%, list=7%, signal=35%
ALTEMEIER_RESPONSE_TO_LPS_WITH_MECHANICAL_VENTILATION	122	0.572478	2.24071	0	0	0	3489	tags=31%, list=11%, signal=35%
KEGG_GRAFT_VERSUS_HOST_DISEASE	30	0.749922	2.24011	0	0	0	4953	tags=57%, list=15%, signal=67%
XU_AKT1_TARGETS_6HR	26	0.773281	2.23777	0	0	0	300	tags=42%, list=1%, signal=43%
KEGG_AUTOIMMUNE_THYROID_DISEASE	34	0.709869	2.22997	0	0	0	4953	tags=53%, list=15%, signal=62%
REACTOME_ANTIGEN_PRESENTATION_FOLDING_ASSEMBLY_AND_PEPTIDE_LOADING_OF_CLASS_I_MHC	21	0.811021	2.22884	0	0	0	3334	tags=62%, list=10%, signal=69%
REACTOME_ER_PHAGOSOME_PATHWAY	59	0.64339	2.22667	0	0	0	4694	tags=42%, list=14%, signal=49%
CHNG_MULTIPLE_MYELOMA_HYPERPLOID_UP	51	0.671047	2.22013	0	1.50519e-05	0.001	3890	tags=57%, list=12%, signal=64%
MENSE_HYPOXIA_UP	94	0.580882	2.19669	0	2.9358e-05	0.002	3169	tags=45%, list=10%, signal=49%
REACTOME_INFLUENZA_LIFE_CYCLE	146	0.544762	2.1946	0	2.88993e-05	0.002	2905	tags=38%, list=9%, signal=42%
ZHANG_ANTIVIRAL_RESPONSE_TO_RIBAVIRIN_UP	28	0.737039	2.19226	0	2.84547e-05	0.002	1740	tags=54%, list=5%, signal=56%
TAKEDA_TARGETS_OF_NUP98_HOXA9_FUSION_16D_UP	151	0.545963	2.18947	0	2.80236e-05	0.002	3191	tags=34%, list=10%, signal=38%
FARDIN_HYPOXIA_11	31	0.727377	2.18817	0	2.76053e-05	0.002	3698	tags=65%, list=11%, signal=73%
MIKKELSEN_IPS_LCP_WITH_H3K4ME3	157	0.536146	2.18231	0	4.14057e-05	0.003	3554	tags=30%, list=11%, signal=33%
PELLICCIOTTA_HDAC_IN_ANTIGEN_PRESENTATION_DN	49	0.650363	2.16487	0	6.79964e-05	0.005	3737	tags=37%, list=11%, signal=41%
ZHU_CMV_ALL_UP	118	0.56061	2.15379	0	9.34134e-05	0.007	3082	tags=37%, list=9%, signal=41%
WIELAND_UP_BY_HBV_INFECTION	93	0.573801	2.1444	0	9.20977e-05	0.007	886	tags=32%, list=3%, signal=33%
VISALA_RESPONSE_TO_HEAT_SHOCK_AND_AGING_UP	15	0.852628	2.1422	0	9.08186e-05	0.007	1796	tags=53%, list=5%, signal=56%
PELLICCIOTTA_HDAC_IN_ANTIGEN_PRESENTATION_UP	60	0.615568	2.14104	0	8.95745e-05	0.007	5077	tags=55%, list=15%, signal=65%
KEGG_CYTOSOLIC_DNA_SENSING_PATHWAY	38	0.678702	2.13028	0	0.00011363	0.008	3571	tags=47%, list=11%, signal=53%
KIM_GLIS2_TARGETS_UP	79	0.586651	2.11969	0	0.000149497	0.011	1603	tags=30%, list=5%, signal=32%
GAURNIER_PSMD4_TARGETS	64	0.603462	2.1185	0	0.00014753	0.011	4975	tags=45%, list=15%, signal=53%
MOOTHA_GLUCONEOGENESIS	31	0.683779	2.11167	0	0.000169718	0.013	5035	tags=55%, list=15%, signal=65%
SEKI_INFLAMMATORY_RESPONSE_LPS_UP	74	0.586654	2.10556	0	0.000204052	0.016	3728	tags=41%, list=11%, signal=46%
REACTOME_INNATE_IMMUNE_SYSTEM	210	0.505071	2.10423	0	0.000201469	0.016	3611	tags=30%, list=11%, signal=33%
REACTOME_RIG_I_MDA5_MEDIATED_INDUCTION_OF_IFN_ALPHA_BETA_PATHWAYS	60	0.602468	2.10371	0	0.000198951	0.016	1370	tags=32%, list=4%, signal=33%
BASSO_CD40_SIGNALING_UP	96	0.55524	2.09701	0	0.000196495	0.016	4507	tags=41%, list=14%, signal=47%
REACTOME_ANTIGEN_PROCESSING_CROSS_PRESENTATION	72	0.585008	2.0873	0	0.000240459	0.019	4694	tags=39%, list=14%, signal=45%
LEE_EARLY_T_LYMPHOCYTE_DN	51	0.615955	2.08617	0	0.000237562	0.019	1149	tags=33%, list=3%, signal=34%
DAIRKEE_TERT_TARGETS_UP	341	0.471443	2.08505	0	0.000234734	0.019	5052	tags=43%, list=15%, signal=50%
VILIMAS_NOTCH1_TARGETS_UP	47	0.630936	2.0843	0	0.000231973	0.019	3650	tags=32%, list=11%, signal=36%
RASHI_NFKB1_TARGETS	19	0.759238	2.08162	0	0.00025131	0.021	3859	tags=63%, list=12%, signal=71%
TARTE_PLASMA_CELL_VS_PLASMABLAST_UP	346	0.472122	2.08148	0	0.000248421	0.021	3890	tags=34%, list=12%, signal=38%
DOANE_BREAST_CANCER_ESR1_UP	105	0.539149	2.08071	0	0.000255929	0.022	3271	tags=47%, list=10%, signal=52%
LU_EZH2_TARGETS_UP	264	0.481144	2.07693	0	0.00029551	0.026	4725	tags=39%, list=14%, signal=45%
HOLLMANN_APOPTOSIS_VIA_CD40_DN	244	0.482764	2.07422	0	0.000292226	0.026	2891	tags=31%, list=9%, signal=33%
KEGG_RIG_I_LIKE_RECEPTOR_SIGNALING_PATHWAY	53	0.60632	2.06384	0	0.000339843	0.031	3576	tags=43%, list=11%, signal=49%
MIKKELSEN_MCV6_LCP_WITH_H3K4ME3	145	0.521366	2.0621	0	0.000346357	0.032	3187	tags=32%, list=10%, signal=36%
REACTOME_TRNA_AMINOACYLATION	42	0.653257	2.06026	0	0.000342633	0.032	7378	tags=69%, list=22%, signal=89%
REACTOME_METABOLISM_OF_MRNA	217	0.488868	2.05426	0	0.00035923	0.034	4444	tags=39%, list=13%, signal=44%
WORSCHECH_TUMOR_REJECTION_UP	48	0.623886	2.05151	0	0.000375114	0.036	5286	tags=42%, list=16%, signal=49%
ELVIDGE_HIF1A_TARGETS_DN	87	0.553329	2.04811	0	0.00039037	0.038	3770	tags=47%, list=11%, signal=53%
DIRMEIER_LMP1_RESPONSE_EARLY	62	0.583424	2.04669	0	0.000386346	0.038	4054	tags=42%, list=12%, signal=48%
KRIGE_AMINO_ACID_DEPRIVATION	27	0.691107	2.03647	0	0.000507538	0.051	2798	tags=52%, list=8%, signal=57%
HIRSCH_CELLULAR_TRANSFORMATION_SIGNATURE_UP	229	0.477209	2.02875	0	0.000596292	0.06	3582	tags=37%, list=11%, signal=41%
KASLER_HDAC7_TARGETS_2_DN	32	0.66828	2.02396	0	0.000609132	0.061	2530	tags=47%, list=8%, signal=51%
MIKKELSEN_MEF_LCP_WITH_H3K4ME3	111	0.521958	2.02377	0	0.000603101	0.061	2851	tags=32%, list=9%, signal=34%
RODWELL_AGING_KIDNEY_UP	437	0.447071	2.02051	0	0.000652344	0.067	3340	tags=30%, list=10%, signal=33%
KAAB_FAILED_HEART_VENTRICLE_DN	39	0.628476	2.01805	0	0.000682622	0.07	2679	tags=33%, list=8%, signal=36%
DOANE_BREAST_CANCER_CLASSES_UP	69	0.560857	2.01612	0	0.000694318	0.072	3761	tags=43%, list=11%, signal=49%
PID_IL27_PATHWAY	25	0.697725	2.01594	0	0.000696588	0.073	4640	tags=40%, list=14%, signal=46%
KEGG_INTESTINAL_IMMUNE_NETWORK_FOR_IGA_PRODUCTION	42	0.617981	2.01136	0	0.000760937	0.081	6044	tags=55%, list=18%, signal=67%
KEGG_ASTHMA	23	0.71551	2.01048	0	0.000762603	0.082	6044	tags=61%, list=18%, signal=74%
GROSS_ELK3_TARGETS_DN	31	0.659552	2.00614	0	0.000832958	0.089	4887	tags=55%, list=15%, signal=64%
KEGG_AMINOACYL_TRNA_BIOSYNTHESIS	41	0.615268	2.00342	0	0.000867974	0.093	7378	tags=66%, list=22%, signal=85%
BIOCARTA_IL22BP_PATHWAY	15	0.781542	2.00291	0	0.000860083	0.093	2096	tags=47%, list=6%, signal=50%
REACTOME_FORMATION_OF_THE_TERNARY_COMPLEX_AND_SUBSEQUENTLY_THE_43S_COMPLEX	52	0.583898	2.0023	0	0.000869305	0.095	2886	tags=38%, list=9%, signal=42%
SENGUPTA_EBNA1_ANTICORRELATED	146	0.504453	2.00221	0	0.000861544	0.095	3167	tags=35%, list=10%, signal=38%
KEGG_PRIMARY_IMMUNODEFICIENCY	32	0.659868	1.99849	0.00205339	0.000952722	0.106	4459	tags=50%, list=13%, signal=58%
NAKAYAMA_SOFT_TISSUE_TUMORS_PCA1_UP	67	0.565125	1.99568	0	0.00104298	0.115	2495	tags=28%, list=8%, signal=31%
GEISS_RESPONSE_TO_DSRNA_UP	36	0.626371	1.99489	0	0.00105024	0.117	1119	tags=39%, list=3%, signal=40%
ICHIBA_GRAFT_VERSUS_HOST_DISEASE_35D_UP	119	0.513954	1.99197	0	0.00111363	0.126	2791	tags=29%, list=8%, signal=31%
REACTOME_VIF_MEDIATED_DEGRADATION_OF_APOBEC3G	49	0.586807	1.99103	0	0.00113638	0.13	5885	tags=45%, list=18%, signal=54%
REACTOME_BILE_ACID_AND_BILE_SALT_METABOLISM	26	0.681253	1.98522	0	0.00123752	0.144	6156	tags=62%, list=19%, signal=75%
NIELSEN_SYNOVIAL_SARCOMA_DN	20	0.737177	1.98423	0	0.00124271	0.146	2369	tags=45%, list=7%, signal=48%
SCHLINGEMANN_SKIN_CARCINOGENESIS_TPA_DN	26	0.66769	1.98383	0	0.00124787	0.148	4520	tags=46%, list=14%, signal=53%
GRANDVAUX_IRF3_TARGETS_UP	15	0.790897	1.98127	0	0.00129211	0.153	1875	tags=60%, list=6%, signal=64%
GESERICK_TERT_TARGETS_DN	21	0.715571	1.98024	0.00206612	0.00130451	0.156	3873	tags=52%, list=12%, signal=59%
MIKKELSEN_NPC_ICP_WITH_H3K4ME3	411	0.44306	1.97932	0	0.00133957	0.162	5263	tags=38%, list=16%, signal=45%
KEGG_ARGININE_AND_PROLINE_METABOLISM	50	0.584578	1.97102	0	0.00148673	0.178	2530	tags=36%, list=8%, signal=39%
GROSS_HIF1A_TARGETS_DN	23	0.702168	1.96764	0	0.00152762	0.184	3879	tags=61%, list=12%, signal=69%
REACTOME_NEGATIVE_REGULATORS_OF_RIG_I_MDA5_SIGNALING	30	0.65414	1.96692	0	0.00152309	0.185	610	tags=33%, list=2%, signal=34%
FLECHNER_BIOPSY_KIDNEY_TRANSPLANT_REJECTED_VS_OK_UP	78	0.535672	1.96525	0	0.00151857	0.186	5993	tags=46%, list=18%, signal=56%
REACTOME_IMMUNOREGULATORY_INTERACTIONS_BETWEEN_A_LYMPHOID_AND_A_NON_LYMPHOID_CELL	50	0.578797	1.96265	0	0.00165293	0.205	3018	tags=34%, list=9%, signal=37%
BERTUCCI_MEDULLARY_VS_DUCTAL_BREAST_CANCER_UP	192	0.479563	1.96027	0	0.00172749	0.215	5778	tags=47%, list=17%, signal=56%
REACTOME_CYTOSOLIC_TRNA_AMINOACYLATION	24	0.694762	1.95902	0	0.00175037	0.218	6073	tags=63%, list=18%, signal=76%
SEMENZA_HIF1_TARGETS	35	0.623971	1.95775	0	0.00177964	0.224	3879	tags=51%, list=12%, signal=58%
REACTOME_AUTODEGRADATION_OF_CDH1_BY_CDH1_APC_C	56	0.561845	1.95513	0	0.00182929	0.23	5885	tags=41%, list=18%, signal=50%
LINDSTEDT_DENDRITIC_CELL_MATURATION_B	49	0.587152	1.95478	0	0.00182962	0.232	3560	tags=39%, list=11%, signal=43%
TAVOR_CEBPA_TARGETS_DN	30	0.64763	1.95395	0	0.00184372	0.236	2815	tags=33%, list=8%, signal=36%
GALE_APL_WITH_FLT3_MUTATED_DN	17	0.726764	1.94632	0.002079	0.00202479	0.256	4514	tags=71%, list=14%, signal=82%
ZHU_CMV_24_HR_UP	93	0.515654	1.94544	0	0.00203738	0.259	3082	tags=31%, list=9%, signal=34%
MORI_IMMATURE_B_LYMPHOCYTE_UP	48	0.580081	1.94372	0	0.00210429	0.267	5993	tags=58%, list=18%, signal=71%
MASRI_RESISTANCE_TO_TAMOXIFEN_AND_AROMATASE_INHIBITORS_UP	20	0.702765	1.94371	0	0.00208904	0.267	1114	tags=40%, list=3%, signal=41%
CHANG_CORE_SERUM_RESPONSE_DN	194	0.465482	1.94317	0	0.00209456	0.27	4531	tags=38%, list=14%, signal=44%
KEGG_PROTEASOME	43	0.598252	1.94124	0	0.00212645	0.275	5885	tags=42%, list=18%, signal=51%
PHONG_TNF_TARGETS_UP	62	0.54232	1.93935	0	0.00217778	0.285	2626	tags=31%, list=8%, signal=33%
GALINDO_IMMUNE_RESPONSE_TO_ENTEROTOXIN	74	0.538102	1.93239	0	0.00249266	0.32	4054	tags=43%, list=12%, signal=49%
GAJATE_RESPONSE_TO_TRABECTEDIN_UP	63	0.550402	1.92086	0	0.00301586	0.378	2995	tags=37%, list=9%, signal=40%
SCHURINGA_STAT5A_TARGETS_UP	20	0.693857	1.9198	0	0.00305332	0.384	1204	tags=30%, list=4%, signal=31%
TAKAO_RESPONSE_TO_UVB_RADIATION_UP	82	0.521719	1.91864	0	0.00307718	0.389	3557	tags=37%, list=11%, signal=41%
VANTVEER_BREAST_CANCER_ESR1_UP	164	0.470388	1.91608	0	0.00319768	0.401	4298	tags=39%, list=13%, signal=45%
DEBIASI_APOPTOSIS_BY_REOVIRUS_INFECTION_UP	297	0.438406	1.91436	0	0.00322021	0.406	3097	tags=26%, list=9%, signal=29%
REACTOME_SYNTHESIS_OF_BILE_ACIDS_AND_BILE_SALTS	19	0.692608	1.91427	0.00209205	0.00321144	0.407	5862	tags=63%, list=18%, signal=77%
REACTOME_RNA_POL_III_TRANSCRIPTION_INITIATION_FROM_TYPE_3_PROMOTER	26	0.647585	1.90783	0	0.00347853	0.44	6799	tags=58%, list=20%, signal=72%
REACTOME_NOD1_2_SIGNALING_PATHWAY	28	0.641192	1.90748	0	0.00347413	0.442	3838	tags=57%, list=12%, signal=65%
NIKOLSKY_BREAST_CANCER_16P13_AMPLICON	107	0.496135	1.90254	0	0.00374856	0.46	5777	tags=39%, list=17%, signal=47%
REACTOME_METABOLISM_OF_RNA	261	0.447456	1.89959	0	0.00393898	0.483	4814	tags=37%, list=15%, signal=43%
BIOCARTA_INTRINSIC_PATHWAY	22	0.675048	1.89924	0.00204082	0.00391323	0.483	3694	tags=36%, list=11%, signal=41%
KIM_HYPOXIA	25	0.659426	1.89819	0	0.00394287	0.488	2621	tags=40%, list=8%, signal=43%
BLUM_RESPONSE_TO_SALIRASIB_UP	237	0.446827	1.89816	0	0.00392336	0.488	4737	tags=38%, list=14%, signal=44%
CASTELLANO_NRAS_TARGETS_UP	64	0.536638	1.89673	0	0.00402415	0.496	1368	tags=28%, list=4%, signal=29%
ELVIDGE_HIF1A_AND_HIF2A_TARGETS_DN	100	0.504378	1.8967	0	0.0040045	0.497	3770	tags=44%, list=11%, signal=49%
REACTOME_NUCLEOTIDE_BINDING_DOMAIN_LEUCINE_RICH_REPEAT_CONTAINING_RECEPTOR_NLR_SIGNALING_PATHWAYS	42	0.589373	1.89635	0	0.00400863	0.499	3838	tags=43%, list=12%, signal=48%
MOOTHA_MITOCHONDRIA	424	0.422296	1.8953	0	0.004019	0.501	4887	tags=35%, list=15%, signal=41%
NIKOLSKY_BREAST_CANCER_17Q21_Q25_AMPLICON	305	0.435651	1.89528	0	0.00399388	0.501	5986	tags=41%, list=18%, signal=50%
DIRMEIER_LMP1_RESPONSE_LATE_DN	29	0.634349	1.89308	0.00394477	0.00408498	0.511	3560	tags=45%, list=11%, signal=50%
REACTOME_ACTIVATION_OF_THE_MRNA_UPON_BINDING_OF_THE_CAP_BINDING_COMPLEX_AND_EIFS_AND_SUBSEQUENT_BINDING_TO_43S	60	0.551429	1.89267	0	0.00406557	0.512	2886	tags=38%, list=9%, signal=42%
REACTOME_CROSS_PRESENTATION_OF_SOLUBLE_EXOGENOUS_ANTIGENS_ENDOSOMES	45	0.57532	1.89263	0	0.00404062	0.512	6241	tags=44%, list=19%, signal=55%
KEGG_PEROXISOME	77	0.516711	1.88584	0	0.00442539	0.545	3563	tags=42%, list=11%, signal=46%
KLEIN_TARGETS_OF_BCR_ABL1_FUSION	38	0.599543	1.88055	0	0.00480682	0.575	3018	tags=29%, list=9%, signal=32%
JISON_SICKLE_CELL_DISEASE_UP	172	0.45592	1.87882	0	0.00490687	0.584	2459	tags=27%, list=7%, signal=29%
KEGG_LEISHMANIA_INFECTION	68	0.532715	1.87861	0	0.00489428	0.584	3611	tags=35%, list=11%, signal=40%
BIOCARTA_IL10_PATHWAY	17	0.704348	1.87846	0.00408163	0.00487636	0.585	3232	tags=41%, list=10%, signal=46%
MOOTHA_GLYCOLYSIS	19	0.703056	1.87817	0.00398406	0.00485304	0.585	3879	tags=53%, list=12%, signal=60%
GERHOLD_ADIPOGENESIS_UP	48	0.566043	1.87729	0.00206186	0.0048574	0.587	3072	tags=31%, list=9%, signal=34%
HELLER_SILENCED_BY_METHYLATION_UP	262	0.438416	1.87655	0	0.00488921	0.593	2710	tags=27%, list=8%, signal=29%
REACTOME_GLYCOLYSIS	26	0.642008	1.87627	0	0.00488777	0.594	3879	tags=54%, list=12%, signal=61%
FERRARI_RESPONSE_TO_FENRETINIDE_UP	22	0.660455	1.87597	0	0.00486502	0.594	553	tags=36%, list=2%, signal=37%
KEGG_PRIMARY_BILE_ACID_BIOSYNTHESIS	16	0.721278	1.87499	0	0.00487982	0.598	5862	tags=69%, list=18%, signal=83%
KORKOLA_TERATOMA_UP	16	0.718044	1.8734	0	0.00492648	0.602	2500	tags=44%, list=8%, signal=47%
MANTOVANI_VIRAL_GPCR_SIGNALING_DN	45	0.579684	1.8686	0	0.0052586	0.628	3728	tags=49%, list=11%, signal=55%
REACTOME_TCA_CYCLE_AND_RESPIRATORY_ELECTRON_TRANSPORT	116	0.478932	1.86789	0	0.00526096	0.629	5295	tags=41%, list=16%, signal=48%
WOO_LIVER_CANCER_RECURRENCE_DN	77	0.511521	1.86538	0	0.00535667	0.638	3905	tags=34%, list=12%, signal=38%
JOHNSTONE_PARVB_TARGETS_2_UP	130	0.479472	1.86367	0	0.00543683	0.645	1711	tags=28%, list=5%, signal=29%
HARRIS_HYPOXIA	77	0.514062	1.86357	0	0.00541175	0.645	4138	tags=40%, list=12%, signal=46%
PID_CD40_PATHWAY	30	0.623152	1.8632	0.00217391	0.00539209	0.645	2049	tags=37%, list=6%, signal=39%
HAN_JNK_SINGALING_DN	35	0.608563	1.86069	0	0.00551199	0.656	2080	tags=37%, list=6%, signal=40%
YU_MYC_TARGETS_DN	50	0.550964	1.85941	0	0.0055581	0.659	5993	tags=56%, list=18%, signal=68%
BOYAULT_LIVER_CANCER_SUBCLASS_G3_DN	47	0.575308	1.85921	0	0.0055584	0.66	2530	tags=30%, list=8%, signal=32%
BHAT_ESR1_TARGETS_VIA_AKT1_UP	264	0.430755	1.85743	0	0.00563429	0.665	3367	tags=33%, list=10%, signal=36%
ABE_INNER_EAR	44	0.564742	1.85673	0	0.00566429	0.671	4203	tags=48%, list=13%, signal=55%
TERAMOTO_OPN_TARGETS_CLUSTER_6	26	0.638542	1.8552	0	0.005724	0.678	1241	tags=31%, list=4%, signal=32%
GEORGANTAS_HSC_MARKERS	61	0.533044	1.85303	0	0.00588851	0.694	4968	tags=41%, list=15%, signal=48%
KANG_CISPLATIN_RESISTANCE_UP	18	0.690713	1.85295	0	0.00586716	0.694	3637	tags=61%, list=11%, signal=69%
WINTER_HYPOXIA_METAGENE	224	0.43862	1.84613	0	0.0064025	0.726	4151	tags=36%, list=13%, signal=41%
WONG_MITOCHONDRIA_GENE_MODULE	213	0.437051	1.84422	0	0.00647699	0.734	5649	tags=40%, list=17%, signal=48%
KEGG_BIOSYNTHESIS_OF_UNSATURATED_FATTY_ACIDS	20	0.67163	1.84147	0.00199203	0.006687	0.742	1797	tags=40%, list=5%, signal=42%
MOOTHA_HUMAN_MITODB_6_2002	409	0.408631	1.83811	0	0.00695723	0.757	5651	tags=37%, list=17%, signal=44%
LI_DCP2_BOUND_MRNA	86	0.495231	1.83466	0	0.00728744	0.774	6327	tags=56%, list=19%, signal=69%
LINDGREN_BLADDER_CANCER_CLUSTER_3_DN	212	0.442632	1.83461	0	0.00725491	0.774	3528	tags=31%, list=11%, signal=34%
MOOTHA_VOXPHOS	83	0.497515	1.83364	0	0.00729391	0.781	7183	tags=47%, list=22%, signal=60%
KEGG_GALACTOSE_METABOLISM	25	0.617101	1.83	0.00209205	0.00761314	0.795	6729	tags=56%, list=20%, signal=70%
HINATA_NFKB_TARGETS_KERATINOCYTE_UP	89	0.494833	1.82825	0	0.00771603	0.797	3767	tags=30%, list=11%, signal=34%
ZHANG_RESPONSE_TO_IKK_INHIBITOR_AND_TNF_UP	214	0.43921	1.82665	0	0.00783216	0.804	3568	tags=33%, list=11%, signal=37%
FULCHER_INFLAMMATORY_RESPONSE_LECTIN_VS_LPS_DN	422	0.405763	1.8249	0	0.00796146	0.811	3159	tags=27%, list=10%, signal=29%
PID_IL12_2PATHWAY	58	0.518802	1.82349	0.00215054	0.00805641	0.816	4640	tags=34%, list=14%, signal=40%
MITSIADES_RESPONSE_TO_APLIDIN_UP	405	0.407106	1.82281	0	0.00806746	0.817	3244	tags=29%, list=10%, signal=32%
SMID_BREAST_CANCER_RELAPSE_IN_LUNG_DN	35	0.589393	1.82108	0.00426439	0.00821712	0.828	2853	tags=26%, list=9%, signal=28%
ZHAN_MULTIPLE_MYELOMA_SPIKED	21	0.657269	1.82088	0.00215054	0.00819529	0.829	1861	tags=38%, list=6%, signal=40%
MAHAJAN_RESPONSE_TO_IL1A_UP	74	0.503112	1.82019	0	0.00823358	0.832	840	tags=26%, list=3%, signal=26%
REACTOME_NCAM1_INTERACTIONS	38	0.584495	1.81857	0.00420168	0.00840242	0.837	7939	tags=53%, list=24%, signal=69%
FURUKAWA_DUSP6_TARGETS_PCI35_UP	70	0.511796	1.81438	0	0.0087366	0.855	3375	tags=39%, list=10%, signal=43%
MAHADEVAN_RESPONSE_TO_MP470_UP	17	0.691569	1.81437	0.00202429	0.0086946	0.855	1837	tags=47%, list=6%, signal=50%
KEGG_PARKINSONS_DISEASE	108	0.477949	1.81066	0	0.00905544	0.866	5207	tags=37%, list=16%, signal=44%
BHATI_G2M_ARREST_BY_2METHOXYESTRADIOL_DN	121	0.461738	1.80928	0	0.00917804	0.87	4587	tags=43%, list=14%, signal=50%
SMITH_TERT_TARGETS_DN	85	0.489683	1.8082	0	0.00925828	0.872	2574	tags=29%, list=8%, signal=32%
TIEN_INTESTINE_PROBIOTICS_24HR_DN	209	0.430995	1.80812	0	0.00921461	0.872	4694	tags=42%, list=14%, signal=48%
REACTOME_PYRUVATE_METABOLISM	18	0.690777	1.8065	0.002079	0.00931626	0.875	3757	tags=50%, list=11%, signal=56%
PID_IL6_7_PATHWAY	46	0.545765	1.80501	0.00209644	0.0094473	0.882	4249	tags=39%, list=13%, signal=45%
TSAI_RESPONSE_TO_RADIATION_THERAPY	31	0.594224	1.80316	0	0.00961177	0.895	1594	tags=35%, list=5%, signal=37%
LEE_TARGETS_OF_PTCH1_AND_SUFU_UP	46	0.552112	1.80181	0	0.00972347	0.899	3730	tags=35%, list=11%, signal=39%
HSIAO_LIVER_SPECIFIC_GENES	224	0.423689	1.79938	0	0.0099632	0.907	5946	tags=34%, list=18%, signal=42%
FERREIRA_EWINGS_SARCOMA_UNSTABLE_VS_STABLE_DN	91	0.476524	1.7986	0	0.0100158	0.909	4211	tags=37%, list=13%, signal=43%
DACOSTA_UV_RESPONSE_VIA_ERCC3_UP	301	0.412411	1.79833	0	0.00999559	0.91	4319	tags=36%, list=13%, signal=40%
LENAOUR_DENDRITIC_CELL_MATURATION_UP	107	0.473359	1.79628	0	0.0102565	0.916	4491	tags=34%, list=14%, signal=39%
ROSS_AML_WITH_AML1_ETO_FUSION	69	0.500185	1.79559	0	0.0102692	0.916	3181	tags=39%, list=10%, signal=43%
WANG_RESPONSE_TO_GSK3_INHIBITOR_SB216763_UP	340	0.406916	1.79449	0	0.0103407	0.916	4279	tags=31%, list=13%, signal=35%
REACTOME_NUCLEAR_SIGNALING_BY_ERBB4	37	0.569778	1.79248	0.00212314	0.0105165	0.919	3708	tags=32%, list=11%, signal=36%
CHANDRAN_METASTASIS_TOP50_DN	44	0.543028	1.78583	0	0.0112658	0.935	4519	tags=48%, list=14%, signal=55%
MOREIRA_RESPONSE_TO_TSA_UP	27	0.612856	1.78533	0.00590551	0.0112902	0.935	2380	tags=37%, list=7%, signal=40%
SMID_BREAST_CANCER_RELAPSE_IN_BONE_UP	92	0.470562	1.78454	0	0.0113474	0.936	3144	tags=36%, list=9%, signal=40%
BOQUEST_STEM_CELL_DN	204	0.425281	1.78356	0	0.0114669	0.939	3308	tags=27%, list=10%, signal=30%
NEMETH_INFLAMMATORY_RESPONSE_LPS_UP	85	0.479149	1.78101	0	0.0118268	0.948	3579	tags=31%, list=11%, signal=34%
POMEROY_MEDULLOBLASTOMA_PROGNOSIS_UP	42	0.551402	1.78053	0	0.0118241	0.949	3717	tags=40%, list=11%, signal=46%
KEGG_TOLL_LIKE_RECEPTOR_SIGNALING_PATHWAY	85	0.480014	1.77683	0	0.0122151	0.958	3611	tags=28%, list=11%, signal=32%
KIM_ALL_DISORDERS_DURATION_CORR_DN	141	0.439933	1.77595	0	0.0122832	0.958	4913	tags=40%, list=15%, signal=46%
BOYAULT_LIVER_CANCER_SUBCLASS_G5_DN	26	0.610054	1.77051	0	0.0130438	0.966	3645	tags=46%, list=11%, signal=52%
BRACHAT_RESPONSE_TO_METHOTREXATE_DN	24	0.627634	1.7703	0.00389864	0.013024	0.966	4141	tags=46%, list=12%, signal=52%
NAKAYAMA_SOFT_TISSUE_TUMORS_PCA2_DN	76	0.49391	1.77004	0.00214133	0.0130005	0.966	3234	tags=25%, list=10%, signal=28%
KEGG_GLYCOLYSIS_GLUCONEOGENESIS	57	0.510612	1.76888	0.00212766	0.0131164	0.967	5035	tags=39%, list=15%, signal=45%
ZWANG_EGF_INTERVAL_DN	192	0.429023	1.76686	0	0.0133089	0.969	4066	tags=30%, list=12%, signal=34%
HORTON_SREBF_TARGETS	23	0.629292	1.7667	0.00225734	0.0132764	0.969	5699	tags=52%, list=17%, signal=63%
REACTOME_RNA_POL_III_CHAIN_ELONGATION	17	0.685528	1.76349	0.00195695	0.0136896	0.97	7744	tags=71%, list=23%, signal=92%
REACTOME_MITOCHONDRIAL_TRNA_AMINOACYLATION	21	0.639514	1.76316	0.00203252	0.0136908	0.97	7378	tags=71%, list=22%, signal=92%
REACTOME_CLASS_I_MHC_MEDIATED_ANTIGEN_PROCESSING_PRESENTATION	231	0.418459	1.76305	0	0.0136376	0.97	4869	tags=35%, list=15%, signal=40%
MCLACHLAN_DENTAL_CARIES_UP	223	0.416918	1.76267	0	0.0136124	0.97	5469	tags=35%, list=16%, signal=41%
TSAI_RESPONSE_TO_IONIZING_RADIATION	143	0.442837	1.76166	0	0.0137294	0.97	2766	tags=27%, list=8%, signal=30%
ZHANG_TLX_TARGETS_UP	108	0.464264	1.76163	0	0.0136767	0.97	4546	tags=41%, list=14%, signal=47%
LUI_THYROID_CANCER_PAX8_PPARG_DN	44	0.540372	1.75724	0	0.0143853	0.976	2938	tags=39%, list=9%, signal=42%
DAVICIONI_MOLECULAR_ARMS_VS_ERMS_DN	166	0.433732	1.75602	0	0.0145177	0.978	4251	tags=31%, list=13%, signal=36%
MORI_LARGE_PRE_BII_LYMPHOCYTE_DN	56	0.504279	1.75378	0	0.0148567	0.98	3560	tags=39%, list=11%, signal=44%
BOSCO_TH1_CYTOTOXIC_MODULE	91	0.469835	1.75376	0	0.0147965	0.98	4419	tags=30%, list=13%, signal=34%
RIZKI_TUMOR_INVASIVENESS_2D_UP	62	0.496465	1.75361	0	0.0147672	0.98	4427	tags=40%, list=13%, signal=46%
BRACHAT_RESPONSE_TO_CAMPTOTHECIN_UP	24	0.614317	1.75307	0.00612245	0.01482	0.98	4183	tags=38%, list=13%, signal=43%
BIOCARTA_TH1TH2_PATHWAY	15	0.674695	1.75296	0.00773694	0.0147794	0.98	2679	tags=40%, list=8%, signal=43%
REACTOME_ACTIVATION_OF_NF_KAPPAB_IN_B_CELLS	60	0.506898	1.75206	0.0020284	0.0148545	0.982	5885	tags=42%, list=18%, signal=51%
HSIAO_HOUSEKEEPING_GENES	379	0.394416	1.7515	0	0.0148962	0.982	4431	tags=36%, list=13%, signal=41%
BROWNE_HCMV_INFECTION_2HR_UP	38	0.557838	1.74997	0.002079	0.0151105	0.986	1824	tags=29%, list=5%, signal=31%
TSUNODA_CISPLATIN_RESISTANCE_DN	48	0.528794	1.74936	0	0.0151762	0.986	2995	tags=38%, list=9%, signal=41%
PEDERSEN_METASTASIS_BY_ERBB2_ISOFORM_6	27	0.582758	1.74728	0.0060241	0.0155576	0.987	3340	tags=41%, list=10%, signal=45%
REACTOME_RESPIRATORY_ELECTRON_TRANSPORT_ATP_SYNTHESIS_BY_CHEMIOSMOTIC_COUPLING_AND_HEAT_PRODUCTION_BY_UNCOUPLING_PROTEINS_	80	0.476059	1.74634	0	0.0156391	0.987	7189	tags=48%, list=22%, signal=60%
PRAMOONJAGO_SOX4_TARGETS_UP	51	0.516287	1.74312	0	0.0161283	0.989	4285	tags=53%, list=13%, signal=61%
REACTOME_RESPIRATORY_ELECTRON_TRANSPORT	65	0.48794	1.74217	0.00421053	0.0162324	0.989	7189	tags=48%, list=22%, signal=61%
CROONQUIST_IL6_DEPRIVATION_UP	20	0.633967	1.74186	0.00623701	0.0161989	0.989	2713	tags=35%, list=8%, signal=38%
REACTOME_CDK_MEDIATED_PHOSPHORYLATION_AND_REMOVAL_OF_CDC6	46	0.531505	1.74154	0.00213675	0.0161938	0.989	4444	tags=35%, list=13%, signal=40%
GARY_CD5_TARGETS_UP	443	0.385161	1.74104	0	0.0162325	0.989	4459	tags=35%, list=13%, signal=40%
REACTOME_SYNTHESIS_OF_BILE_ACIDS_AND_BILE_SALTS_VIA_7ALPHA_HYDROXYCHOLESTEROL	15	0.686222	1.74013	0.0141988	0.0163274	0.989	3156	tags=47%, list=10%, signal=52%
SMID_BREAST_CANCER_LUMINAL_B_UP	161	0.429141	1.73987	0	0.0163041	0.989	3271	tags=34%, list=10%, signal=38%
KRIEG_KDM3A_TARGETS_NOT_HYPOXIA	188	0.418775	1.73552	0	0.0170794	0.992	5404	tags=36%, list=16%, signal=43%
HONMA_DOCETAXEL_RESISTANCE	31	0.570179	1.7355	0.00655022	0.017015	0.992	4736	tags=55%, list=14%, signal=64%
REACTOME_PURINE_METABOLISM	33	0.567371	1.73521	0.00204918	0.0170109	0.992	4956	tags=48%, list=15%, signal=57%
PACHER_TARGETS_OF_IGF1_AND_IGF2_UP	35	0.552251	1.73518	0.00438597	0.0169472	0.992	3947	tags=43%, list=12%, signal=49%
JECHLINGER_EPITHELIAL_TO_MESENCHYMAL_TRANSITION_UP	69	0.481207	1.73377	0	0.0170967	0.992	1705	tags=22%, list=5%, signal=23%
BHAT_ESR1_TARGETS_NOT_VIA_AKT1_UP	202	0.41533	1.73213	0	0.0172971	0.992	3367	tags=34%, list=10%, signal=37%
SAGIV_CD24_TARGETS_DN	44	0.533365	1.73203	0.00441501	0.0172434	0.992	3169	tags=43%, list=10%, signal=48%
HELLEBREKERS_SILENCED_DURING_TUMOR_ANGIOGENESIS	77	0.474279	1.73181	0	0.0172042	0.992	1939	tags=27%, list=6%, signal=29%
VERHAAK_AML_WITH_NPM1_MUTATED_UP	161	0.426705	1.73162	0	0.0171648	0.992	3297	tags=28%, list=10%, signal=31%
RICKMAN_HEAD_AND_NECK_CANCER_D	31	0.580217	1.73093	0	0.0172283	0.992	3267	tags=42%, list=10%, signal=46%
NIELSEN_GIST_AND_SYNOVIAL_SARCOMA_UP	18	0.63913	1.73008	0.0101833	0.0173156	0.992	3405	tags=44%, list=10%, signal=49%
ELVIDGE_HYPOXIA_BY_DMOG_UP	123	0.440506	1.73	0	0.0172696	0.992	3770	tags=38%, list=11%, signal=43%
BOCHKIS_FOXA2_TARGETS	399	0.384979	1.72845	0	0.0174781	0.992	4411	tags=31%, list=13%, signal=35%
REACTOME_TRAF6_MEDIATED_IRF7_ACTIVATION	19	0.652208	1.72701	0.00210526	0.0176976	0.992	3369	tags=53%, list=10%, signal=59%
BOYLAN_MULTIPLE_MYELOMA_PCA1_UP	90	0.46106	1.72582	0	0.0178618	0.993	2696	tags=26%, list=8%, signal=28%
MARTORIATI_MDM4_TARGETS_NEUROEPITHELIUM_UP	163	0.425532	1.7257	0	0.0178246	0.993	3412	tags=33%, list=10%, signal=36%
CHANG_IMMORTALIZED_BY_HPV31_DN	61	0.50029	1.72356	0.00211416	0.0181713	0.995	1221	tags=25%, list=4%, signal=25%
REACTOME_PYRUVATE_METABOLISM_AND_CITRIC_ACID_TCA_CYCLE	40	0.53558	1.72196	0.00792079	0.018466	0.995	5295	tags=48%, list=16%, signal=56%
VALK_AML_CLUSTER_5	31	0.56038	1.72192	0.00205339	0.0184039	0.995	3645	tags=39%, list=11%, signal=43%
ONDER_CDH1_TARGETS_1_UP	132	0.43099	1.71839	0	0.0189952	0.996	3081	tags=30%, list=9%, signal=32%
CHIANG_LIVER_CANCER_SUBCLASS_INTERFERON_UP	26	0.595617	1.71815	0.00806452	0.0189941	0.996	1407	tags=23%, list=4%, signal=24%
NATSUME_RESPONSE_TO_INTERFERON_BETA_UP	67	0.482303	1.71577	0	0.0194029	0.999	3196	tags=34%, list=10%, signal=38%
KEGG_GLYCINE_SERINE_AND_THREONINE_METABOLISM	31	0.567108	1.71412	0.00622407	0.0196058	0.999	3225	tags=32%, list=10%, signal=36%
KEGG_NATURAL_KILLER_CELL_MEDIATED_CYTOTOXICITY	109	0.445685	1.71278	0	0.0197851	0.999	2791	tags=25%, list=8%, signal=27%
SATO_SILENCED_BY_METHYLATION_IN_PANCREATIC_CANCER_1	387	0.382521	1.70984	0	0.0203246	1	3784	tags=25%, list=11%, signal=28%
BOYAULT_LIVER_CANCER_SUBCLASS_G1_DN	40	0.533055	1.70951	0.00201207	0.0203185	1	3873	tags=48%, list=12%, signal=54%
REACTOME_SCF_BETA_TRCP_MEDIATED_DEGRADATION_OF_EMI1	49	0.506708	1.70861	0.00656455	0.0204447	1	4444	tags=35%, list=13%, signal=40%
REACTOME_PD1_SIGNALING	17	0.654779	1.70816	0.01	0.0204997	1	4953	tags=53%, list=15%, signal=62%
REACTOME_P53_INDEPENDENT_G1_S_DNA_DAMAGE_CHECKPOINT	48	0.512824	1.70812	0	0.0204326	1	4444	tags=35%, list=13%, signal=41%
LEE_AGING_CEREBELLUM_UP	82	0.465748	1.70715	0	0.0205702	1	1187	tags=17%, list=4%, signal=18%
KUUSELO_PANCREATIC_CANCER_19Q13_AMPLIFICATION	26	0.586089	1.70541	0.00806452	0.0208217	1	2946	tags=27%, list=9%, signal=30%
NABA_COLLAGENS	44	0.51724	1.70535	0	0.0207638	1	7058	tags=41%, list=21%, signal=52%
NABA_ECM_REGULATORS	220	0.405203	1.7029	0	0.0213385	1	2494	tags=20%, list=8%, signal=21%
MIKKELSEN_ES_LCP_WITH_H3K4ME3	124	0.431536	1.70246	0	0.0213728	1	4784	tags=29%, list=14%, signal=34%
MANTOVANI_NFKB_TARGETS_UP	40	0.53146	1.70218	0.00421053	0.0213607	1	2437	tags=25%, list=7%, signal=27%
POMEROY_MEDULLOBLASTOMA_DESMOPLASIC_VS_CLASSIC_DN	57	0.497254	1.70205	0.00641026	0.0213207	1	3282	tags=32%, list=10%, signal=35%
GENTILE_UV_LOW_DOSE_UP	26	0.577861	1.6995	0.0126582	0.0218968	1	4993	tags=46%, list=15%, signal=54%
CHOW_RASSF1_TARGETS_DN	29	0.571485	1.69664	0.00408163	0.0224163	1	2605	tags=24%, list=8%, signal=26%
KEGG_VIRAL_MYOCARDITIS	60	0.483934	1.6961	0.00207039	0.0224696	1	3447	tags=38%, list=10%, signal=43%
REACTOME_SIGNALING_BY_WNT	62	0.481812	1.69532	0.00592885	0.0225737	1	4444	tags=35%, list=13%, signal=41%
GRADE_METASTASIS_DN	42	0.518883	1.69508	0.003861	0.0225423	1	4437	tags=43%, list=13%, signal=49%
LIEN_BREAST_CARCINOMA_METAPLASTIC_VS_DUCTAL_DN	104	0.447861	1.69431	0.0041841	0.0226464	1	3456	tags=39%, list=10%, signal=44%
ALCALA_APOPTOSIS	84	0.452548	1.69397	0	0.0226729	1	2688	tags=26%, list=8%, signal=28%
REACTOME_AUTODEGRADATION_OF_THE_E3_UBIQUITIN_LIGASE_COP1	47	0.515186	1.69276	0	0.0228549	1	4444	tags=34%, list=13%, signal=39%
PATTERSON_DOCETAXEL_RESISTANCE	29	0.568263	1.69155	0.0060241	0.0230175	1	2309	tags=34%, list=7%, signal=37%
NAKAMURA_METASTASIS	43	0.519484	1.69124	0.00642398	0.0230187	1	3978	tags=40%, list=12%, signal=45%
RUIZ_TNC_TARGETS_UP	146	0.420891	1.68815	0	0.0236795	1	3597	tags=29%, list=11%, signal=33%
KORKOLA_EMBRYONAL_CARCINOMA_UP	39	0.514972	1.68591	0.00650759	0.0241768	1	4192	tags=49%, list=13%, signal=56%
QI_PLASMACYTOMA_UP	244	0.397724	1.68363	0	0.024704	1	3108	tags=27%, list=9%, signal=29%
KEGG_NOD_LIKE_RECEPTOR_SIGNALING_PATHWAY	55	0.48531	1.68253	0.0042735	0.0248783	1	4167	tags=38%, list=13%, signal=44%
LEE_METASTASIS_AND_ALTERNATIVE_SPLICING_DN	45	0.512524	1.68127	0.00609756	0.0251342	1	3256	tags=33%, list=10%, signal=37%
HOLLEMAN_ASPARAGINASE_RESISTANCE_ALL_UP	22	0.600196	1.67988	0.0128205	0.0253661	1	4095	tags=55%, list=12%, signal=62%
QI_HYPOXIA	136	0.421445	1.67914	0	0.0254696	1	4690	tags=40%, list=14%, signal=46%
YAO_HOXA10_TARGETS_VIA_PROGESTERONE_UP	72	0.4634	1.67854	0	0.0255243	1	3970	tags=32%, list=12%, signal=36%
KORKOLA_YOLK_SAC_TUMOR_UP	19	0.631487	1.67764	0.012766	0.0256731	1	3819	tags=47%, list=12%, signal=53%
OSMAN_BLADDER_CANCER_DN	355	0.374408	1.67663	0	0.025851	1	4365	tags=32%, list=13%, signal=37%
REACTOME_METABOLISM_OF_PROTEINS	428	0.370193	1.67585	0	0.0259957	1	4574	tags=32%, list=14%, signal=36%
MEISSNER_NPC_HCP_WITH_H3_UNMETHYLATED	469	0.369715	1.67552	0	0.0260307	1	3503	tags=21%, list=11%, signal=24%
SMID_BREAST_CANCER_ERBB2_UP	135	0.424714	1.67462	0	0.0261502	1	4344	tags=34%, list=13%, signal=39%
BURTON_ADIPOGENESIS_5	115	0.432604	1.67451	0	0.0261071	1	4621	tags=39%, list=14%, signal=45%
HELLER_HDAC_TARGETS_DN	270	0.392057	1.67147	0	0.0268071	1	5377	tags=39%, list=16%, signal=46%
ELVIDGE_HYPOXIA_UP	161	0.416443	1.67136	0	0.0267563	1	3770	tags=37%, list=11%, signal=41%
REACTOME_METABOLISM_OF_AMINO_ACIDS_AND_DERIVATIVES	186	0.399813	1.66788	0	0.0276013	1	4183	tags=30%, list=13%, signal=34%
REACTOME_GLUCONEOGENESIS	30	0.554366	1.6671	0.00638298	0.0277487	1	3879	tags=40%, list=12%, signal=45%
MOOTHA_PGC	400	0.370477	1.66676	0	0.0277495	1	5682	tags=37%, list=17%, signal=44%
SENGUPTA_NASOPHARYNGEAL_CARCINOMA_DN	292	0.382233	1.66668	0	0.0276819	1	5589	tags=35%, list=17%, signal=42%
KOHOUTEK_CCNT1_TARGETS	48	0.50748	1.66662	0.00208333	0.0276208	1	3868	tags=42%, list=12%, signal=47%
JI_RESPONSE_TO_FSH_UP	71	0.463983	1.66653	0	0.0275515	1	2292	tags=24%, list=7%, signal=26%
STEIN_ESTROGEN_RESPONSE_NOT_VIA_ESRRA	18	0.630955	1.66644	0.010101	0.0275049	1	4105	tags=56%, list=12%, signal=63%
WANG_CISPLATIN_RESPONSE_AND_XPC_DN	216	0.391621	1.66628	0	0.0274558	1	4994	tags=33%, list=15%, signal=39%
STEIN_ESRRA_TARGETS_UP	365	0.373658	1.66529	0	0.0276301	1	5415	tags=39%, list=16%, signal=46%
REACTOME_RNA_POL_III_TRANSCRIPTION_TERMINATION	19	0.609205	1.66455	0.0150538	0.0277512	1	7744	tags=63%, list=23%, signal=82%
BASAKI_YBX1_TARGETS_DN	358	0.375755	1.66307	0	0.0279961	1	3966	tags=34%, list=12%, signal=38%
MUNSHI_MULTIPLE_MYELOMA_UP	80	0.454198	1.66118	0	0.0284619	1	4887	tags=38%, list=15%, signal=44%
REACTOME_REGULATION_OF_ORNITHINE_DECARBOXYLASE_ODC	47	0.50189	1.66063	0.00411523	0.0284878	1	4444	tags=34%, list=13%, signal=39%
SERVITJA_ISLET_HNF1A_TARGETS_DN	99	0.436821	1.65964	0	0.0286464	1	5724	tags=41%, list=17%, signal=50%
GENTILE_UV_HIGH_DOSE_UP	21	0.606971	1.65949	0.00626305	0.0285978	1	985	tags=19%, list=3%, signal=20%
CHEN_HOXA5_TARGETS_9HR_UP	208	0.399005	1.65909	0.00234742	0.0286153	1	5103	tags=35%, list=15%, signal=41%
WINTER_HYPOXIA_DN	42	0.507033	1.6588	0.0021097	0.0285972	1	4358	tags=36%, list=13%, signal=41%
REACTOME_TOLL_RECEPTOR_CASCADES	109	0.43607	1.65872	0.00233645	0.0285328	1	4065	tags=28%, list=12%, signal=31%
REACTOME_REGULATION_OF_APOPTOSIS	56	0.497624	1.65796	0	0.0286778	1	4444	tags=34%, list=13%, signal=39%
GAZDA_DIAMOND_BLACKFAN_ANEMIA_ERYTHROID_UP	24	0.586496	1.65696	0.00621118	0.0288892	1	4487	tags=42%, list=14%, signal=48%
LIM_MAMMARY_STEM_CELL_DN	406	0.368082	1.65638	0	0.0289401	1	3384	tags=29%, list=10%, signal=31%
MARZEC_IL2_SIGNALING_UP	105	0.429443	1.65635	0.00232558	0.0288646	1	5295	tags=36%, list=16%, signal=43%
VERHAAK_GLIOBLASTOMA_MESENCHYMAL	210	0.393343	1.65633	0	0.0287842	1	2587	tags=29%, list=8%, signal=31%
KEGG_JAK_STAT_SIGNALING_PATHWAY	124	0.423581	1.65581	0	0.0288254	1	6254	tags=38%, list=19%, signal=47%
DUTTA_APOPTOSIS_VIA_NFKB	33	0.541047	1.65564	0.0063425	0.0287858	1	3232	tags=42%, list=10%, signal=47%
ZHAN_MULTIPLE_MYELOMA_UP	59	0.482301	1.65457	0.0130152	0.0290117	1	3748	tags=36%, list=11%, signal=40%
TIAN_TNF_SIGNALING_VIA_NFKB	27	0.563597	1.65433	0.00862069	0.0289876	1	3503	tags=44%, list=11%, signal=50%
DUAN_PRDM5_TARGETS	74	0.459444	1.65288	0.00215517	0.0293257	1	3163	tags=28%, list=10%, signal=31%
FOSTER_KDM1A_TARGETS_UP	227	0.391945	1.65116	0	0.0297996	1	5567	tags=32%, list=17%, signal=38%
GARGALOVIC_RESPONSE_TO_OXIDIZED_PHOSPHOLIPIDS_RED_UP	17	0.628024	1.6503	0.0150215	0.0300345	1	3940	tags=59%, list=12%, signal=67%
BEIER_GLIOMA_STEM_CELL_DN	63	0.472414	1.64987	0.00638298	0.0300841	1	4431	tags=37%, list=13%, signal=42%
CERIBELLI_GENES_INACTIVE_AND_BOUND_BY_NFY	32	0.533329	1.64911	0.00828157	0.0302112	1	2805	tags=28%, list=8%, signal=31%
CAVARD_LIVER_CANCER_MALIGNANT_VS_BENIGN	28	0.55604	1.64865	0.0147059	0.0302492	1	2080	tags=25%, list=6%, signal=27%
BOYAULT_LIVER_CANCER_SUBCLASS_G123_DN	48	0.488449	1.64658	0.00842105	0.0307577	1	3761	tags=31%, list=11%, signal=35%
HELLER_HDAC_TARGETS_SILENCED_BY_METHYLATION_DN	260	0.382974	1.64628	0.00211416	0.0307636	1	4307	tags=33%, list=13%, signal=38%
REACTOME_FATTY_ACYL_COA_BIOSYNTHESIS	17	0.628776	1.64627	0.0122951	0.0306836	1	1947	tags=35%, list=6%, signal=37%
HINATA_NFKB_TARGETS_FIBROBLAST_UP	81	0.446974	1.64596	0.00208333	0.0306916	1	1615	tags=21%, list=5%, signal=22%
MIKKELSEN_MCV6_LCP_WITH_H3K27ME3	18	0.624374	1.64541	0.0223124	0.030777	1	6298	tags=39%, list=19%, signal=48%
TONG_INTERACT_WITH_PTTG1	54	0.489884	1.64521	0.00206186	0.0307516	1	4297	tags=48%, list=13%, signal=55%
REACTOME_COLLAGEN_FORMATION	54	0.484559	1.64443	0.0043573	0.0308999	1	5537	tags=33%, list=17%, signal=40%
IIZUKA_LIVER_CANCER_PROGRESSION_L0_L1_DN	21	0.590963	1.64304	0.00606061	0.0312267	1	1806	tags=33%, list=5%, signal=35%
REACTOME_RNA_POL_III_TRANSCRIPTION_INITIATION_FROM_TYPE_2_PROMOTER	23	0.581125	1.64277	0.0166667	0.0312304	1	6799	tags=52%, list=20%, signal=66%
LIAN_NEUTROPHIL_GRANULE_CONSTITUENTS	20	0.614144	1.64253	0.010142	0.0312142	1	2360	tags=40%, list=7%, signal=43%
PECE_MAMMARY_STEM_CELL_UP	135	0.418682	1.64233	0	0.031183	1	4383	tags=40%, list=13%, signal=46%
POMEROY_MEDULLOBLASTOMA_PROGNOSIS_DN	43	0.493197	1.64132	0	0.031391	1	3890	tags=51%, list=12%, signal=58%
REACTOME_RNA_POL_III_TRANSCRIPTION	33	0.533352	1.64021	0.00206612	0.0316645	1	6799	tags=48%, list=20%, signal=61%
LIU_SMARCA4_TARGETS	60	0.480864	1.64021	0.00215054	0.0315794	1	971	tags=18%, list=3%, signal=19%
HUMMERICH_SKIN_CANCER_PROGRESSION_UP	84	0.43727	1.63553	0	0.0329461	1	5146	tags=42%, list=16%, signal=49%
BILD_MYC_ONCOGENIC_SIGNATURE	190	0.395913	1.63342	0	0.0335201	1	5115	tags=41%, list=15%, signal=48%
AMUNDSON_DNA_DAMAGE_RESPONSE_TP53	15	0.640405	1.63267	0.0130719	0.033675	1	6290	tags=60%, list=19%, signal=74%
NEWMAN_ERCC6_TARGETS_UP	22	0.592683	1.63264	0.0120724	0.0335954	1	1412	tags=32%, list=4%, signal=33%
PID_HIF1_TFPATHWAY	64	0.458874	1.63173	0	0.0337934	1	3879	tags=36%, list=12%, signal=41%
PENG_RAPAMYCIN_RESPONSE_UP	189	0.398761	1.63046	0	0.0341333	1	4459	tags=30%, list=13%, signal=35%
YAO_TEMPORAL_RESPONSE_TO_PROGESTERONE_CLUSTER_9	67	0.453828	1.6303	0.00635593	0.0340974	1	2058	tags=25%, list=6%, signal=27%
KEGG_CYTOKINE_CYTOKINE_RECEPTOR_INTERACTION	204	0.387171	1.63014	0	0.0340471	1	3914	tags=26%, list=12%, signal=30%
LUI_TARGETS_OF_PAX8_PPARG_FUSION	34	0.523258	1.62952	0.012474	0.0341349	1	2938	tags=38%, list=9%, signal=42%
WEST_ADRENOCORTICAL_CARCINOMA_VS_ADENOMA_DN	20	0.600553	1.6286	0.012848	0.0343515	1	4953	tags=55%, list=15%, signal=65%
RUTELLA_RESPONSE_TO_HGF_DN	221	0.3842	1.62774	0	0.0345203	1	4279	tags=33%, list=13%, signal=37%
SERVITJA_ISLET_HNF1A_TARGETS_UP	147	0.404592	1.6262	0.00218818	0.034963	1	4613	tags=33%, list=14%, signal=39%
FOSTER_KDM1A_TARGETS_DN	194	0.396309	1.62612	0	0.0348917	1	6898	tags=45%, list=21%, signal=56%
HUANG_GATA2_TARGETS_UP	142	0.403778	1.62596	0	0.0348546	1	3123	tags=25%, list=9%, signal=28%
REACTOME_SCFSKP2_MEDIATED_DEGRADATION_OF_P27_P21	53	0.478171	1.62572	0	0.0348468	1	4444	tags=34%, list=13%, signal=39%
SMID_BREAST_CANCER_RELAPSE_IN_PLEURA_DN	24	0.571723	1.62279	0.0102249	0.0356499	1	4431	tags=38%, list=13%, signal=43%
PID_ERA_GENOMIC_PATHWAY	62	0.473388	1.62263	0.00451467	0.0356186	1	5431	tags=39%, list=16%, signal=46%
PARK_TRETINOIN_RESPONSE_AND_PML_RARA_FUSION	28	0.542686	1.622	0.0280172	0.0357112	1	5362	tags=50%, list=16%, signal=60%
ROSS_AML_WITH_MLL_FUSIONS	70	0.457417	1.62164	0.00618557	0.0357325	1	5542	tags=37%, list=17%, signal=44%
WANG_ESOPHAGUS_CANCER_VS_NORMAL_UP	107	0.424637	1.62046	0.00220751	0.0360511	1	4945	tags=33%, list=15%, signal=38%
LI_AMPLIFIED_IN_LUNG_CANCER	173	0.396325	1.62036	0	0.036002	1	4365	tags=36%, list=13%, signal=41%
LEONARD_HYPOXIA	47	0.488065	1.62002	0.0105708	0.0360268	1	4202	tags=40%, list=13%, signal=46%
AMIT_SERUM_RESPONSE_20_MCF10A	17	0.629895	1.61978	0.0210526	0.0360229	1	2870	tags=47%, list=9%, signal=51%
KEGG_FRUCTOSE_AND_MANNOSE_METABOLISM	34	0.521341	1.61964	0.0136986	0.0359884	1	4127	tags=38%, list=12%, signal=44%
DELACROIX_RAR_TARGETS_UP	45	0.502551	1.6193	0.00840336	0.0360133	1	3759	tags=33%, list=11%, signal=38%
MIKKELSEN_ES_ICP_WITH_H3K4ME3_AND_H3K27ME3	116	0.418307	1.61876	0.00437637	0.0361459	1	4531	tags=24%, list=14%, signal=28%
MIKKELSEN_NPC_LCP_WITH_H3K4ME3	52	0.481417	1.61828	0.00867679	0.0361865	1	3157	tags=27%, list=10%, signal=30%
MIKKELSEN_IPS_ICP_WITH_H3K4ME3_AND_H327ME3	108	0.419061	1.61809	0	0.0361429	1	4478	tags=27%, list=13%, signal=31%
MIKKELSEN_MEF_HCP_WITH_H3_UNMETHYLATED	192	0.384336	1.61768	0.00223714	0.0361857	1	5898	tags=31%, list=18%, signal=37%
LEE_LIVER_CANCER_SURVIVAL_UP	165	0.392037	1.61523	0	0.0369373	1	5766	tags=31%, list=17%, signal=37%
MASSARWEH_RESPONSE_TO_ESTRADIOL	58	0.468275	1.61418	0.00656455	0.0372156	1	3093	tags=34%, list=9%, signal=38%
BRACHAT_RESPONSE_TO_METHOTREXATE_UP	21	0.579442	1.61304	0.0195228	0.037526	1	2458	tags=29%, list=7%, signal=31%
BIOCARTA_GLEEVEC_PATHWAY	23	0.56758	1.61213	0.0192719	0.0377465	1	4249	tags=35%, list=13%, signal=40%
PHESSE_TARGETS_OF_APC_AND_MBD2_UP	18	0.614404	1.60994	0.0201613	0.038455	1	3629	tags=44%, list=11%, signal=50%
ZHAN_MULTIPLE_MYELOMA_DN	36	0.521334	1.6092	0.0160321	0.038594	1	3859	tags=36%, list=12%, signal=41%
SA_CASPASE_CASCADE	18	0.590907	1.60865	0.0257511	0.0386798	1	5778	tags=44%, list=17%, signal=54%
SUNG_METASTASIS_STROMA_UP	105	0.419005	1.60789	0	0.0388817	1	3282	tags=30%, list=10%, signal=34%
JOHNSTONE_PARVB_TARGETS_3_UP	404	0.35779	1.60556	0	0.0395693	1	3560	tags=30%, list=11%, signal=33%
LUI_THYROID_CANCER_CLUSTER_2	40	0.501869	1.60541	0.0113636	0.0395428	1	2625	tags=35%, list=8%, signal=38%
WANG_BARRETTS_ESOPHAGUS_AND_ESOPHAGUS_CANCER_UP	26	0.548857	1.60446	0.0187891	0.039768	1	7565	tags=58%, list=23%, signal=75%
PODAR_RESPONSE_TO_ADAPHOSTIN_UP	139	0.40302	1.60431	0.00421941	0.0397238	1	3159	tags=31%, list=10%, signal=34%
SANSOM_APC_TARGETS_DN	339	0.364402	1.6041	0	0.0396954	1	5993	tags=34%, list=18%, signal=41%
MANALO_HYPOXIA_UP	195	0.390085	1.60349	0	0.0397865	1	3770	tags=30%, list=11%, signal=34%
HUTTMANN_B_CLL_POOR_SURVIVAL_UP	249	0.3742	1.60168	0	0.040313	1	3126	tags=25%, list=9%, signal=27%
REACTOME_INTRINSIC_PATHWAY	15	0.627812	1.60125	0.02079	0.040391	1	3694	tags=27%, list=11%, signal=30%
CAFFAREL_RESPONSE_TO_THC_UP	32	0.525126	1.60105	0.0150862	0.0403526	1	3377	tags=44%, list=10%, signal=49%
ACEVEDO_LIVER_TUMOR_VS_NORMAL_ADJACENT_TISSUE_DN	250	0.37592	1.601	0	0.0402696	1	5425	tags=32%, list=16%, signal=38%
STOSSI_RESPONSE_TO_ESTRADIOL	46	0.484158	1.59975	0.0142857	0.0406671	1	1514	tags=20%, list=5%, signal=20%
MARTORIATI_MDM4_TARGETS_FETAL_LIVER_UP	206	0.383658	1.599	0	0.040825	1	5664	tags=41%, list=17%, signal=49%
ROSS_ACUTE_MYELOID_LEUKEMIA_CBF	77	0.434803	1.59886	0.00421053	0.0407862	1	4260	tags=34%, list=13%, signal=39%
SATO_SILENCED_EPIGENETICALLY_IN_PANCREATIC_CANCER	44	0.487642	1.5986	0.0168776	0.0408027	1	3115	tags=25%, list=9%, signal=28%
REACTOME_EXTRACELLULAR_MATRIX_ORGANIZATION	79	0.43899	1.59825	0.00641026	0.040819	1	3463	tags=25%, list=10%, signal=28%
REACTOME_ACTIVATED_TLR4_SIGNALLING	89	0.431226	1.5982	0.00215517	0.0407493	1	3838	tags=27%, list=12%, signal=30%
HOSHIDA_LIVER_CANCER_SUBCLASS_S3	255	0.368144	1.59785	0	0.040768	1	3351	tags=25%, list=10%, signal=28%
ONGUSAHA_TP53_TARGETS	35	0.504418	1.59657	0.010142	0.0411163	1	1692	tags=31%, list=5%, signal=33%
YANG_BREAST_CANCER_ESR1_UP	35	0.517882	1.595	0.0105932	0.0416355	1	1622	tags=31%, list=5%, signal=33%
IZADPANAH_STEM_CELL_ADIPOSE_VS_BONE_UP	118	0.415271	1.59462	0.00222222	0.0416712	1	3964	tags=30%, list=12%, signal=34%
DIAZ_CHRONIC_MEYLOGENOUS_LEUKEMIA_DN	107	0.415306	1.59333	0	0.0420088	1	3295	tags=27%, list=10%, signal=30%
NAKAMURA_METASTASIS_MODEL_DN	41	0.498924	1.59286	0.0143443	0.0420956	1	4221	tags=37%, list=13%, signal=42%
MORI_MATURE_B_LYMPHOCYTE_UP	88	0.430853	1.59275	0.00873363	0.0420411	1	4575	tags=39%, list=14%, signal=45%
LEE_CALORIE_RESTRICTION_MUSCLE_UP	39	0.490648	1.59152	0.0144033	0.0423516	1	3258	tags=23%, list=10%, signal=26%
YAO_TEMPORAL_RESPONSE_TO_PROGESTERONE_CLUSTER_12	75	0.439594	1.59127	0.00638298	0.042323	1	3107	tags=29%, list=9%, signal=32%
LEE_AGING_NEOCORTEX_UP	85	0.43532	1.59062	0.0125	0.0424642	1	2775	tags=26%, list=8%, signal=28%
HOFFMANN_SMALL_PRE_BII_TO_IMMATURE_B_LYMPHOCYTE_UP	68	0.446367	1.59032	0.00203252	0.042497	1	6066	tags=37%, list=18%, signal=45%
MONNIER_POSTRADIATION_TUMOR_ESCAPE_DN	349	0.360092	1.59028	0	0.0424082	1	4173	tags=29%, list=13%, signal=33%
SCHAVOLT_TARGETS_OF_TP53_AND_TP63	15	0.63101	1.59019	0.0222717	0.042339	1	4156	tags=60%, list=13%, signal=69%
LUI_THYROID_CANCER_CLUSTER_3	28	0.529381	1.58993	0.019685	0.0423382	1	2380	tags=39%, list=7%, signal=42%
GRUETZMANN_PANCREATIC_CANCER_DN	190	0.383886	1.58858	0	0.0427569	1	4248	tags=32%, list=13%, signal=37%
XU_HGF_TARGETS_INDUCED_BY_AKT1_6HR	17	0.591888	1.58752	0.0325866	0.0429854	1	1145	tags=47%, list=3%, signal=49%
TOOKER_GEMCITABINE_RESISTANCE_UP	74	0.437629	1.58706	0.00212766	0.0430551	1	4427	tags=39%, list=13%, signal=45%
JACKSON_DNMT1_TARGETS_UP	74	0.439418	1.58695	0.00421053	0.0429919	1	2679	tags=27%, list=8%, signal=29%
RODRIGUES_NTN1_AND_DCC_TARGETS	32	0.518515	1.58689	0.0230126	0.0429182	1	4900	tags=47%, list=15%, signal=55%
REACTOME_TRAF6_MEDIATED_NFKB_ACTIVATION	20	0.592081	1.5867	0.0244898	0.042933	1	1149	tags=30%, list=3%, signal=31%
HOFFMANN_LARGE_TO_SMALL_PRE_BII_LYMPHOCYTE_DN	67	0.450572	1.58595	0.00843882	0.0431174	1	3521	tags=28%, list=11%, signal=32%
WANG_TNF_TARGETS	21	0.566097	1.58514	0.0146138	0.0433111	1	2360	tags=24%, list=7%, signal=26%
CHIANG_LIVER_CANCER_SUBCLASS_PROLIFERATION_DN	162	0.390381	1.58474	0	0.0433394	1	3873	tags=25%, list=12%, signal=28%
YANG_BCL3_TARGETS_UP	338	0.356144	1.58239	0	0.0441553	1	2011	tags=22%, list=6%, signal=23%
SMID_BREAST_CANCER_NORMAL_LIKE_UP	422	0.353029	1.58213	0	0.0441798	1	5420	tags=28%, list=16%, signal=33%
TSENG_IRS1_TARGETS_DN	131	0.404154	1.58125	0	0.0444058	1	2846	tags=26%, list=9%, signal=28%
SUH_COEXPRESSED_WITH_ID1_AND_ID2_UP	18	0.609438	1.58012	0.0188285	0.0446853	1	4479	tags=50%, list=13%, signal=58%
MAGRANGEAS_MULTIPLE_MYELOMA_IGLL_VS_IGLK_DN	22	0.56605	1.57994	0.0116732	0.044659	1	2950	tags=41%, list=9%, signal=45%
NIKOLSKY_BREAST_CANCER_11Q12_Q14_AMPLICON	140	0.400751	1.57954	0.00221239	0.0447046	1	5563	tags=35%, list=17%, signal=42%
BORCZUK_MALIGNANT_MESOTHELIOMA_DN	92	0.424087	1.57593	0.0021645	0.0460612	1	3692	tags=27%, list=11%, signal=30%
GILDEA_METASTASIS	28	0.538075	1.57417	0.00819672	0.04669	1	533	tags=29%, list=2%, signal=29%
WANG_CLASSIC_ADIPOGENIC_TARGETS_OF_PPARG	25	0.553028	1.5737	0.0169492	0.0467835	1	4969	tags=36%, list=15%, signal=42%
GARGALOVIC_RESPONSE_TO_OXIDIZED_PHOSPHOLIPIDS_BLUE_DN	57	0.454835	1.57157	0.00621118	0.0475103	1	4613	tags=44%, list=14%, signal=51%
RUTELLA_RESPONSE_TO_CSF2RB_AND_IL4_DN	293	0.363833	1.57089	0	0.0476592	1	3075	tags=25%, list=9%, signal=27%
WONG_ENDMETRIUM_CANCER_UP	24	0.543407	1.56884	0.0335968	0.0483726	1	4975	tags=33%, list=15%, signal=39%
DELLA_RESPONSE_TO_TSA_AND_BUTYRATE	20	0.56292	1.56862	0.0284553	0.0483752	1	3185	tags=40%, list=10%, signal=44%
REACTOME_AMINO_ACID_SYNTHESIS_AND_INTERCONVERSION_TRANSAMINATION	15	0.612647	1.56758	0.0241935	0.0487271	1	2664	tags=40%, list=8%, signal=43%
PID_IFNG_PATHWAY	39	0.499444	1.56747	0.014862	0.0486679	1	2679	tags=31%, list=8%, signal=33%
SWEET_KRAS_ONCOGENIC_SIGNATURE	84	0.424803	1.56727	0.0063425	0.0486436	1	2539	tags=30%, list=8%, signal=32%
VERHAAK_GLIOBLASTOMA_CLASSICAL	152	0.387719	1.567	0.00222222	0.0486629	1	4714	tags=34%, list=14%, signal=40%
COLINA_TARGETS_OF_4EBP1_AND_4EBP2	339	0.354469	1.56662	0	0.0487068	1	2247	tags=22%, list=7%, signal=23%
PID_IL4_2PATHWAY	63	0.44273	1.56604	0.00663717	0.0488454	1	4459	tags=29%, list=13%, signal=33%
GAVIN_FOXP3_TARGETS_CLUSTER_T7	93	0.42442	1.56555	0.0111359	0.0489606	1	4714	tags=35%, list=14%, signal=41%
AZARE_NEOPLASTIC_TRANSFORMATION_BY_STAT3_UP	112	0.406272	1.56543	0.00669643	0.048892	1	1837	tags=21%, list=6%, signal=23%
BOYLAN_MULTIPLE_MYELOMA_D_CLUSTER_UP	26	0.535338	1.56531	0.0319829	0.0488377	1	3181	tags=31%, list=10%, signal=34%
PENG_LEUCINE_DEPRIVATION_UP	132	0.394776	1.56489	0.0021645	0.0489012	1	5278	tags=39%, list=16%, signal=47%
GARCIA_TARGETS_OF_FLI1_AND_DAX1_UP	53	0.453938	1.56462	0.00824742	0.0489085	1	4137	tags=36%, list=12%, signal=41%
KEGG_PPAR_SIGNALING_PATHWAY	66	0.442436	1.56417	0.00875273	0.0490382	1	5949	tags=39%, list=18%, signal=48%
BROWNE_HCMV_INFECTION_4HR_UP	51	0.463168	1.56404	0.0043956	0.04899	1	4307	tags=41%, list=13%, signal=47%
REACTOME_DOWNSTREAM_TCR_SIGNALING	32	0.510334	1.56375	0.0219124	0.048999	1	5739	tags=47%, list=17%, signal=57%
SATO_SILENCED_BY_DEACETYLATION_IN_PANCREATIC_CANCER	42	0.487336	1.56316	0.0172043	0.0490822	1	3163	tags=36%, list=10%, signal=39%
FOSTER_TOLERANT_MACROPHAGE_DN	385	0.350621	1.56254	0	0.049197	1	3503	tags=25%, list=11%, signal=28%
ZHANG_TLX_TARGETS_36HR_UP	215	0.375076	1.56234	0	0.0491585	1	3761	tags=30%, list=11%, signal=34%
CHO_NR4A1_TARGETS	31	0.517633	1.56231	0.0142857	0.0490657	1	2922	tags=26%, list=9%, signal=28%
GRAHAM_CML_DIVIDING_VS_NORMAL_QUIESCENT_DN	89	0.420679	1.56214	0	0.0490237	1	2005	tags=27%, list=6%, signal=29%
ZHOU_INFLAMMATORY_RESPONSE_LPS_UP	355	0.349714	1.56162	0	0.0491389	1	3536	tags=23%, list=11%, signal=25%
KEGG_SYSTEMIC_LUPUS_ERYTHEMATOSUS	83	0.433771	1.56147	0.00434783	0.0491045	1	6496	tags=40%, list=20%, signal=49%
BIOCARTA_TOLL_PATHWAY	36	0.490756	1.55938	0.0305499	0.049865	1	3611	tags=28%, list=11%, signal=31%
ZHAN_MULTIPLE_MYELOMA_CD1_VS_CD2_UP	60	0.449778	1.55656	0.00639659	0.0509171	1	4105	tags=37%, list=12%, signal=42%
ZHANG_TLX_TARGETS_60HR_UP	279	0.360722	1.55647	0	0.050845	1	3761	tags=29%, list=11%, signal=32%
FUJII_YBX1_TARGETS_UP	38	0.491796	1.55481	0.0163934	0.0515167	1	1920	tags=39%, list=6%, signal=42%
NAKAJIMA_MAST_CELL	39	0.482785	1.55388	0.0146138	0.0517621	1	2384	tags=33%, list=7%, signal=36%
HAN_JNK_SINGALING_UP	33	0.497192	1.55264	0.0105932	0.0521956	1	1368	tags=30%, list=4%, signal=32%
KIM_PTEN_TARGETS_UP	17	0.59202	1.54963	0.037037	0.053343	1	3884	tags=41%, list=12%, signal=47%
MCBRYAN_PUBERTAL_BREAST_3_4WK_DN	33	0.518948	1.54901	0.0123457	0.0535	1	3138	tags=33%, list=9%, signal=37%
YANG_BREAST_CANCER_ESR1_BULK_UP	26	0.534751	1.5477	0.0216535	0.053953	1	3144	tags=35%, list=9%, signal=38%
ACEVEDO_LIVER_CANCER_DN	488	0.338531	1.54669	0	0.054293	1	4426	tags=27%, list=13%, signal=31%
KESHELAVA_MULTIPLE_DRUG_RESISTANCE	80	0.420107	1.54641	0.00900901	0.0542737	1	4655	tags=40%, list=14%, signal=46%
NAKAJIMA_EOSINOPHIL	24	0.535451	1.54591	0.0302419	0.0543528	1	3777	tags=38%, list=11%, signal=42%
VALK_AML_WITH_FLT3_ITD	33	0.505223	1.54394	0.023913	0.0551204	1	2688	tags=27%, list=8%, signal=30%
POOLA_INVASIVE_BREAST_CANCER_DN	127	0.391173	1.54364	0.00227273	0.0551598	1	2748	tags=27%, list=8%, signal=29%
SHEPARD_CRUSH_AND_BURN_MUTANT_UP	181	0.376071	1.54319	0.00445434	0.0552291	1	5961	tags=37%, list=18%, signal=45%
NOJIMA_SFRP2_TARGETS_DN	24	0.535839	1.54257	0.0201207	0.0553842	1	358	tags=29%, list=1%, signal=29%
REACTOME_DESTABILIZATION_OF_MRNA_BY_AUF1_HNRNP_D0	50	0.463614	1.54184	0.0168067	0.0556106	1	4444	tags=32%, list=13%, signal=37%
NIKOLSKY_BREAST_CANCER_1Q21_AMPLICON	38	0.488432	1.54065	0.0253165	0.0560139	1	4401	tags=39%, list=13%, signal=45%
CHANDRAN_METASTASIS_DN	282	0.359118	1.54014	0	0.056098	1	5143	tags=31%, list=15%, signal=37%
NIELSEN_GIST_VS_SYNOVIAL_SARCOMA_DN	19	0.576268	1.53987	0.0256959	0.0560996	1	3392	tags=32%, list=10%, signal=35%
REACTOME_ADAPTIVE_IMMUNE_SYSTEM	486	0.339334	1.53908	0	0.0563591	1	4800	tags=30%, list=14%, signal=35%
BOQUEST_STEM_CELL_UP	245	0.361587	1.53892	0	0.0563177	1	3597	tags=23%, list=11%, signal=25%
LI_INDUCED_T_TO_NATURAL_KILLER_UP	285	0.354229	1.53836	0	0.0564545	1	2829	tags=21%, list=9%, signal=23%
YAGI_AML_RELAPSE_PROGNOSIS	35	0.49851	1.53715	0.0168421	0.0568708	1	2713	tags=43%, list=8%, signal=47%
MEISSNER_BRAIN_HCP_WITH_H3K4ME2_AND_H3K27ME3	51	0.456706	1.53668	0.0142566	0.0569667	1	6685	tags=37%, list=20%, signal=47%
ABBUD_LIF_SIGNALING_1_UP	43	0.483403	1.53598	0.0127389	0.0572371	1	2369	tags=23%, list=7%, signal=25%
REACTOME_DOWNSTREAM_SIGNALING_EVENTS_OF_B_CELL_RECEPTOR_BCR	91	0.417949	1.53592	0.00445434	0.0571448	1	4573	tags=31%, list=14%, signal=36%
NABA_SECRETED_FACTORS	274	0.355885	1.53564	0	0.0571593	1	4268	tags=23%, list=13%, signal=26%
REACTOME_TRIF_MEDIATED_TLR3_SIGNALING	71	0.43089	1.53557	0.00847458	0.0570821	1	3611	tags=27%, list=11%, signal=30%
BILANGES_RAPAMYCIN_SENSITIVE_GENES	38	0.482534	1.53513	0.037694	0.0571707	1	2714	tags=34%, list=8%, signal=37%
KEGG_ALANINE_ASPARTATE_AND_GLUTAMATE_METABOLISM	32	0.501068	1.53479	0.0161943	0.057205	1	5012	tags=38%, list=15%, signal=44%
HOFMANN_MYELODYSPLASTIC_SYNDROM_RISK_DN	21	0.542282	1.53384	0.035343	0.0575994	1	3597	tags=29%, list=11%, signal=32%
BIOCARTA_PDGF_PATHWAY	32	0.513047	1.53373	0.0181818	0.0575094	1	1614	tags=22%, list=5%, signal=23%
NIKOLSKY_BREAST_CANCER_8Q23_Q24_AMPLICON	136	0.381995	1.53329	0	0.0575646	1	5435	tags=35%, list=16%, signal=41%
PID_TAP63_PATHWAY	54	0.444657	1.53231	0.0102881	0.0578889	1	3601	tags=35%, list=11%, signal=39%
KEGG_OXIDATIVE_PHOSPHORYLATION	114	0.401023	1.53173	0.00430108	0.0580406	1	7575	tags=45%, list=23%, signal=58%
KEGG_ARACHIDONIC_ACID_METABOLISM	54	0.444458	1.53135	0.0232068	0.0580982	1	5822	tags=37%, list=18%, signal=45%
HOLLEMAN_ASPARAGINASE_RESISTANCE_B_ALL_UP	25	0.521224	1.53093	0.0314465	0.0581842	1	3890	tags=52%, list=12%, signal=59%
AMIT_EGF_RESPONSE_120_HELA	65	0.435963	1.53078	0.00662252	0.0581371	1	1366	tags=25%, list=4%, signal=26%
ACEVEDO_NORMAL_TISSUE_ADJACENT_TO_LIVER_TUMOR_DN	327	0.351016	1.53072	0	0.0580472	1	4919	tags=33%, list=15%, signal=38%
BRUINS_UVC_RESPONSE_MIDDLE	83	0.4192	1.53018	0.0176991	0.0581505	1	3071	tags=28%, list=9%, signal=30%
PENG_GLUCOSE_DEPRIVATION_UP	44	0.466929	1.52935	0.0209205	0.058455	1	3399	tags=34%, list=10%, signal=38%
BARIS_THYROID_CANCER_DN	56	0.43828	1.52935	0.0133333	0.0583437	1	3767	tags=32%, list=11%, signal=36%
MIKKELSEN_MCV6_ICP_WITH_H3K27ME3	59	0.440333	1.52926	0.021097	0.0582843	1	3232	tags=22%, list=10%, signal=24%
SMID_BREAST_CANCER_LUMINAL_A_UP	76	0.429149	1.52894	0.0107066	0.0583301	1	1781	tags=20%, list=5%, signal=21%
ZWANG_EGF_PERSISTENTLY_DN	52	0.457783	1.52796	0.0127389	0.0586833	1	5270	tags=46%, list=16%, signal=55%
RAY_TARGETS_OF_P210_BCR_ABL_FUSION_DN	16	0.601482	1.52704	0.0321199	0.0590103	1	2721	tags=50%, list=8%, signal=54%
ST_TUMOR_NECROSIS_FACTOR_PATHWAY	28	0.501171	1.52647	0.0241449	0.0591461	1	3576	tags=36%, list=11%, signal=40%
LIU_LIVER_CANCER	35	0.489824	1.52576	0.0236052	0.059355	1	6990	tags=54%, list=21%, signal=69%
REACTOME_P53_DEPENDENT_G1_DNA_DAMAGE_RESPONSE	53	0.449319	1.52565	0.00619835	0.0593014	1	4444	tags=32%, list=13%, signal=37%
CHIBA_RESPONSE_TO_TSA_UP	50	0.459123	1.52554	0.0223124	0.0592377	1	3535	tags=30%, list=11%, signal=34%
PID_FAS_PATHWAY	37	0.477617	1.52553	0.025974	0.0591355	1	1779	tags=27%, list=5%, signal=29%
WARTERS_IR_RESPONSE_5GY	42	0.471145	1.52538	0.0248447	0.059081	1	4156	tags=31%, list=13%, signal=35%
SAFFORD_T_LYMPHOCYTE_ANERGY	79	0.410648	1.52514	0.0108696	0.05906	1	3205	tags=20%, list=10%, signal=22%
VARELA_ZMPSTE24_TARGETS_UP	37	0.480353	1.52507	0.0204918	0.0589691	1	5540	tags=43%, list=17%, signal=52%
KEGG_PORPHYRIN_AND_CHLOROPHYLL_METABOLISM	31	0.505624	1.52482	0.0289855	0.0589861	1	5008	tags=39%, list=15%, signal=46%
SWEET_LUNG_CANCER_KRAS_UP	461	0.336401	1.52262	0	0.0599909	1	3302	tags=25%, list=10%, signal=27%
MIKKELSEN_IPS_WITH_HCP_H3K27ME3	85	0.413934	1.52114	0.00632911	0.0605713	1	6190	tags=31%, list=19%, signal=38%
TONKS_TARGETS_OF_RUNX1_RUNX1T1_FUSION_ERYTHROCYTE_UP	143	0.379438	1.52007	0.00444444	0.060967	1	3645	tags=28%, list=11%, signal=31%
TONKS_TARGETS_OF_RUNX1_RUNX1T1_FUSION_SUSTAINDED_IN_ERYTHROCYTE_UP	43	0.461313	1.51981	0.0276596	0.0609837	1	3302	tags=37%, list=10%, signal=41%
WANG_ADIPOGENIC_GENES_REPRESSED_BY_SIRT1	26	0.524751	1.51903	0.0227273	0.0612017	1	2621	tags=35%, list=8%, signal=38%
EBAUER_TARGETS_OF_PAX3_FOXO1_FUSION_UP	197	0.365883	1.51806	0.00223214	0.0616071	1	2499	tags=22%, list=8%, signal=24%
NAKAMURA_METASTASIS_MODEL_UP	40	0.474675	1.5178	0.0344828	0.0616432	1	3728	tags=35%, list=11%, signal=39%
WAMUNYOKOLI_OVARIAN_CANCER_GRADES_1_2_DN	61	0.43557	1.51761	0.0130152	0.0616579	1	1119	tags=18%, list=3%, signal=19%
REACTOME_REGULATION_OF_INSULIN_LIKE_GROWTH_FACTOR_IGF_ACTIVITY_BY_INSULIN_LIKE_GROWTH_FACTOR_BINDING_PROTEINS_IGFBPS	15	0.577869	1.51706	0.0442656	0.0618265	1	775	tags=13%, list=2%, signal=14%
ZHAN_V1_LATE_DIFFERENTIATION_GENES_UP	28	0.504725	1.51606	0.0271967	0.0621857	1	4163	tags=46%, list=13%, signal=53%
RIGGINS_TAMOXIFEN_RESISTANCE_DN	211	0.365651	1.51596	0.00227273	0.0621068	1	2759	tags=26%, list=8%, signal=28%
AMIT_EGF_RESPONSE_40_HELA	42	0.468917	1.51442	0.0262582	0.0627581	1	4054	tags=36%, list=12%, signal=41%
TIEN_INTESTINE_PROBIOTICS_6HR_UP	54	0.443795	1.51318	0.00879121	0.0631834	1	2897	tags=35%, list=9%, signal=38%
ENK_UV_RESPONSE_EPIDERMIS_UP	275	0.350203	1.51245	0	0.0634409	1	4703	tags=32%, list=14%, signal=37%
VANTVEER_BREAST_CANCER_METASTASIS_UP	52	0.437648	1.51142	0.014553	0.0637619	1	4133	tags=48%, list=12%, signal=55%
DAZARD_RESPONSE_TO_UV_NHEK_UP	226	0.356156	1.50916	0.00210526	0.0647249	1	3824	tags=25%, list=12%, signal=28%
SHI_SPARC_TARGETS_UP	23	0.525834	1.5067	0.0467091	0.0658915	1	2537	tags=35%, list=8%, signal=38%
GOTZMANN_EPITHELIAL_TO_MESENCHYMAL_TRANSITION_DN	196	0.364064	1.50574	0.00227273	0.0662305	1	3404	tags=26%, list=10%, signal=28%
CAIRO_HEPATOBLASTOMA_CLASSES_DN	194	0.360543	1.50457	0.00443459	0.0667621	1	4334	tags=28%, list=13%, signal=32%
DELACROIX_RARG_BOUND_MEF	350	0.340854	1.50427	0	0.0667865	1	4425	tags=30%, list=13%, signal=34%
DEBOSSCHER_NFKB_TARGETS_REPRESSED_BY_GLUCOCORTICOIDS	19	0.558126	1.50293	0.0314961	0.067361	1	5916	tags=42%, list=18%, signal=51%
BRUNO_HEMATOPOIESIS	59	0.439481	1.50221	0.0241228	0.0676012	1	4268	tags=39%, list=13%, signal=45%
WARTERS_RESPONSE_TO_IR_SKIN	70	0.421018	1.50143	0.020316	0.0678876	1	3601	tags=29%, list=11%, signal=32%
ROZANOV_MMP14_TARGETS_UP	248	0.353521	1.50075	0	0.0681259	1	3327	tags=26%, list=10%, signal=29%
AIYAR_COBRA1_TARGETS_UP	38	0.478113	1.50036	0.0235043	0.0682154	1	2595	tags=34%, list=8%, signal=37%
LIM_MAMMARY_LUMINAL_PROGENITOR_UP	53	0.448195	1.49988	0.0111111	0.0683243	1	3618	tags=38%, list=11%, signal=42%
KEGG_PURINE_METABOLISM	149	0.375367	1.49956	0	0.0683904	1	5020	tags=36%, list=15%, signal=43%
MASSARWEH_TAMOXIFEN_RESISTANCE_DN	232	0.356042	1.49936	0	0.0683604	1	3230	tags=28%, list=10%, signal=31%
BIDUS_METASTASIS_DN	144	0.369353	1.49854	0.00222222	0.0686618	1	4237	tags=31%, list=13%, signal=35%
KEGG_PYRUVATE_METABOLISM	37	0.4694	1.49728	0.0262626	0.0691954	1	5685	tags=35%, list=17%, signal=42%
RUTELLA_RESPONSE_TO_HGF_VS_CSF2RB_AND_IL4_UP	376	0.338546	1.49538	0	0.0700978	1	3632	tags=26%, list=11%, signal=29%
YAMASHITA_LIVER_CANCER_WITH_EPCAM_DN	15	0.588503	1.49518	0.0382294	0.0700651	1	3531	tags=27%, list=11%, signal=30%
VECCHI_GASTRIC_CANCER_ADVANCED_VS_EARLY_DN	119	0.386691	1.49371	0.012685	0.0707066	1	5454	tags=35%, list=16%, signal=42%
CHARAFE_BREAST_CANCER_LUMINAL_VS_MESENCHYMAL_UP	421	0.33183	1.49352	0	0.070678	1	2867	tags=25%, list=9%, signal=27%
VERHAAK_GLIOBLASTOMA_NEURAL	119	0.383158	1.49306	0.00417537	0.0708088	1	4592	tags=29%, list=14%, signal=34%
BOSCO_ALLERGEN_INDUCED_TH2_ASSOCIATED_MODULE	132	0.378821	1.49192	0.00225734	0.0713077	1	3879	tags=27%, list=12%, signal=31%
PID_IL23_PATHWAY	34	0.477155	1.49112	0.0402542	0.0716656	1	4640	tags=32%, list=14%, signal=38%
FARMER_BREAST_CANCER_APOCRINE_VS_LUMINAL	307	0.343986	1.49062	0	0.0718151	1	2781	tags=26%, list=8%, signal=28%
SCHLESINGER_METHYLATED_DE_NOVO_IN_CANCER	81	0.408027	1.49062	0.00986193	0.0716955	1	4338	tags=30%, list=13%, signal=34%
REACTOME_CDT1_ASSOCIATION_WITH_THE_CDC6_ORC_ORIGIN_COMPLEX	54	0.436193	1.49056	0.0163934	0.0716023	1	4444	tags=30%, list=13%, signal=34%
REACTOME_ANTIGEN_PROCESSING_UBIQUITINATION_PROTEASOME_DEGRADATION	194	0.362823	1.48854	0.00215983	0.0726259	1	4983	tags=33%, list=15%, signal=39%
VART_KSHV_INFECTION_ANGIOGENIC_MARKERS_UP	157	0.366676	1.488	0.00663717	0.0727877	1	3601	tags=25%, list=11%, signal=28%
PEDERSEN_METASTASIS_BY_ERBB2_ISOFORM_1	43	0.466726	1.48781	0.0229167	0.0727688	1	3205	tags=35%, list=10%, signal=39%
LABBE_TARGETS_OF_TGFB1_AND_WNT3A_DN	103	0.389815	1.48663	0.00414938	0.0732394	1	4975	tags=37%, list=15%, signal=43%
COLIN_PILOCYTIC_ASTROCYTOMA_VS_GLIOBLASTOMA_UP	34	0.478139	1.48597	0.0323276	0.0734554	1	1710	tags=21%, list=5%, signal=22%
HATADA_METHYLATED_IN_LUNG_CANCER_UP	348	0.334907	1.48586	0	0.073392	1	5488	tags=26%, list=17%, signal=31%
WIERENGA_STAT5A_TARGETS_GROUP1	118	0.381124	1.48505	0.00699301	0.0737247	1	4188	tags=32%, list=13%, signal=37%
BRACHAT_RESPONSE_TO_CAMPTOTHECIN_DN	42	0.465239	1.4843	0.0325203	0.0739926	1	4141	tags=38%, list=12%, signal=43%
KORKOLA_SEMINOMA_UP	41	0.458615	1.48417	0.0286885	0.0739269	1	4192	tags=41%, list=13%, signal=47%
SCHLINGEMANN_SKIN_CARCINOGENESIS_TPA_UP	35	0.478861	1.48398	0.0300429	0.0739073	1	3498	tags=40%, list=11%, signal=45%
MARTENS_BOUND_BY_PML_RARA_FUSION	419	0.331583	1.48375	0	0.0739119	1	3846	tags=26%, list=12%, signal=29%
OKAMOTO_LIVER_CANCER_MULTICENTRIC_OCCURRENCE_UP	23	0.52155	1.48341	0.0294737	0.0739783	1	2145	tags=30%, list=6%, signal=33%
PICCALUGA_ANGIOIMMUNOBLASTIC_LYMPHOMA_DN	127	0.375781	1.48315	0.00900901	0.0739842	1	4118	tags=31%, list=12%, signal=35%
REACTOME_APC_C_CDC20_MEDIATED_DEGRADATION_OF_MITOTIC_PROTEINS	65	0.420581	1.48278	0.0199115	0.0740517	1	4736	tags=31%, list=14%, signal=36%
MIKKELSEN_MEF_ICP_WITH_H3K4ME3_AND_H3K27ME3	33	0.493954	1.4825	0.0334029	0.0740828	1	5076	tags=39%, list=15%, signal=46%
LEIN_PONS_MARKERS	82	0.40433	1.48071	0.0131291	0.0749341	1	3503	tags=29%, list=11%, signal=33%
BIOCARTA_NKCELLS_PATHWAY	20	0.538566	1.48057	0.0429185	0.0748725	1	1647	tags=25%, list=5%, signal=26%
BIOCARTA_INFLAM_PATHWAY	27	0.508449	1.47976	0.0276596	0.0751918	1	3435	tags=30%, list=10%, signal=33%
MOREAUX_MULTIPLE_MYELOMA_BY_TACI_UP	361	0.332945	1.47954	0	0.0751863	1	4743	tags=25%, list=14%, signal=29%
REACTOME_ANTIVIRAL_MECHANISM_BY_IFN_STIMULATED_GENES	65	0.412458	1.47889	0.0147679	0.0754242	1	3838	tags=34%, list=12%, signal=38%
LINDGREN_BLADDER_CANCER_CLUSTER_1_UP	107	0.386694	1.47743	0.0083682	0.0760804	1	3890	tags=32%, list=12%, signal=36%
SHETH_LIVER_CANCER_VS_TXNIP_LOSS_PAM4	237	0.34704	1.47689	0.00212766	0.0762439	1	6032	tags=34%, list=18%, signal=41%
YANG_BREAST_CANCER_ESR1_LASER_UP	30	0.484678	1.47632	0.0382166	0.0764713	1	4629	tags=50%, list=14%, signal=58%
RAMPON_ENRICHED_LEARNING_ENVIRONMENT_LATE_UP	21	0.534104	1.47603	0.0420842	0.0765164	1	4984	tags=57%, list=15%, signal=67%
NOUSHMEHR_GBM_SILENCED_BY_METHYLATION	44	0.453381	1.47387	0.0271967	0.0776562	1	6794	tags=41%, list=20%, signal=51%
BROWNE_HCMV_INFECTION_6HR_UP	67	0.417153	1.47371	0.0174673	0.0776327	1	2560	tags=25%, list=8%, signal=27%
JISON_SICKLE_CELL_DISEASE_DN	167	0.360379	1.47304	0.00464037	0.0778731	1	4336	tags=31%, list=13%, signal=35%
YAO_TEMPORAL_RESPONSE_TO_PROGESTERONE_CLUSTER_0	72	0.409263	1.473	0.021645	0.0777739	1	3420	tags=31%, list=10%, signal=34%
FLOTHO_PEDIATRIC_ALL_THERAPY_RESPONSE_UP	53	0.438971	1.47271	0.0297872	0.0778061	1	2886	tags=32%, list=9%, signal=35%
KEGG_COMPLEMENT_AND_COAGULATION_CASCADES	65	0.417487	1.47177	0.025974	0.0782265	1	3694	tags=22%, list=11%, signal=24%
STARK_PREFRONTAL_CORTEX_22Q11_DELETION_DN	468	0.323765	1.47141	0	0.0783324	1	5052	tags=32%, list=15%, signal=38%
WAKABAYASHI_ADIPOGENESIS_PPARG_RXRA_BOUND_36HR	139	0.370121	1.4707	0.0110375	0.0786252	1	4621	tags=34%, list=14%, signal=39%
BOQUEST_STEM_CELL_CULTURED_VS_FRESH_UP	400	0.328937	1.47019	0.00226757	0.0787858	1	3260	tags=25%, list=10%, signal=27%
MARSON_FOXP3_TARGETS_DN	48	0.436303	1.46898	0.0254777	0.0794357	1	5901	tags=48%, list=18%, signal=58%
REACTOME_PI3K_EVENTS_IN_ERBB4_SIGNALING	36	0.466002	1.46872	0.0379747	0.0794617	1	2997	tags=28%, list=9%, signal=31%
LENAOUR_DENDRITIC_CELL_MATURATION_DN	120	0.378452	1.46812	0.0043384	0.0796943	1	3579	tags=27%, list=11%, signal=30%
REACTOME_FORMATION_OF_FIBRIN_CLOT_CLOTTING_CASCADE	28	0.498268	1.46802	0.0450644	0.0796026	1	3694	tags=25%, list=11%, signal=28%
VALK_AML_CLUSTER_12	30	0.487057	1.4677	0.0511811	0.0796389	1	4694	tags=43%, list=14%, signal=50%
SMIRNOV_CIRCULATING_ENDOTHELIOCYTES_IN_CANCER_UP	148	0.360551	1.46679	0.00643777	0.0800566	1	2766	tags=23%, list=8%, signal=25%
FINETTI_BREAST_CANCERS_KINOME_BLUE	21	0.537412	1.46608	0.0502008	0.0803086	1	4298	tags=48%, list=13%, signal=55%
CAIRO_LIVER_DEVELOPMENT_DN	203	0.351094	1.46583	0.00232558	0.0803016	1	5774	tags=35%, list=17%, signal=42%
JAIN_NFKB_SIGNALING	71	0.414346	1.46559	0.00672646	0.080327	1	6372	tags=38%, list=19%, signal=47%
ODONNELL_TARGETS_OF_MYC_AND_TFRC_UP	79	0.399392	1.46558	0.00884956	0.0802066	1	4088	tags=32%, list=12%, signal=36%
WIERENGA_STAT5A_TARGETS_UP	192	0.356185	1.46501	0.00452489	0.080427	1	4188	tags=31%, list=13%, signal=35%
JIANG_HYPOXIA_NORMAL	290	0.33774	1.46456	0	0.0805539	1	3741	tags=29%, list=11%, signal=32%
CHIANG_LIVER_CANCER_SUBCLASS_POLYSOMY7_UP	71	0.411578	1.46403	0.0233051	0.0807427	1	5642	tags=38%, list=17%, signal=46%
BOGNI_TREATMENT_RELATED_MYELOID_LEUKEMIA_DN	30	0.486366	1.46306	0.041841	0.0811518	1	6552	tags=60%, list=20%, signal=75%
ENGELMANN_CANCER_PROGENITORS_DN	64	0.421502	1.45999	0.0222222	0.0828988	1	3390	tags=38%, list=10%, signal=42%
KYNG_RESPONSE_TO_H2O2_VIA_ERCC6_DN	45	0.444026	1.4592	0.0281385	0.08327	1	3890	tags=40%, list=12%, signal=45%
REACTOME_APC_C_CDH1_MEDIATED_DEGRADATION_OF_CDC20_AND_OTHER_APC_C_CDH1_TARGETED_PROTEINS_IN_LATE_MITOSIS_EARLY_G1	64	0.411641	1.45885	0.0201207	0.0833529	1	4736	tags=31%, list=14%, signal=36%
BERENJENO_ROCK_SIGNALING_NOT_VIA_RHOA_UP	26	0.493274	1.45871	0.0531697	0.0832962	1	2722	tags=27%, list=8%, signal=29%
BIOCARTA_LAIR_PATHWAY	16	0.563022	1.45838	0.0691824	0.0833787	1	1371	tags=25%, list=4%, signal=26%
REACTOME_ACYL_CHAIN_REMODELLING_OF_PE	19	0.528476	1.45678	0.0484211	0.0841963	1	4013	tags=42%, list=12%, signal=48%
XU_GH1_AUTOCRINE_TARGETS_UP	219	0.349044	1.45669	0.00226244	0.0841207	1	3830	tags=26%, list=12%, signal=30%
KERLEY_RESPONSE_TO_CISPLATIN_UP	41	0.453925	1.45607	0.0320513	0.0843432	1	2768	tags=44%, list=8%, signal=48%
WANG_MLL_TARGETS	267	0.338787	1.45606	0	0.084216	1	4371	tags=24%, list=13%, signal=28%
OHGUCHI_LIVER_HNF4A_TARGETS_UP	43	0.443905	1.45539	0.0349076	0.0845395	1	3770	tags=30%, list=11%, signal=34%
HU_GENOTOXIC_DAMAGE_24HR	32	0.477009	1.45367	0.039666	0.0854578	1	3790	tags=44%, list=11%, signal=49%
DUNNE_TARGETS_OF_AML1_MTG8_FUSION_DN	19	0.542296	1.453	0.0571429	0.0857239	1	2154	tags=26%, list=6%, signal=28%
CREIGHTON_ENDOCRINE_THERAPY_RESISTANCE_4	282	0.338015	1.45199	0	0.0862194	1	4497	tags=31%, list=14%, signal=36%
SATO_SILENCED_BY_METHYLATION_IN_PANCREATIC_CANCER_2	42	0.442376	1.45099	0.035865	0.0867306	1	3767	tags=24%, list=11%, signal=27%
KUMAR_PATHOGEN_LOAD_BY_MACROPHAGES	244	0.336932	1.45061	0.00214133	0.0868735	1	3545	tags=24%, list=11%, signal=26%
DELYS_THYROID_CANCER_UP	421	0.320944	1.45055	0	0.0867946	1	3205	tags=25%, list=10%, signal=27%
DURCHDEWALD_SKIN_CARCINOGENESIS_UP	82	0.397739	1.45015	0.014433	0.0869059	1	4085	tags=29%, list=12%, signal=33%
MOHANKUMAR_TLX1_TARGETS_DN	167	0.354509	1.4483	0.0107527	0.0879435	1	3187	tags=27%, list=10%, signal=30%
HUMMERICH_MALIGNANT_SKIN_TUMOR_DN	15	0.574416	1.44814	0.0747126	0.0879027	1	5955	tags=33%, list=18%, signal=41%
ZHANG_RESPONSE_TO_CANTHARIDIN_DN	66	0.406051	1.44767	0.0232068	0.0880698	1	7080	tags=50%, list=21%, signal=63%
DASU_IL6_SIGNALING_UP	56	0.415399	1.44696	0.0181452	0.0883892	1	2967	tags=25%, list=9%, signal=27%
SCHAEFFER_PROSTATE_DEVELOPMENT_48HR_UP	447	0.318284	1.44524	0	0.0893728	1	2860	tags=22%, list=9%, signal=24%
SARRIO_EPITHELIAL_MESENCHYMAL_TRANSITION_DN	143	0.364126	1.44523	0.00869565	0.0892478	1	3847	tags=29%, list=12%, signal=33%
VANLOO_SP3_TARGETS_DN	79	0.397779	1.44522	0.0147992	0.0891146	1	5337	tags=33%, list=16%, signal=39%
BEIER_GLIOMA_STEM_CELL_UP	33	0.470515	1.44369	0.065678	0.0899449	1	1861	tags=27%, list=6%, signal=29%
PAL_PRMT5_TARGETS_DN	27	0.48053	1.44269	0.0700637	0.0903977	1	4028	tags=33%, list=12%, signal=38%
LABBE_WNT3A_TARGETS_DN	91	0.381717	1.44257	0.0104384	0.0903266	1	7004	tags=37%, list=21%, signal=47%
BERENJENO_TRANSFORMED_BY_RHOA_FOREVER_UP	18	0.54901	1.44254	0.05625	0.0902124	1	4235	tags=33%, list=13%, signal=38%
AFFAR_YY1_TARGETS_UP	197	0.347723	1.44211	0.00228311	0.0903493	1	3010	tags=22%, list=9%, signal=24%
KEGG_PENTOSE_PHOSPHATE_PATHWAY	25	0.492858	1.44178	0.0547667	0.0904673	1	4201	tags=36%, list=13%, signal=41%
REACTOME_MITOCHONDRIAL_PROTEIN_IMPORT	47	0.438156	1.44171	0.0454545	0.0903793	1	7816	tags=45%, list=24%, signal=58%
REACTOME_CYCLIN_E_ASSOCIATED_EVENTS_DURING_G1_S_TRANSITION_	62	0.408313	1.44004	0.0282828	0.0913875	1	4010	tags=29%, list=12%, signal=33%
LUI_THYROID_CANCER_CLUSTER_1	48	0.434896	1.43987	0.0377359	0.0913482	1	3970	tags=35%, list=12%, signal=40%
KUROZUMI_RESPONSE_TO_ONCOCYTIC_VIRUS	37	0.451919	1.4392	0.0563674	0.0916415	1	5286	tags=35%, list=16%, signal=42%
PETROVA_ENDOTHELIUM_LYMPHATIC_VS_BLOOD_DN	152	0.358663	1.43915	0.00660793	0.0915209	1	3282	tags=28%, list=10%, signal=31%
REACTOME_NUCLEAR_RECEPTOR_TRANSCRIPTION_PATHWAY	46	0.437612	1.43849	0.0364026	0.0918096	1	6831	tags=39%, list=21%, signal=49%
DARWICHE_SQUAMOUS_CELL_CARCINOMA_UP	131	0.365338	1.43814	0.00886918	0.0919239	1	3879	tags=27%, list=12%, signal=31%
MIKKELSEN_MEF_ICP_WITH_H3K27ME3	180	0.349426	1.43683	0.00214592	0.0925925	1	6254	tags=30%, list=19%, signal=37%
BERENJENO_TRANSFORMED_BY_RHOA_DN	371	0.324299	1.43634	0	0.0927809	1	4813	tags=32%, list=15%, signal=37%
KHETCHOUMIAN_TRIM24_TARGETS_UP	47	0.43863	1.43587	0.0365591	0.0929552	1	526	tags=21%, list=2%, signal=22%
BIOCARTA_EGF_PATHWAY	31	0.46649	1.43582	0.0560166	0.0928522	1	4249	tags=32%, list=13%, signal=37%
BRIDEAU_IMPRINTED_GENES	61	0.414089	1.4354	0.0326087	0.092993	1	3512	tags=28%, list=11%, signal=31%
BAELDE_DIABETIC_NEPHROPATHY_UP	73	0.396396	1.43436	0.0247191	0.0935293	1	5721	tags=34%, list=17%, signal=41%
REACTOME_RIP_MEDIATED_NFKB_ACTIVATION_VIA_DAI	17	0.544621	1.43362	0.0847826	0.0938919	1	6657	tags=53%, list=20%, signal=66%
GHANDHI_DIRECT_IRRADIATION_UP	91	0.380427	1.4331	0.014862	0.0940751	1	4107	tags=30%, list=12%, signal=34%
DELACROIX_RAR_BOUND_ES	412	0.3167	1.43207	0	0.0946851	1	5641	tags=32%, list=17%, signal=38%
BIOCARTA_CYTOKINE_PATHWAY	18	0.538107	1.43199	0.0770751	0.0946039	1	5916	tags=39%, list=18%, signal=47%
MARKS_HDAC_TARGETS_UP	21	0.523138	1.43098	0.0643863	0.0951624	1	2997	tags=43%, list=9%, signal=47%
DOUGLAS_BMI1_TARGETS_DN	300	0.325742	1.42949	0.00229885	0.0960238	1	3914	tags=27%, list=12%, signal=30%
SCHAEFFER_PROSTATE_DEVELOPMENT_AND_CANCER_BOX4_DN	32	0.46474	1.42938	0.0429688	0.0959504	1	3313	tags=31%, list=10%, signal=35%
GAZDA_DIAMOND_BLACKFAN_ANEMIA_MYELOID_UP	28	0.484649	1.42796	0.0512821	0.0967611	1	4256	tags=36%, list=13%, signal=41%
INGA_TP53_TARGETS	17	0.528513	1.42773	0.0850622	0.0967391	1	3420	tags=35%, list=10%, signal=39%
KOYAMA_SEMA3B_TARGETS_UP	252	0.336657	1.42617	0	0.097714	1	4241	tags=29%, list=13%, signal=33%
STEIN_ESRRA_TARGETS	495	0.312477	1.42566	0	0.0979319	1	5415	tags=35%, list=16%, signal=42%
KYNG_DNA_DAMAGE_BY_4NQO_OR_UV	63	0.406993	1.42561	0.0201794	0.0978127	1	2679	tags=25%, list=8%, signal=28%
BRACHAT_RESPONSE_TO_CISPLATIN	18	0.53305	1.42515	0.0647182	0.0980173	1	2458	tags=28%, list=7%, signal=30%
WATANABE_COLON_CANCER_MSI_VS_MSS_UP	26	0.475442	1.42291	0.0520833	0.0995085	1	1412	tags=23%, list=4%, signal=24%
MEISSNER_NPC_HCP_WITH_H3K4ME2	451	0.316354	1.42146	0	0.100345	1	4304	tags=25%, list=13%, signal=28%
LEIN_CHOROID_PLEXUS_MARKERS	96	0.375758	1.42143	0.0225734	0.100224	1	3234	tags=27%, list=10%, signal=30%
STEARMAN_LUNG_CANCER_EARLY_VS_LATE_DN	54	0.415057	1.42021	0.0419287	0.100935	1	5150	tags=37%, list=16%, signal=44%
PID_HNF3A_PATHWAY	40	0.441194	1.41989	0.0368852	0.10101	1	1781	tags=25%, list=5%, signal=26%
GAZDA_DIAMOND_BLACKFAN_ANEMIA_MYELOID_DN	36	0.452251	1.41987	0.0544355	0.100869	1	3292	tags=36%, list=10%, signal=40%
WANG_SMARCE1_TARGETS_DN	347	0.32098	1.41936	0	0.101085	1	3523	tags=23%, list=11%, signal=26%
BENPORATH_MYC_TARGETS_WITH_EBOX	217	0.336466	1.41928	0.00218818	0.100986	1	5098	tags=35%, list=15%, signal=42%
KAAB_HEART_ATRIUM_VS_VENTRICLE_DN	254	0.335408	1.41773	0.00235294	0.101925	1	4796	tags=29%, list=14%, signal=34%
MIKKELSEN_ES_ICP_WITH_H3K27ME3	35	0.450113	1.41743	0.0619835	0.101982	1	3669	tags=31%, list=11%, signal=35%
RIZKI_TUMOR_INVASIVENESS_3D_DN	252	0.331504	1.41589	0	0.102884	1	4359	tags=26%, list=13%, signal=29%
REACTOME_TRANSPORT_OF_GLUCOSE_AND_OTHER_SUGARS_BILE_SALTS_AND_ORGANIC_ACIDS_METAL_IONS_AND_AMINE_COMPOUNDS	85	0.378033	1.41581	0.0230126	0.102805	1	5874	tags=29%, list=18%, signal=36%
KEGG_ABC_TRANSPORTERS	44	0.434674	1.41445	0.0436681	0.103662	1	3390	tags=27%, list=10%, signal=30%
STREICHER_LSM1_TARGETS_DN	18	0.526525	1.41402	0.0850622	0.103817	1	2626	tags=28%, list=8%, signal=30%
HAN_SATB1_TARGETS_UP	372	0.314514	1.414	0	0.103678	1	3205	tags=22%, list=10%, signal=24%
BILANGES_SERUM_RESPONSE_TRANSLATION	34	0.454699	1.4135	0.049676	0.10388	1	3745	tags=35%, list=11%, signal=40%
KOBAYASHI_EGFR_SIGNALING_6HR_DN	18	0.524344	1.41327	0.0724346	0.103894	1	4138	tags=44%, list=12%, signal=51%
SCHUETZ_BREAST_CANCER_DUCTAL_INVASIVE_DN	82	0.382031	1.41202	0.0219298	0.104699	1	1284	tags=27%, list=4%, signal=28%
NIKOLSKY_BREAST_CANCER_20Q11_AMPLICON	28	0.482491	1.41191	0.067086	0.104628	1	6235	tags=57%, list=19%, signal=70%
THUM_MIR21_TARGETS_HEART_DISEASE_UP	15	0.552577	1.41182	0.0845666	0.104548	1	1514	tags=27%, list=5%, signal=28%
NIKOLSKY_BREAST_CANCER_22Q13_AMPLICON	16	0.5417	1.41119	0.0652174	0.104823	1	4972	tags=38%, list=15%, signal=44%
MORI_PRE_BI_LYMPHOCYTE_DN	71	0.394582	1.40969	0.0191898	0.105753	1	5993	tags=39%, list=18%, signal=48%
PEDERSEN_METASTASIS_BY_ERBB2_ISOFORM_4	104	0.368463	1.40969	0.00655022	0.105606	1	3774	tags=37%, list=11%, signal=41%
FOSTER_TOLERANT_MACROPHAGE_UP	143	0.352035	1.40895	0.00635593	0.105976	1	2390	tags=20%, list=7%, signal=21%
MULLIGHAN_MLL_SIGNATURE_1_DN	220	0.337731	1.40867	0.00462963	0.106041	1	3031	tags=24%, list=9%, signal=26%
BIOCARTA_CTLA4_PATHWAY	17	0.536643	1.40863	0.0914761	0.105937	1	4640	tags=35%, list=14%, signal=41%
REACTOME_PEROXISOMAL_LIPID_METABOLISM	20	0.514691	1.40746	0.0853659	0.106599	1	3156	tags=45%, list=10%, signal=50%
SHEDDEN_LUNG_CANCER_GOOD_SURVIVAL_A12	267	0.324832	1.4062	0	0.107349	1	4651	tags=25%, list=14%, signal=29%
YAO_TEMPORAL_RESPONSE_TO_PROGESTERONE_CLUSTER_17	170	0.342522	1.40596	0.00210084	0.107379	1	4723	tags=33%, list=14%, signal=38%
MANN_RESPONSE_TO_AMIFOSTINE_UP	20	0.519042	1.40573	0.0828157	0.107367	1	5020	tags=50%, list=15%, signal=59%
BROWN_MYELOID_CELL_DEVELOPMENT_DN	117	0.361803	1.40548	0.0222717	0.107409	1	3088	tags=24%, list=9%, signal=26%
ZHAN_MULTIPLE_MYELOMA_CD1_AND_CD2_DN	47	0.424405	1.40472	0.0504202	0.107812	1	3123	tags=30%, list=9%, signal=33%
GHANDHI_DIRECT_IRRADIATION_DN	31	0.465618	1.40448	0.0706402	0.107862	1	5664	tags=35%, list=17%, signal=43%
HOWLIN_PUBERTAL_MAMMARY_GLAND	63	0.398364	1.40385	0.0319149	0.108173	1	5961	tags=32%, list=18%, signal=39%
SESTO_RESPONSE_TO_UV_C7	67	0.39722	1.4036	0.0308642	0.108206	1	4427	tags=40%, list=13%, signal=46%
RASHI_RESPONSE_TO_IONIZING_RADIATION_1	41	0.440679	1.40301	0.0718816	0.108481	1	1653	tags=20%, list=5%, signal=21%
REACTOME_TRAF6_MEDIATED_INDUCTION_OF_NFKB_AND_MAP_KINASES_UPON_TLR7_8_OR_9_ACTIVATION	74	0.388091	1.40282	0.033264	0.108478	1	3838	tags=24%, list=12%, signal=27%
RUAN_RESPONSE_TO_TNF_TROGLITAZONE_DN	39	0.44472	1.4028	0.055102	0.108344	1	2781	tags=28%, list=8%, signal=31%
MAINA_VHL_TARGETS_DN	18	0.525241	1.40234	0.0701403	0.108553	1	3181	tags=50%, list=10%, signal=55%
MARSON_FOXP3_TARGETS_UP	62	0.403604	1.40205	0.0421941	0.108611	1	1427	tags=21%, list=4%, signal=22%
SCHLOSSER_MYC_AND_SERUM_RESPONSE_SYNERGY	31	0.472239	1.40159	0.0649895	0.108777	1	4913	tags=48%, list=15%, signal=57%
URS_ADIPOCYTE_DIFFERENTIATION_UP	71	0.390591	1.40159	0.034	0.108631	1	4315	tags=23%, list=13%, signal=26%
CHIARADONNA_NEOPLASTIC_TRANSFORMATION_CDC25_DN	145	0.352913	1.40151	0.013245	0.108545	1	3303	tags=26%, list=10%, signal=28%
NIELSEN_LEIOMYOSARCOMA_UP	16	0.537108	1.40149	0.0901639	0.108408	1	4431	tags=38%, list=13%, signal=43%
MARZEC_IL2_SIGNALING_DN	35	0.450409	1.40071	0.0486815	0.108834	1	6827	tags=46%, list=21%, signal=57%
LEIN_MIDBRAIN_MARKERS	73	0.386596	1.40064	0.0416667	0.108732	1	2957	tags=23%, list=9%, signal=26%
SANDERSON_PPARA_TARGETS	15	0.549143	1.40026	0.0947368	0.108888	1	7269	tags=47%, list=22%, signal=60%
KLEIN_PRIMARY_EFFUSION_LYMPHOMA_DN	57	0.408517	1.40002	0.0469799	0.108916	1	1667	tags=19%, list=5%, signal=20%
PID_INTEGRIN1_PATHWAY	66	0.390013	1.39807	0.043299	0.110196	1	3535	tags=27%, list=11%, signal=30%
NIKOLSKY_BREAST_CANCER_7Q21_Q22_AMPLICON	66	0.398484	1.39774	0.036036	0.110311	1	4669	tags=30%, list=14%, signal=35%
NABA_CORE_MATRISOME	256	0.323714	1.39747	0.00915332	0.110398	1	5718	tags=29%, list=17%, signal=35%
KANG_FLUOROURACIL_RESISTANCE_DN	16	0.54462	1.39648	0.0974576	0.111022	1	2690	tags=31%, list=8%, signal=34%
KANG_GIST_WITH_PDGFRA_UP	46	0.416061	1.39633	0.0458515	0.110983	1	789	tags=17%, list=2%, signal=18%
JOHANSSON_BRAIN_CANCER_EARLY_VS_LATE_DN	44	0.431026	1.39556	0.0546218	0.11144	1	4750	tags=36%, list=14%, signal=42%
DACOSTA_UV_RESPONSE_VIA_ERCC3_COMMON_UP	73	0.389788	1.39536	0.0278373	0.111431	1	4105	tags=32%, list=12%, signal=36%
PEPPER_CHRONIC_LYMPHOCYTIC_LEUKEMIA_UP	28	0.46792	1.39497	0.0599174	0.111547	1	1469	tags=25%, list=4%, signal=26%
PETRETTO_HEART_MASS_QTL_CIS_UP	27	0.476122	1.39461	0.0756303	0.111669	1	3256	tags=33%, list=10%, signal=37%
RICKMAN_METASTASIS_DN	241	0.329648	1.39451	0.00468384	0.111599	1	4657	tags=26%, list=14%, signal=30%
CHARAFE_BREAST_CANCER_BASAL_VS_MESENCHYMAL_UP	112	0.359243	1.3941	0.0183486	0.111751	1	3859	tags=35%, list=12%, signal=39%
PID_INTEGRIN2_PATHWAY	27	0.469608	1.39199	0.0791209	0.113241	1	3297	tags=33%, list=10%, signal=37%
KEGG_HUNTINGTONS_DISEASE	166	0.34235	1.39195	0.0165094	0.113113	1	6055	tags=38%, list=18%, signal=46%
COULOUARN_TEMPORAL_TGFB1_SIGNATURE_DN	125	0.357992	1.39147	0.0178571	0.113307	1	3703	tags=26%, list=11%, signal=30%
WU_ALZHEIMER_DISEASE_DN	17	0.522011	1.38987	0.0764331	0.114386	1	2448	tags=24%, list=7%, signal=25%
ZHENG_GLIOBLASTOMA_PLASTICITY_DN	55	0.404318	1.38787	0.0382294	0.115857	1	6701	tags=45%, list=20%, signal=57%
AGUIRRE_PANCREATIC_CANCER_COPY_NUMBER_UP	277	0.316919	1.38716	0.00721154	0.116241	1	4483	tags=28%, list=14%, signal=32%
REACTOME_MYD88_MAL_CASCADE_INITIATED_ON_PLASMA_MEMBRANE	80	0.382472	1.38681	0.0274841	0.116335	1	3838	tags=24%, list=12%, signal=27%
BOYLAN_MULTIPLE_MYELOMA_D_DN	68	0.393399	1.38677	0.0401691	0.116206	1	5682	tags=41%, list=17%, signal=50%
BARIS_THYROID_CANCER_UP	23	0.494083	1.38668	0.0831683	0.116119	1	4483	tags=43%, list=14%, signal=50%
CHUANG_OXIDATIVE_STRESS_RESPONSE_UP	27	0.467732	1.38624	0.0897704	0.116304	1	4156	tags=37%, list=13%, signal=42%
PIONTEK_PKD1_TARGETS_UP	34	0.448348	1.38598	0.0689655	0.116359	1	2539	tags=26%, list=8%, signal=29%
MIKKELSEN_MEF_HCP_WITH_H3K27ME3	482	0.302692	1.38462	0	0.117181	1	6254	tags=28%, list=19%, signal=34%
MARSON_FOXP3_CORE_DIRECT_TARGETS	17	0.522684	1.38376	0.0933063	0.117724	1	5492	tags=47%, list=17%, signal=56%
ZHANG_TARGETS_OF_EWSR1_FLI1_FUSION	84	0.372056	1.38181	0.0330396	0.119095	1	5278	tags=38%, list=16%, signal=45%
DURAND_STROMA_S_UP	271	0.321097	1.3814	0	0.119279	1	4371	tags=25%, list=13%, signal=29%
BROWNE_HCMV_INFECTION_1HR_DN	202	0.331957	1.38042	0.004329	0.119881	1	4026	tags=26%, list=12%, signal=29%
MULLIGHAN_NPM1_MUTATED_SIGNATURE_2_DN	74	0.384697	1.38038	0.0377359	0.119748	1	4289	tags=32%, list=13%, signal=37%
URS_ADIPOCYTE_DIFFERENTIATION_DN	30	0.465913	1.38007	0.0705394	0.119839	1	3340	tags=30%, list=10%, signal=33%
KATSANOU_ELAVL1_TARGETS_UP	159	0.341738	1.3771	0.0196078	0.122081	1	3759	tags=27%, list=11%, signal=30%
PHONG_TNF_RESPONSE_NOT_VIA_P38	330	0.313556	1.37633	0.00473934	0.122554	1	4294	tags=29%, list=13%, signal=33%
WAMUNYOKOLI_OVARIAN_CANCER_LMP_UP	247	0.32418	1.37586	0.00224719	0.122765	1	5622	tags=35%, list=17%, signal=42%
REACTOME_GLUCOSE_METABOLISM	62	0.390706	1.37526	0.0459519	0.123049	1	3404	tags=32%, list=10%, signal=36%
NADLER_OBESITY_DN	47	0.415031	1.37308	0.0517928	0.124676	1	5035	tags=30%, list=15%, signal=35%
HORIUCHI_WTAP_TARGETS_UP	285	0.317033	1.37295	0.00230947	0.124606	1	4221	tags=25%, list=13%, signal=29%
BUCKANOVICH_T_LYMPHOCYTE_HOMING_ON_TUMOR_UP	20	0.50566	1.37264	0.0876827	0.124697	1	2340	tags=30%, list=7%, signal=32%
NING_CHRONIC_OBSTRUCTIVE_PULMONARY_DISEASE_UP	144	0.34613	1.3725	0.00641026	0.124644	1	6099	tags=35%, list=18%, signal=42%
MEISSNER_BRAIN_HCP_WITH_H3_UNMETHYLATED	32	0.452552	1.37146	0.0838323	0.125344	1	5898	tags=31%, list=18%, signal=38%
SOTIRIOU_BREAST_CANCER_GRADE_1_VS_3_DN	48	0.415919	1.37136	0.0606695	0.125255	1	6279	tags=46%, list=19%, signal=56%
HARRIS_BRAIN_CANCER_PROGENITORS	40	0.428453	1.37067	0.0635838	0.125634	1	1746	tags=20%, list=5%, signal=21%
LEE_LIVER_CANCER_MYC_E2F1_UP	55	0.395672	1.37033	0.0505495	0.125737	1	2806	tags=31%, list=8%, signal=34%
CHIANG_LIVER_CANCER_SUBCLASS_CTNNB1_UP	156	0.336419	1.36996	0.0195228	0.125873	1	3842	tags=22%, list=12%, signal=25%
LIM_MAMMARY_LUMINAL_MATURE_UP	104	0.359432	1.36982	0.0173536	0.125828	1	4426	tags=36%, list=13%, signal=41%
GAUSSMANN_MLL_AF4_FUSION_TARGETS_C_UP	163	0.334101	1.36978	0.0119617	0.125691	1	5888	tags=36%, list=18%, signal=43%
BIOCARTA_MITOCHONDRIA_PATHWAY	21	0.495974	1.36878	0.1	0.126362	1	3204	tags=33%, list=10%, signal=37%
MOREAUX_B_LYMPHOCYTE_MATURATION_BY_TACI_UP	81	0.377625	1.36852	0.0384615	0.126396	1	4899	tags=32%, list=15%, signal=38%
BIOCARTA_COMP_PATHWAY	17	0.516182	1.36845	0.0907217	0.126288	1	439	tags=18%, list=1%, signal=18%
REACTOME_SIGNALING_BY_THE_B_CELL_RECEPTOR_BCR	119	0.346736	1.36821	0.0322581	0.126322	1	3737	tags=26%, list=11%, signal=29%
GAUSSMANN_MLL_AF4_FUSION_TARGETS_F_UP	173	0.331877	1.36817	0.0196078	0.126194	1	2320	tags=20%, list=7%, signal=21%
KANNAN_TP53_TARGETS_UP	55	0.400416	1.36806	0.0453608	0.126121	1	3340	tags=35%, list=10%, signal=38%
MATZUK_EMBRYONIC_GERM_CELL	18	0.513325	1.36795	0.0833333	0.126054	1	1325	tags=28%, list=4%, signal=29%
BIOCARTA_IL1R_PATHWAY	33	0.455688	1.36625	0.0606061	0.127338	1	3611	tags=33%, list=11%, signal=37%
REACTOME_INFLAMMASOMES	15	0.537708	1.36545	0.110204	0.127862	1	9649	tags=53%, list=29%, signal=75%
HOFMANN_CELL_LYMPHOMA_DN	39	0.426998	1.36537	0.0797414	0.12776	1	6731	tags=46%, list=20%, signal=58%
YIH_RESPONSE_TO_ARSENITE_C2	18	0.522612	1.36344	0.0958606	0.129211	1	6731	tags=44%, list=20%, signal=56%
WANG_LSD1_TARGETS_UP	22	0.485708	1.36335	0.105372	0.129135	1	4137	tags=45%, list=12%, signal=52%
PEDRIOLI_MIR31_TARGETS_DN	372	0.307294	1.36328	0.00230415	0.129024	1	4544	tags=26%, list=14%, signal=30%
BURTON_ADIPOGENESIS_4	45	0.4092	1.3623	0.0697168	0.129716	1	1405	tags=22%, list=4%, signal=23%
HOFFMANN_PRE_BI_TO_LARGE_PRE_BII_LYMPHOCYTE_DN	70	0.38194	1.36208	0.0757895	0.129754	1	4163	tags=31%, list=13%, signal=36%
SAMOLS_TARGETS_OF_KHSV_MIRNAS_DN	57	0.396163	1.36199	0.0568421	0.129677	1	3623	tags=30%, list=11%, signal=33%
AMUNDSON_RESPONSE_TO_ARSENITE	209	0.322008	1.36071	0.00642398	0.130629	1	3591	tags=27%, list=11%, signal=30%
HOFMANN_MYELODYSPLASTIC_SYNDROM_HIGH_RISK_DN	16	0.512673	1.36038	0.0926316	0.130734	1	4968	tags=31%, list=15%, signal=37%
SCIBETTA_KDM5B_TARGETS_UP	17	0.517206	1.36033	0.111538	0.130613	1	4916	tags=41%, list=15%, signal=48%
BIOCARTA_IL2RB_PATHWAY	37	0.428595	1.36013	0.0709677	0.130615	1	4459	tags=35%, list=13%, signal=41%
FERRANDO_T_ALL_WITH_MLL_ENL_FUSION_UP	84	0.369789	1.35989	0.0395604	0.130681	1	5382	tags=33%, list=16%, signal=40%
CHARAFE_BREAST_CANCER_LUMINAL_VS_BASAL_UP	348	0.308553	1.35988	0.00431035	0.130519	1	2957	tags=25%, list=9%, signal=27%
HUPER_BREAST_BASAL_VS_LUMINAL_DN	59	0.38149	1.35885	0.0505495	0.13124	1	1874	tags=25%, list=6%, signal=27%
GRAESSMANN_RESPONSE_TO_MC_AND_SERUM_DEPRIVATION_DN	77	0.370784	1.35854	0.0434783	0.131356	1	2948	tags=26%, list=9%, signal=28%
GAZDA_DIAMOND_BLACKFAN_ANEMIA_PROGENITOR_UP	38	0.424453	1.35839	0.0727651	0.13133	1	5464	tags=39%, list=16%, signal=47%
KIM_RESPONSE_TO_TSA_AND_DECITABINE_UP	124	0.340927	1.35794	0.0354767	0.131574	1	2690	tags=23%, list=8%, signal=24%
CAMPS_COLON_CANCER_COPY_NUMBER_UP	77	0.37155	1.35792	0.0538793	0.131421	1	6080	tags=34%, list=18%, signal=41%
PID_IL12_STAT4_PATHWAY	28	0.457641	1.35787	0.0909091	0.13129	1	1647	tags=18%, list=5%, signal=19%
ZUCCHI_METASTASIS_UP	37	0.432433	1.35784	0.0782241	0.131153	1	2782	tags=24%, list=8%, signal=27%
NOJIMA_SFRP2_TARGETS_UP	30	0.450706	1.35706	0.104167	0.131621	1	3560	tags=30%, list=11%, signal=34%
LIN_APC_TARGETS	74	0.378222	1.35642	0.0458716	0.13204	1	4367	tags=31%, list=13%, signal=36%
LAMB_CCND1_TARGETS	18	0.518464	1.35628	0.121339	0.132016	1	2878	tags=28%, list=9%, signal=30%
BIOCARTA_IL7_PATHWAY	17	0.523827	1.35591	0.0965665	0.132162	1	4459	tags=47%, list=13%, signal=54%
OSADA_ASCL1_TARGETS_UP	42	0.415916	1.35562	0.0574949	0.132217	1	4244	tags=31%, list=13%, signal=35%
ADDYA_ERYTHROID_DIFFERENTIATION_BY_HEMIN	67	0.382849	1.35434	0.0568928	0.133131	1	3102	tags=30%, list=9%, signal=33%
HUMMERICH_BENIGN_SKIN_TUMOR_DN	15	0.531489	1.35368	0.121399	0.133477	1	5152	tags=20%, list=16%, signal=24%
WINTER_HYPOXIA_UP	87	0.364539	1.35329	0.0438597	0.133638	1	3698	tags=34%, list=11%, signal=39%
KEGG_SELENOAMINO_ACID_METABOLISM	26	0.469417	1.35291	0.0922432	0.133772	1	2846	tags=38%, list=9%, signal=42%
LINDSTEDT_DENDRITIC_CELL_MATURATION_A	60	0.389567	1.35257	0.0528541	0.133917	1	3297	tags=27%, list=10%, signal=30%
REACTOME_LIGAND_GATED_ION_CHANNEL_TRANSPORT	19	0.496058	1.3525	0.092827	0.133821	1	10537	tags=58%, list=32%, signal=85%
NOUZOVA_TRETINOIN_AND_H4_ACETYLATION	130	0.341714	1.35185	0.031746	0.134204	1	4983	tags=32%, list=15%, signal=37%
CHYLA_CBFA2T3_TARGETS_UP	350	0.30718	1.35178	0.00243309	0.13411	1	4239	tags=23%, list=13%, signal=26%
BROWNE_HCMV_INFECTION_30MIN_UP	48	0.405423	1.35136	0.0689655	0.134315	1	4822	tags=29%, list=15%, signal=34%
SERVITJA_LIVER_HNF1A_TARGETS_DN	138	0.339117	1.35116	0.0218341	0.134309	1	3358	tags=20%, list=10%, signal=22%
REACTOME_HOST_INTERACTIONS_OF_HIV_FACTORS	118	0.344065	1.351	0.0265487	0.134274	1	4720	tags=27%, list=14%, signal=32%
VALK_AML_CLUSTER_1	26	0.459433	1.34955	0.0997783	0.135395	1	1951	tags=19%, list=6%, signal=20%
KEGG_RNA_POLYMERASE	28	0.453728	1.34945	0.103239	0.135296	1	6799	tags=54%, list=20%, signal=67%
PID_CERAMIDE_PATHWAY	48	0.399799	1.34941	0.0610998	0.135169	1	4737	tags=38%, list=14%, signal=44%
TORCHIA_TARGETS_OF_EWSR1_FLI1_FUSION_UP	249	0.314911	1.34935	0.0119617	0.135071	1	3986	tags=29%, list=12%, signal=32%
GINESTIER_BREAST_CANCER_ZNF217_AMPLIFIED_DN	306	0.307423	1.34883	0.00890869	0.135333	1	5119	tags=29%, list=15%, signal=34%
ZHONG_SECRETOME_OF_LUNG_CANCER_AND_MACROPHAGE	73	0.370713	1.34798	0.0515464	0.135915	1	4897	tags=37%, list=15%, signal=43%
DACOSTA_ERCC3_ALLELE_XPCS_VS_TTD_UP	27	0.469573	1.3477	0.0907173	0.135992	1	2365	tags=33%, list=7%, signal=36%
RUAN_RESPONSE_TO_TROGLITAZONE_DN	19	0.501048	1.34763	0.104167	0.135886	1	3547	tags=47%, list=11%, signal=53%
SAKAI_CHRONIC_HEPATITIS_VS_LIVER_CANCER_DN	29	0.462066	1.34698	0.089613	0.136306	1	5048	tags=41%, list=15%, signal=49%
MULLIGHAN_NPM1_SIGNATURE_3_DN	153	0.336277	1.34609	0.0268041	0.136952	1	4289	tags=28%, list=13%, signal=32%
PETROVA_PROX1_TARGETS_DN	61	0.384218	1.34608	0.0643015	0.13679	1	1705	tags=21%, list=5%, signal=22%
SIG_CD40PATHWAYMAP	33	0.434679	1.34585	0.0819328	0.136839	1	6254	tags=45%, list=19%, signal=56%
SESTO_RESPONSE_TO_UV_C3	19	0.509772	1.34585	0.10297	0.136677	1	2597	tags=37%, list=8%, signal=40%
KOBAYASHI_EGFR_SIGNALING_24HR_UP	98	0.355905	1.34346	0.0469083	0.138617	1	3557	tags=34%, list=11%, signal=38%
LABBE_TGFB1_TARGETS_DN	101	0.352889	1.3434	0.0390805	0.138511	1	2539	tags=20%, list=8%, signal=21%
PID_ERBB_NETWORK_PATHWAY	15	0.524337	1.3431	0.103846	0.13865	1	4298	tags=47%, list=13%, signal=54%
MACLACHLAN_BRCA1_TARGETS_UP	21	0.476533	1.3423	0.106855	0.139207	1	1843	tags=29%, list=6%, signal=30%
VERRECCHIA_RESPONSE_TO_TGFB1_C2	24	0.468351	1.34176	0.0965795	0.139526	1	1371	tags=25%, list=4%, signal=26%
ZHANG_RESPONSE_TO_CANTHARIDIN_UP	18	0.503981	1.34142	0.123482	0.139674	1	5464	tags=44%, list=16%, signal=53%
REACTOME_RESOLUTION_OF_AP_SITES_VIA_THE_MULTIPLE_NUCLEOTIDE_PATCH_REPLACEMENT_PATHWAY	17	0.49661	1.34089	0.109344	0.139954	1	2744	tags=35%, list=8%, signal=38%
KUMAR_TARGETS_OF_MLL_AF9_FUSION	364	0.299914	1.34075	0.0111359	0.139909	1	3887	tags=23%, list=12%, signal=26%
HOOI_ST7_TARGETS_DN	111	0.351253	1.34062	0.0386266	0.139841	1	4982	tags=34%, list=15%, signal=40%
NIKOLSKY_BREAST_CANCER_17Q11_Q21_AMPLICON	98	0.355933	1.34044	0.0287611	0.139846	1	6229	tags=36%, list=19%, signal=44%
TONKS_TARGETS_OF_RUNX1_RUNX1T1_FUSION_MONOCYTE_UP	193	0.326198	1.34038	0.0154525	0.139739	1	3302	tags=25%, list=10%, signal=27%
ZAMORA_NOS2_TARGETS_DN	88	0.36534	1.34028	0.0531697	0.13966	1	3272	tags=24%, list=10%, signal=26%
REACTOME_IL1_SIGNALING	37	0.426146	1.33901	0.0735931	0.140656	1	5739	tags=41%, list=17%, signal=49%
WELCSH_BRCA1_TARGETS_DN	138	0.341104	1.33838	0.0348837	0.141051	1	5020	tags=33%, list=15%, signal=39%
DARWICHE_PAPILLOMA_RISK_HIGH_UP	133	0.336473	1.33761	0.0263158	0.141575	1	3879	tags=24%, list=12%, signal=27%
HUANG_FOXA2_TARGETS_DN	35	0.426975	1.33724	0.0745342	0.141737	1	3767	tags=26%, list=11%, signal=29%
ALCALAY_AML_BY_NPM1_LOCALIZATION_UP	130	0.340634	1.33633	0.0293454	0.142338	1	4611	tags=29%, list=14%, signal=34%
OUYANG_PROSTATE_CANCER_PROGRESSION_DN	20	0.492577	1.33497	0.106754	0.143393	1	5163	tags=50%, list=16%, signal=59%
ODONNELL_TFRC_TARGETS_UP	373	0.296947	1.33458	0.00471698	0.143564	1	3454	tags=23%, list=10%, signal=25%
VANDESLUIS_COMMD1_TARGETS_GROUP_3_UP	78	0.364813	1.33418	0.029106	0.1438	1	5375	tags=40%, list=16%, signal=47%
NUTT_GBM_VS_AO_GLIOMA_DN	43	0.408216	1.33407	0.091858	0.143739	1	6198	tags=44%, list=19%, signal=54%
KEGG_RNA_DEGRADATION	55	0.386066	1.33361	0.0643154	0.143962	1	6967	tags=40%, list=21%, signal=51%
WANG_CLIM2_TARGETS_DN	175	0.324374	1.33233	0.0318471	0.145002	1	3205	tags=19%, list=10%, signal=21%
HERNANDEZ_MITOTIC_ARREST_BY_DOCETAXEL_1_UP	31	0.440278	1.33203	0.0905263	0.145127	1	2197	tags=29%, list=7%, signal=31%
ZHAN_MULTIPLE_MYELOMA_CD1_UP	41	0.412089	1.3304	0.0847458	0.146541	1	2595	tags=24%, list=8%, signal=26%
GAUSSMANN_MLL_AF4_FUSION_TARGETS_E_DN	22	0.488572	1.33027	0.134387	0.146493	1	3924	tags=27%, list=12%, signal=31%
LEE_NEURAL_CREST_STEM_CELL_DN	110	0.344488	1.32895	0.049569	0.147483	1	3970	tags=28%, list=12%, signal=32%
YAO_TEMPORAL_RESPONSE_TO_PROGESTERONE_CLUSTER_13	164	0.328216	1.32869	0.0151515	0.147541	1	5571	tags=39%, list=17%, signal=47%
DEMAGALHAES_AGING_UP	50	0.389857	1.32754	0.0611814	0.148458	1	4368	tags=34%, list=13%, signal=39%
CHIARETTI_ACUTE_LYMPHOBLASTIC_LEUKEMIA_ZAP70	60	0.38372	1.32739	0.0519481	0.148449	1	3427	tags=27%, list=10%, signal=30%
FERRANDO_LYL1_NEIGHBORS	15	0.528062	1.32701	0.11134	0.148588	1	1397	tags=27%, list=4%, signal=28%
REACTOME_GROWTH_HORMONE_RECEPTOR_SIGNALING	24	0.46782	1.32671	0.120408	0.148715	1	2096	tags=25%, list=6%, signal=27%
PENG_RAPAMYCIN_RESPONSE_DN	231	0.311898	1.32662	0.0171674	0.148631	1	5236	tags=30%, list=16%, signal=35%
NABA_ECM_GLYCOPROTEINS	181	0.3236	1.32574	0.021097	0.149299	1	5106	tags=30%, list=15%, signal=35%
SMIRNOV_RESPONSE_TO_IR_2HR_UP	48	0.395964	1.32501	0.0679406	0.149815	1	3728	tags=33%, list=11%, signal=37%
MULLIGHAN_NPM1_MUTATED_SIGNATURE_1_DN	120	0.343119	1.32445	0.0446429	0.15018	1	5604	tags=34%, list=17%, signal=41%
LEE_LIVER_CANCER_ACOX1_UP	60	0.383931	1.32401	0.0733198	0.150427	1	2905	tags=27%, list=9%, signal=29%
PID_TNF_PATHWAY	44	0.406843	1.32401	0.0740741	0.150267	1	3611	tags=32%, list=11%, signal=36%
BOYLAN_MULTIPLE_MYELOMA_C_D_DN	227	0.315791	1.32365	0.0176211	0.150429	1	2966	tags=21%, list=9%, signal=23%
REACTOME_RNA_POL_I_RNA_POL_III_AND_MITOCHONDRIAL_TRANSCRIPTION	82	0.358492	1.3233	0.061674	0.150601	1	7960	tags=46%, list=24%, signal=61%
DORN_ADENOVIRUS_INFECTION_24HR_DN	43	0.40494	1.32289	0.091314	0.150808	1	3503	tags=35%, list=11%, signal=39%
SHIN_B_CELL_LYMPHOMA_CLUSTER_5	15	0.526741	1.32279	0.164557	0.150748	1	4723	tags=40%, list=14%, signal=47%
ZHOU_INFLAMMATORY_RESPONSE_LIVE_DN	334	0.298562	1.32226	0.00950119	0.151107	1	6000	tags=33%, list=18%, signal=40%
MCMURRAY_TP53_HRAS_COOPERATION_RESPONSE_DN	66	0.375045	1.32168	0.0737527	0.15148	1	3629	tags=29%, list=11%, signal=32%
GHANDHI_BYSTANDER_IRRADIATION_UP	73	0.369489	1.32155	0.0651261	0.151445	1	4205	tags=27%, list=13%, signal=31%
RUAN_RESPONSE_TO_TNF_DN	81	0.358689	1.32097	0.0680851	0.151837	1	5098	tags=33%, list=15%, signal=39%
KEGG_ALZHEIMERS_DISEASE	153	0.327244	1.31929	0.0344828	0.153274	1	5242	tags=35%, list=16%, signal=42%
BIOCARTA_IL6_PATHWAY	22	0.47483	1.31854	0.128049	0.153847	1	3881	tags=32%, list=12%, signal=36%
ACOSTA_PROLIFERATION_INDEPENDENT_MYC_TARGETS_DN	106	0.348967	1.31829	0.0520607	0.153871	1	4737	tags=32%, list=14%, signal=37%
XU_CREBBP_TARGETS_DN	41	0.410862	1.31731	0.0871369	0.154617	1	4260	tags=44%, list=13%, signal=50%
REACTOME_ORC1_REMOVAL_FROM_CHROMATIN	65	0.373054	1.31708	0.0772532	0.154654	1	4010	tags=25%, list=12%, signal=28%
INGRAM_SHH_TARGETS_UP	118	0.337066	1.31608	0.0366133	0.155512	1	2227	tags=19%, list=7%, signal=21%
REACTOME_UNFOLDED_PROTEIN_RESPONSE	75	0.366023	1.31596	0.0774059	0.155449	1	4765	tags=35%, list=14%, signal=40%
SMID_BREAST_CANCER_RELAPSE_IN_LUNG_UP	20	0.479169	1.31586	0.119342	0.155385	1	3169	tags=35%, list=10%, signal=39%
IVANOVA_HEMATOPOIESIS_STEM_CELL	237	0.310998	1.31476	0.0246637	0.156277	1	4423	tags=22%, list=13%, signal=25%
BIOCARTA_NKT_PATHWAY	23	0.453655	1.31433	0.134809	0.156504	1	3650	tags=39%, list=11%, signal=44%
BIOCARTA_CASPASE_PATHWAY	22	0.47727	1.31362	0.119306	0.157022	1	1007	tags=23%, list=3%, signal=23%
KIM_MYC_AMPLIFICATION_TARGETS_UP	186	0.314375	1.31358	0.0186916	0.156873	1	3440	tags=23%, list=10%, signal=25%
DORN_ADENOVIRUS_INFECTION_12HR_UP	29	0.444328	1.31252	0.0969697	0.157787	1	3601	tags=38%, list=11%, signal=43%
LEE_LIVER_CANCER_E2F1_UP	61	0.372369	1.3092	0.079646	0.160875	1	2806	tags=28%, list=8%, signal=30%
ONO_FOXP3_TARGETS_DN	37	0.4095	1.30864	0.112224	0.161308	1	2759	tags=22%, list=8%, signal=24%
PID_SYNDECAN_1_PATHWAY	45	0.395592	1.30828	0.0907173	0.161513	1	2343	tags=22%, list=7%, signal=24%
WAKABAYASHI_ADIPOGENESIS_PPARG_BOUND_36HR	28	0.441024	1.30771	0.108352	0.161925	1	3335	tags=29%, list=10%, signal=32%
PROVENZANI_METASTASIS_UP	179	0.317152	1.30748	0.030837	0.161977	1	3769	tags=27%, list=11%, signal=30%
BROCKE_APOPTOSIS_REVERSED_BY_IL6	141	0.325751	1.30707	0.0593607	0.162182	1	1585	tags=16%, list=5%, signal=17%
HESS_TARGETS_OF_HOXA9_AND_MEIS1_DN	72	0.363511	1.30685	0.0693512	0.16224	1	4125	tags=26%, list=12%, signal=30%
PID_P53_DOWNSTREAM_PATHWAY	130	0.329983	1.30611	0.0444915	0.162847	1	3601	tags=25%, list=11%, signal=28%
DAVICIONI_PAX_FOXO1_SIGNATURE_IN_ARMS_DN	20	0.48134	1.30578	0.146392	0.162996	1	113	tags=15%, list=0%, signal=15%
ST_INTERLEUKIN_4_PATHWAY	26	0.453721	1.30473	0.143777	0.163857	1	4459	tags=38%, list=13%, signal=44%
MIKKELSEN_ES_HCP_WITH_H3K27ME3	34	0.421632	1.30461	0.0963115	0.163792	1	1014	tags=12%, list=3%, signal=12%
CERVERA_SDHB_TARGETS_1_UP	110	0.341976	1.30453	0.0684327	0.163701	1	2557	tags=25%, list=8%, signal=27%
SIMBULAN_PARP1_TARGETS_UP	31	0.435951	1.30445	0.121272	0.163618	1	1587	tags=26%, list=5%, signal=27%
BILANGES_RAPAMYCIN_SENSITIVE_VIA_TSC1_AND_TSC2	71	0.366506	1.30429	0.0700637	0.163591	1	3477	tags=28%, list=10%, signal=31%
HELLER_SILENCED_BY_METHYLATION_DN	98	0.346295	1.30423	0.0576497	0.163466	1	2965	tags=26%, list=9%, signal=28%
ZHAN_MULTIPLE_MYELOMA_MS_DN	38	0.421757	1.30402	0.090708	0.163487	1	7146	tags=53%, list=22%, signal=67%
KIM_BIPOLAR_DISORDER_OLIGODENDROCYTE_DENSITY_CORR_DN	80	0.357382	1.30356	0.0614754	0.163805	1	5916	tags=30%, list=18%, signal=36%
IVANOVA_HEMATOPOIESIS_INTERMEDIATE_PROGENITOR	135	0.333098	1.30328	0.0476191	0.163924	1	4314	tags=33%, list=13%, signal=38%
REACTOME_NFKB_AND_MAP_KINASES_ACTIVATION_MEDIATED_BY_TLR4_SIGNALING_REPERTOIRE	70	0.368154	1.30276	0.089172	0.16426	1	2080	tags=17%, list=6%, signal=18%
MOOTHA_TCA	16	0.510563	1.30202	0.140086	0.164791	1	4735	tags=44%, list=14%, signal=51%
AMIT_DELAYED_EARLY_GENES	18	0.480668	1.30071	0.147059	0.165931	1	2395	tags=33%, list=7%, signal=36%
LEE_LIVER_CANCER_CIPROFIBRATE_UP	56	0.379492	1.30038	0.1	0.16608	1	4647	tags=32%, list=14%, signal=37%
GROSS_HYPOXIA_VIA_ELK3_DN	152	0.323682	1.30038	0.0352423	0.165898	1	4574	tags=31%, list=14%, signal=36%
CHIARETTI_T_ALL_REFRACTORY_TO_THERAPY	28	0.436276	1.30031	0.109312	0.165799	1	3353	tags=29%, list=10%, signal=32%
HILLION_HMGA1B_TARGETS	88	0.35358	1.30029	0.0553191	0.165633	1	3924	tags=31%, list=12%, signal=35%
MULLIGHAN_MLL_SIGNATURE_2_DN	254	0.300774	1.29966	0.0108932	0.166056	1	3420	tags=22%, list=10%, signal=24%
LEE_LIVER_CANCER_DENA_DN	70	0.364783	1.29933	0.0882353	0.166217	1	3761	tags=23%, list=11%, signal=26%
MORI_PLASMA_CELL_DN	30	0.43657	1.29901	0.14405	0.166372	1	5422	tags=47%, list=16%, signal=56%
REACTOME_PHOSPHORYLATION_OF_CD3_AND_TCR_ZETA_CHAINS	15	0.50612	1.29899	0.15565	0.16622	1	5993	tags=53%, list=18%, signal=65%
VALK_AML_CLUSTER_11	35	0.419926	1.29831	0.110879	0.166745	1	2426	tags=29%, list=7%, signal=31%
MIKKELSEN_IPS_HCP_WITH_H3_UNMETHYLATED	67	0.36173	1.29763	0.084	0.167266	1	6233	tags=30%, list=19%, signal=37%
VALK_AML_CLUSTER_6	31	0.428055	1.29747	0.136957	0.167236	1	1759	tags=26%, list=5%, signal=27%
FIGUEROA_AML_METHYLATION_CLUSTER_3_DN	35	0.413091	1.29744	0.101449	0.167078	1	3848	tags=31%, list=12%, signal=36%
CERVERA_SDHB_TARGETS_2	105	0.338909	1.29719	0.040724	0.167144	1	1259	tags=19%, list=4%, signal=20%
BIOCARTA_DEATH_PATHWAY	33	0.420711	1.29716	0.116424	0.167	1	2626	tags=27%, list=8%, signal=30%
LIU_PROSTATE_CANCER_UP	89	0.348582	1.29673	0.0566802	0.167251	1	4982	tags=43%, list=15%, signal=50%
TORCHIA_TARGETS_OF_EWSR1_FLI1_FUSION_TOP20_UP	20	0.473466	1.29645	0.169231	0.167366	1	2505	tags=30%, list=8%, signal=32%
REACTOME_BASE_EXCISION_REPAIR	19	0.479114	1.29595	0.138829	0.167686	1	5710	tags=47%, list=17%, signal=57%
MIKKELSEN_MEF_LCP_WITH_H3K27ME3	57	0.379394	1.29489	0.106904	0.168567	1	3787	tags=25%, list=11%, signal=28%
PID_RXR_VDR_PATHWAY	26	0.446569	1.29444	0.118852	0.168894	1	6102	tags=46%, list=18%, signal=57%
XU_RESPONSE_TO_TRETINOIN_AND_NSC682994_UP	16	0.505038	1.29423	0.146199	0.168934	1	638	tags=38%, list=2%, signal=38%
BIOCARTA_PROTEASOME_PATHWAY	27	0.433212	1.29409	0.128049	0.16889	1	7132	tags=48%, list=21%, signal=61%
THUM_SYSTOLIC_HEART_FAILURE_UP	386	0.291091	1.29169	0.0218447	0.171172	1	5464	tags=27%, list=16%, signal=32%
MATZUK_CENTRAL_FOR_FEMALE_FERTILITY	26	0.438624	1.29148	0.133466	0.171205	1	2833	tags=23%, list=9%, signal=25%
BIOCARTA_TNFR2_PATHWAY	17	0.490801	1.29132	0.142857	0.171201	1	5739	tags=53%, list=17%, signal=64%
ZHOU_TNF_SIGNALING_30MIN	51	0.382958	1.29117	0.0863158	0.171187	1	4403	tags=39%, list=13%, signal=45%
NIELSEN_LIPOSARCOMA_UP	18	0.489418	1.29114	0.161088	0.171023	1	4769	tags=33%, list=14%, signal=39%
LEE_DIFFERENTIATING_T_LYMPHOCYTE	174	0.315401	1.29016	0.04038	0.171802	1	1471	tags=15%, list=4%, signal=16%
WINZEN_DEGRADED_VIA_KHSRP	96	0.348628	1.28895	0.067086	0.172904	1	3297	tags=25%, list=10%, signal=28%
ZHONG_SECRETOME_OF_LUNG_CANCER_AND_FIBROBLAST	125	0.327052	1.28867	0.0595745	0.17302	1	4859	tags=35%, list=15%, signal=41%
TARTE_PLASMA_CELL_VS_B_LYMPHOCYTE_UP	73	0.355518	1.28829	0.0655391	0.173218	1	4151	tags=33%, list=13%, signal=37%
HAHTOLA_MYCOSIS_FUNGOIDES_SKIN_UP	165	0.317695	1.28812	0.0412148	0.173205	1	4346	tags=30%, list=13%, signal=34%
MCDOWELL_ACUTE_LUNG_INJURY_DN	45	0.38764	1.28769	0.0995575	0.173434	1	5106	tags=36%, list=15%, signal=42%
REACTOME_RESPONSE_TO_ELEVATED_PLATELET_CYTOSOLIC_CA2_	76	0.360838	1.28704	0.083871	0.173913	1	2716	tags=24%, list=8%, signal=26%
BIOCARTA_NFKB_PATHWAY	22	0.455853	1.28621	0.134766	0.174647	1	3611	tags=36%, list=11%, signal=41%
VERHAAK_AML_WITH_NPM1_MUTATED_DN	221	0.303665	1.28579	0.026087	0.174897	1	2491	tags=19%, list=8%, signal=20%
GRAESSMANN_APOPTOSIS_BY_SERUM_DEPRIVATION_DN	219	0.303282	1.28579	0.0356347	0.174718	1	3019	tags=23%, list=9%, signal=25%
BIOCARTA_IL2_PATHWAY	21	0.463932	1.28354	0.151452	0.176922	1	4640	tags=33%, list=14%, signal=39%
PETRETTO_HEART_MASS_QTL_CIS_DN	22	0.453503	1.28302	0.131403	0.177302	1	5795	tags=50%, list=17%, signal=61%
HOFMANN_MYELODYSPLASTIC_SYNDROM_LOW_RISK_UP	20	0.459255	1.28277	0.147679	0.177377	1	2625	tags=15%, list=8%, signal=16%
QI_PLASMACYTOMA_DN	95	0.342225	1.28253	0.0637363	0.177475	1	5721	tags=33%, list=17%, signal=39%
PID_EPO_PATHWAY	34	0.418364	1.28217	0.114519	0.17766	1	2096	tags=29%, list=6%, signal=31%
MARTINEZ_RB1_TARGETS_DN	491	0.281969	1.2815	0.0070922	0.178188	1	3874	tags=23%, list=12%, signal=25%
CAIRO_HEPATOBLASTOMA_DN	248	0.300659	1.28085	0.0226757	0.178695	1	4190	tags=24%, list=13%, signal=27%
KYNG_ENVIRONMENTAL_STRESS_RESPONSE_NOT_BY_GAMMA_IN_WS	31	0.418715	1.28073	0.131466	0.178632	1	6076	tags=45%, list=18%, signal=55%
HOSHIDA_LIVER_CANCER_SUBCLASS_S1	226	0.302706	1.2807	0.0265487	0.17848	1	5051	tags=32%, list=15%, signal=38%
KEGG_BASE_EXCISION_REPAIR	34	0.410655	1.2807	0.121649	0.178298	1	2744	tags=29%, list=8%, signal=32%
RIGGINS_TAMOXIFEN_RESISTANCE_UP	63	0.367957	1.28038	0.092511	0.178419	1	4958	tags=40%, list=15%, signal=47%
PLASARI_NFIC_TARGETS_BASAL_DN	17	0.482539	1.27924	0.164557	0.179457	1	4255	tags=29%, list=13%, signal=34%
JAZAERI_BREAST_CANCER_BRCA1_VS_BRCA2_DN	41	0.393905	1.27826	0.0945674	0.180307	1	6523	tags=44%, list=20%, signal=55%
JIANG_HYPOXIA_CANCER	78	0.349052	1.27754	0.0746269	0.180933	1	2919	tags=28%, list=9%, signal=31%
LI_INDUCED_T_TO_NATURAL_KILLER_DN	108	0.336127	1.27697	0.0638298	0.181356	1	5363	tags=33%, list=16%, signal=40%
WORSCHECH_TUMOR_EVASION_AND_TOLEROGENICITY_UP	28	0.426677	1.27652	0.115721	0.181667	1	5220	tags=36%, list=16%, signal=42%
YAO_TEMPORAL_RESPONSE_TO_PROGESTERONE_CLUSTER_16	74	0.357551	1.2761	0.10643	0.181912	1	3282	tags=26%, list=10%, signal=28%
TOMLINS_METASTASIS_DN	19	0.467311	1.27558	0.149789	0.182272	1	1561	tags=32%, list=5%, signal=33%
HANN_RESISTANCE_TO_BCL2_INHIBITOR_DN	43	0.392218	1.27525	0.135524	0.182422	1	3378	tags=21%, list=10%, signal=23%
REACTOME_TRIGLYCERIDE_BIOSYNTHESIS	34	0.414053	1.27321	0.111354	0.184467	1	5047	tags=38%, list=15%, signal=45%
PID_MYC_PATHWAY	24	0.4545	1.27133	0.15493	0.186356	1	3167	tags=38%, list=10%, signal=41%
BIOCARTA_AMI_PATHWAY	19	0.476209	1.27091	0.165631	0.186638	1	2716	tags=26%, list=8%, signal=29%
MEISSNER_BRAIN_HCP_WITH_H3K27ME3	217	0.297502	1.27033	0.0326797	0.18713	1	4820	tags=22%, list=15%, signal=25%
REACTOME_SIGNALING_BY_ILS	101	0.332546	1.27029	0.0606061	0.18698	1	4640	tags=30%, list=14%, signal=34%
REACTOME_COMPLEMENT_CASCADE	26	0.444089	1.26948	0.156556	0.18767	1	4334	tags=27%, list=13%, signal=31%
BRUINS_UVC_RESPONSE_VIA_TP53_GROUP_B	495	0.278389	1.26911	0.0071599	0.187887	1	4793	tags=26%, list=14%, signal=30%
SHIN_B_CELL_LYMPHOMA_CLUSTER_2	29	0.425615	1.26844	0.139344	0.188408	1	2233	tags=21%, list=7%, signal=22%
JEPSEN_SMRT_TARGETS	33	0.412497	1.26774	0.104701	0.188993	1	4317	tags=30%, list=13%, signal=35%
KASLER_HDAC7_TARGETS_1_UP	183	0.308198	1.26718	0.037037	0.189379	1	4952	tags=29%, list=15%, signal=34%
BOYLAN_MULTIPLE_MYELOMA_D_UP	80	0.349858	1.26643	0.107296	0.190007	1	5630	tags=34%, list=17%, signal=41%
NING_CHRONIC_OBSTRUCTIVE_PULMONARY_DISEASE_DN	116	0.330067	1.26573	0.0625	0.190614	1	3800	tags=26%, list=11%, signal=29%
KEGG_CITRATE_CYCLE_TCA_CYCLE	29	0.427282	1.26546	0.138277	0.190729	1	5295	tags=45%, list=16%, signal=53%
KEGG_GLYCOSPHINGOLIPID_BIOSYNTHESIS_GANGLIO_SERIES	15	0.498215	1.26502	0.164948	0.191036	1	3846	tags=33%, list=12%, signal=38%
REACTOME_METABOLISM_OF_NUCLEOTIDES	69	0.357138	1.26484	0.122661	0.191047	1	3225	tags=29%, list=10%, signal=32%
VALK_AML_CLUSTER_16	23	0.448047	1.26481	0.175214	0.190879	1	4396	tags=43%, list=13%, signal=50%
KAYO_AGING_MUSCLE_DN	121	0.326726	1.26412	0.0725275	0.191459	1	3275	tags=24%, list=10%, signal=26%
HOEBEKE_LYMPHOID_STEM_CELL_DN	79	0.344247	1.26401	0.103376	0.191389	1	4625	tags=32%, list=14%, signal=37%
LIU_TARGETS_OF_VMYB_VS_CMYB_UP	17	0.476092	1.263	0.161034	0.192371	1	8351	tags=59%, list=25%, signal=79%
CONRAD_STEM_CELL	36	0.400152	1.26287	0.155136	0.192333	1	3616	tags=33%, list=11%, signal=37%
SCHUETZ_BREAST_CANCER_DUCTAL_INVASIVE_UP	323	0.287672	1.26246	0.021028	0.192604	1	3394	tags=20%, list=10%, signal=22%
WANG_NFKB_TARGETS	23	0.452078	1.26187	0.155102	0.193071	1	3172	tags=17%, list=10%, signal=19%
DAZARD_UV_RESPONSE_CLUSTER_G1	62	0.360955	1.26117	0.115464	0.193677	1	4746	tags=32%, list=14%, signal=38%
SMID_BREAST_CANCER_RELAPSE_IN_BRAIN_DN	79	0.340786	1.26068	0.11588	0.194055	1	2193	tags=25%, list=7%, signal=27%
LEE_LIVER_CANCER_ACOX1_DN	61	0.366269	1.26065	0.101512	0.193902	1	3398	tags=21%, list=10%, signal=24%
HEDENFALK_BREAST_CANCER_BRACX_UP	20	0.460616	1.26013	0.167382	0.194291	1	3602	tags=45%, list=11%, signal=50%
WANG_NEOPLASTIC_TRANSFORMATION_BY_CCND1_MYC	20	0.472097	1.25941	0.168803	0.194923	1	2595	tags=30%, list=8%, signal=33%
HOFMANN_MYELODYSPLASTIC_SYNDROM_RISK_UP	23	0.444661	1.2588	0.150628	0.195437	1	3181	tags=39%, list=10%, signal=43%
GREGORY_SYNTHETIC_LETHAL_WITH_IMATINIB	135	0.316737	1.25835	0.0709382	0.195764	1	3550	tags=21%, list=11%, signal=23%
WANG_METASTASIS_OF_BREAST_CANCER_ESR1_DN	25	0.427	1.25758	0.167382	0.196451	1	2143	tags=24%, list=6%, signal=26%
YAUCH_HEDGEHOG_SIGNALING_PARACRINE_DN	232	0.296874	1.25739	0.027088	0.196494	1	5851	tags=30%, list=18%, signal=36%
GROSS_HYPOXIA_VIA_ELK3_AND_HIF1A_DN	99	0.332534	1.25735	0.0811966	0.19634	1	3181	tags=24%, list=10%, signal=27%
DARWICHE_SKIN_TUMOR_PROMOTER_DN	166	0.304002	1.25732	0.0354167	0.19618	1	4390	tags=26%, list=13%, signal=30%
TENEDINI_MEGAKARYOCYTE_MARKERS	61	0.355388	1.25665	0.0967078	0.196727	1	3597	tags=26%, list=11%, signal=29%
KIM_TIAL1_TARGETS	29	0.418536	1.25631	0.146694	0.19691	1	5133	tags=48%, list=15%, signal=57%
HUMMERICH_SKIN_CANCER_PROGRESSION_DN	97	0.32798	1.2553	0.0686499	0.197889	1	1570	tags=19%, list=5%, signal=19%
SU_LIVER	43	0.39174	1.25458	0.145791	0.198525	1	6572	tags=33%, list=20%, signal=41%
KEGG_NOTCH_SIGNALING_PATHWAY	46	0.378879	1.25429	0.125	0.198646	1	2569	tags=24%, list=8%, signal=26%
VART_KSHV_INFECTION_ANGIOGENIC_MARKERS_DN	128	0.313729	1.25275	0.0842825	0.200283	1	4426	tags=24%, list=13%, signal=28%
TRAYNOR_RETT_SYNDROM_DN	17	0.474726	1.25261	0.188525	0.200239	1	2146	tags=35%, list=6%, signal=38%
YAMASHITA_LIVER_CANCER_WITH_EPCAM_UP	50	0.372546	1.25252	0.116631	0.200137	1	3205	tags=32%, list=10%, signal=35%
WEST_ADRENOCORTICAL_TUMOR_MARKERS_DN	17	0.486976	1.25172	0.175097	0.200887	1	4904	tags=24%, list=15%, signal=28%
BROWNE_HCMV_INFECTION_12HR_UP	102	0.327294	1.25153	0.0734341	0.200943	1	2277	tags=15%, list=7%, signal=16%
OHGUCHI_LIVER_HNF4A_TARGETS_DN	132	0.319677	1.2504	0.0662101	0.202061	1	6116	tags=33%, list=18%, signal=41%
LEE_CALORIE_RESTRICTION_NEOCORTEX_UP	81	0.337019	1.25037	0.101871	0.20189	1	2978	tags=21%, list=9%, signal=23%
PASINI_SUZ12_TARGETS_UP	99	0.329288	1.24891	0.0793319	0.20335	1	2829	tags=21%, list=9%, signal=23%
REACTOME_PI3K_EVENTS_IN_ERBB2_SIGNALING	42	0.383304	1.24855	0.137712	0.203609	1	4298	tags=31%, list=13%, signal=36%
GARGALOVIC_RESPONSE_TO_OXIDIZED_PHOSPHOLIPIDS_GREY_DN	62	0.353834	1.24812	0.13278	0.203883	1	3111	tags=27%, list=9%, signal=30%
SEITZ_NEOPLASTIC_TRANSFORMATION_BY_8P_DELETION_DN	30	0.411086	1.24742	0.183884	0.204493	1	3083	tags=37%, list=9%, signal=40%
ROVERSI_GLIOMA_COPY_NUMBER_UP	92	0.332434	1.24525	0.10998	0.206896	1	5464	tags=33%, list=16%, signal=39%
ACEVEDO_LIVER_CANCER_WITH_H3K27ME3_UP	237	0.292563	1.24485	0.0354767	0.207185	1	4734	tags=21%, list=14%, signal=24%
KOINUMA_COLON_CANCER_MSI_UP	16	0.468215	1.24476	0.184524	0.207092	1	4403	tags=56%, list=13%, signal=65%
PID_AMB2_NEUTROPHILS_PATHWAY	39	0.386592	1.24418	0.150407	0.207592	1	3297	tags=28%, list=10%, signal=31%
KANG_FLUOROURACIL_RESISTANCE_UP	21	0.448803	1.24391	0.182203	0.207716	1	2649	tags=38%, list=8%, signal=41%
REACTOME_IL_RECEPTOR_SHC_SIGNALING	24	0.437644	1.24385	0.172131	0.207604	1	6254	tags=42%, list=19%, signal=51%
BURTON_ADIPOGENESIS_PEAK_AT_8HR	39	0.383536	1.24379	0.140426	0.207464	1	3728	tags=31%, list=11%, signal=35%
KEGG_MTOR_SIGNALING_PATHWAY	50	0.372284	1.24351	0.159817	0.207602	1	2394	tags=20%, list=7%, signal=22%
WEBER_METHYLATED_ICP_IN_FIBROBLAST	16	0.481736	1.24344	0.193613	0.207489	1	3614	tags=25%, list=11%, signal=28%
REACTOME_HIV_INFECTION	186	0.303398	1.24338	0.0707965	0.207362	1	6055	tags=32%, list=18%, signal=39%
CORRE_MULTIPLE_MYELOMA_DN	59	0.357692	1.24331	0.125257	0.207233	1	3597	tags=25%, list=11%, signal=28%
KEGG_VEGF_SIGNALING_PATHWAY	72	0.345848	1.24266	0.114165	0.207783	1	4249	tags=32%, list=13%, signal=37%
KEGG_HEMATOPOIETIC_CELL_LINEAGE	75	0.343878	1.24204	0.09375	0.208299	1	6523	tags=33%, list=20%, signal=41%
STEGER_ADIPOGENESIS_UP	19	0.469331	1.24108	0.179104	0.209274	1	5949	tags=37%, list=18%, signal=45%
KOHOUTEK_CCNT2_TARGETS	54	0.367497	1.24108	0.133192	0.209071	1	3928	tags=28%, list=12%, signal=31%
LEE_LIVER_CANCER_MYC_TGFA_UP	59	0.363334	1.24103	0.138085	0.208928	1	3859	tags=32%, list=12%, signal=36%
NAKAMURA_ADIPOGENESIS_LATE_UP	96	0.329689	1.2404	0.100223	0.209429	1	2755	tags=19%, list=8%, signal=20%
REACTOME_REGULATION_OF_MRNA_STABILITY_BY_PROTEINS_THAT_BIND_AU_RICH_ELEMENTS	80	0.337155	1.23907	0.0961924	0.210844	1	4444	tags=28%, list=13%, signal=32%
YEGNASUBRAMANIAN_PROSTATE_CANCER	117	0.318463	1.23877	0.0944206	0.211009	1	2699	tags=25%, list=8%, signal=27%
BROWNE_HCMV_INFECTION_4HR_DN	240	0.29334	1.23793	0.06	0.211861	1	5901	tags=31%, list=18%, signal=38%
BOYLAN_MULTIPLE_MYELOMA_PCA3_UP	72	0.347309	1.23784	0.122271	0.211763	1	5301	tags=31%, list=16%, signal=36%
SCHEIDEREIT_IKK_INTERACTING_PROTEINS	57	0.358581	1.23752	0.129787	0.211932	1	3181	tags=30%, list=10%, signal=33%
PID_ERBB4_PATHWAY	38	0.386197	1.23698	0.171674	0.212381	1	2096	tags=21%, list=6%, signal=22%
DARWICHE_PAPILLOMA_RISK_LOW_DN	146	0.304806	1.23672	0.0833333	0.212492	1	4390	tags=27%, list=13%, signal=31%
MALONEY_RESPONSE_TO_17AAG_UP	39	0.383735	1.2366	0.15222	0.21241	1	3674	tags=33%, list=11%, signal=37%
CAMPS_COLON_CANCER_COPY_NUMBER_DN	47	0.365369	1.23636	0.144928	0.2125	1	4642	tags=23%, list=14%, signal=27%
KEGG_AMINO_SUGAR_AND_NUCLEOTIDE_SUGAR_METABOLISM	44	0.379078	1.23568	0.127273	0.213117	1	6421	tags=41%, list=19%, signal=51%
GOTTWEIN_TARGETS_OF_KSHV_MIR_K12_11	62	0.355855	1.2351	0.137214	0.213606	1	2243	tags=26%, list=7%, signal=28%
PROVENZANI_METASTASIS_DN	133	0.313046	1.23422	0.0619469	0.214487	1	4679	tags=30%, list=14%, signal=35%
SCHMIDT_POR_TARGETS_IN_LIMB_BUD_UP	25	0.419892	1.23415	0.158915	0.21438	1	4669	tags=36%, list=14%, signal=42%
ZHENG_FOXP3_TARGETS_UP	23	0.431097	1.23289	0.163866	0.215708	1	3385	tags=39%, list=10%, signal=44%
BURTON_ADIPOGENESIS_6	180	0.300716	1.23276	0.0693069	0.215659	1	4839	tags=28%, list=15%, signal=33%
MCDOWELL_ACUTE_LUNG_INJURY_UP	45	0.370603	1.23239	0.159329	0.215927	1	2390	tags=29%, list=7%, signal=31%
LUI_THYROID_CANCER_PAX8_PPARG_UP	41	0.379665	1.23228	0.146993	0.215847	1	3181	tags=29%, list=10%, signal=32%
KEGG_STEROID_BIOSYNTHESIS	16	0.480829	1.23146	0.201299	0.216628	1	2282	tags=31%, list=7%, signal=34%
WU_HBX_TARGETS_2_DN	15	0.477836	1.23143	0.214429	0.216451	1	2021	tags=33%, list=6%, signal=35%
SCHUHMACHER_MYC_TARGETS_UP	76	0.342297	1.23122	0.115632	0.21651	1	4952	tags=33%, list=15%, signal=39%
PID_UPA_UPAR_PATHWAY	39	0.385424	1.23064	0.144124	0.217034	1	3770	tags=33%, list=11%, signal=38%
COATES_MACROPHAGE_M1_VS_M2_DN	70	0.346757	1.23034	0.104822	0.217211	1	2486	tags=19%, list=7%, signal=20%
CHUNG_BLISTER_CYTOTOXICITY_UP	123	0.314496	1.23031	0.0945055	0.21703	1	5590	tags=33%, list=17%, signal=40%
NATSUME_RESPONSE_TO_INTERFERON_BETA_DN	52	0.361022	1.22919	0.141026	0.218224	1	5686	tags=37%, list=17%, signal=44%
HEIDENBLAD_AMPLICON_12P11_12_DN	22	0.437098	1.22852	0.181425	0.218856	1	6075	tags=45%, list=18%, signal=56%
ROSS_AML_OF_FAB_M7_TYPE	65	0.352558	1.22795	0.131183	0.219357	1	4919	tags=38%, list=15%, signal=45%
FORTSCHEGGER_PHF8_TARGETS_UP	251	0.288945	1.22724	0.0478261	0.220008	1	4108	tags=27%, list=12%, signal=30%
LEE_AGING_MUSCLE_DN	43	0.386616	1.22718	0.153689	0.219884	1	4625	tags=33%, list=14%, signal=38%
PID_LYMPH_ANGIOGENESIS_PATHWAY	24	0.424005	1.2262	0.184426	0.220859	1	1614	tags=25%, list=5%, signal=26%
GROSS_HYPOXIA_VIA_ELK3_AND_HIF1A_UP	138	0.310896	1.22598	0.0993789	0.2209	1	5103	tags=36%, list=15%, signal=42%
BIOCARTA_TPO_PATHWAY	24	0.425805	1.2254	0.205021	0.221434	1	4249	tags=29%, list=13%, signal=33%
XU_RESPONSE_TO_TRETINOIN_AND_NSC682994_DN	15	0.483834	1.22538	0.223529	0.221259	1	2844	tags=27%, list=9%, signal=29%
CLASPER_LYMPHATIC_VESSELS_DURING_METASTASIS_DN	33	0.395941	1.22374	0.168539	0.223099	1	3447	tags=27%, list=10%, signal=30%
LOCKWOOD_AMPLIFIED_IN_LUNG_CANCER	206	0.292383	1.22252	0.0613108	0.224492	1	5682	tags=34%, list=17%, signal=41%
HOEGERKORP_CD44_TARGETS_DIRECT_UP	27	0.418171	1.22135	0.172269	0.225751	1	2770	tags=30%, list=8%, signal=32%
PID_CASPASE_PATHWAY	50	0.356016	1.221	0.146552	0.226038	1	2512	tags=22%, list=8%, signal=24%
HERNANDEZ_ABERRANT_MITOSIS_BY_DOCETACEL_2NM_UP	76	0.334874	1.22073	0.118852	0.226202	1	1614	tags=17%, list=5%, signal=18%
DORSEY_GAB2_TARGETS	31	0.406105	1.21983	0.179825	0.227132	1	2988	tags=16%, list=9%, signal=18%
BARRIER_COLON_CANCER_RECURRENCE_UP	39	0.380137	1.21923	0.185345	0.227649	1	5816	tags=38%, list=18%, signal=47%
LIAN_LIPA_TARGETS_3M	50	0.364489	1.2191	0.156057	0.227587	1	4423	tags=20%, list=13%, signal=23%
DEURIG_T_CELL_PROLYMPHOCYTIC_LEUKEMIA_DN	286	0.28079	1.21905	0.0534884	0.227443	1	4314	tags=22%, list=13%, signal=25%
FRIDMAN_SENESCENCE_UP	76	0.335259	1.21894	0.152174	0.227374	1	2820	tags=21%, list=8%, signal=23%
KAYO_CALORIE_RESTRICTION_MUSCLE_DN	80	0.332567	1.21887	0.146608	0.227244	1	4032	tags=24%, list=12%, signal=27%
HWANG_PROSTATE_CANCER_MARKERS	28	0.402285	1.21832	0.169697	0.227785	1	4694	tags=43%, list=14%, signal=50%
PENG_LEUCINE_DEPRIVATION_DN	182	0.298113	1.21831	0.0822222	0.227585	1	4694	tags=29%, list=14%, signal=33%
SUZUKI_RESPONSE_TO_TSA	17	0.466538	1.21772	0.205941	0.228161	1	2230	tags=35%, list=7%, signal=38%
CROMER_METASTASIS_UP	76	0.3375	1.21757	0.122845	0.228156	1	4403	tags=32%, list=13%, signal=36%
GROSS_HYPOXIA_VIA_HIF1A_DN	102	0.321632	1.21709	0.112766	0.228547	1	4662	tags=34%, list=14%, signal=40%
LI_WILMS_TUMOR	22	0.424145	1.21686	0.202041	0.228618	1	3216	tags=23%, list=10%, signal=25%
MURAKAMI_UV_RESPONSE_6HR_UP	34	0.387992	1.21624	0.179204	0.229194	1	2920	tags=24%, list=9%, signal=26%
HAHTOLA_MYCOSIS_FUNGOIDES_SKIN_DN	26	0.418314	1.21609	0.205761	0.229166	1	1819	tags=31%, list=5%, signal=33%
MAHADEVAN_IMATINIB_RESISTANCE_DN	16	0.468308	1.21532	0.233871	0.229926	1	5721	tags=31%, list=17%, signal=38%
MOOTHA_FFA_OXYDATION	22	0.438464	1.21428	0.174946	0.231011	1	3156	tags=23%, list=10%, signal=25%
XU_HGF_SIGNALING_NOT_VIA_AKT1_48HR_UP	34	0.390483	1.21315	0.186139	0.232331	1	2399	tags=26%, list=7%, signal=29%
HOSHIDA_LIVER_CANCER_SURVIVAL_DN	104	0.317207	1.21307	0.0984683	0.23223	1	3399	tags=26%, list=10%, signal=29%
PENG_GLUTAMINE_DEPRIVATION_DN	324	0.276294	1.21156	0.0590909	0.234016	1	4694	tags=27%, list=14%, signal=31%
QI_HYPOXIA_TARGETS_OF_HIF1A_AND_FOXA2	35	0.38734	1.21101	0.171908	0.234526	1	3031	tags=26%, list=9%, signal=28%
HEIDENBLAD_AMPLICON_8Q24_DN	44	0.365438	1.21091	0.176101	0.234434	1	5137	tags=34%, list=15%, signal=40%
SHIN_B_CELL_LYMPHOMA_CLUSTER_7	27	0.400371	1.20856	0.174897	0.237364	1	3881	tags=33%, list=12%, signal=38%
CHIBA_RESPONSE_TO_TSA	47	0.36821	1.20823	0.173278	0.237607	1	3681	tags=32%, list=11%, signal=36%
FONTAINE_PAPILLARY_THYROID_CARCINOMA_DN	67	0.336948	1.20764	0.138322	0.238223	1	6863	tags=43%, list=21%, signal=54%
KEGG_CELL_ADHESION_MOLECULES_CAMS	120	0.310959	1.2075	0.11804	0.23819	1	1753	tags=15%, list=5%, signal=16%
REACTOME_SIGNALING_BY_ERBB4	87	0.326074	1.20581	0.129098	0.240227	1	4298	tags=28%, list=13%, signal=32%
GUO_HEX_TARGETS_DN	63	0.34222	1.20538	0.169456	0.240613	1	3376	tags=22%, list=10%, signal=25%
ROSS_AML_WITH_CBFB_MYH11_FUSION	49	0.353278	1.20331	0.147541	0.243183	1	2143	tags=22%, list=6%, signal=24%
YAGI_AML_WITH_T_9_11_TRANSLOCATION	118	0.306833	1.20241	0.10661	0.244144	1	3669	tags=25%, list=11%, signal=28%
SCHOEN_NFKB_SIGNALING	33	0.391014	1.20219	0.206452	0.2442	1	2597	tags=24%, list=8%, signal=26%
SENGUPTA_NASOPHARYNGEAL_CARCINOMA_WITH_LMP1_DN	156	0.298711	1.20216	0.107692	0.244021	1	3859	tags=21%, list=12%, signal=24%
BARRIER_COLON_CANCER_RECURRENCE_DN	18	0.4557	1.20123	0.224532	0.24504	1	4153	tags=39%, list=13%, signal=44%
KEGG_B_CELL_RECEPTOR_SIGNALING_PATHWAY	73	0.331714	1.19994	0.164179	0.246581	1	3336	tags=23%, list=10%, signal=26%
ICHIBA_GRAFT_VERSUS_HOST_DISEASE_35D_DN	45	0.361199	1.19952	0.165939	0.246914	1	5576	tags=27%, list=17%, signal=32%
PID_ANTHRAX_PATHWAY	17	0.461388	1.19936	0.243513	0.246884	1	3232	tags=24%, list=10%, signal=26%
TONKS_TARGETS_OF_RUNX1_RUNX1T1_FUSION_HSC_DN	172	0.292612	1.19932	0.0947867	0.246719	1	5461	tags=29%, list=16%, signal=35%
BASSO_B_LYMPHOCYTE_NETWORK	137	0.301214	1.19897	0.121739	0.246977	1	4788	tags=27%, list=14%, signal=31%
TIAN_BHLHA15_TARGETS	15	0.476497	1.1979	0.232033	0.248196	1	1204	tags=20%, list=4%, signal=21%
LI_ADIPOGENESIS_BY_ACTIVATED_PPARG	15	0.475439	1.19723	0.242915	0.248865	1	5949	tags=33%, list=18%, signal=41%
BIOCARTA_EPO_PATHWAY	19	0.444379	1.19699	0.232	0.248958	1	3256	tags=32%, list=10%, signal=35%
FAELT_B_CLL_WITH_VH3_21_DN	48	0.35275	1.19579	0.191176	0.250342	1	6187	tags=44%, list=19%, signal=54%
CHIARADONNA_NEOPLASTIC_TRANSFORMATION_KRAS_DN	138	0.301205	1.19535	0.111588	0.250751	1	2639	tags=17%, list=8%, signal=19%
ZHONG_SECRETOME_OF_LUNG_CANCER_AND_ENDOTHELIUM	65	0.337505	1.19533	0.17234	0.25054	1	2356	tags=23%, list=7%, signal=25%
LASTOWSKA_NEUROBLASTOMA_COPY_NUMBER_UP	165	0.291978	1.19499	0.104348	0.250803	1	4557	tags=29%, list=14%, signal=34%
PID_TOLL_ENDOGENOUS_PATHWAY	24	0.420432	1.19492	0.225152	0.250675	1	6657	tags=42%, list=20%, signal=52%
SHIN_B_CELL_LYMPHOMA_CLUSTER_8	35	0.382009	1.19438	0.194444	0.251193	1	1056	tags=14%, list=3%, signal=15%
YAMASHITA_LIVER_CANCER_STEM_CELL_DN	70	0.336044	1.19407	0.138365	0.251411	1	3358	tags=19%, list=10%, signal=21%
WU_HBX_TARGETS_3_UP	18	0.451181	1.19404	0.246725	0.251223	1	2892	tags=33%, list=9%, signal=36%
NAGY_TFTC_COMPONENTS_HUMAN	17	0.450327	1.19392	0.227176	0.251165	1	2792	tags=35%, list=8%, signal=39%
MODY_HIPPOCAMPUS_POSTNATAL	62	0.339334	1.1937	0.172708	0.251241	1	4759	tags=29%, list=14%, signal=34%
ZHAN_MULTIPLE_MYELOMA_CD1_VS_CD2_DN	47	0.362337	1.19345	0.1875	0.251354	1	5388	tags=43%, list=16%, signal=51%
LEIN_OLIGODENDROCYTE_MARKERS	68	0.337466	1.19266	0.16309	0.252252	1	2957	tags=25%, list=9%, signal=27%
REACTOME_ASSEMBLY_OF_THE_PRE_REPLICATIVE_COMPLEX	63	0.34099	1.19251	0.185263	0.252249	1	4444	tags=25%, list=13%, signal=29%
REACTOME_MHC_CLASS_II_ANTIGEN_PRESENTATION	87	0.318108	1.19249	0.147505	0.252056	1	4953	tags=36%, list=15%, signal=42%
REACTOME_ACTIVATION_OF_CHAPERONE_GENES_BY_XBP1S	44	0.366772	1.19183	0.170168	0.252776	1	4765	tags=34%, list=14%, signal=40%
LIAN_LIPA_TARGETS_6M	65	0.337827	1.19084	0.188184	0.253922	1	4423	tags=20%, list=13%, signal=23%
JIANG_AGING_HYPOTHALAMUS_DN	40	0.375257	1.19049	0.207113	0.254189	1	3300	tags=28%, list=10%, signal=30%
PID_EPHRINB_REV_PATHWAY	30	0.398347	1.19041	0.21097	0.254093	1	5634	tags=40%, list=17%, signal=48%
REACTOME_DIABETES_PATHWAYS	121	0.30553	1.18974	0.147321	0.254802	1	4784	tags=26%, list=14%, signal=31%
LIANG_SILENCED_BY_METHYLATION_UP	28	0.402386	1.18945	0.194805	0.254998	1	464	tags=18%, list=1%, signal=18%
BECKER_TAMOXIFEN_RESISTANCE_DN	50	0.350454	1.18924	0.171488	0.255048	1	3443	tags=24%, list=10%, signal=27%
DEURIG_T_CELL_PROLYMPHOCYTIC_LEUKEMIA_UP	330	0.272878	1.18907	0.0700637	0.255044	1	4131	tags=25%, list=12%, signal=28%
WU_SILENCED_BY_METHYLATION_IN_BLADDER_CANCER	50	0.351876	1.18856	0.190476	0.255527	1	4431	tags=32%, list=13%, signal=37%
DORN_ADENOVIRUS_INFECTION_12HR_DN	31	0.394015	1.186	0.192719	0.258888	1	3503	tags=32%, list=11%, signal=36%
REACTOME_ERK_MAPK_TARGETS	21	0.424241	1.18547	0.232653	0.259442	1	570	tags=14%, list=2%, signal=15%
HERNANDEZ_MITOTIC_ARREST_BY_DOCETAXEL_1_DN	36	0.378535	1.18489	0.199584	0.260051	1	2495	tags=28%, list=8%, signal=30%
WONG_IFNA2_RESISTANCE_UP	15	0.469823	1.18475	0.2423	0.260016	1	2454	tags=27%, list=7%, signal=29%
MENSSEN_MYC_TARGETS	51	0.354729	1.18446	0.18931	0.260205	1	6364	tags=41%, list=19%, signal=51%
ZHONG_RESPONSE_TO_AZACITIDINE_AND_TSA_DN	63	0.337467	1.18416	0.16886	0.26041	1	4133	tags=35%, list=12%, signal=40%
KEGG_AMYOTROPHIC_LATERAL_SCLEROSIS_ALS	51	0.351253	1.1839	0.193182	0.260554	1	4203	tags=29%, list=13%, signal=34%
PID_INTEGRIN_CS_PATHWAY	26	0.399939	1.18368	0.230143	0.26064	1	1548	tags=23%, list=5%, signal=24%
PID_NFAT_TFPATHWAY	41	0.369867	1.18317	0.203426	0.261152	1	5961	tags=34%, list=18%, signal=42%
BIOCARTA_P38MAPK_PATHWAY	39	0.368601	1.18245	0.210291	0.261929	1	2230	tags=23%, list=7%, signal=25%
PID_P38_ALPHA_BETA_DOWNSTREAM_PATHWAY	38	0.378576	1.18222	0.192394	0.262049	1	3256	tags=32%, list=10%, signal=35%
GAUSSMANN_MLL_AF4_FUSION_TARGETS_B_UP	24	0.415934	1.18218	0.2125	0.261874	1	4163	tags=29%, list=13%, signal=33%
LIN_NPAS4_TARGETS_DN	62	0.33252	1.18146	0.154525	0.262723	1	4012	tags=26%, list=12%, signal=29%
CADWELL_ATG16L1_TARGETS_UP	83	0.321781	1.18102	0.177384	0.263089	1	3051	tags=20%, list=9%, signal=22%
WANG_IMMORTALIZED_BY_HOXA9_AND_MEIS1_DN	21	0.42321	1.18011	0.24165	0.264129	1	2628	tags=24%, list=8%, signal=26%
BROWNE_HCMV_INFECTION_18HR_DN	164	0.289538	1.17867	0.127059	0.266026	1	5307	tags=28%, list=16%, signal=33%
WONG_PROTEASOME_GENE_MODULE	48	0.353294	1.17849	0.182952	0.266041	1	2864	tags=23%, list=9%, signal=25%
GRAHAM_CML_QUIESCENT_VS_NORMAL_QUIESCENT_DN	44	0.356763	1.17652	0.204255	0.268678	1	1603	tags=20%, list=5%, signal=21%
JUBAN_TARGETS_OF_SPI1_AND_FLI1_UP	108	0.309271	1.17539	0.161359	0.270068	1	4522	tags=30%, list=14%, signal=34%
DORN_ADENOVIRUS_INFECTION_32HR_DN	39	0.374331	1.17489	0.227957	0.270623	1	3601	tags=36%, list=11%, signal=40%
LIU_IL13_MEMORY_MODEL_UP	15	0.459409	1.17428	0.250535	0.271258	1	2509	tags=33%, list=8%, signal=36%
MA_MYELOID_DIFFERENTIATION_UP	36	0.377627	1.17383	0.194617	0.271667	1	5370	tags=36%, list=16%, signal=43%
PID_CXCR4_PATHWAY	99	0.304209	1.17381	0.17094	0.271461	1	3597	tags=23%, list=11%, signal=26%
DE_YY1_TARGETS_UP	18	0.444316	1.17378	0.26078	0.271276	1	7324	tags=44%, list=22%, signal=57%
VANASSE_BCL2_TARGETS_DN	64	0.336292	1.17377	0.185106	0.271048	1	4512	tags=30%, list=14%, signal=34%
ABE_VEGFA_TARGETS	16	0.442427	1.17328	0.253638	0.271533	1	4443	tags=31%, list=13%, signal=36%
REACTOME_NEUROTRANSMITTER_RELEASE_CYCLE	32	0.380225	1.17307	0.204793	0.271594	1	3988	tags=22%, list=12%, signal=25%
REACTOME_TRAFFICKING_OF_GLUR2_CONTAINING_AMPA_RECEPTORS	15	0.462989	1.1729	0.267081	0.271577	1	9414	tags=60%, list=28%, signal=84%
DAVICIONI_TARGETS_OF_PAX_FOXO1_FUSIONS_DN	61	0.333075	1.17288	0.191721	0.27138	1	1471	tags=15%, list=4%, signal=15%
OLSSON_E2F3_TARGETS_UP	27	0.396075	1.1727	0.229167	0.271403	1	5454	tags=44%, list=16%, signal=53%
CROONQUIST_NRAS_VS_STROMAL_STIMULATION_UP	37	0.372603	1.17248	0.230435	0.271516	1	1494	tags=16%, list=5%, signal=17%
RUAN_RESPONSE_TO_TNF_TROGLITAZONE_UP	17	0.429866	1.17223	0.231537	0.27166	1	184	tags=18%, list=1%, signal=18%
MARIADASON_RESPONSE_TO_CURCUMIN_SULINDAC_5	22	0.420384	1.1722	0.252137	0.271477	1	5221	tags=41%, list=16%, signal=49%
KYNG_RESPONSE_TO_H2O2_VIA_ERCC6	17	0.445092	1.17209	0.231405	0.271401	1	3890	tags=35%, list=12%, signal=40%
REACTOME_INTEGRIN_ALPHAIIB_BETA3_SIGNALING	27	0.404171	1.17154	0.260274	0.271916	1	1918	tags=22%, list=6%, signal=24%
WANG_RESPONSE_TO_BEXAROTENE_UP	31	0.38856	1.17097	0.238683	0.27247	1	3914	tags=45%, list=12%, signal=51%
WOTTON_RUNX_TARGETS_UP	18	0.437455	1.17027	0.25	0.273239	1	398	tags=17%, list=1%, signal=17%
REACTOME_STRIATED_MUSCLE_CONTRACTION	25	0.410395	1.16967	0.255952	0.27388	1	531	tags=20%, list=2%, signal=20%
REACTOME_ACTIVATED_TAK1_MEDIATES_P38_MAPK_ACTIVATION	16	0.456971	1.16854	0.262712	0.275279	1	3611	tags=38%, list=11%, signal=42%
REACTOME_REGULATION_OF_MITOTIC_CELL_CYCLE	77	0.320146	1.16853	0.185417	0.27506	1	4010	tags=26%, list=12%, signal=29%
MODY_HIPPOCAMPUS_PRENATAL	42	0.356462	1.16851	0.201735	0.274856	1	3489	tags=31%, list=11%, signal=35%
NELSON_RESPONSE_TO_ANDROGEN_DN	18	0.429708	1.16838	0.24838	0.274784	1	1045	tags=22%, list=3%, signal=23%
LEE_LIVER_CANCER_CIPROFIBRATE_DN	60	0.335368	1.1683	0.197002	0.274672	1	3750	tags=22%, list=11%, signal=24%
KIM_WT1_TARGETS_8HR_DN	114	0.30519	1.16794	0.13913	0.274959	1	3402	tags=26%, list=10%, signal=29%
KEGG_ERBB_SIGNALING_PATHWAY	86	0.315091	1.1679	0.1693	0.274778	1	4501	tags=29%, list=14%, signal=34%
REACTOME_BIOSYNTHESIS_OF_THE_N_GLYCAN_PRECURSOR_DOLICHOL_LIPID_LINKED_OLIGOSACCHARIDE_LLO_AND_TRANSFER_TO_A_NASCENT_PROTEIN	28	0.401572	1.16782	0.252137	0.274657	1	3818	tags=29%, list=12%, signal=32%
LEE_INTRATHYMIC_T_PROGENITOR	18	0.433417	1.16766	0.253579	0.274644	1	7063	tags=39%, list=21%, signal=49%
ONO_AML1_TARGETS_DN	34	0.380481	1.16757	0.238866	0.274543	1	3650	tags=21%, list=11%, signal=23%
KIM_GASTRIC_CANCER_CHEMOSENSITIVITY	94	0.312471	1.16723	0.175365	0.274791	1	4484	tags=26%, list=14%, signal=29%
BANDRES_RESPONSE_TO_CARMUSTIN_MGMT_48HR_DN	144	0.291072	1.16705	0.143791	0.274823	1	5936	tags=33%, list=18%, signal=40%
HUI_MAPK14_TARGETS_UP	20	0.425737	1.16651	0.257796	0.275366	1	5394	tags=35%, list=16%, signal=42%
REACTOME_AMYLOIDS	41	0.370801	1.16574	0.220859	0.276271	1	7615	tags=44%, list=23%, signal=57%
KASLER_HDAC7_TARGETS_1_DN	16	0.456796	1.16535	0.270217	0.276614	1	4056	tags=38%, list=12%, signal=43%
KORKOLA_EMBRYONIC_CARCINOMA_VS_SEMINOMA_DN	19	0.436853	1.16512	0.26875	0.27673	1	7958	tags=47%, list=24%, signal=62%
REACTOME_MAP_KINASE_ACTIVATION_IN_TLR_CASCADE	48	0.350892	1.16416	0.229787	0.277919	1	1974	tags=17%, list=6%, signal=18%
REACTOME_GENERIC_TRANSCRIPTION_PATHWAY	332	0.264019	1.16316	0.105033	0.279151	1	4754	tags=25%, list=14%, signal=29%
WIERENGA_STAT5A_TARGETS_GROUP2	52	0.339342	1.16284	0.20625	0.279391	1	4056	tags=31%, list=12%, signal=35%
FIGUEROA_AML_METHYLATION_CLUSTER_1_UP	105	0.305423	1.16282	0.181406	0.279177	1	3757	tags=20%, list=11%, signal=22%
AMIT_EGF_RESPONSE_120_MCF10A	41	0.36334	1.16278	0.211417	0.279011	1	1573	tags=20%, list=5%, signal=20%
BAE_BRCA1_TARGETS_DN	32	0.381875	1.1625	0.227364	0.279184	1	4368	tags=38%, list=13%, signal=43%
YE_METASTATIC_LIVER_CANCER	25	0.399049	1.16197	0.253731	0.279714	1	4216	tags=24%, list=13%, signal=27%
FARMER_BREAST_CANCER_CLUSTER_6	16	0.449111	1.16165	0.27572	0.279958	1	1504	tags=31%, list=5%, signal=33%
MORI_PLASMA_CELL_UP	48	0.351612	1.16153	0.201245	0.279902	1	5178	tags=33%, list=16%, signal=39%
KEGG_ADIPOCYTOKINE_SIGNALING_PATHWAY	62	0.331913	1.16117	0.194261	0.280207	1	5739	tags=34%, list=17%, signal=41%
REACTOME_NEF_MEDIATES_DOWN_MODULATION_OF_CELL_SURFACE_RECEPTORS_BY_RECRUITING_THEM_TO_CLATHRIN_ADAPTERS	20	0.421013	1.16102	0.244726	0.280195	1	4514	tags=35%, list=14%, signal=40%
SA_TRKA_RECEPTOR	16	0.455554	1.15954	0.292929	0.28217	1	6581	tags=38%, list=20%, signal=47%
KEGG_NITROGEN_METABOLISM	22	0.420772	1.15813	0.253061	0.284004	1	3905	tags=27%, list=12%, signal=31%
MEISSNER_BRAIN_ICP_WITH_H3K4ME3	28	0.387979	1.15813	0.25261	0.283779	1	7939	tags=54%, list=24%, signal=70%
ROESSLER_LIVER_CANCER_METASTASIS_UP	100	0.301399	1.15666	0.168919	0.285657	1	2465	tags=15%, list=7%, signal=16%
CHIARADONNA_NEOPLASTIC_TRANSFORMATION_KRAS_CDC25_DN	48	0.342586	1.15614	0.233607	0.286203	1	3597	tags=31%, list=11%, signal=35%
PID_IL2_STAT5_PATHWAY	28	0.383675	1.15555	0.233266	0.286852	1	4640	tags=32%, list=14%, signal=37%
GENTLES_LEUKEMIC_STEM_CELL_UP	24	0.399884	1.15542	0.2607	0.286777	1	169	tags=13%, list=1%, signal=13%
PID_TRAIL_PATHWAY	27	0.398007	1.15462	0.247012	0.287702	1	6731	tags=44%, list=20%, signal=56%
COLLER_MYC_TARGETS_UP	25	0.389006	1.15439	0.244444	0.287798	1	4314	tags=32%, list=13%, signal=37%
GOLDRATH_IMMUNE_MEMORY	60	0.331364	1.15345	0.223382	0.289013	1	3982	tags=23%, list=12%, signal=26%
HERNANDEZ_ABERRANT_MITOSIS_BY_DOCETACEL_4NM_UP	21	0.419071	1.15219	0.271784	0.290649	1	2487	tags=29%, list=7%, signal=31%
KEEN_RESPONSE_TO_ROSIGLITAZONE_UP	36	0.366473	1.14833	0.257322	0.296417	1	5900	tags=31%, list=18%, signal=37%
GAVIN_PDE3B_TARGETS	19	0.425151	1.14798	0.266393	0.296717	1	1920	tags=21%, list=6%, signal=22%
HU_ANGIOGENESIS_UP	20	0.421342	1.14759	0.279915	0.297066	1	4508	tags=35%, list=14%, signal=40%
KYNG_RESPONSE_TO_H2O2	68	0.323438	1.14675	0.21371	0.298138	1	3166	tags=24%, list=10%, signal=26%
ST_G_ALPHA_S_PATHWAY	16	0.449191	1.1466	0.288032	0.298127	1	3953	tags=31%, list=12%, signal=35%
RODRIGUES_DCC_TARGETS_DN	117	0.29718	1.14609	0.18872	0.298681	1	3275	tags=23%, list=10%, signal=26%
FIRESTEIN_PROLIFERATION	164	0.278244	1.14558	0.152809	0.299192	1	4636	tags=26%, list=14%, signal=30%
KAYO_AGING_MUSCLE_UP	222	0.268966	1.14554	0.144737	0.299015	1	4368	tags=22%, list=13%, signal=25%
BIOCARTA_IL12_PATHWAY	19	0.420921	1.14552	0.270613	0.298802	1	2096	tags=16%, list=6%, signal=17%
REACTOME_CITRIC_ACID_CYCLE_TCA_CYCLE	19	0.421854	1.14549	0.283951	0.298614	1	5295	tags=42%, list=16%, signal=50%
COULOUARN_TEMPORAL_TGFB1_SIGNATURE_UP	103	0.30098	1.14544	0.203057	0.298441	1	4079	tags=26%, list=12%, signal=30%
TIAN_TNF_SIGNALING_NOT_VIA_NFKB	21	0.41183	1.14541	0.27673	0.29826	1	7079	tags=57%, list=21%, signal=73%
SCHRAETS_MLL_TARGETS_DN	29	0.385063	1.14514	0.255274	0.298438	1	1692	tags=14%, list=5%, signal=15%
REACTOME_GLUTATHIONE_CONJUGATION	22	0.4039	1.1443	0.3	0.299506	1	4613	tags=41%, list=14%, signal=47%
PURBEY_TARGETS_OF_CTBP1_AND_SATB1_UP	79	0.313172	1.14383	0.200846	0.300016	1	3031	tags=24%, list=9%, signal=26%
PID_AP1_PATHWAY	68	0.327487	1.14376	0.219262	0.299875	1	4640	tags=26%, list=14%, signal=31%
DORN_ADENOVIRUS_INFECTION_48HR_DN	40	0.350551	1.14242	0.235908	0.301757	1	3601	tags=35%, list=11%, signal=39%
BIOCARTA_STRESS_PATHWAY	24	0.394303	1.14203	0.294355	0.302085	1	3232	tags=33%, list=10%, signal=37%
ONDER_CDH1_TARGETS_3_UP	16	0.440549	1.14154	0.28125	0.302635	1	1365	tags=38%, list=4%, signal=39%
WATTEL_AUTONOMOUS_THYROID_ADENOMA_UP	67	0.320904	1.14112	0.224696	0.303022	1	2688	tags=21%, list=8%, signal=23%
KORKOLA_YOLK_SAC_TUMOR	54	0.339751	1.14099	0.230277	0.302962	1	1601	tags=19%, list=5%, signal=19%
LUCAS_HNF4A_TARGETS_UP	54	0.334306	1.13953	0.222698	0.305118	1	2541	tags=24%, list=8%, signal=26%
REACTOME_METAL_ION_SLC_TRANSPORTERS	22	0.401501	1.13755	0.287755	0.308087	1	4777	tags=41%, list=14%, signal=48%
PID_IL1_PATHWAY	33	0.372292	1.13675	0.262834	0.309115	1	4249	tags=27%, list=13%, signal=31%
DARWICHE_PAPILLOMA_PROGRESSION_RISK	69	0.321879	1.13668	0.225664	0.308991	1	2059	tags=17%, list=6%, signal=19%
KEGG_FC_EPSILON_RI_SIGNALING_PATHWAY	75	0.315776	1.13643	0.233405	0.309134	1	4249	tags=25%, list=13%, signal=29%
JAATINEN_HEMATOPOIETIC_STEM_CELL_DN	194	0.27212	1.13537	0.162162	0.310601	1	3282	tags=18%, list=10%, signal=19%
CHENG_RESPONSE_TO_NICKEL_ACETATE	42	0.348526	1.13454	0.271523	0.311723	1	3390	tags=26%, list=10%, signal=29%
BOYAULT_LIVER_CANCER_SUBCLASS_G2	27	0.385772	1.1344	0.286624	0.311692	1	2824	tags=33%, list=9%, signal=36%
GAVIN_FOXP3_TARGETS_CLUSTER_T4	85	0.303907	1.13436	0.216274	0.311513	1	3295	tags=24%, list=10%, signal=26%
YAO_TEMPORAL_RESPONSE_TO_PROGESTERONE_CLUSTER_5	28	0.382066	1.13415	0.280083	0.31162	1	5035	tags=36%, list=15%, signal=42%
OUELLET_CULTURED_OVARIAN_CANCER_INVASIVE_VS_LMP_UP	65	0.319634	1.13364	0.204211	0.31223	1	3628	tags=25%, list=11%, signal=28%
REACTOME_JNK_C_JUN_KINASES_PHOSPHORYLATION_AND_ACTIVATION_MEDIATED_BY_ACTIVATED_HUMAN_TAK1	15	0.444253	1.13229	0.289079	0.31417	1	5358	tags=40%, list=16%, signal=48%
GOLUB_ALL_VS_AML_DN	23	0.397745	1.13148	0.282328	0.315255	1	2864	tags=30%, list=9%, signal=33%
KEGG_PYRIMIDINE_METABOLISM	94	0.304445	1.13115	0.218679	0.315526	1	3600	tags=27%, list=11%, signal=30%
REACTOME_SULFUR_AMINO_ACID_METABOLISM	24	0.391182	1.13062	0.284165	0.316133	1	4183	tags=38%, list=13%, signal=43%
PID_PTP1B_PATHWAY	49	0.342508	1.13042	0.244726	0.3162	1	6685	tags=39%, list=20%, signal=48%
FALVELLA_SMOKERS_WITH_LUNG_CANCER	76	0.312707	1.12997	0.24026	0.316689	1	3341	tags=22%, list=10%, signal=25%
RASHI_RESPONSE_TO_IONIZING_RADIATION_4	56	0.326504	1.12948	0.221519	0.317313	1	2654	tags=20%, list=8%, signal=21%
DAIRKEE_CANCER_PRONE_RESPONSE_E2	27	0.383326	1.12907	0.284848	0.317696	1	2819	tags=22%, list=8%, signal=24%
CHANGOLKAR_H2AFY_TARGETS_UP	45	0.346934	1.12859	0.266949	0.318201	1	5063	tags=33%, list=15%, signal=39%
WINNEPENNINCKX_MELANOMA_METASTASIS_DN	39	0.347531	1.12851	0.268537	0.318087	1	5262	tags=31%, list=16%, signal=37%
FLECHNER_PBL_KIDNEY_TRANSPLANT_REJECTED_VS_OK_DN	48	0.337981	1.12838	0.25523	0.318035	1	2950	tags=27%, list=9%, signal=30%
REACTOME_DEGRADATION_OF_THE_EXTRACELLULAR_MATRIX	25	0.396068	1.12834	0.295745	0.317856	1	3389	tags=28%, list=10%, signal=31%
REACTOME_TRANSCRIPTION	161	0.278151	1.12655	0.192478	0.32048	1	6799	tags=34%, list=20%, signal=42%
MAHADEVAN_RESPONSE_TO_MP470_DN	19	0.408677	1.12608	0.314103	0.320985	1	1030	tags=26%, list=3%, signal=27%
REACTOME_TAK1_ACTIVATES_NFKB_BY_PHOSPHORYLATION_AND_ACTIVATION_OF_IKKS_COMPLEX	22	0.398334	1.1257	0.296	0.321355	1	6657	tags=45%, list=20%, signal=57%
GAUSSMANN_MLL_AF4_FUSION_TARGETS_G_UP	212	0.268355	1.12497	0.145374	0.322267	1	5422	tags=27%, list=16%, signal=32%
KRIEG_HYPOXIA_VIA_KDM3A	51	0.33463	1.12439	0.273279	0.322984	1	3843	tags=33%, list=12%, signal=38%
BIOCARTA_TID_PATHWAY	18	0.415957	1.12395	0.298755	0.32346	1	5739	tags=56%, list=17%, signal=67%
MIKKELSEN_NPC_HCP_WITH_H3K27ME3	288	0.259834	1.12362	0.135071	0.32373	1	6374	tags=26%, list=19%, signal=32%
GRADE_COLON_AND_RECTAL_CANCER_DN	92	0.304052	1.12282	0.232848	0.324823	1	5597	tags=28%, list=17%, signal=34%
DARWICHE_PAPILLOMA_RISK_LOW_UP	147	0.280359	1.1204	0.2103	0.328652	1	3879	tags=22%, list=12%, signal=25%
SHEN_SMARCA2_TARGETS_DN	291	0.258123	1.12019	0.136792	0.328739	1	5274	tags=23%, list=16%, signal=27%
BEGUM_TARGETS_OF_PAX3_FOXO1_FUSION_DN	44	0.344295	1.11942	0.263485	0.329796	1	1444	tags=14%, list=4%, signal=14%
TSENG_ADIPOGENIC_POTENTIAL_DN	43	0.338462	1.1179	0.266949	0.332166	1	3881	tags=28%, list=12%, signal=32%
KEGG_NICOTINATE_AND_NICOTINAMIDE_METABOLISM	22	0.41172	1.1165	0.291028	0.334259	1	6325	tags=41%, list=19%, signal=51%
NADLER_HYPERGLYCEMIA_AT_OBESITY	53	0.327508	1.11587	0.24537	0.335077	1	7084	tags=43%, list=21%, signal=55%
REACTOME_MAPK_TARGETS_NUCLEAR_EVENTS_MEDIATED_BY_MAP_KINASES	30	0.37118	1.11583	0.286638	0.334895	1	1974	tags=17%, list=6%, signal=18%
REACTOME_TRANSPORT_OF_VITAMINS_NUCLEOSIDES_AND_RELATED_MOLECULES	28	0.383123	1.11581	0.291925	0.334652	1	5507	tags=39%, list=17%, signal=47%
SHAFFER_IRF4_TARGETS_IN_MYELOMA_VS_MATURE_B_LYMPHOCYTE	98	0.296328	1.11521	0.228866	0.335427	1	4829	tags=32%, list=15%, signal=37%
FINETTI_BREAST_CANCER_KINOME_GREEN	16	0.434203	1.11492	0.33195	0.335676	1	6685	tags=50%, list=20%, signal=63%
PARENT_MTOR_SIGNALING_DN	41	0.3436	1.11458	0.278689	0.335959	1	1874	tags=17%, list=6%, signal=18%
TAKEDA_TARGETS_OF_NUP98_HOXA9_FUSION_6HR_UP	80	0.301983	1.11357	0.239264	0.337416	1	2628	tags=19%, list=8%, signal=20%
MANTOVANI_VIRAL_GPCR_SIGNALING_UP	77	0.307563	1.11341	0.247917	0.337439	1	4484	tags=29%, list=14%, signal=33%
BILANGES_SERUM_SENSITIVE_GENES	83	0.302064	1.11278	0.228216	0.338209	1	3350	tags=25%, list=10%, signal=28%
PID_P75_NTR_PATHWAY	64	0.315948	1.11215	0.254818	0.338993	1	3010	tags=22%, list=9%, signal=24%
KEGG_PROPANOATE_METABOLISM	31	0.371795	1.111	0.295455	0.340647	1	5098	tags=29%, list=15%, signal=34%
LEIN_LOCALIZED_TO_DISTAL_AND_PROXIMAL_DENDRITES	15	0.451235	1.11086	0.334746	0.340638	1	3285	tags=33%, list=10%, signal=37%
PID_CXCR3_PATHWAY	40	0.347228	1.11076	0.309979	0.340532	1	2284	tags=25%, list=7%, signal=27%
LEIN_ASTROCYTE_MARKERS	37	0.357465	1.11074	0.300668	0.340296	1	1187	tags=16%, list=4%, signal=17%
YAGI_AML_SURVIVAL	123	0.286021	1.11026	0.193478	0.340864	1	2713	tags=20%, list=8%, signal=22%
GRAHAM_NORMAL_QUIESCENT_VS_NORMAL_DIVIDING_UP	65	0.309359	1.10955	0.259494	0.341835	1	3661	tags=26%, list=11%, signal=29%
ST_GA12_PATHWAY	23	0.389679	1.10874	0.311609	0.342917	1	3555	tags=26%, list=11%, signal=29%
PID_HIV_NEF_PATHWAY	35	0.353237	1.10815	0.286299	0.343665	1	3232	tags=26%, list=10%, signal=28%
ZEMBUTSU_SENSITIVITY_TO_CYCLOPHOSPHAMIDE	16	0.429677	1.10741	0.286282	0.344688	1	736	tags=25%, list=2%, signal=26%
REACTOME_P130CAS_LINKAGE_TO_MAPK_SIGNALING_FOR_INTEGRINS	15	0.440677	1.10637	0.327968	0.346159	1	1918	tags=27%, list=6%, signal=28%
GARGALOVIC_RESPONSE_TO_OXIDIZED_PHOSPHOLIPIDS_BLACK_UP	32	0.360723	1.10608	0.288066	0.346389	1	2595	tags=22%, list=8%, signal=24%
SARTIPY_BLUNTED_BY_INSULIN_RESISTANCE_DN	17	0.422467	1.10604	0.3147	0.346179	1	4033	tags=47%, list=12%, signal=54%
VISALA_AGING_LYMPHOCYTE_DN	19	0.407819	1.10562	0.313808	0.346612	1	1796	tags=26%, list=5%, signal=28%
IRITANI_MAD1_TARGETS_DN	46	0.335122	1.10528	0.291089	0.346957	1	3083	tags=26%, list=9%, signal=29%
PID_NFKAPPAB_CANONICAL_PATHWAY	22	0.393878	1.10509	0.321429	0.347002	1	6295	tags=45%, list=19%, signal=56%
RICKMAN_HEAD_AND_NECK_CANCER_C	100	0.289074	1.10494	0.24605	0.346991	1	2789	tags=16%, list=8%, signal=17%
PID_INTEGRIN_A9B1_PATHWAY	22	0.392138	1.10445	0.326214	0.347533	1	1779	tags=23%, list=5%, signal=24%
LEIN_NEURON_MARKERS	65	0.312805	1.10254	0.287526	0.350728	1	4366	tags=31%, list=13%, signal=35%
ALONSO_METASTASIS_DN	22	0.399233	1.10216	0.332657	0.35116	1	3358	tags=27%, list=10%, signal=30%
MIKKELSEN_ES_HCP_WITH_H3_UNMETHYLATED	50	0.324825	1.10169	0.278261	0.351765	1	5041	tags=24%, list=15%, signal=28%
CREIGHTON_AKT1_SIGNALING_VIA_MTOR_DN	23	0.38494	1.10133	0.312127	0.352112	1	3514	tags=35%, list=11%, signal=39%
BOYLAN_MULTIPLE_MYELOMA_PCA3_DN	65	0.305626	1.10098	0.265033	0.352491	1	3289	tags=22%, list=10%, signal=24%
PID_EPHA_FWDPATHWAY	32	0.365031	1.10096	0.316484	0.352241	1	3567	tags=34%, list=11%, signal=38%
MUELLER_COMMON_TARGETS_OF_AML_FUSIONS_DN	27	0.381479	1.1002	0.344294	0.353294	1	1089	tags=22%, list=3%, signal=23%
KEGG_MATURITY_ONSET_DIABETES_OF_THE_YOUNG	21	0.400388	1.10007	0.33114	0.353274	1	7572	tags=43%, list=23%, signal=55%
VALK_AML_WITH_11Q23_REARRANGED	18	0.422845	1.09965	0.34375	0.353734	1	3556	tags=28%, list=11%, signal=31%
FIGUEROA_AML_METHYLATION_CLUSTER_1_DN	37	0.351789	1.09952	0.325532	0.353714	1	2393	tags=22%, list=7%, signal=23%
APPIERTO_RESPONSE_TO_FENRETINIDE_DN	50	0.330989	1.09905	0.283133	0.354271	1	2660	tags=22%, list=8%, signal=24%
AMUNDSON_GAMMA_RADIATION_RESISTANCE	18	0.410516	1.09903	0.328125	0.354047	1	2233	tags=17%, list=7%, signal=18%
MARCHINI_TRABECTEDIN_RESISTANCE_UP	20	0.399192	1.09884	0.313929	0.3541	1	1205	tags=20%, list=4%, signal=21%
REACTOME_PLATELET_AGGREGATION_PLUG_FORMATION	34	0.360839	1.09854	0.316929	0.354357	1	1918	tags=18%, list=6%, signal=19%
REACTOME_PROCESSING_OF_CAPPED_INTRONLESS_PRE_MRNA	23	0.389205	1.09647	0.327835	0.357827	1	4687	tags=35%, list=14%, signal=40%
MOLENAAR_TARGETS_OF_CCND1_AND_CDK4_UP	62	0.315557	1.09646	0.260128	0.357564	1	5114	tags=26%, list=15%, signal=30%
PID_SMAD2_3NUCLEAR_PATHWAY	78	0.300738	1.09634	0.296296	0.357505	1	3167	tags=19%, list=10%, signal=21%
NIKOLSKY_BREAST_CANCER_7P22_AMPLICON	33	0.357327	1.09595	0.326271	0.357902	1	5366	tags=36%, list=16%, signal=43%
TAKAO_RESPONSE_TO_UVB_RADIATION_DN	94	0.293335	1.09567	0.273731	0.358132	1	6228	tags=33%, list=19%, signal=40%
LIANG_HEMATOPOIESIS_STEM_CELL_NUMBER_SMALL_VS_HUGE_DN	32	0.363856	1.09515	0.33	0.358773	1	5372	tags=34%, list=16%, signal=41%
BIOCARTA_VEGF_PATHWAY	29	0.36702	1.09425	0.330561	0.360126	1	4263	tags=31%, list=13%, signal=36%
DAZARD_UV_RESPONSE_CLUSTER_G2	28	0.369149	1.0942	0.338205	0.359946	1	3031	tags=29%, list=9%, signal=31%
PID_IL3_PATHWAY	25	0.383969	1.09394	0.320084	0.360122	1	2096	tags=28%, list=6%, signal=30%
REACTOME_BIOLOGICAL_OXIDATIONS	123	0.280496	1.09382	0.262009	0.360067	1	5946	tags=29%, list=18%, signal=36%
MEDINA_SMARCA4_TARGETS	39	0.344752	1.09201	0.296537	0.363016	1	2564	tags=26%, list=8%, signal=28%
PID_TCPTP_PATHWAY	42	0.339406	1.09194	0.295503	0.362874	1	2049	tags=21%, list=6%, signal=23%
HOFFMANN_IMMATURE_TO_MATURE_B_LYMPHOCYTE_UP	42	0.333551	1.09083	0.307531	0.364575	1	2147	tags=24%, list=6%, signal=25%
LANDIS_BREAST_CANCER_PROGRESSION_DN	67	0.306049	1.09027	0.30786	0.36531	1	4791	tags=28%, list=14%, signal=33%
HOFFMANN_PRE_BI_TO_LARGE_PRE_BII_LYMPHOCYTE_UP	35	0.349367	1.09015	0.319502	0.365252	1	5076	tags=43%, list=15%, signal=51%
BAE_BRCA1_TARGETS_UP	70	0.304088	1.08936	0.295218	0.366393	1	4307	tags=29%, list=13%, signal=33%
IWANAGA_CARCINOGENESIS_BY_KRAS_UP	157	0.269914	1.08787	0.24605	0.368826	1	4150	tags=23%, list=13%, signal=26%
JUBAN_TARGETS_OF_SPI1_AND_FLI1_DN	83	0.29548	1.08573	0.292842	0.372368	1	3564	tags=25%, list=11%, signal=28%
ODONNELL_METASTASIS_UP	69	0.303783	1.08572	0.257085	0.372109	1	3781	tags=22%, list=11%, signal=24%
YOSHIOKA_LIVER_CANCER_EARLY_RECURRENCE_UP	37	0.342123	1.08465	0.330435	0.37372	1	3570	tags=27%, list=11%, signal=30%
REACTOME_REGULATION_OF_BETA_CELL_DEVELOPMENT	25	0.373542	1.08462	0.357724	0.373502	1	8229	tags=44%, list=25%, signal=58%
VANHARANTA_UTERINE_FIBROID_UP	44	0.329354	1.08398	0.294606	0.374355	1	5532	tags=39%, list=17%, signal=46%
GAUSSMANN_MLL_AF4_FUSION_TARGETS_E_UP	84	0.295815	1.08343	0.26898	0.375059	1	4800	tags=27%, list=14%, signal=32%
HOFFMANN_IMMATURE_TO_MATURE_B_LYMPHOCYTE_DN	47	0.328958	1.08286	0.331126	0.375805	1	2865	tags=17%, list=9%, signal=19%
AKL_HTLV1_INFECTION_UP	25	0.368668	1.08267	0.336777	0.37585	1	4289	tags=44%, list=13%, signal=50%
TSENG_ADIPOGENIC_POTENTIAL_UP	27	0.372969	1.08176	0.351852	0.377329	1	4625	tags=33%, list=14%, signal=39%
RIZKI_TUMOR_INVASIVENESS_2D_DN	60	0.318343	1.0813	0.301927	0.377891	1	4737	tags=32%, list=14%, signal=37%
KONDO_PROSTATE_CANCER_WITH_H3K27ME3	133	0.270978	1.08119	0.24622	0.377793	1	7613	tags=29%, list=23%, signal=38%
EPPERT_HSC_R	106	0.28062	1.07868	0.292434	0.382127	1	5262	tags=32%, list=16%, signal=38%
ACOSTA_PROLIFERATION_INDEPENDENT_MYC_TARGETS_UP	76	0.290568	1.07742	0.289583	0.384167	1	4414	tags=21%, list=13%, signal=24%
CHIARADONNA_NEOPLASTIC_TRANSFORMATION_KRAS_CDC25_UP	56	0.3133	1.07726	0.32967	0.384151	1	4038	tags=25%, list=12%, signal=28%
WANG_BARRETTS_ESOPHAGUS_UP	45	0.328112	1.07718	0.331288	0.384012	1	3535	tags=24%, list=11%, signal=27%
KEGG_GLUTATHIONE_METABOLISM	47	0.330332	1.07708	0.338086	0.383915	1	4613	tags=36%, list=14%, signal=42%
FLOTHO_PEDIATRIC_ALL_THERAPY_RESPONSE_DN	28	0.361598	1.07636	0.336842	0.384984	1	3273	tags=25%, list=10%, signal=28%
HOSHIDA_LIVER_CANCER_LATE_RECURRENCE_DN	63	0.312748	1.0763	0.312639	0.384792	1	3725	tags=24%, list=11%, signal=27%
PID_KIT_PATHWAY	52	0.316549	1.07449	0.325328	0.387921	1	5283	tags=35%, list=16%, signal=41%
KEGG_APOPTOSIS	82	0.295624	1.07378	0.309013	0.388915	1	3232	tags=21%, list=10%, signal=23%
MIKKELSEN_MCV6_HCP_WITH_H3K27ME3	376	0.239349	1.07328	0.227273	0.389554	1	6059	tags=23%, list=18%, signal=27%
NUTT_GBM_VS_AO_GLIOMA_UP	45	0.325695	1.073	0.340467	0.389793	1	3857	tags=27%, list=12%, signal=30%
GEISS_RESPONSE_TO_DSRNA_DN	15	0.420711	1.07294	0.370809	0.389614	1	4423	tags=40%, list=13%, signal=46%
MORI_SMALL_PRE_BII_LYMPHOCYTE_UP	76	0.294099	1.07241	0.31524	0.390334	1	5256	tags=30%, list=16%, signal=36%
FARMER_BREAST_CANCER_CLUSTER_7	19	0.404772	1.07222	0.376471	0.390418	1	1826	tags=32%, list=6%, signal=33%
ZIRN_TRETINOIN_RESPONSE_WT1_UP	22	0.375369	1.0722	0.373494	0.390183	1	5283	tags=36%, list=16%, signal=43%
GENTILE_UV_RESPONSE_CLUSTER_D2	39	0.334479	1.07174	0.359081	0.390802	1	1992	tags=18%, list=6%, signal=19%
BIOCARTA_GSK3_PATHWAY	27	0.358386	1.07054	0.35443	0.392784	1	5054	tags=33%, list=15%, signal=39%
DACOSTA_UV_RESPONSE_VIA_ERCC3_XPCS_UP	27	0.360682	1.07029	0.346311	0.392999	1	2525	tags=22%, list=8%, signal=24%
IWANAGA_CARCINOGENESIS_BY_KRAS_DN	115	0.276052	1.06962	0.291755	0.39397	1	5531	tags=26%, list=17%, signal=31%
CHEOK_RESPONSE_TO_MERCAPTOPURINE_DN	20	0.385641	1.06952	0.371991	0.393862	1	1880	tags=20%, list=6%, signal=21%
BROWNE_HCMV_INFECTION_10HR_DN	53	0.311491	1.06899	0.332636	0.394605	1	6227	tags=36%, list=19%, signal=44%
REN_ALVEOLAR_RHABDOMYOSARCOMA_UP	89	0.289258	1.06812	0.314655	0.395956	1	5213	tags=28%, list=16%, signal=33%
BYSTRYKH_HEMATOPOIESIS_STEM_CELL_AND_BRAIN_QTL_CIS	59	0.307425	1.06726	0.345756	0.397299	1	5651	tags=36%, list=17%, signal=43%
PLASARI_TGFB1_SIGNALING_VIA_NFIC_10HR_UP	50	0.31669	1.06698	0.319018	0.397555	1	3218	tags=16%, list=10%, signal=18%
LEE_LIVER_CANCER	39	0.33291	1.06691	0.337449	0.397378	1	7409	tags=41%, list=22%, signal=53%
REACTOME_NCAM_SIGNALING_FOR_NEURITE_OUT_GROWTH	63	0.304337	1.06582	0.320408	0.399174	1	1923	tags=17%, list=6%, signal=18%
NAKAYAMA_SOFT_TISSUE_TUMORS_PCA1_DN	71	0.296811	1.06551	0.330357	0.399496	1	3707	tags=20%, list=11%, signal=22%
KEGG_GLYOXYLATE_AND_DICARBOXYLATE_METABOLISM	15	0.418328	1.06518	0.362525	0.399826	1	5279	tags=40%, list=16%, signal=48%
ZHAN_LATE_DIFFERENTIATION_GENES_DN	15	0.411752	1.06513	0.373469	0.399611	1	3685	tags=33%, list=11%, signal=37%
BRUINS_UVC_RESPONSE_VIA_TP53_GROUP_C	84	0.28957	1.06339	0.3125	0.402707	1	3556	tags=20%, list=11%, signal=23%
KEGG_GLYCOSPHINGOLIPID_BIOSYNTHESIS_LACTO_AND_NEOLACTO_SERIES	24	0.384962	1.06339	0.362348	0.402415	1	8157	tags=46%, list=25%, signal=61%
HAHTOLA_SEZARY_SYNDROM_DN	33	0.349558	1.06307	0.365503	0.402725	1	4054	tags=18%, list=12%, signal=21%
LI_CYTIDINE_ANALOG_PATHWAY	16	0.418093	1.06296	0.384134	0.402658	1	1643	tags=31%, list=5%, signal=33%
GAUSSMANN_MLL_AF4_FUSION_TARGETS_G_DN	33	0.34349	1.06277	0.359914	0.402745	1	1455	tags=18%, list=4%, signal=19%
FARMER_BREAST_CANCER_CLUSTER_5	18	0.39751	1.0627	0.389234	0.402583	1	5372	tags=50%, list=16%, signal=60%
ABE_VEGFA_TARGETS_30MIN	26	0.372666	1.06261	0.351967	0.402458	1	2938	tags=27%, list=9%, signal=30%
REACTOME_ABC_FAMILY_PROTEINS_MEDIATED_TRANSPORT	33	0.338322	1.06222	0.358051	0.402922	1	3390	tags=24%, list=10%, signal=27%
ST_GA13_PATHWAY	36	0.340431	1.0596	0.363239	0.407613	1	2272	tags=19%, list=7%, signal=21%
KEGG_NEUROACTIVE_LIGAND_RECEPTOR_INTERACTION	234	0.251428	1.05947	0.287611	0.407567	1	7263	tags=26%, list=22%, signal=33%
MEISSNER_ES_ICP_WITH_H3K4ME3	28	0.358156	1.05921	0.36214	0.407753	1	7939	tags=50%, list=24%, signal=66%
HANSON_HRAS_SIGNALING_VIA_NFKB	21	0.373643	1.0589	0.366	0.408046	1	1239	tags=24%, list=4%, signal=25%
PANGAS_TUMOR_SUPPRESSION_BY_SMAD1_AND_SMAD5_UP	124	0.273139	1.05796	0.318376	0.409581	1	4793	tags=22%, list=14%, signal=25%
DARWICHE_PAPILLOMA_RISK_HIGH_VS_LOW_DN	30	0.34763	1.0578	0.360587	0.409567	1	1015	tags=10%, list=3%, signal=10%
GREENBAUM_E2A_TARGETS_DN	19	0.38422	1.05752	0.374486	0.409812	1	1323	tags=26%, list=4%, signal=27%
ACEVEDO_NORMAL_TISSUE_ADJACENT_TO_LIVER_TUMOR_UP	157	0.262594	1.05699	0.323913	0.410549	1	5238	tags=28%, list=16%, signal=33%
DAZARD_UV_RESPONSE_CLUSTER_G28	19	0.40093	1.05606	0.40535	0.412011	1	2597	tags=32%, list=8%, signal=34%
REACTOME_SYNTHESIS_OF_PIPS_AT_THE_GOLGI_MEMBRANE	17	0.403534	1.0558	0.373196	0.412161	1	6455	tags=53%, list=19%, signal=66%
RICKMAN_HEAD_AND_NECK_CANCER_B	42	0.325942	1.05452	0.353579	0.414315	1	8032	tags=43%, list=24%, signal=56%
GAUSSMANN_MLL_AF4_FUSION_TARGETS_D_UP	34	0.333605	1.0516	0.371901	0.419767	1	3793	tags=24%, list=11%, signal=27%
BOYAULT_LIVER_CANCER_SUBCLASS_G56_DN	16	0.398061	1.05052	0.368973	0.421545	1	2938	tags=31%, list=9%, signal=34%
NIKOLSKY_OVERCONNECTED_IN_BREAST_CANCER	20	0.376348	1.04963	0.387368	0.422957	1	1102	tags=15%, list=3%, signal=16%
PID_CONE_PATHWAY	21	0.374453	1.04959	0.381044	0.422732	1	8259	tags=33%, list=25%, signal=44%
PID_ERB_GENOMIC_PATHWAY	15	0.408995	1.04942	0.378543	0.422764	1	5581	tags=33%, list=17%, signal=40%
EPPERT_LSC_R	38	0.330654	1.04912	0.36933	0.423041	1	5125	tags=37%, list=15%, signal=44%
REACTOME_NUCLEAR_EVENTS_KINASE_AND_TRANSCRIPTION_FACTOR_ACTIVATION	24	0.369224	1.0488	0.368	0.423388	1	1974	tags=17%, list=6%, signal=18%
FONTAINE_FOLLICULAR_THYROID_ADENOMA_DN	64	0.30547	1.04845	0.36	0.423749	1	2390	tags=17%, list=7%, signal=18%
SHIPP_DLBCL_VS_FOLLICULAR_LYMPHOMA_DN	39	0.332287	1.04831	0.365306	0.423713	1	5379	tags=26%, list=16%, signal=31%
SHIN_B_CELL_LYMPHOMA_CLUSTER_9	19	0.387343	1.04723	0.388889	0.425531	1	5197	tags=37%, list=16%, signal=44%
LE_NEURONAL_DIFFERENTIATION_UP	17	0.402012	1.04713	0.376812	0.425412	1	3341	tags=35%, list=10%, signal=39%
WESTON_VEGFA_TARGETS_6HR	54	0.308116	1.04689	0.360396	0.425581	1	1504	tags=11%, list=5%, signal=12%
HILLION_HMGA1_TARGETS	85	0.281615	1.04661	0.370203	0.425842	1	4221	tags=25%, list=13%, signal=28%
REACTOME_PIP3_ACTIVATES_AKT_SIGNALING	27	0.360611	1.04645	0.399177	0.425859	1	2997	tags=22%, list=9%, signal=24%
REACTOME_RNA_POL_I_TRANSCRIPTION_INITIATION	24	0.362285	1.04506	0.374502	0.428296	1	6799	tags=42%, list=20%, signal=52%
NIKOLSKY_BREAST_CANCER_12Q13_Q21_AMPLICON	41	0.320664	1.04299	0.366953	0.432111	1	4723	tags=32%, list=14%, signal=37%
REACTOME_NOTCH1_INTRACELLULAR_DOMAIN_REGULATES_TRANSCRIPTION	44	0.311732	1.04277	0.359833	0.432231	1	4367	tags=25%, list=13%, signal=29%
PID_P38_MKK3_6PATHWAY	26	0.357933	1.04239	0.372881	0.432675	1	3611	tags=31%, list=11%, signal=34%
BREDEMEYER_RAG_SIGNALING_VIA_ATM_NOT_VIA_NFKB_UP	47	0.317329	1.0404	0.386266	0.436374	1	7900	tags=43%, list=24%, signal=56%
FAELT_B_CLL_WITH_VH_REARRANGEMENTS_UP	47	0.313571	1.04024	0.378819	0.436429	1	2096	tags=17%, list=6%, signal=18%
PID_BCR_5PATHWAY	64	0.291886	1.03964	0.369266	0.437332	1	4573	tags=28%, list=14%, signal=33%
HAHTOLA_MYCOSIS_FUNGOIDES_UP	15	0.405518	1.03959	0.405295	0.437121	1	2690	tags=27%, list=8%, signal=29%
STEARMAN_TUMOR_FIELD_EFFECT_UP	34	0.336388	1.03922	0.362903	0.437514	1	4737	tags=29%, list=14%, signal=34%
CEBALLOS_TARGETS_OF_TP53_AND_MYC_UP	20	0.38457	1.03875	0.412451	0.438149	1	3730	tags=25%, list=11%, signal=28%
REACTOME_ABCA_TRANSPORTERS_IN_LIPID_HOMEOSTASIS	17	0.39175	1.03831	0.408333	0.438745	1	7099	tags=41%, list=21%, signal=52%
KIM_ALL_DISORDERS_CALB1_CORR_DN	27	0.360702	1.03821	0.382609	0.438634	1	3353	tags=22%, list=10%, signal=25%
KEGG_ALPHA_LINOLENIC_ACID_METABOLISM	16	0.400688	1.0376	0.419492	0.439541	1	5822	tags=44%, list=18%, signal=53%
FIGUEROA_AML_METHYLATION_CLUSTER_5_DN	44	0.315683	1.03755	0.4	0.43932	1	7614	tags=39%, list=23%, signal=50%
NAKAYAMA_FRA2_TARGETS	41	0.319605	1.03612	0.395397	0.441849	1	5254	tags=37%, list=16%, signal=43%
ZIRN_TRETINOIN_RESPONSE_UP	20	0.380473	1.03597	0.41498	0.44183	1	4286	tags=40%, list=13%, signal=46%
ZEMBUTSU_SENSITIVITY_TO_CISPLATIN	18	0.392658	1.0357	0.419291	0.442022	1	2676	tags=28%, list=8%, signal=30%
SA_MMP_CYTOKINE_CONNECTION	15	0.414625	1.0354	0.4334	0.442303	1	5286	tags=40%, list=16%, signal=48%
WENG_POR_TARGETS_GLOBAL_UP	20	0.377054	1.03448	0.406452	0.44388	1	6445	tags=40%, list=19%, signal=50%
WANG_THOC1_TARGETS_DN	18	0.387086	1.03318	0.400891	0.44628	1	5703	tags=39%, list=17%, signal=47%
REACTOME_ACTIVATION_OF_GENES_BY_ATF4	23	0.364673	1.03307	0.397206	0.44618	1	4654	tags=30%, list=14%, signal=35%
GOLUB_ALL_VS_AML_UP	24	0.36158	1.03218	0.424947	0.447714	1	2628	tags=25%, list=8%, signal=27%
KYNG_DNA_DAMAGE_BY_4NQO	35	0.333333	1.03145	0.366109	0.448901	1	4788	tags=34%, list=14%, signal=40%
LANDIS_ERBB2_BREAST_PRENEOPLASTIC_DN	52	0.303899	1.03119	0.419552	0.449106	1	4791	tags=27%, list=14%, signal=31%
TOMIDA_METASTASIS_DN	17	0.391856	1.03088	0.425743	0.449453	1	2015	tags=35%, list=6%, signal=38%
KEGG_GLYCEROLIPID_METABOLISM	40	0.322893	1.0306	0.405138	0.44969	1	4897	tags=30%, list=15%, signal=35%
REACTOME_CONVERSION_FROM_APC_C_CDC20_TO_APC_C_CDH1_IN_LATE_ANAPHASE	16	0.392039	1.02987	0.429787	0.450821	1	4736	tags=31%, list=14%, signal=36%
INGRAM_SHH_TARGETS_DN	57	0.30363	1.02959	0.376623	0.451057	1	5656	tags=28%, list=17%, signal=34%
REACTOME_IL_3_5_AND_GM_CSF_SIGNALING	40	0.321704	1.02921	0.39749	0.451519	1	2096	tags=20%, list=6%, signal=21%
REACTOME_NA_CL_DEPENDENT_NEUROTRANSMITTER_TRANSPORTERS	15	0.402066	1.0269	0.441767	0.45593	1	6423	tags=27%, list=19%, signal=33%
REACTOME_GRB2_SOS_PROVIDES_LINKAGE_TO_MAPK_SIGNALING_FOR_INTERGRINS_	15	0.411029	1.02677	0.429142	0.455901	1	1918	tags=27%, list=6%, signal=28%
JAZAG_TGFB1_SIGNALING_VIA_SMAD4_UP	98	0.269736	1.02537	0.410314	0.458464	1	5656	tags=30%, list=17%, signal=36%
TIEN_INTESTINE_PROBIOTICS_2HR_UP	27	0.353656	1.02431	0.413726	0.460325	1	2522	tags=30%, list=8%, signal=32%
LEE_AGING_CEREBELLUM_DN	77	0.284802	1.02407	0.40678	0.460549	1	3882	tags=23%, list=12%, signal=26%
KEGG_PHENYLALANINE_METABOLISM	18	0.381255	1.02034	0.437247	0.468035	1	1474	tags=17%, list=4%, signal=17%
REACTOME_ASPARAGINE_N_LINKED_GLYCOSYLATION	79	0.279498	1.01982	0.407002	0.468802	1	4765	tags=30%, list=14%, signal=35%
SHAFFER_IRF4_MULTIPLE_MYELOMA_PROGRAM	35	0.328738	1.01915	0.402893	0.469887	1	3521	tags=26%, list=11%, signal=29%
LA_MEN1_TARGETS	24	0.351241	1.01836	0.436957	0.471176	1	3010	tags=25%, list=9%, signal=27%
KONDO_PROSTATE_CANCER_HCP_WITH_H3K27ME3	83	0.276015	1.01826	0.406375	0.471055	1	6692	tags=28%, list=20%, signal=35%
OUYANG_PROSTATE_CANCER_MARKERS	19	0.378007	1.01806	0.419878	0.471151	1	3748	tags=37%, list=11%, signal=42%
ONO_FOXP3_TARGETS_UP	20	0.37195	1.01664	0.422764	0.473681	1	5094	tags=35%, list=15%, signal=41%
VETTER_TARGETS_OF_PRKCA_AND_ETS1_DN	15	0.399902	1.01661	0.41791	0.473423	1	2384	tags=20%, list=7%, signal=22%
REACTOME_PHASE1_FUNCTIONALIZATION_OF_COMPOUNDS	65	0.292343	1.01576	0.427061	0.474896	1	5946	tags=28%, list=18%, signal=34%
KYNG_DNA_DAMAGE_BY_GAMMA_RADIATION	78	0.281137	1.01517	0.422414	0.475806	1	2816	tags=15%, list=8%, signal=17%
KEGG_RETINOL_METABOLISM	52	0.290476	1.01379	0.41649	0.478406	1	5173	tags=27%, list=16%, signal=32%
REACTOME_ELONGATION_ARREST_AND_RECOVERY	27	0.347144	1.01222	0.456914	0.481347	1	6799	tags=41%, list=20%, signal=51%
REACTOME_HDL_MEDIATED_LIPID_TRANSPORT	15	0.407368	1.01178	0.4375	0.481971	1	7185	tags=33%, list=22%, signal=43%
ABRAHAM_ALPC_VS_MULTIPLE_MYELOMA_DN	19	0.373383	1.01089	0.4375	0.483493	1	6353	tags=42%, list=19%, signal=52%
BANDRES_RESPONSE_TO_CARMUSTIN_MGMT_24HR_DN	31	0.333272	1.0107	0.426829	0.483565	1	6498	tags=42%, list=20%, signal=52%
ZHAN_MULTIPLE_MYELOMA_PR_DN	42	0.311954	1.01037	0.425926	0.483932	1	5110	tags=36%, list=15%, signal=42%
PID_IL8_CXCR2_PATHWAY	32	0.335435	1.00756	0.445135	0.489494	1	5120	tags=34%, list=15%, signal=41%
REACTOME_RNA_POL_I_TRANSCRIPTION_TERMINATION	21	0.363411	1.00627	0.469083	0.491884	1	6799	tags=48%, list=20%, signal=60%
BROWNE_HCMV_INFECTION_1HR_UP	56	0.294414	1.00455	0.438134	0.495218	1	5982	tags=30%, list=18%, signal=37%
REACTOME_PACKAGING_OF_TELOMERE_ENDS	23	0.352117	1.0031	0.454741	0.497912	1	7615	tags=43%, list=23%, signal=56%
REACTOME_PI3K_AKT_ACTIVATION	35	0.324556	1.00289	0.462527	0.498039	1	2997	tags=20%, list=9%, signal=22%
BIOCARTA_DC_PATHWAY	21	0.366087	1.00285	0.445415	0.497778	1	5916	tags=19%, list=18%, signal=23%
PID_TXA2PATHWAY	53	0.294965	1.00115	0.445629	0.501096	1	3914	tags=26%, list=12%, signal=30%
KYNG_NORMAL_AGING_UP	18	0.378273	1.00099	0.460744	0.501088	1	2181	tags=22%, list=7%, signal=24%
KEGG_SPLICEOSOME	121	0.256744	1.00026	0.455142	0.502323	1	5259	tags=24%, list=16%, signal=28%
MA_MYELOID_DIFFERENTIATION_DN	43	0.309968	0.995372	0.477124	0.512812	1	4647	tags=23%, list=14%, signal=27%
MEISSNER_NPC_ICP_WITH_H3_UNMETHYLATED	19	0.363528	0.99537	0.46383	0.512464	1	2599	tags=16%, list=8%, signal=17%
XU_CREBBP_TARGETS_UP	25	0.350112	0.994902	0.489837	0.513135	1	4696	tags=32%, list=14%, signal=37%
REACTOME_G_ALPHA_Q_SIGNALLING_EVENTS	160	0.246445	0.994693	0.456332	0.51324	1	2782	tags=14%, list=8%, signal=15%
PYEON_CANCER_HEAD_AND_NECK_VS_CERVICAL_DN	21	0.363425	0.994133	0.466119	0.514063	1	2487	tags=14%, list=7%, signal=15%
PARK_APL_PATHOGENESIS_DN	47	0.301099	0.993675	0.469729	0.514694	1	4969	tags=26%, list=15%, signal=30%
REACTOME_RNA_POL_II_TRANSCRIPTION	95	0.264807	0.993621	0.476087	0.514462	1	4788	tags=24%, list=14%, signal=28%
REACTOME_GABA_SYNTHESIS_RELEASE_REUPTAKE_AND_DEGRADATION	17	0.374523	0.993236	0.464213	0.514948	1	2765	tags=18%, list=8%, signal=19%
JAZAG_TGFB1_SIGNALING_VIA_SMAD4_DN	61	0.287461	0.99192	0.462656	0.517445	1	2249	tags=16%, list=7%, signal=18%
REACTOME_CLEAVAGE_OF_GROWING_TRANSCRIPT_IN_THE_TERMINATION_REGION_	41	0.305615	0.990081	0.476405	0.521135	1	3550	tags=22%, list=11%, signal=25%
BAKER_HEMATOPOIESIS_STAT3_TARGETS	16	0.371903	0.988494	0.460606	0.524192	1	3521	tags=31%, list=11%, signal=35%
KEGG_PANTOTHENATE_AND_COA_BIOSYNTHESIS	16	0.37778	0.988275	0.469474	0.524329	1	2373	tags=19%, list=7%, signal=20%
BIOCARTA_ALK_PATHWAY	35	0.314774	0.988127	0.479167	0.52429	1	1299	tags=14%, list=4%, signal=15%
MOROSETTI_FACIOSCAPULOHUMERAL_MUSCULAR_DISTROPHY_UP	16	0.390631	0.985567	0.476471	0.529508	1	2165	tags=13%, list=7%, signal=13%
ROZANOV_MMP14_TARGETS_DN	30	0.324843	0.985209	0.455338	0.529933	1	2539	tags=27%, list=8%, signal=29%
KEGG_TRYPTOPHAN_METABOLISM	38	0.30752	0.985096	0.478351	0.529823	1	3312	tags=21%, list=10%, signal=23%
PID_ALPHA_SYNUCLEIN_PATHWAY	32	0.319391	0.984653	0.494	0.530429	1	5634	tags=38%, list=17%, signal=45%
MISHRA_CARCINOMA_ASSOCIATED_FIBROBLAST_UP	24	0.342145	0.9844	0.496855	0.530609	1	3187	tags=21%, list=10%, signal=23%
PLASARI_NFIC_TARGETS_BASAL_UP	23	0.348048	0.984281	0.486486	0.530524	1	3450	tags=22%, list=10%, signal=24%
XU_GH1_EXOGENOUS_TARGETS_DN	112	0.255584	0.984249	0.489796	0.530241	1	3910	tags=19%, list=12%, signal=21%
REACTOME_FORMATION_OF_RNA_POL_II_ELONGATION_COMPLEX_	39	0.310851	0.984078	0.457143	0.530217	1	6799	tags=38%, list=20%, signal=48%
WONG_IFNA2_RESISTANCE_DN	31	0.32427	0.983826	0.467672	0.530425	1	4511	tags=32%, list=14%, signal=37%
PID_NFKAPPAB_ATYPICAL_PATHWAY	17	0.379493	0.983342	0.461538	0.53118	1	4249	tags=41%, list=13%, signal=47%
REACTOME_COSTIMULATION_BY_THE_CD28_FAMILY	59	0.282303	0.982984	0.48008	0.531591	1	4953	tags=29%, list=15%, signal=34%
HAHTOLA_CTCL_CUTANEOUS	22	0.356908	0.982399	0.484277	0.53253	1	2938	tags=27%, list=9%, signal=30%
PID_GLYPICAN_1PATHWAY	27	0.335891	0.982385	0.48927	0.532198	1	2791	tags=19%, list=8%, signal=20%
NAKAMURA_CANCER_MICROENVIRONMENT_UP	20	0.363483	0.981995	0.487854	0.532663	1	2443	tags=20%, list=7%, signal=22%
ST_ERK1_ERK2_MAPK_PATHWAY	31	0.328736	0.981254	0.505263	0.533952	1	3953	tags=26%, list=12%, signal=29%
JACKSON_DNMT1_TARGETS_DN	25	0.339136	0.979171	0.474468	0.53821	1	1701	tags=16%, list=5%, signal=17%
REACTOME_RNA_POL_I_TRANSCRIPTION	50	0.289852	0.977508	0.482979	0.541644	1	7960	tags=46%, list=24%, signal=60%
FIGUEROA_AML_METHYLATION_CLUSTER_6_DN	29	0.324768	0.977092	0.457082	0.542181	1	7145	tags=31%, list=22%, signal=40%
FONTAINE_THYROID_TUMOR_UNCERTAIN_MALIGNANCY_DN	24	0.346515	0.976739	0.493534	0.542608	1	2390	tags=21%, list=7%, signal=22%
CERIBELLI_PROMOTERS_INACTIVE_AND_BOUND_BY_NFY	27	0.328659	0.976473	0.500978	0.542836	1	2675	tags=15%, list=8%, signal=16%
REACTOME_PERK_REGULATED_GENE_EXPRESSION	26	0.338627	0.97486	0.495968	0.546044	1	4654	tags=31%, list=14%, signal=36%
SARTIPY_NORMAL_AT_INSULIN_RESISTANCE_UP	32	0.319121	0.973635	0.486373	0.548373	1	4118	tags=31%, list=12%, signal=36%
BIOCARTA_MTA3_PATHWAY	19	0.368101	0.973562	0.494715	0.548167	1	1843	tags=21%, list=6%, signal=22%
LEE_LIVER_CANCER_HEPATOBLAST	16	0.382514	0.972636	0.463158	0.549927	1	3297	tags=25%, list=10%, signal=28%
PID_HNF3B_PATHWAY	42	0.29913	0.970131	0.504255	0.555168	1	6581	tags=38%, list=20%, signal=47%
TONKS_TARGETS_OF_RUNX1_RUNX1T1_FUSION_SUSTAINED_IN_GRANULOCYTE_UP	15	0.386541	0.970103	0.498965	0.55485	1	3131	tags=27%, list=9%, signal=29%
REACTOME_SIGNALING_BY_NOTCH1	67	0.274418	0.969597	0.483264	0.555643	1	4367	tags=22%, list=13%, signal=26%
RUAN_RESPONSE_TO_TROGLITAZONE_UP	25	0.33467	0.968724	0.509128	0.557224	1	5035	tags=32%, list=15%, signal=38%
BIOCARTA_PML_PATHWAY	16	0.376996	0.967757	0.490566	0.55903	1	6102	tags=50%, list=18%, signal=61%
LIU_VAV3_PROSTATE_CARCINOGENESIS_DN	16	0.372002	0.967253	0.5	0.559717	1	2285	tags=31%, list=7%, signal=34%
HANN_RESISTANCE_TO_BCL2_INHIBITOR_UP	30	0.323456	0.966813	0.50324	0.560307	1	4554	tags=27%, list=14%, signal=31%
SHIN_B_CELL_LYMPHOMA_CLUSTER_3	28	0.325284	0.966692	0.495652	0.560218	1	4958	tags=36%, list=15%, signal=42%
RICKMAN_HEAD_AND_NECK_CANCER_F	50	0.288885	0.966145	0.49076	0.561072	1	3398	tags=20%, list=10%, signal=22%
HOQUE_METHYLATED_IN_CANCER	53	0.284379	0.962293	0.533333	0.56945	1	3282	tags=21%, list=10%, signal=23%
NICK_RESPONSE_TO_PROC_TREATMENT_DN	24	0.342639	0.962138	0.507368	0.569427	1	2993	tags=25%, list=9%, signal=27%
MURAKAMI_UV_RESPONSE_24HR	19	0.36043	0.961602	0.516598	0.57024	1	5961	tags=53%, list=18%, signal=64%
SUZUKI_RESPONSE_TO_TSA_AND_DECITABINE_1B	21	0.345326	0.961535	0.495984	0.570005	1	4256	tags=29%, list=13%, signal=33%
SAKAI_TUMOR_INFILTRATING_MONOCYTES_DN	75	0.265318	0.961203	0.528384	0.57038	1	6192	tags=29%, list=19%, signal=36%
LI_CISPLATIN_RESISTANCE_DN	30	0.317368	0.960507	0.520085	0.571576	1	3327	tags=27%, list=10%, signal=30%
REACTOME_FORMATION_OF_TRANSCRIPTION_COUPLED_NER_TC_NER_REPAIR_COMPLEX	29	0.316327	0.96022	0.510081	0.571822	1	8156	tags=48%, list=25%, signal=64%
VANASSE_BCL2_TARGETS_UP	38	0.301232	0.958879	0.536998	0.574424	1	6033	tags=26%, list=18%, signal=32%
KEGG_VALINE_LEUCINE_AND_ISOLEUCINE_DEGRADATION	44	0.296306	0.956403	0.534884	0.57962	1	1797	tags=16%, list=5%, signal=17%
GAVIN_IL2_RESPONSIVE_FOXP3_TARGETS_UP	17	0.37005	0.955355	0.522158	0.581565	1	3222	tags=29%, list=10%, signal=33%
MIKKELSEN_IPS_ICP_WITH_H3K27ME3	45	0.284462	0.954306	0.512195	0.583507	1	4531	tags=20%, list=14%, signal=23%
CUI_TCF21_TARGETS_DN	29	0.326197	0.953653	0.529032	0.584608	1	5071	tags=31%, list=15%, signal=37%
LOPES_METHYLATED_IN_COLON_CANCER_UP	23	0.337375	0.95342	0.509317	0.58475	1	7990	tags=35%, list=24%, signal=46%
PID_PI3KCI_PATHWAY	48	0.284615	0.952016	0.518047	0.587507	1	5634	tags=38%, list=17%, signal=45%
TURASHVILI_BREAST_LOBULAR_CARCINOMA_VS_LOBULAR_NORMAL_DN	70	0.265079	0.951722	0.566038	0.587761	1	5532	tags=23%, list=17%, signal=27%
VALK_AML_CLUSTER_3	28	0.312857	0.949665	0.523109	0.592018	1	2688	tags=21%, list=8%, signal=23%
WILLIAMS_ESR2_TARGETS_UP	24	0.335601	0.949611	0.540773	0.591744	1	3428	tags=25%, list=10%, signal=28%
VANDESLUIS_COMMD1_TARGETS_GROUP_3_DN	35	0.304688	0.948999	0.53719	0.592687	1	5094	tags=23%, list=15%, signal=27%
HOLLEMAN_VINCRISTINE_RESISTANCE_ALL_DN	19	0.356317	0.9483	0.552577	0.593857	1	5150	tags=42%, list=16%, signal=50%
LIANG_HEMATOPOIESIS_STEM_CELL_NUMBER_LARGE_VS_TINY_DN	42	0.29286	0.948065	0.545073	0.593989	1	4839	tags=31%, list=15%, signal=36%
PID_ANGIOPOIETIN_RECEPTOR_PATHWAY	50	0.281789	0.946665	0.567627	0.596714	1	4501	tags=24%, list=14%, signal=28%
KEGG_TYROSINE_METABOLISM	42	0.296136	0.945276	0.524691	0.599378	1	4680	tags=26%, list=14%, signal=30%
IIZUKA_LIVER_CANCER_PROGRESSION_G2_G3_UP	25	0.322535	0.944154	0.545657	0.601477	1	1119	tags=12%, list=3%, signal=12%
MEISSNER_NPC_HCP_WITH_H3K27ME3	68	0.26504	0.943275	0.565702	0.603098	1	7487	tags=34%, list=23%, signal=44%
REACTOME_RAP1_SIGNALLING	15	0.370525	0.942416	0.546371	0.604641	1	2810	tags=27%, list=8%, signal=29%
REACTOME_MRNA_SPLICING_MINOR_PATHWAY	40	0.294307	0.941412	0.545455	0.606549	1	6055	tags=35%, list=18%, signal=43%
LEE_TARGETS_OF_PTCH1_AND_SUFU_DN	82	0.25797	0.939797	0.594595	0.609742	1	6190	tags=28%, list=19%, signal=34%
STEGER_ADIPOGENESIS_DN	21	0.338083	0.939395	0.568034	0.610244	1	211	tags=10%, list=1%, signal=10%
NGUYEN_NOTCH1_TARGETS_UP	29	0.313642	0.939244	0.556008	0.610188	1	6023	tags=41%, list=18%, signal=51%
KEGG_LINOLEIC_ACID_METABOLISM	25	0.330146	0.93878	0.545652	0.610825	1	5822	tags=32%, list=18%, signal=39%
SHIPP_DLBCL_CURED_VS_FATAL_DN	42	0.286426	0.938003	0.553879	0.6122	1	6485	tags=31%, list=20%, signal=38%
TANG_SENESCENCE_TP53_TARGETS_UP	30	0.313851	0.935536	0.551724	0.617367	1	2564	tags=10%, list=8%, signal=11%
KYNG_ENVIRONMENTAL_STRESS_RESPONSE_NOT_BY_GAMMA_IN_OLD	30	0.311512	0.935142	0.530992	0.617847	1	2791	tags=23%, list=8%, signal=25%
KEGG_BUTANOATE_METABOLISM	32	0.307265	0.933508	0.556911	0.621141	1	2345	tags=19%, list=7%, signal=20%
SCHEIDEREIT_IKK_TARGETS	17	0.352868	0.930791	0.541494	0.626801	1	6170	tags=47%, list=19%, signal=58%
REACTOME_ENDOSOMAL_SORTING_COMPLEX_REQUIRED_FOR_TRANSPORT_ESCRT	27	0.322488	0.927478	0.587137	0.633874	1	5732	tags=41%, list=17%, signal=49%
REACTOME_G_ALPHA_S_SIGNALLING_EVENTS	102	0.244388	0.926852	0.638254	0.634841	1	2833	tags=11%, list=9%, signal=12%
TORCHIA_TARGETS_OF_EWSR1_FLI1_FUSION_TOP20_DN	17	0.357433	0.92654	0.553684	0.635135	1	4714	tags=47%, list=14%, signal=55%
EPPERT_CE_HSC_LSC	35	0.3013	0.923842	0.615222	0.640773	1	6374	tags=43%, list=19%, signal=53%
DAZARD_UV_RESPONSE_CLUSTER_G4	20	0.333682	0.922852	0.567677	0.642591	1	3038	tags=25%, list=9%, signal=28%
JOSEPH_RESPONSE_TO_SODIUM_BUTYRATE_UP	31	0.303736	0.922609	0.579295	0.642708	1	2690	tags=16%, list=8%, signal=18%
PID_RAS_PATHWAY	30	0.305349	0.92107	0.578947	0.645731	1	5150	tags=33%, list=16%, signal=39%
ZWANG_EGF_PERSISTENTLY_UP	31	0.300535	0.919787	0.574786	0.648189	1	4866	tags=26%, list=15%, signal=30%
XU_HGF_SIGNALING_NOT_VIA_AKT1_6HR	26	0.31123	0.918481	0.599174	0.650589	1	4679	tags=35%, list=14%, signal=40%
KEGG_FATTY_ACID_METABOLISM	42	0.28439	0.915699	0.625277	0.656304	1	6871	tags=31%, list=21%, signal=39%
KYNG_ENVIRONMENTAL_STRESS_RESPONSE_NOT_BY_UV_IN_OLD	24	0.318536	0.913427	0.585859	0.660886	1	5703	tags=29%, list=17%, signal=35%
JI_CARCINOGENESIS_BY_KRAS_AND_STK11_DN	17	0.351755	0.911445	0.592975	0.664833	1	3340	tags=18%, list=10%, signal=20%
TAKEDA_TARGETS_OF_NUP98_HOXA9_FUSION_3D_DN	24	0.310502	0.909161	0.612069	0.669336	1	2628	tags=17%, list=8%, signal=18%
STAEGE_EWING_FAMILY_TUMOR	26	0.308713	0.908723	0.610063	0.669904	1	6357	tags=31%, list=19%, signal=38%
YAO_TEMPORAL_RESPONSE_TO_PROGESTERONE_CLUSTER_10	63	0.256559	0.908645	0.64497	0.669651	1	4791	tags=25%, list=14%, signal=30%
CREIGHTON_AKT1_SIGNALING_VIA_MTOR_UP	33	0.292127	0.90834	0.61807	0.669875	1	4131	tags=27%, list=12%, signal=31%
ABDELMOHSEN_ELAVL4_TARGETS	15	0.355382	0.907065	0.587879	0.672256	1	603	tags=13%, list=2%, signal=14%
MUELLER_METHYLATED_IN_GLIOBLASTOMA	38	0.282416	0.905883	0.641509	0.67442	1	3859	tags=24%, list=12%, signal=27%
LIU_IL13_PRIMING_MODEL	15	0.354444	0.904826	0.568789	0.676235	1	2646	tags=27%, list=8%, signal=29%
TERAMOTO_OPN_TARGETS_CLUSTER_7	19	0.332887	0.904418	0.614604	0.676683	1	4431	tags=32%, list=13%, signal=36%
KANG_AR_TARGETS_DN	19	0.332476	0.902576	0.596603	0.680312	1	194	tags=11%, list=1%, signal=11%
REACTOME_G_ALPHA_Z_SIGNALLING_EVENTS	42	0.28557	0.901643	0.641026	0.681896	1	3090	tags=19%, list=9%, signal=21%
JAZAG_TGFB1_SIGNALING_DN	30	0.299791	0.898684	0.631365	0.687818	1	7999	tags=43%, list=24%, signal=57%
MCGOWAN_RSP6_TARGETS_UP	16	0.342481	0.896895	0.600832	0.691191	1	5883	tags=44%, list=18%, signal=53%
KLEIN_PRIMARY_EFFUSION_LYMPHOMA_UP	49	0.270273	0.896329	0.63278	0.69196	1	8130	tags=45%, list=24%, signal=59%
WANG_LSD1_TARGETS_DN	35	0.290977	0.895306	0.632114	0.693657	1	4400	tags=26%, list=13%, signal=30%
REACTOME_GPVI_MEDIATED_ACTIVATION_CASCADE	30	0.294387	0.895266	0.649087	0.693293	1	2791	tags=20%, list=8%, signal=22%
NIELSEN_SCHWANNOMA_UP	15	0.357163	0.894479	0.62173	0.694546	1	1950	tags=20%, list=6%, signal=21%
REACTOME_ACTIVATED_AMPK_STIMULATES_FATTY_ACID_OXIDATION_IN_MUSCLE	18	0.33867	0.894064	0.602062	0.694978	1	6348	tags=39%, list=19%, signal=48%
REACTOME_CHEMOKINE_RECEPTORS_BIND_CHEMOKINES	37	0.280816	0.891942	0.647541	0.699103	1	3740	tags=22%, list=11%, signal=24%
REACTOME_PEPTIDE_LIGAND_BINDING_RECEPTORS	139	0.221592	0.891883	0.754717	0.698783	1	3740	tags=14%, list=11%, signal=16%
EHRLICH_ICF_SYNDROM_DN	15	0.350711	0.891544	0.593117	0.699038	1	311	tags=13%, list=1%, signal=13%
MA_PITUITARY_FETAL_VS_ADULT_UP	27	0.304627	0.887189	0.641434	0.707761	1	5094	tags=33%, list=15%, signal=39%
BYSTRYKH_HEMATOPOIESIS_STEM_CELL_SCP2_QTL_TRANS	19	0.333704	0.883154	0.60241	0.715619	1	3137	tags=26%, list=9%, signal=29%
REACTOME_REGULATION_OF_GENE_EXPRESSION_IN_BETA_CELLS	19	0.330001	0.880354	0.63039	0.720888	1	9409	tags=42%, list=28%, signal=59%
BOYAULT_LIVER_CANCER_SUBCLASS_G12_DN	15	0.345514	0.877671	0.652452	0.725901	1	5311	tags=47%, list=16%, signal=56%
MELLMAN_TUT1_TARGETS_UP	17	0.333412	0.875625	0.647541	0.729487	1	4939	tags=29%, list=15%, signal=35%
KEGG_DRUG_METABOLISM_CYTOCHROME_P450	60	0.25701	0.872851	0.73102	0.734548	1	5008	tags=25%, list=15%, signal=29%
REACTOME_METABOLISM_OF_STEROID_HORMONES_AND_VITAMINS_A_AND_D	27	0.297858	0.871473	0.670125	0.736853	1	2763	tags=15%, list=8%, signal=16%
WONG_ENDMETRIUM_CANCER_DN	74	0.244554	0.867719	0.746781	0.743738	1	3970	tags=16%, list=12%, signal=18%
PID_RHODOPSIN_PATHWAY	22	0.31095	0.866045	0.69181	0.746616	1	5173	tags=27%, list=16%, signal=32%
PID_NCADHERIN_PATHWAY	32	0.280755	0.863988	0.678723	0.750154	1	4403	tags=25%, list=13%, signal=29%
TIMOFEEVA_GROWTH_STRESS_VIA_STAT1_DN	16	0.334359	0.863541	0.650794	0.750595	1	1586	tags=13%, list=5%, signal=13%
REACTOME_FORMATION_OF_THE_HIV1_EARLY_ELONGATION_COMPLEX	29	0.287852	0.860988	0.692623	0.755048	1	8156	tags=48%, list=25%, signal=64%
CHEOK_RESPONSE_TO_HD_MTX_DN	23	0.304021	0.857948	0.647303	0.760304	1	6984	tags=39%, list=21%, signal=50%
REACTOME_GLUTAMATE_NEUROTRANSMITTER_RELEASE_CYCLE	15	0.337371	0.855242	0.657084	0.764938	1	10451	tags=60%, list=31%, signal=88%
KAMIKUBO_MYELOID_CEBPA_NETWORK	26	0.294562	0.851411	0.693305	0.771605	1	4969	tags=35%, list=15%, signal=41%
YANG_MUC2_TARGETS_DUODENUM_6MO_DN	18	0.314669	0.849164	0.698795	0.775236	1	4613	tags=33%, list=14%, signal=39%
BIOCARTA_NGF_PATHWAY	17	0.317571	0.84795	0.672199	0.776948	1	4249	tags=29%, list=13%, signal=34%
REACTOME_THE_ROLE_OF_NEF_IN_HIV1_REPLICATION_AND_DISEASE_PATHOGENESIS	27	0.292686	0.843746	0.730769	0.78398	1	4690	tags=30%, list=14%, signal=34%
CLIMENT_BREAST_CANCER_COPY_NUMBER_UP	22	0.303196	0.838875	0.689243	0.792172	1	6042	tags=36%, list=18%, signal=44%
KEGG_REGULATION_OF_AUTOPHAGY	21	0.298785	0.83744	0.721545	0.794243	1	7671	tags=43%, list=23%, signal=56%
REACTOME_G_PROTEIN_ACTIVATION	26	0.281305	0.83707	0.708333	0.794371	1	2491	tags=12%, list=8%, signal=12%
GOUYER_TATI_TARGETS_DN	16	0.32589	0.835927	0.697425	0.795828	1	6023	tags=31%, list=18%, signal=38%
REACTOME_RNA_POL_I_PROMOTER_OPENING	25	0.287227	0.835251	0.743434	0.796478	1	7615	tags=48%, list=23%, signal=62%
MAEKAWA_ATF2_TARGETS	22	0.296276	0.831578	0.72314	0.802183	1	6353	tags=32%, list=19%, signal=39%
JAERVINEN_AMPLIFIED_IN_LARYNGEAL_CANCER	37	0.264028	0.830842	0.761702	0.802971	1	4878	tags=27%, list=15%, signal=32%
MEISSNER_NPC_ICP_WITH_H3K4ME3	16	0.324526	0.829961	0.696177	0.803989	1	7922	tags=50%, list=24%, signal=66%
REACTOME_CLASS_A1_RHODOPSIN_LIKE_RECEPTORS	225	0.195834	0.82896	0.944321	0.805208	1	6657	tags=22%, list=20%, signal=28%
KEGG_BETA_ALANINE_METABOLISM	22	0.29411	0.827039	0.714286	0.807933	1	10223	tags=50%, list=31%, signal=72%
REACTOME_INCRETIN_SYNTHESIS_SECRETION_AND_INACTIVATION	15	0.317844	0.825864	0.698347	0.809365	1	6610	tags=27%, list=20%, signal=33%
REACTOME_CYTOCHROME_P450_ARRANGED_BY_SUBSTRATE_TYPE	46	0.24546	0.818033	0.777273	0.821457	1	5862	tags=26%, list=18%, signal=32%
REACTOME_INHIBITION_OF_INSULIN_SECRETION_BY_ADRENALINE_NORADRENALINE	25	0.280664	0.814762	0.748503	0.82611	1	2491	tags=12%, list=8%, signal=13%
ABRAHAM_ALPC_VS_MULTIPLE_MYELOMA_UP	26	0.280728	0.813863	0.778243	0.826966	1	3597	tags=23%, list=11%, signal=26%
MOREIRA_RESPONSE_TO_TSA_DN	17	0.309713	0.813433	0.722892	0.827135	1	1163	tags=12%, list=4%, signal=12%
REACTOME_DOWNREGULATION_OF_TGF_BETA_RECEPTOR_SIGNALING	22	0.290398	0.812531	0.729508	0.828025	1	4418	tags=23%, list=13%, signal=26%
HOEGERKORP_CD44_TARGETS_TEMPORAL_DN	22	0.294094	0.812494	0.749491	0.827562	1	2806	tags=18%, list=8%, signal=20%
BIOCARTA_IGF1MTOR_PATHWAY	20	0.293741	0.803915	0.760417	0.839786	1	4249	tags=25%, list=13%, signal=29%
MATZUK_IMPLANTATION_AND_UTERINE	21	0.289368	0.795931	0.761628	0.850698	1	4183	tags=24%, list=13%, signal=27%
ELLWOOD_MYC_TARGETS_DN	38	0.248839	0.789024	0.832285	0.859498	1	7840	tags=42%, list=24%, signal=55%
SA_B_CELL_RECEPTOR_COMPLEXES	24	0.277945	0.782519	0.797468	0.867653	1	3696	tags=21%, list=11%, signal=23%
BIOCARTA_ACH_PATHWAY	16	0.29875	0.781862	0.761099	0.867972	1	6890	tags=38%, list=21%, signal=47%
RORIE_TARGETS_OF_EWSR1_FLI1_FUSION_DN	26	0.264626	0.768464	0.803571	0.883884	1	3717	tags=15%, list=11%, signal=17%
BIOCARTA_IGF1_PATHWAY	21	0.276611	0.766376	0.816532	0.885767	1	4249	tags=19%, list=13%, signal=22%
KANG_GLIS3_TARGETS	28	0.262321	0.766022	0.816701	0.885622	1	7572	tags=29%, list=23%, signal=37%
DAIRKEE_CANCER_PRONE_RESPONSE_BPA	49	0.2286	0.762317	0.871166	0.889276	1	5501	tags=20%, list=17%, signal=24%
REACTOME_TGF_BETA_RECEPTOR_SIGNALING_ACTIVATES_SMADS	25	0.259642	0.748175	0.811088	0.903606	1	4418	tags=20%, list=13%, signal=23%
PLASARI_TGFB1_SIGNALING_VIA_NFIC_1HR_UP	31	0.245161	0.73986	0.862661	0.91113	1	4669	tags=23%, list=14%, signal=26%
BIOCARTA_INSULIN_PATHWAY	21	0.272143	0.739222	0.820988	0.911177	1	5594	tags=24%, list=17%, signal=29%
REACTOME_ACTIVATED_NOTCH1_TRANSMITS_SIGNAL_TO_THE_NUCLEUS	26	0.253962	0.735672	0.856223	0.913971	1	7360	tags=35%, list=22%, signal=44%
DEMAGALHAES_AGING_DN	15	0.288592	0.733219	0.811359	0.915694	1	5207	tags=27%, list=16%, signal=32%
REACTOME_ZINC_TRANSPORTERS	15	0.287854	0.727094	0.836893	0.920452	1	4777	tags=33%, list=14%, signal=39%
BIOCARTA_NO2IL12_PATHWAY	15	0.277717	0.725014	0.853249	0.921705	1	3435	tags=13%, list=10%, signal=15%
BANDRES_RESPONSE_TO_CARMUSTIN_WITHOUT_MGMT_48HR_UP	17	0.273368	0.704661	0.88125	0.936989	1	6533	tags=29%, list=20%, signal=37%
TERAO_AOX4_TARGETS_SKIN_DN	22	0.190258	0.540239	0.991597	0.993501	1	9520	tags=32%, list=29%, signal=45%

## Sheet: Down_regulated
NAME	SIZE	ES	NES	NOM p-val	FDR q-val	FWER p-val	RANK AT MAX	LEADING EDGE
ROSTY_CERVICAL_CANCER_PROLIFERATION_CLUSTER	134	-0.846515	-3.28547	0	0	0	2844	tags=77%, list=9%, signal=84%
SOTIRIOU_BREAST_CANCER_GRADE_1_VS_3_UP	144	-0.793913	-3.11283	0	0	0	2248	tags=61%, list=7%, signal=65%
BASAKI_YBX1_TARGETS_UP	269	-0.723715	-3.05611	0	0	0	3344	tags=55%, list=10%, signal=61%
FUJII_YBX1_TARGETS_DN	192	-0.743935	-3.04063	0	0	0	3178	tags=56%, list=10%, signal=62%
CHANG_CYCLING_GENES	139	-0.764959	-2.98585	0	0	0	3836	tags=71%, list=12%, signal=79%
CROONQUIST_IL6_DEPRIVATION_DN	97	-0.804961	-2.96601	0	0	0	2419	tags=65%, list=7%, signal=70%
MITSIADES_RESPONSE_TO_APLIDIN_DN	241	-0.705822	-2.95978	0	0	0	3801	tags=58%, list=11%, signal=65%
KOBAYASHI_EGFR_SIGNALING_24HR_DN	243	-0.709091	-2.94622	0	0	0	3203	tags=58%, list=10%, signal=63%
KANG_DOXORUBICIN_RESISTANCE_UP	52	-0.878124	-2.93982	0	0	0	3718	tags=90%, list=11%, signal=102%
RUIZ_TNC_TARGETS_DN	135	-0.753096	-2.92463	0	0	0	3723	tags=59%, list=11%, signal=66%
WINNEPENNINCKX_MELANOMA_METASTASIS_UP	153	-0.734465	-2.91359	0	0	0	3317	tags=60%, list=10%, signal=66%
GRAHAM_NORMAL_QUIESCENT_VS_NORMAL_DIVIDING_DN	82	-0.798552	-2.88339	0	0	0	3519	tags=71%, list=11%, signal=79%
SHEDDEN_LUNG_CANCER_POOR_SURVIVAL_A6	424	-0.647331	-2.87074	0	0	0	3878	tags=51%, list=12%, signal=57%
MISSIAGLIA_REGULATED_BY_METHYLATION_DN	118	-0.743959	-2.86864	0	0	0	3356	tags=60%, list=10%, signal=67%
ODONNELL_TFRC_TARGETS_DN	124	-0.751282	-2.86768	0	0	0	2248	tags=54%, list=7%, signal=58%
ZHANG_TLX_TARGETS_36HR_DN	181	-0.709581	-2.86761	0	0	0	4530	tags=59%, list=14%, signal=67%
BURTON_ADIPOGENESIS_3	98	-0.76176	-2.86361	0	0	0	2600	tags=61%, list=8%, signal=66%
TOYOTA_TARGETS_OF_MIR34B_AND_MIR34C	413	-0.653956	-2.85846	0	0	0	3999	tags=51%, list=12%, signal=57%
HORIUCHI_WTAP_TARGETS_DN	292	-0.670452	-2.85797	0	0	0	3455	tags=47%, list=10%, signal=52%
KONG_E2F3_TARGETS	91	-0.785072	-2.85079	0	0	0	2600	tags=63%, list=8%, signal=68%
GRAHAM_CML_DIVIDING_VS_NORMAL_QUIESCENT_UP	169	-0.711937	-2.84901	0	0	0	3947	tags=57%, list=12%, signal=65%
SARRIO_EPITHELIAL_MESENCHYMAL_TRANSITION_UP	169	-0.706888	-2.83589	0	0	0	3254	tags=55%, list=10%, signal=61%
ISHIDA_E2F_TARGETS	49	-0.863486	-2.83256	0	0	0	2419	tags=80%, list=7%, signal=86%
WHITEFORD_PEDIATRIC_CANCER_MARKERS	110	-0.750841	-2.81821	0	0	0	4094	tags=63%, list=12%, signal=71%
REACTOME_MITOTIC_PROMETAPHASE	78	-0.773036	-2.79585	0	0	0	3258	tags=56%, list=10%, signal=62%
ZHANG_TLX_TARGETS_DN	87	-0.771085	-2.78713	0	0	0	4094	tags=68%, list=12%, signal=77%
MARKEY_RB1_ACUTE_LOF_UP	228	-0.672516	-2.77667	0	0	0	4094	tags=55%, list=12%, signal=62%
ZHOU_CELL_CYCLE_GENES_IN_IR_RESPONSE_24HR	121	-0.731384	-2.77379	0	0	0	3289	tags=59%, list=10%, signal=65%
AMUNDSON_GAMMA_RADIATION_RESPONSE	40	-0.869752	-2.76972	0	0	0	1933	tags=75%, list=6%, signal=80%
DUTERTRE_ESTRADIOL_RESPONSE_24HR_UP	309	-0.651028	-2.76555	0	0	0	3350	tags=56%, list=10%, signal=62%
WHITFIELD_CELL_CYCLE_G2_M	197	-0.679025	-2.75569	0	0	0	3372	tags=50%, list=10%, signal=56%
REICHERT_MITOSIS_LIN9_TARGETS	27	-0.94647	-2.75501	0	0	0	1601	tags=89%, list=5%, signal=93%
LEE_EARLY_T_LYMPHOCYTE_UP	95	-0.743823	-2.75308	0	0	0	3292	tags=67%, list=10%, signal=75%
BLUM_RESPONSE_TO_SALIRASIB_DN	334	-0.639905	-2.74476	0	0	0	3416	tags=47%, list=10%, signal=52%
TANG_SENESCENCE_TP53_TARGETS_DN	54	-0.810702	-2.73458	0	0	0	3752	tags=70%, list=11%, signal=79%
PUJANA_XPRSS_INT_NETWORK	160	-0.694606	-2.73176	0	0	0	4201	tags=60%, list=13%, signal=68%
CHIANG_LIVER_CANCER_SUBCLASS_PROLIFERATION_UP	162	-0.68861	-2.73156	0	0	0	2013	tags=48%, list=6%, signal=50%
BIDUS_METASTASIS_UP	205	-0.659701	-2.72174	0	0	0	3718	tags=49%, list=11%, signal=55%
CROONQUIST_NRAS_SIGNALING_DN	72	-0.780833	-2.71445	0	0	0	2419	tags=58%, list=7%, signal=63%
MOLENAAR_TARGETS_OF_CCND1_AND_CDK4_DN	51	-0.825683	-2.71134	0	0	0	3550	tags=80%, list=11%, signal=90%
ZHANG_TLX_TARGETS_60HR_DN	262	-0.635359	-2.69115	0	0	0	3794	tags=49%, list=11%, signal=55%
ZHOU_CELL_CYCLE_GENES_IN_IR_RESPONSE_6HR	81	-0.765751	-2.68835	0	0	0	3356	tags=63%, list=10%, signal=70%
GABRIELY_MIR21_TARGETS	276	-0.638694	-2.68527	0	0	0	4596	tags=53%, list=14%, signal=61%
FARMER_BREAST_CANCER_CLUSTER_2	32	-0.872946	-2.68525	0	0	0	1933	tags=72%, list=6%, signal=76%
MORI_IMMATURE_B_LYMPHOCYTE_DN	89	-0.725372	-2.67805	0	0	0	3313	tags=66%, list=10%, signal=73%
MORI_LARGE_PRE_BII_LYMPHOCYTE_UP	83	-0.733591	-2.67757	0	0	0	3313	tags=64%, list=10%, signal=71%
ZHAN_MULTIPLE_MYELOMA_PR_UP	44	-0.822555	-2.67575	0	0	0	1945	tags=73%, list=6%, signal=77%
FERREIRA_EWINGS_SARCOMA_UNSTABLE_VS_STABLE_UP	150	-0.670039	-2.67374	0	0	0	3428	tags=48%, list=10%, signal=53%
PUJANA_BRCA_CENTERED_NETWORK	112	-0.694774	-2.66245	0	0	0	4201	tags=63%, list=13%, signal=71%
WHITFIELD_CELL_CYCLE_LITERATURE	44	-0.839178	-2.65936	0	0	0	2210	tags=77%, list=7%, signal=83%
BENPORATH_PROLIFERATION	135	-0.674603	-2.64792	0	0	0	3782	tags=52%, list=11%, signal=58%
PUJANA_BRCA2_PCC_NETWORK	400	-0.606198	-2.64773	0	0	0	3896	tags=45%, list=12%, signal=50%
HOFFMANN_LARGE_TO_SMALL_PRE_BII_LYMPHOCYTE_UP	159	-0.667825	-2.64406	0	0	0	4277	tags=61%, list=13%, signal=70%
LE_EGR2_TARGETS_UP	103	-0.710938	-2.63782	0	0	0	3559	tags=56%, list=11%, signal=63%
YU_MYC_TARGETS_UP	40	-0.838702	-2.6344	0	0	0	2168	tags=65%, list=7%, signal=69%
LINDGREN_BLADDER_CANCER_CLUSTER_3_UP	303	-0.616761	-2.62798	0	0	0	3541	tags=46%, list=11%, signal=51%
PID_AURORA_B_PATHWAY	37	-0.847075	-2.62479	0	0	0	2730	tags=70%, list=8%, signal=76%
WHITFIELD_CELL_CYCLE_G2	168	-0.64569	-2.6025	0	0	0	3224	tags=51%, list=10%, signal=56%
REN_BOUND_BY_E2F	60	-0.760264	-2.58604	0	0	0	3317	tags=62%, list=10%, signal=68%
GREENBAUM_E2A_TARGETS_UP	32	-0.861608	-2.58234	0	0	0	1933	tags=72%, list=6%, signal=76%
VERNELL_RETINOBLASTOMA_PATHWAY_UP	68	-0.749328	-2.56319	0	0	0	2471	tags=63%, list=7%, signal=68%
SHEPARD_BMYB_TARGETS	68	-0.738348	-2.56053	0	0	0	1182	tags=43%, list=4%, signal=44%
GARCIA_TARGETS_OF_FLI1_AND_DAX1_DN	160	-0.641563	-2.55767	0	0	0	3782	tags=40%, list=11%, signal=45%
PUJANA_BREAST_CANCER_WITH_BRCA1_MUTATED_UP	53	-0.752755	-2.54762	0	0	0	4201	tags=64%, list=13%, signal=73%
BURTON_ADIPOGENESIS_PEAK_AT_24HR	42	-0.793286	-2.54636	0	0	0	3375	tags=62%, list=10%, signal=69%
ODONNELL_TARGETS_OF_MYC_AND_TFRC_DN	43	-0.791921	-2.53875	0	0	0	2197	tags=65%, list=7%, signal=70%
BOYAULT_LIVER_CANCER_SUBCLASS_G23_UP	49	-0.765072	-2.50919	0	0	0	4010	tags=65%, list=12%, signal=74%
KAUFFMANN_MELANOMA_RELAPSE_UP	59	-0.727725	-2.49508	0	0	0	3778	tags=64%, list=11%, signal=73%
KAMMINGA_EZH2_TARGETS	40	-0.796761	-2.48753	0	0	0	3154	tags=70%, list=10%, signal=77%
REACTOME_CELL_CYCLE_MITOTIC	300	-0.586831	-2.48704	0	0	0	3386	tags=40%, list=10%, signal=45%
PID_PLK1_PATHWAY	43	-0.78155	-2.4744	0	0	0	2557	tags=63%, list=8%, signal=68%
PYEON_CANCER_HEAD_AND_NECK_VS_CERVICAL_UP	171	-0.615511	-2.46279	0	0	0	4919	tags=55%, list=15%, signal=64%
VANTVEER_BREAST_CANCER_METASTASIS_DN	111	-0.653723	-2.44727	0	0	0	3472	tags=55%, list=10%, signal=61%
CHEMNITZ_RESPONSE_TO_PROSTAGLANDIN_E2_UP	133	-0.630588	-2.44597	0	0	0	2248	tags=40%, list=7%, signal=43%
SENGUPTA_NASOPHARYNGEAL_CARCINOMA_UP	273	-0.580807	-2.44244	0	0	0	2907	tags=40%, list=9%, signal=44%
NAKAYAMA_SOFT_TISSUE_TUMORS_PCA2_UP	83	-0.675026	-2.44221	0	0	0	2320	tags=53%, list=7%, signal=57%
REACTOME_CELL_CYCLE	366	-0.558912	-2.43962	0	0	0	3386	tags=37%, list=10%, signal=41%
BHATI_G2M_ARREST_BY_2METHOXYESTRADIOL_UP	108	-0.640777	-2.43157	0	0	0	3414	tags=49%, list=10%, signal=55%
CHICAS_RB1_TARGETS_GROWING	226	-0.592815	-2.42774	0	0	0	2419	tags=39%, list=7%, signal=42%
DACOSTA_UV_RESPONSE_VIA_ERCC3_COMMON_DN	467	-0.549404	-2.42751	0	0	0	3731	tags=40%, list=11%, signal=44%
FURUKAWA_DUSP6_TARGETS_PCI35_DN	67	-0.697806	-2.42687	0	0	0	2148	tags=54%, list=6%, signal=57%
REACTOME_DNA_REPLICATION	180	-0.597744	-2.40826	0	0	0	3258	tags=43%, list=10%, signal=48%
EGUCHI_CELL_CYCLE_RB1_TARGETS	23	-0.865573	-2.40537	0	0	0	2419	tags=74%, list=7%, signal=80%
FOURNIER_ACINAR_DEVELOPMENT_LATE_2	264	-0.570413	-2.40013	0	0	0	3178	tags=39%, list=10%, signal=43%
SONG_TARGETS_OF_IE86_CMV_PROTEIN	58	-0.696859	-2.388	0	0	0	4094	tags=59%, list=12%, signal=67%
LY_AGING_MIDDLE_DN	16	-0.925162	-2.38733	0	0	0	913	tags=81%, list=3%, signal=84%
LINDGREN_BLADDER_CANCER_CLUSTER_1_DN	353	-0.553167	-2.38234	0	0	0	3455	tags=37%, list=10%, signal=41%
REACTOME_E2F_MEDIATED_REGULATION_OF_DNA_REPLICATION	33	-0.796834	-2.37798	0	0	0	2370	tags=61%, list=7%, signal=65%
GAVIN_FOXP3_TARGETS_CLUSTER_P6	88	-0.65468	-2.37669	0	0	0	1366	tags=47%, list=4%, signal=48%
REACTOME_MITOTIC_M_M_G1_PHASES	160	-0.595503	-2.36948	0	0	0	3258	tags=42%, list=10%, signal=46%
RHODES_UNDIFFERENTIATED_CANCER	68	-0.686276	-2.36261	0	0	0	3097	tags=54%, list=9%, signal=60%
DAZARD_RESPONSE_TO_UV_NHEK_DN	298	-0.5528	-2.35708	0	0	0	4334	tags=42%, list=13%, signal=47%
BORCZUK_MALIGNANT_MESOTHELIOMA_UP	293	-0.554035	-2.35342	0	0	0	4080	tags=41%, list=12%, signal=46%
TARTE_PLASMA_CELL_VS_PLASMABLAST_DN	304	-0.550475	-2.35156	0	0	0	2975	tags=35%, list=9%, signal=38%
GOLDRATH_ANTIGEN_RESPONSE	319	-0.548022	-2.34447	0	0	0	3450	tags=41%, list=10%, signal=46%
LI_WILMS_TUMOR_ANAPLASTIC_UP	19	-0.879707	-2.33682	0	0	0	3289	tags=79%, list=10%, signal=88%
GENTILE_RESPONSE_CLUSTER_D3	61	-0.678261	-2.33312	0	0	0	4101	tags=57%, list=12%, signal=65%
SMID_BREAST_CANCER_LUMINAL_A_DN	18	-0.882749	-2.3314	0	0	0	2248	tags=78%, list=7%, signal=83%
REACTOME_MITOTIC_G2_G2_M_PHASES	77	-0.652028	-2.33085	0	0	0	4512	tags=48%, list=14%, signal=55%
LY_AGING_OLD_DN	53	-0.702017	-2.33071	0	0	0	2947	tags=42%, list=9%, signal=45%
SCIAN_CELL_CYCLE_TARGETS_OF_TP53_AND_TP73_DN	22	-0.83948	-2.31795	0	0	0	3351	tags=68%, list=10%, signal=76%
LI_WILMS_TUMOR_VS_FETAL_KIDNEY_1_DN	157	-0.587266	-2.31472	0	0	0	4793	tags=47%, list=14%, signal=55%
WEST_ADRENOCORTICAL_TUMOR_UP	283	-0.541973	-2.30713	0	0	0	3951	tags=39%, list=12%, signal=44%
WU_APOPTOSIS_BY_CDKN1A_VIA_TP53	54	-0.684827	-2.29187	0	0	0	3129	tags=57%, list=9%, signal=63%
SHEPARD_CRUSH_AND_BURN_MUTANT_DN	166	-0.568282	-2.28399	0	0	0	2464	tags=33%, list=7%, signal=36%
NAKAMURA_TUMOR_ZONE_PERIPHERAL_VS_CENTRAL_UP	266	-0.542251	-2.28321	0	0	0	3342	tags=36%, list=10%, signal=39%
LU_EZH2_TARGETS_DN	351	-0.519394	-2.26125	0	0	0	4802	tags=42%, list=14%, signal=49%
PASINI_SUZ12_TARGETS_DN	302	-0.528002	-2.2591	0	0	0	3476	tags=37%, list=10%, signal=41%
VECCHI_GASTRIC_CANCER_EARLY_UP	391	-0.516401	-2.25652	0	0	0	3520	tags=40%, list=11%, signal=44%
FRASOR_RESPONSE_TO_SERM_OR_FULVESTRANT_DN	50	-0.686169	-2.24341	0	0	0	3317	tags=52%, list=10%, signal=58%
REACTOME_SMOOTH_MUSCLE_CONTRACTION	23	-0.814065	-2.242	0	9.81423e-06	0.001	3338	tags=74%, list=10%, signal=82%
MANALO_HYPOXIA_DN	272	-0.529235	-2.23852	0	9.7266e-06	0.001	3836	tags=35%, list=12%, signal=40%
WHITFIELD_CELL_CYCLE_S	148	-0.559682	-2.2357	0	9.64053e-06	0.001	3782	tags=43%, list=11%, signal=49%
PID_AURORA_A_PATHWAY	30	-0.751377	-2.23183	0	9.55596e-06	0.001	1467	tags=53%, list=4%, signal=56%
DUTERTRE_ESTRADIOL_RESPONSE_24HR_DN	485	-0.498391	-2.23169	0	9.47287e-06	0.001	3756	tags=38%, list=11%, signal=42%
ZHANG_BREAST_CANCER_PROGENITORS_UP	394	-0.509329	-2.2313	0	9.3912e-06	0.001	3097	tags=32%, list=9%, signal=35%
GEORGES_CELL_CYCLE_MIR192_TARGETS	61	-0.655659	-2.22949	0	9.31094e-06	0.001	5083	tags=62%, list=15%, signal=73%
OXFORD_RALA_OR_RALB_TARGETS_UP	46	-0.680325	-2.22648	0	9.23203e-06	0.001	2844	tags=46%, list=9%, signal=50%
LABBE_WNT3A_TARGETS_UP	105	-0.59229	-2.22526	0	9.15445e-06	0.001	3358	tags=42%, list=10%, signal=46%
BERENJENO_ROCK_SIGNALING_NOT_VIA_RHOA_DN	44	-0.689347	-2.22123	0	9.07816e-06	0.001	2648	tags=43%, list=8%, signal=47%
DAZARD_UV_RESPONSE_CLUSTER_G6	140	-0.571376	-2.21659	0	9.00314e-06	0.001	4153	tags=42%, list=13%, signal=48%
PID_FOXM1_PATHWAY	39	-0.710668	-2.21654	0	8.92934e-06	0.001	997	tags=41%, list=3%, signal=42%
GRAHAM_CML_QUIESCENT_VS_NORMAL_QUIESCENT_UP	74	-0.629459	-2.21633	0	8.85674e-06	0.001	3519	tags=46%, list=11%, signal=51%
IWANAGA_E2F1_TARGETS_INDUCED_BY_SERUM	29	-0.738949	-2.2161	0	8.78532e-06	0.001	3763	tags=52%, list=11%, signal=58%
REACTOME_G1_S_SPECIFIC_TRANSCRIPTION	18	-0.832917	-2.21128	0	8.71504e-06	0.001	2210	tags=67%, list=7%, signal=71%
KEGG_OOCYTE_MEIOSIS	104	-0.597214	-2.21092	0	8.64587e-06	0.001	4190	tags=43%, list=13%, signal=49%
KEGG_CELL_CYCLE	123	-0.580905	-2.20488	0	8.57779e-06	0.001	2370	tags=37%, list=7%, signal=40%
FINETTI_BREAST_CANCER_KINOME_RED	16	-0.871443	-2.20187	0	8.51078e-06	0.001	1064	tags=69%, list=3%, signal=71%
KAUFFMANN_DNA_REPLICATION_GENES	138	-0.559167	-2.19234	0	8.4448e-06	0.001	4190	tags=43%, list=13%, signal=50%
CREIGHTON_ENDOCRINE_THERAPY_RESISTANCE_5	435	-0.497385	-2.18731	0	8.37984e-06	0.001	4794	tags=43%, list=14%, signal=50%
SHEPARD_BMYB_MORPHOLINO_DN	183	-0.546625	-2.18498	0	8.31587e-06	0.001	3317	tags=34%, list=10%, signal=38%
SIMBULAN_PARP1_TARGETS_DN	17	-0.849104	-2.18294	0	8.25288e-06	0.001	4108	tags=82%, list=12%, signal=94%
CROONQUIST_NRAS_VS_STROMAL_STIMULATION_DN	95	-0.595329	-2.18253	0	8.19082e-06	0.001	3317	tags=40%, list=10%, signal=44%
SENESE_HDAC3_TARGETS_DN	482	-0.489144	-2.1818	0	8.1297e-06	0.001	4630	tags=37%, list=14%, signal=42%
REACTOME_G2_M_CHECKPOINTS	41	-0.696875	-2.17635	0	8.06948e-06	0.001	4449	tags=61%, list=13%, signal=70%
KEGG_ADHERENS_JUNCTION	68	-0.632886	-2.17318	0	8.01014e-06	0.001	3025	tags=43%, list=9%, signal=47%
CHARAFE_BREAST_CANCER_LUMINAL_VS_MESENCHYMAL_DN	431	-0.49429	-2.17291	0	7.95168e-06	0.001	4165	tags=36%, list=13%, signal=40%
GROSS_HYPOXIA_VIA_ELK3_UP	197	-0.528213	-2.16893	0	1.55389e-05	0.002	4085	tags=41%, list=12%, signal=47%
ZHENG_GLIOBLASTOMA_PLASTICITY_UP	233	-0.525125	-2.16842	0	1.54271e-05	0.002	3449	tags=39%, list=10%, signal=43%
PID_FAK_PATHWAY	58	-0.630475	-2.16428	0	1.53169e-05	0.002	3772	tags=48%, list=11%, signal=54%
STEIN_ESRRA_TARGETS_RESPONSIVE_TO_ESTROGEN_DN	39	-0.699278	-2.16097	0	1.52083e-05	0.002	2044	tags=44%, list=6%, signal=46%
REACTOME_RECRUITMENT_OF_MITOTIC_CENTROSOME_PROTEINS_AND_COMPLEXES	62	-0.629025	-2.16003	0	1.51012e-05	0.002	5210	tags=50%, list=16%, signal=59%
PID_ECADHERIN_STABILIZATION_PATHWAY	39	-0.689128	-2.15851	0	1.49956e-05	0.002	2840	tags=44%, list=9%, signal=48%
REACTOME_G0_AND_EARLY_G1	24	-0.760193	-2.15593	0	1.48915e-05	0.002	3313	tags=67%, list=10%, signal=74%
WANG_RESPONSE_TO_GSK3_INHIBITOR_SB216763_DN	333	-0.497107	-2.15481	0	1.47888e-05	0.002	4277	tags=41%, list=13%, signal=46%
BOYAULT_LIVER_CANCER_SUBCLASS_G123_UP	43	-0.66861	-2.15285	0	1.46875e-05	0.002	2076	tags=49%, list=6%, signal=52%
PID_ATR_PATHWAY	39	-0.697531	-2.15014	0	2.16848e-05	0.003	4449	tags=59%, list=13%, signal=68%
DAIRKEE_TERT_TARGETS_DN	114	-0.562687	-2.14742	0	2.15383e-05	0.003	3683	tags=39%, list=11%, signal=44%
MORI_PRE_BI_LYMPHOCYTE_UP	77	-0.613135	-2.14713	0	2.13938e-05	0.003	3878	tags=49%, list=12%, signal=56%
BIOCARTA_G2_PATHWAY	24	-0.754895	-2.13454	0	4.25072e-05	0.006	1537	tags=58%, list=5%, signal=61%
BILANGES_SERUM_SENSITIVE_VIA_TSC2	37	-0.680083	-2.13061	0	4.22257e-05	0.006	3686	tags=41%, list=11%, signal=46%
REACTOME_ACTIVATION_OF_ATR_IN_RESPONSE_TO_REPLICATION_STRESS	35	-0.694862	-2.13041	0	4.19479e-05	0.006	4449	tags=57%, list=13%, signal=66%
PYEON_HPV_POSITIVE_TUMORS_UP	86	-0.582762	-2.13034	0	4.16737e-05	0.006	4404	tags=49%, list=13%, signal=56%
STARK_HYPPOCAMPUS_22Q11_DELETION_UP	49	-0.64368	-2.12553	0	4.83671e-05	0.007	3176	tags=45%, list=10%, signal=50%
SU_TESTIS	65	-0.618929	-2.12519	0	4.80551e-05	0.007	2792	tags=37%, list=8%, signal=40%
KEGG_REGULATION_OF_ACTIN_CYTOSKELETON	197	-0.518043	-2.12381	0	5.44383e-05	0.008	3729	tags=35%, list=11%, signal=39%
HONRADO_BREAST_CANCER_BRCA1_VS_BRCA2	18	-0.806086	-2.12099	0	5.40915e-05	0.008	1601	tags=56%, list=5%, signal=58%
DE_YY1_TARGETS_DN	90	-0.580322	-2.11932	0	5.37492e-05	0.008	4166	tags=43%, list=13%, signal=49%
REACTOME_LOSS_OF_NLP_FROM_MITOTIC_CENTROSOMES	56	-0.626492	-2.11551	0	6.00227e-05	0.009	5210	tags=50%, list=16%, signal=59%
BONOME_OVARIAN_CANCER_POOR_SURVIVAL_UP	31	-0.71075	-2.11251	0	7.3177e-05	0.011	5448	tags=55%, list=16%, signal=66%
PAL_PRMT5_TARGETS_UP	190	-0.51527	-2.10918	0	7.94045e-05	0.012	3421	tags=35%, list=10%, signal=39%
REACTOME_SIGNALING_BY_HIPPO	20	-0.786747	-2.10473	0	9.21735e-05	0.014	2083	tags=55%, list=6%, signal=59%
WANG_METHYLATED_IN_BREAST_CANCER	35	-0.690215	-2.10471	0	9.1608e-05	0.014	2721	tags=49%, list=8%, signal=53%
HUMMEL_BURKITTS_LYMPHOMA_UP	38	-0.672564	-2.10327	0	9.7616e-05	0.015	4094	tags=47%, list=12%, signal=54%
JOHNSTONE_PARVB_TARGETS_2_DN	312	-0.491482	-2.10236	0	9.70244e-05	0.015	5556	tags=46%, list=17%, signal=55%
REACTOME_ACTIVATION_OF_THE_PRE_REPLICATIVE_COMPLEX	30	-0.713473	-2.10079	0	0.000102799	0.016	4449	tags=60%, list=13%, signal=69%
PID_RHOA_PATHWAY	44	-0.64334	-2.09809	0	0.000114912	0.018	3145	tags=34%, list=9%, signal=38%
LY_AGING_PREMATURE_DN	27	-0.720484	-2.09792	0	0.000114228	0.018	1313	tags=37%, list=4%, signal=39%
BIOCARTA_MCALPAIN_PATHWAY	22	-0.755633	-2.09645	0	0.000113552	0.018	2141	tags=41%, list=6%, signal=44%
PID_E2F_PATHWAY	73	-0.591332	-2.09451	0	0.00011917	0.019	4541	tags=51%, list=14%, signal=59%
WILCOX_RESPONSE_TO_PROGESTERONE_UP	139	-0.533555	-2.09443	0	0.000118473	0.019	3794	tags=39%, list=11%, signal=44%
SENESE_HDAC1_TARGETS_UP	421	-0.470208	-2.09135	0	0.000123943	0.02	4594	tags=37%, list=14%, signal=42%
BERTUCCI_MEDULLARY_VS_DUCTAL_BREAST_CANCER_DN	158	-0.525566	-2.09085	0	0.000123226	0.02	3077	tags=35%, list=9%, signal=38%
OLSSON_E2F3_TARGETS_DN	43	-0.65626	-2.09007	0	0.000122518	0.02	3200	tags=49%, list=10%, signal=54%
NADERI_BREAST_CANCER_PROGNOSIS_UP	44	-0.664488	-2.08919	0	0.000121818	0.02	4077	tags=52%, list=12%, signal=60%
EPPERT_PROGENITOR	125	-0.54465	-2.08055	0	0.000157096	0.026	3723	tags=38%, list=11%, signal=43%
REACTOME_CYCLIN_A_B1_ASSOCIATED_EVENTS_DURING_G2_M_TRANSITION	15	-0.821711	-2.07863	0	0.000156208	0.026	2708	tags=60%, list=8%, signal=65%
NIELSEN_LEIOMYOSARCOMA_CNN1_UP	18	-0.80124	-2.07133	0	0.000161322	0.027	1421	tags=50%, list=4%, signal=52%
WANG_METASTASIS_OF_BREAST_CANCER_ESR1_UP	19	-0.785967	-2.06627	0	0.000172101	0.029	2478	tags=47%, list=7%, signal=51%
KEGG_PATHOGENIC_ESCHERICHIA_COLI_INFECTION	55	-0.616536	-2.06576	0	0.000171145	0.029	3164	tags=40%, list=10%, signal=44%
AFFAR_YY1_TARGETS_DN	216	-0.499441	-2.05955	0	0.000176109	0.03	3317	tags=33%, list=10%, signal=37%
PID_ILK_PATHWAY	44	-0.635983	-2.05894	0	0.000175142	0.03	3280	tags=43%, list=10%, signal=48%
KEGG_VASCULAR_SMOOTH_MUSCLE_CONTRACTION	108	-0.546274	-2.05854	0	0.000174185	0.03	4266	tags=33%, list=13%, signal=38%
LIN_SILENCED_BY_TUMOR_MICROENVIRONMENT	103	-0.547504	-2.05797	0	0.00017892	0.031	3179	tags=36%, list=10%, signal=40%
LIAO_METASTASIS	497	-0.459148	-2.05782	0	0.000177952	0.031	4014	tags=33%, list=12%, signal=37%
BILD_E2F3_ONCOGENIC_SIGNATURE	223	-0.493714	-2.05559	0	0.00019409	0.034	4919	tags=43%, list=15%, signal=50%
JI_RESPONSE_TO_FSH_DN	57	-0.616312	-2.05496	0	0.000193052	0.034	3729	tags=49%, list=11%, signal=55%
PID_FANCONI_PATHWAY	43	-0.649304	-2.05359	0	0.000203447	0.036	4724	tags=60%, list=14%, signal=70%
MARTORIATI_MDM4_TARGETS_FETAL_LIVER_DN	491	-0.45743	-2.05056	0	0.000207806	0.037	3793	tags=31%, list=11%, signal=34%
LEE_LIVER_CANCER_SURVIVAL_DN	162	-0.519481	-2.04609	0	0.000223316	0.04	3087	tags=34%, list=9%, signal=37%
YU_BAP1_TARGETS	29	-0.693539	-2.04465	0	0.000227679	0.041	2997	tags=48%, list=9%, signal=53%
HIRSCH_CELLULAR_TRANSFORMATION_SIGNATURE_DN	97	-0.558017	-2.04372	0	0.000226493	0.041	2866	tags=41%, list=9%, signal=45%
BOSCO_EPITHELIAL_DIFFERENTIATION_MODULE	62	-0.600136	-2.04213	0	0.00022532	0.041	5363	tags=44%, list=16%, signal=52%
REACTOME_HOMOLOGOUS_RECOMBINATION_REPAIR_OF_REPLICATION_INDEPENDENT_DOUBLE_STRAND_BREAKS	15	-0.800147	-2.03247	0	0.000295073	0.054	4724	tags=73%, list=14%, signal=85%
KAPOSI_LIVER_CANCER_MET_UP	17	-0.788962	-2.01726	0	0.00040796	0.073	1771	tags=53%, list=5%, signal=56%
SENESE_HDAC1_AND_HDAC2_TARGETS_DN	208	-0.491842	-2.01522	0	0.000427368	0.077	3926	tags=34%, list=12%, signal=38%
FOURNIER_ACINAR_DEVELOPMENT_LATE_DN	21	-0.743842	-2.01048	0.00187266	0.000457469	0.083	3037	tags=71%, list=9%, signal=79%
XU_HGF_TARGETS_INDUCED_BY_AKT1_48HR_DN	22	-0.728658	-2.00608	0	0.000498024	0.091	917	tags=45%, list=3%, signal=47%
REACTOME_MUSCLE_CONTRACTION	44	-0.615228	-2.00374	0	0.00052225	0.096	3338	tags=43%, list=10%, signal=48%
GOTZMANN_EPITHELIAL_TO_MESENCHYMAL_TRANSITION_UP	67	-0.575249	-2.00281	0	0.000530138	0.098	3956	tags=42%, list=12%, signal=47%
RIGGI_EWING_SARCOMA_PROGENITOR_DN	168	-0.506045	-1.9994	0	0.000543558	0.101	2113	tags=26%, list=6%, signal=27%
JAEGER_METASTASIS_UP	44	-0.61227	-1.99689	0	0.000572628	0.106	2628	tags=45%, list=8%, signal=49%
DACOSTA_UV_RESPONSE_VIA_ERCC3_TTD_DN	79	-0.551636	-1.99667	0	0.000569807	0.106	4011	tags=44%, list=12%, signal=50%
REACTOME_PROLONGED_ERK_ACTIVATION_EVENTS	18	-0.765846	-1.99544	0	0.000582774	0.109	5233	tags=61%, list=16%, signal=73%
SIG_REGULATION_OF_THE_ACTIN_CYTOSKELETON_BY_RHO_GTPASES	33	-0.654215	-1.99351	0.00188679	0.000579932	0.109	4411	tags=45%, list=13%, signal=52%
SASSON_RESPONSE_TO_FORSKOLIN_DN	86	-0.540146	-1.98825	0	0.000623332	0.117	3351	tags=40%, list=10%, signal=44%
STARK_PREFRONTAL_CORTEX_22Q11_DELETION_UP	186	-0.486103	-1.98766	0	0.000625346	0.118	4766	tags=39%, list=14%, signal=45%
DASU_IL6_SIGNALING_SCAR_DN	16	-0.777397	-1.98255	0	0.000709521	0.133	3358	tags=63%, list=10%, signal=70%
CHEN_ETV5_TARGETS_TESTIS	19	-0.753406	-1.98192	0	0.000706126	0.133	1933	tags=53%, list=6%, signal=56%
XU_HGF_SIGNALING_NOT_VIA_AKT1_48HR_DN	19	-0.746947	-1.97705	0	0.000768478	0.144	1933	tags=47%, list=6%, signal=50%
CAFFAREL_RESPONSE_TO_THC_DN	29	-0.661527	-1.97369	0	0.00079503	0.149	3555	tags=52%, list=11%, signal=58%
JEON_SMAD6_TARGETS_DN	19	-0.736878	-1.9736	0	0.00079128	0.149	1601	tags=42%, list=5%, signal=44%
REACTOME_SEMAPHORIN_INTERACTIONS	65	-0.573531	-1.9726	0	0.000792439	0.15	4766	tags=42%, list=14%, signal=48%
SCIBETTA_KDM5B_TARGETS_DN	75	-0.55601	-1.97224	0	0.000793594	0.151	3684	tags=47%, list=11%, signal=52%
PETROVA_ENDOTHELIUM_LYMPHATIC_VS_BLOOD_UP	126	-0.507344	-1.96931	0	0.000839513	0.158	2270	tags=35%, list=7%, signal=37%
BROWNE_HCMV_INFECTION_20HR_DN	95	-0.527077	-1.96743	0	0.0008649	0.163	3549	tags=36%, list=11%, signal=40%
BIOCARTA_MPR_PATHWAY	33	-0.64611	-1.9666	0	0.000875478	0.164	4061	tags=42%, list=12%, signal=48%
KEGG_TIGHT_JUNCTION	120	-0.509725	-1.96413	0	0.000905546	0.171	3338	tags=30%, list=10%, signal=33%
WANG_SMARCE1_TARGETS_UP	256	-0.469867	-1.9636	0	0.000915768	0.174	3311	tags=33%, list=10%, signal=36%
ALCALAY_AML_BY_NPM1_LOCALIZATION_DN	177	-0.491269	-1.96192	0	0.000935545	0.179	3348	tags=41%, list=10%, signal=45%
IKEDA_MIR30_TARGETS_UP	111	-0.521128	-1.96147	0	0.000940842	0.181	4666	tags=42%, list=14%, signal=49%
REACTOME_KINESINS	23	-0.714083	-1.96031	0	0.000965163	0.185	942	tags=48%, list=3%, signal=49%
ST_INTEGRIN_SIGNALING_PATHWAY	81	-0.541755	-1.95938	0	0.000984401	0.189	4556	tags=37%, list=14%, signal=43%
OSMAN_BLADDER_CANCER_UP	383	-0.448103	-1.95786	0	0.00100803	0.195	3890	tags=31%, list=12%, signal=35%
BIOCARTA_GCR_PATHWAY	19	-0.733424	-1.95684	0	0.00101309	0.196	3933	tags=63%, list=12%, signal=72%
SHEN_SMARCA2_TARGETS_UP	411	-0.445293	-1.95659	0	0.00101338	0.196	5452	tags=39%, list=16%, signal=46%
SASSON_RESPONSE_TO_GONADOTROPHINS_DN	85	-0.539154	-1.95608	0	0.00101357	0.196	3408	tags=41%, list=10%, signal=46%
REACTOME_CHROMOSOME_MAINTENANCE	92	-0.532335	-1.95504	0	0.00101829	0.198	4032	tags=39%, list=12%, signal=44%
NAKAMURA_CANCER_MICROENVIRONMENT_DN	44	-0.604145	-1.95366	0	0.0010324	0.201	1614	tags=36%, list=5%, signal=38%
AIGNER_ZEB1_TARGETS	32	-0.6475	-1.95242	0.0021097	0.0010508	0.206	3142	tags=50%, list=9%, signal=55%
REACTOME_ARMS_MEDIATED_ACTIVATION	16	-0.765563	-1.95241	0	0.00104625	0.206	5233	tags=63%, list=16%, signal=74%
YAMAZAKI_TCEB3_TARGETS_DN	203	-0.483177	-1.95132	0	0.00106459	0.21	3550	tags=32%, list=11%, signal=35%
YANG_BREAST_CANCER_ESR1_LASER_DN	49	-0.59481	-1.95101	0	0.00106002	0.21	4077	tags=43%, list=12%, signal=49%
GARGALOVIC_RESPONSE_TO_OXIDIZED_PHOSPHOLIPIDS_TURQUOISE_DN	51	-0.591952	-1.95034	0	0.00105984	0.211	2608	tags=43%, list=8%, signal=47%
GAUSSMANN_MLL_AF4_FUSION_TARGETS_A_UP	173	-0.481877	-1.94982	0	0.00105533	0.211	4036	tags=35%, list=12%, signal=40%
PID_BETA_CATENIN_NUC_PATHWAY	70	-0.561059	-1.9485	0	0.00106882	0.214	4562	tags=40%, list=14%, signal=46%
MODY_HIPPOCAMPUS_NEONATAL	33	-0.639629	-1.94771	0	0.00108194	0.218	3559	tags=39%, list=11%, signal=44%
VANTVEER_BREAST_CANCER_ESR1_DN	226	-0.464202	-1.94707	0	0.0010819	0.219	4276	tags=37%, list=13%, signal=42%
BIOCARTA_CHREBP2_PATHWAY	38	-0.610914	-1.94382	0	0.00117441	0.237	2578	tags=34%, list=8%, signal=37%
KEGG_ENDOMETRIAL_CANCER	52	-0.5792	-1.94268	0	0.00119139	0.24	3642	tags=35%, list=11%, signal=39%
DUTERTRE_ESTRADIOL_RESPONSE_6HR_DN	89	-0.527378	-1.94182	0	0.00119081	0.241	2507	tags=37%, list=8%, signal=40%
LINDGREN_BLADDER_CANCER_CLUSTER_2A_DN	126	-0.505155	-1.93594	0	0.0012954	0.259	3927	tags=41%, list=12%, signal=47%
WONG_EMBRYONIC_STEM_CELL_CORE	328	-0.449492	-1.93593	0	0.00129007	0.259	3207	tags=28%, list=10%, signal=31%
PUIFFE_INVASION_INHIBITED_BY_ASCITES_UP	79	-0.537035	-1.93484	0	0.00128908	0.26	3839	tags=38%, list=12%, signal=43%
GENTILE_UV_HIGH_DOSE_DN	298	-0.453541	-1.93379	0	0.00131845	0.266	4101	tags=37%, list=12%, signal=41%
KAMIKUBO_MYELOID_MN1_NETWORK	19	-0.721713	-1.93207	0	0.00137304	0.279	4334	tags=68%, list=13%, signal=79%
DEN_INTERACT_WITH_LCA5	26	-0.67475	-1.9308	0	0.00140608	0.286	2765	tags=46%, list=8%, signal=50%
DACOSTA_UV_RESPONSE_VIA_ERCC3_XPCS_DN	84	-0.528141	-1.92805	0	0.00144329	0.293	5416	tags=48%, list=16%, signal=57%
REACTOME_CELL_JUNCTION_ORGANIZATION	68	-0.554503	-1.92768	0	0.00144172	0.294	5368	tags=46%, list=16%, signal=54%
BURTON_ADIPOGENESIS_8	82	-0.536844	-1.92421	0	0.00152035	0.306	3225	tags=33%, list=10%, signal=36%
MILI_PSEUDOPODIA_CHEMOTAXIS_UP	68	-0.549349	-1.92367	0	0.00151861	0.307	2433	tags=32%, list=7%, signal=35%
PEDERSEN_METASTASIS_BY_ERBB2_ISOFORM_7	370	-0.440139	-1.92306	0	0.0015337	0.31	3130	tags=33%, list=9%, signal=36%
BURTON_ADIPOGENESIS_12	31	-0.638072	-1.92159	0	0.0015902	0.321	4237	tags=61%, list=13%, signal=70%
VANTVEER_BREAST_CANCER_POOR_PROGNOSIS	48	-0.586775	-1.91779	0	0.00169282	0.34	1988	tags=40%, list=6%, signal=42%
REACTOME_YAP1_AND_WWTR1_TAZ_STIMULATED_GENE_EXPRESSION	23	-0.670757	-1.91698	0.00189394	0.00169867	0.343	2568	tags=39%, list=8%, signal=42%
REACTOME_DNA_STRAND_ELONGATION	30	-0.654679	-1.91379	0	0.0017585	0.353	4449	tags=60%, list=13%, signal=69%
REACTOME_DOUBLE_STRAND_BREAK_REPAIR	21	-0.71998	-1.91288	0	0.00178046	0.359	4724	tags=62%, list=14%, signal=72%
DASU_IL6_SIGNALING_SCAR_UP	30	-0.642577	-1.91197	0	0.00180212	0.363	4525	tags=47%, list=14%, signal=54%
BIOCARTA_GPCR_PATHWAY	33	-0.643955	-1.91181	0	0.00180329	0.363	3541	tags=39%, list=11%, signal=44%
SWEET_KRAS_TARGETS_UP	80	-0.533234	-1.91065	0	0.00183696	0.37	3714	tags=36%, list=11%, signal=41%
PID_VEGFR1_2_PATHWAY	69	-0.547382	-1.90849	0	0.00189876	0.378	4411	tags=45%, list=13%, signal=52%
REACTOME_AXON_GUIDANCE	235	-0.466281	-1.90782	0	0.00190772	0.382	3541	tags=28%, list=11%, signal=31%
JOHANSSON_GLIOMAGENESIS_BY_PDGFB_UP	56	-0.562137	-1.90742	0.0019084	0.00191644	0.384	3037	tags=36%, list=9%, signal=39%
HASLINGER_B_CLL_WITH_CHROMOSOME_12_TRISOMY	23	-0.685971	-1.90728	0	0.00190918	0.384	1922	tags=35%, list=6%, signal=37%
PRAMOONJAGO_SOX4_TARGETS_DN	50	-0.570498	-1.90569	0	0.00194998	0.388	3300	tags=38%, list=10%, signal=42%
REACTOME_ENOS_ACTIVATION_AND_REGULATION	20	-0.719092	-1.90466	0	0.00196672	0.392	2453	tags=50%, list=7%, signal=54%
GENTLES_LEUKEMIC_STEM_CELL_DN	15	-0.751405	-1.90427	0	0.00197904	0.394	1209	tags=33%, list=4%, signal=35%
WANG_ESOPHAGUS_CANCER_VS_NORMAL_DN	98	-0.514416	-1.90006	0	0.00213347	0.422	4071	tags=35%, list=12%, signal=39%
LI_WILMS_TUMOR_VS_FETAL_KIDNEY_2_UP	29	-0.655937	-1.89922	0	0.00216107	0.427	2252	tags=41%, list=7%, signal=44%
SIMBULAN_UV_RESPONSE_NORMAL_DN	30	-0.659788	-1.89883	0.00191939	0.00216863	0.43	3729	tags=53%, list=11%, signal=60%
DURCHDEWALD_SKIN_CARCINOGENESIS_DN	253	-0.450157	-1.89659	0	0.00225444	0.443	3497	tags=32%, list=11%, signal=36%
KIM_GERMINAL_CENTER_T_HELPER_UP	61	-0.556931	-1.89622	0	0.00226179	0.446	4195	tags=34%, list=13%, signal=39%
CHANG_CORE_SERUM_RESPONSE_UP	200	-0.464563	-1.89363	0	0.00235451	0.462	3178	tags=28%, list=10%, signal=31%
BIOCARTA_AGR_PATHWAY	35	-0.622214	-1.89	0	0.00245017	0.478	1799	tags=29%, list=5%, signal=30%
CAIRO_HEPATOBLASTOMA_UP	195	-0.467025	-1.88995	0	0.00244126	0.478	4114	tags=37%, list=12%, signal=42%
GAL_LEUKEMIC_STEM_CELL_DN	222	-0.45483	-1.88459	0	0.00267377	0.507	2515	tags=28%, list=8%, signal=30%
REACTOME_FANCONI_ANEMIA_PATHWAY	20	-0.681787	-1.88358	0	0.00271769	0.515	4378	tags=55%, list=13%, signal=63%
ZHANG_RESPONSE_TO_IKK_INHIBITOR_AND_TNF_DN	99	-0.512013	-1.88325	0	0.00273483	0.519	4334	tags=38%, list=13%, signal=44%
DAVICIONI_TARGETS_OF_PAX_FOXO1_FUSIONS_UP	236	-0.448942	-1.88208	0	0.00277823	0.524	3568	tags=33%, list=11%, signal=36%
GARGALOVIC_RESPONSE_TO_OXIDIZED_PHOSPHOLIPIDS_YELLOW_UP	31	-0.628345	-1.88033	0.00185185	0.00284399	0.534	3715	tags=48%, list=11%, signal=54%
SCHAEFFER_PROSTATE_DEVELOPMENT_6HR_DN	468	-0.424131	-1.88025	0	0.00284147	0.535	4176	tags=32%, list=13%, signal=37%
CHEOK_RESPONSE_TO_HD_MTX_UP	17	-0.732575	-1.87765	0	0.00293249	0.547	4052	tags=59%, list=12%, signal=67%
BOYAULT_LIVER_CANCER_SUBCLASS_G3_UP	181	-0.467842	-1.87743	0	0.00292964	0.547	3313	tags=29%, list=10%, signal=32%
IVANOVA_HEMATOPOIESIS_MATURE_CELL	259	-0.443768	-1.87722	0	0.00293059	0.548	4140	tags=34%, list=12%, signal=38%
PAPASPYRIDONOS_UNSTABLE_ATEROSCLEROTIC_PLAQUE_DN	42	-0.591729	-1.87601	0	0.00301296	0.556	3338	tags=45%, list=10%, signal=50%
BENPORATH_ES_1	350	-0.439129	-1.87432	0	0.00308743	0.566	3811	tags=33%, list=11%, signal=36%
REACTOME_FRS2_MEDIATED_CASCADE	30	-0.627053	-1.87233	0	0.00315354	0.572	5544	tags=43%, list=17%, signal=52%
SLEBOS_HEAD_AND_NECK_CANCER_WITH_HPV_UP	80	-0.52332	-1.87192	0	0.00316436	0.573	4449	tags=35%, list=13%, signal=40%
REACTOME_L1CAM_INTERACTIONS	81	-0.516275	-1.86807	0	0.00333282	0.59	2929	tags=28%, list=9%, signal=31%
CHANDRAN_METASTASIS_UP	195	-0.457635	-1.86564	0	0.00345216	0.606	3743	tags=35%, list=11%, signal=40%
BIOCARTA_CELLCYCLE_PATHWAY	23	-0.657412	-1.86375	0	0.00356445	0.613	1159	tags=43%, list=3%, signal=45%
HU_GENOTOXIC_DAMAGE_4HR	34	-0.614147	-1.8637	0.00375235	0.00355947	0.614	1925	tags=35%, list=6%, signal=37%
AMIT_EGF_RESPONSE_40_MCF10A	19	-0.700611	-1.86158	0.00198413	0.00365941	0.622	2137	tags=47%, list=6%, signal=51%
THILLAINADESAN_ZNF217_TARGETS_UP	43	-0.572634	-1.86064	0	0.0036829	0.625	4509	tags=51%, list=14%, signal=59%
BIOCARTA_INTEGRIN_PATHWAY	38	-0.614751	-1.86011	0	0.00370264	0.629	3541	tags=42%, list=11%, signal=47%
RHEIN_ALL_GLUCOCORTICOID_THERAPY_DN	342	-0.433743	-1.85858	0	0.00378711	0.64	3780	tags=32%, list=11%, signal=36%
RICKMAN_TUMOR_DIFFERENTIATED_WELL_VS_POORLY_DN	352	-0.426536	-1.85521	0	0.00395318	0.661	4979	tags=37%, list=15%, signal=43%
BOHN_PRIMARY_IMMUNODEFICIENCY_SYNDROM_UP	45	-0.56501	-1.85382	0.00197239	0.004011	0.665	3376	tags=38%, list=10%, signal=42%
KEGG_THYROID_CANCER	28	-0.635981	-1.85306	0	0.00404013	0.668	1148	tags=32%, list=3%, signal=33%
SIG_CHEMOTAXIS	44	-0.567071	-1.85226	0	0.00405829	0.672	4411	tags=41%, list=13%, signal=47%
WEST_ADRENOCORTICAL_TUMOR_MARKERS_UP	21	-0.675311	-1.85152	0	0.00409402	0.68	3836	tags=52%, list=12%, signal=59%
MORI_MATURE_B_LYMPHOCYTE_DN	72	-0.518365	-1.85006	0	0.00418878	0.691	3397	tags=36%, list=10%, signal=40%
KIM_WT1_TARGETS_DN	425	-0.422794	-1.84856	0	0.00422758	0.695	3735	tags=31%, list=11%, signal=35%
LANDIS_ERBB2_BREAST_TUMORS_65_DN	32	-0.600482	-1.84382	0	0.00450632	0.721	5028	tags=50%, list=15%, signal=59%
ZAMORA_NOS2_TARGETS_UP	65	-0.530905	-1.83931	0	0.00473525	0.74	3779	tags=43%, list=11%, signal=49%
WHITFIELD_CELL_CYCLE_G1_S	129	-0.473703	-1.83901	0	0.00475066	0.741	2265	tags=28%, list=7%, signal=30%
SERVITJA_LIVER_HNF1A_TARGETS_UP	128	-0.482948	-1.83784	0	0.00483192	0.745	1988	tags=29%, list=6%, signal=31%
GINESTIER_BREAST_CANCER_20Q13_AMPLIFICATION_UP	106	-0.489468	-1.83771	0	0.00482657	0.746	3651	tags=36%, list=11%, signal=40%
NAKAMURA_ADIPOGENESIS_LATE_DN	36	-0.589006	-1.8365	0	0.00486555	0.75	840	tags=25%, list=3%, signal=26%
ZHAN_EARLY_DIFFERENTIATION_GENES_DN	41	-0.580287	-1.83344	0	0.00509276	0.76	4032	tags=37%, list=12%, signal=42%
PID_NECTIN_PATHWAY	26	-0.642639	-1.83169	0.00183824	0.00518513	0.768	1582	tags=35%, list=5%, signal=36%
PEDERSEN_TARGETS_OF_611CTF_ISOFORM_OF_ERBB2	71	-0.517421	-1.83112	0	0.00521596	0.773	2102	tags=35%, list=6%, signal=38%
KIM_WT1_TARGETS_8HR_UP	161	-0.457919	-1.83032	0	0.00525339	0.778	4562	tags=37%, list=14%, signal=43%
DELPUECH_FOXO3_TARGETS_DN	40	-0.589408	-1.83024	0.00184162	0.00524006	0.779	1375	tags=38%, list=4%, signal=39%
STEIN_ESR1_TARGETS	82	-0.506868	-1.82974	0	0.00524684	0.78	3358	tags=38%, list=10%, signal=42%
REACTOME_SEMA4D_INDUCED_CELL_MIGRATION_AND_GROWTH_CONE_COLLAPSE	25	-0.633867	-1.82724	0	0.00538089	0.791	4599	tags=56%, list=14%, signal=65%
REACTOME_TIGHT_JUNCTION_INTERACTIONS	25	-0.647197	-1.82693	0	0.00539746	0.791	2959	tags=40%, list=9%, signal=44%
RAMALHO_STEMNESS_UP	195	-0.44387	-1.82661	0	0.00540041	0.792	4048	tags=30%, list=12%, signal=34%
HADDAD_B_LYMPHOCYTE_PROGENITOR	255	-0.432214	-1.82644	0	0.00539679	0.792	4271	tags=32%, list=13%, signal=36%
BERENJENO_TRANSFORMED_BY_RHOA_REVERSIBLY_DN	29	-0.624868	-1.82633	0.00195312	0.00539331	0.793	5505	tags=55%, list=17%, signal=66%
CEBALLOS_TARGETS_OF_TP53_AND_MYC_DN	36	-0.588299	-1.8244	0	0.00553789	0.804	3341	tags=42%, list=10%, signal=46%
MUELLER_PLURINET	291	-0.429299	-1.82426	0	0.00555016	0.805	3331	tags=27%, list=10%, signal=30%
PUJANA_BREAST_CANCER_LIT_INT_NETWORK	97	-0.493673	-1.82324	0	0.0056113	0.809	4052	tags=41%, list=12%, signal=47%
BURTON_ADIPOGENESIS_9	88	-0.497455	-1.82024	0	0.00578977	0.822	2637	tags=31%, list=8%, signal=33%
TURASHVILI_BREAST_DUCTAL_CARCINOMA_VS_DUCTAL_NORMAL_DN	176	-0.45001	-1.81996	0	0.00577527	0.823	3813	tags=31%, list=11%, signal=34%
REACTOME_MITOTIC_G1_G1_S_PHASES	131	-0.467591	-1.81937	0	0.00582908	0.826	3313	tags=33%, list=10%, signal=36%
REACTOME_SEMA4D_IN_SEMAPHORIN_SIGNALING	30	-0.608193	-1.81457	0.00392157	0.00612493	0.842	4599	tags=53%, list=14%, signal=62%
REACTOME_SHC1_EVENTS_IN_EGFR_SIGNALING	15	-0.730557	-1.81413	0	0.00612553	0.842	3541	tags=53%, list=11%, signal=60%
BROWNE_HCMV_INFECTION_2HR_DN	47	-0.547342	-1.81096	0	0.00634122	0.855	4562	tags=53%, list=14%, signal=62%
PID_P53_REGULATION_PATHWAY	57	-0.540072	-1.80974	0	0.00642781	0.86	5192	tags=47%, list=16%, signal=56%
BURTON_ADIPOGENESIS_PEAK_AT_16HR	39	-0.578546	-1.80955	0	0.00644368	0.862	3207	tags=46%, list=10%, signal=51%
GENTILE_UV_RESPONSE_CLUSTER_D4	54	-0.548578	-1.80916	0	0.00646549	0.867	2909	tags=41%, list=9%, signal=45%
REACTOME_TRANS_GOLGI_NETWORK_VESICLE_BUDDING	56	-0.542071	-1.80884	0	0.00647477	0.868	5592	tags=48%, list=17%, signal=58%
REACTOME_APOPTOTIC_EXECUTION_PHASE	51	-0.550279	-1.80648	0	0.0066464	0.877	2083	tags=35%, list=6%, signal=38%
REACTOME_SIGNALING_BY_EGFR_IN_CANCER	103	-0.482502	-1.80317	0	0.00691417	0.888	3642	tags=35%, list=11%, signal=39%
BIOCARTA_CCR3_PATHWAY	21	-0.656609	-1.80226	0.0018797	0.00696271	0.891	3541	tags=38%, list=11%, signal=43%
ONDER_CDH1_TARGETS_1_DN	162	-0.457682	-1.8018	0	0.0069956	0.893	2951	tags=30%, list=9%, signal=33%
MCBRYAN_PUBERTAL_BREAST_6_7WK_UP	186	-0.443294	-1.80159	0	0.00698742	0.894	3984	tags=34%, list=12%, signal=38%
MOHANKUMAR_TLX1_TARGETS_UP	380	-0.416448	-1.80139	0	0.00698555	0.894	4077	tags=36%, list=12%, signal=41%
BIOCARTA_ACTINY_PATHWAY	20	-0.651631	-1.80059	0.00594059	0.00704616	0.896	4061	tags=50%, list=12%, signal=57%
IIZUKA_LIVER_CANCER_PROGRESSION_G1_G2_DN	24	-0.635123	-1.80055	0	0.0070255	0.896	2049	tags=42%, list=6%, signal=44%
LIU_SOX4_TARGETS_UP	123	-0.468221	-1.80007	0	0.00705123	0.897	3624	tags=35%, list=11%, signal=39%
MARTINEZ_RESPONSE_TO_TRABECTEDIN_DN	264	-0.429888	-1.79905	0	0.00714238	0.898	3414	tags=27%, list=10%, signal=30%
WANG_LMO4_TARGETS_UP	337	-0.415687	-1.79776	0	0.0072108	0.901	3190	tags=29%, list=10%, signal=32%
ROME_INSULIN_TARGETS_IN_MUSCLE_UP	407	-0.407504	-1.79563	0	0.00738952	0.91	3492	tags=29%, list=11%, signal=31%
IVANOVA_HEMATOPOIESIS_LATE_PROGENITOR	492	-0.403332	-1.79546	0	0.00737731	0.91	3715	tags=27%, list=11%, signal=30%
RAMASWAMY_METASTASIS_UP	63	-0.517592	-1.79488	0	0.00741102	0.912	2789	tags=32%, list=8%, signal=35%
KEGG_MELANOGENESIS	97	-0.487178	-1.79474	0	0.00739881	0.912	2699	tags=30%, list=8%, signal=32%
MORI_EMU_MYC_LYMPHOMA_BY_ONSET_TIME_UP	100	-0.482055	-1.7937	0	0.00745347	0.912	3736	tags=37%, list=11%, signal=42%
NIKOLSKY_BREAST_CANCER_5P15_AMPLICON	26	-0.606128	-1.79366	0.00185529	0.00743526	0.912	3386	tags=31%, list=10%, signal=34%
LABBE_TGFB1_TARGETS_UP	96	-0.481679	-1.79349	0	0.00744409	0.913	4071	tags=32%, list=12%, signal=37%
MCBRYAN_PUBERTAL_BREAST_5_6WK_DN	131	-0.461834	-1.79298	0	0.00748595	0.916	3503	tags=33%, list=11%, signal=37%
ZHU_CMV_24_HR_DN	87	-0.494111	-1.7926	0.00187266	0.00749178	0.917	2369	tags=25%, list=7%, signal=27%
ONDER_CDH1_TARGETS_2_UP	234	-0.431204	-1.78972	0	0.0077458	0.923	3876	tags=29%, list=12%, signal=33%
REACTOME_SIGNAL_TRANSDUCTION_BY_L1	34	-0.592496	-1.78949	0	0.00773595	0.923	1234	tags=24%, list=4%, signal=24%
NAKAMURA_ADIPOGENESIS_EARLY_DN	37	-0.579459	-1.7883	0	0.00782992	0.927	3935	tags=38%, list=12%, signal=43%
FRASOR_TAMOXIFEN_RESPONSE_UP	50	-0.543492	-1.78734	0.00175439	0.00792078	0.928	4519	tags=48%, list=14%, signal=55%
BIOCARTA_VIP_PATHWAY	25	-0.620099	-1.78721	0.00592885	0.00791038	0.928	4358	tags=44%, list=13%, signal=51%
KIM_WT1_TARGETS_UP	208	-0.437424	-1.78625	0	0.00797384	0.93	4127	tags=34%, list=12%, signal=38%
PETRETTO_CARDIAC_HYPERTROPHY	33	-0.589519	-1.78459	0	0.00812833	0.933	1024	tags=24%, list=3%, signal=25%
HEDENFALK_BREAST_CANCER_BRCA1_VS_BRCA2	155	-0.454836	-1.78403	0	0.00815849	0.933	3907	tags=32%, list=12%, signal=36%
RAY_TUMORIGENESIS_BY_ERBB2_CDC25A_UP	95	-0.479696	-1.78237	0	0.00827115	0.935	2686	tags=33%, list=8%, signal=35%
RAGHAVACHARI_PLATELET_SPECIFIC_GENES	60	-0.528065	-1.78236	0	0.00825421	0.936	2648	tags=37%, list=8%, signal=40%
CHIARADONNA_NEOPLASTIC_TRANSFORMATION_KRAS_UP	119	-0.469073	-1.78196	0	0.0082691	0.937	3731	tags=38%, list=11%, signal=42%
REACTOME_NETRIN1_SIGNALING	37	-0.562217	-1.7807	0.0019802	0.00836264	0.942	2597	tags=30%, list=8%, signal=32%
HOSHIDA_LIVER_CANCER_SURVIVAL_UP	71	-0.499649	-1.7793	0	0.00848114	0.947	2597	tags=27%, list=8%, signal=29%
WHITFIELD_CELL_CYCLE_M_G1	135	-0.451648	-1.77755	0	0.00861667	0.949	4436	tags=35%, list=13%, signal=40%
KAUFFMANN_DNA_REPAIR_GENES	225	-0.426951	-1.77717	0	0.00864218	0.949	4449	tags=36%, list=13%, signal=41%
REACTOME_DARPP_32_EVENTS	23	-0.634721	-1.7755	0	0.00878232	0.951	1784	tags=39%, list=5%, signal=41%
KEGG_PROSTATE_CANCER	86	-0.485474	-1.77481	0.00187617	0.00881005	0.952	3690	tags=35%, list=11%, signal=39%
REN_ALVEOLAR_RHABDOMYOSARCOMA_DN	396	-0.40791	-1.77407	0	0.0088516	0.954	3037	tags=29%, list=9%, signal=31%
AMIT_EGF_RESPONSE_240_HELA	58	-0.523463	-1.77226	0	0.00902986	0.956	3984	tags=43%, list=12%, signal=49%
KEEN_RESPONSE_TO_ROSIGLITAZONE_DN	100	-0.484358	-1.77095	0	0.0091759	0.961	3338	tags=30%, list=10%, signal=33%
REACTOME_DEPOSITION_OF_NEW_CENPA_CONTAINING_NUCLEOSOMES_AT_THE_CENTROMERE	36	-0.572259	-1.77044	0	0.00922439	0.962	2024	tags=31%, list=6%, signal=33%
HUANG_DASATINIB_RESISTANCE_UP	78	-0.496515	-1.77029	0	0.0092306	0.962	2842	tags=42%, list=9%, signal=46%
AMUNDSON_POOR_SURVIVAL_AFTER_GAMMA_RADIATION_2G	161	-0.447561	-1.76903	0	0.00933275	0.964	4094	tags=37%, list=12%, signal=42%
STEARMAN_LUNG_CANCER_EARLY_VS_LATE_UP	122	-0.463646	-1.76876	0	0.00933916	0.964	5476	tags=42%, list=16%, signal=50%
ACEVEDO_LIVER_CANCER_WITH_H3K9ME3_DN	94	-0.47678	-1.76818	0.00186567	0.00937583	0.966	3759	tags=31%, list=11%, signal=35%
LIM_MAMMARY_STEM_CELL_UP	444	-0.401195	-1.76692	0	0.00952434	0.967	3734	tags=27%, list=11%, signal=30%
KANG_DOXORUBICIN_RESISTANCE_DN	18	-0.676263	-1.76685	0.00399202	0.00951044	0.968	4610	tags=56%, list=14%, signal=64%
PID_BARD1_PATHWAY	28	-0.587497	-1.76332	0.00391389	0.00986083	0.972	4879	tags=54%, list=15%, signal=63%
APRELIKOVA_BRCA1_TARGETS	47	-0.544246	-1.76142	0.00196464	0.0101208	0.976	1632	tags=26%, list=5%, signal=27%
BIOCARTA_MEF2D_PATHWAY	18	-0.677709	-1.75967	0	0.0103044	0.978	2513	tags=33%, list=8%, signal=36%
BIOCARTA_CARDIACEGF_PATHWAY	18	-0.678365	-1.7591	0.00782779	0.0103411	0.979	3690	tags=39%, list=11%, signal=44%
MILI_PSEUDOPODIA_HAPTOTAXIS_UP	482	-0.394683	-1.75551	0	0.0107949	0.982	5289	tags=32%, list=16%, signal=37%
GENTILE_UV_RESPONSE_CLUSTER_D9	26	-0.607494	-1.75383	0.00584795	0.0109917	0.985	2494	tags=38%, list=8%, signal=42%
VALK_AML_WITH_EVI1	23	-0.612216	-1.75238	0.0018797	0.0111247	0.986	2432	tags=39%, list=7%, signal=42%
WANG_BARRETTS_ESOPHAGUS_AND_ESOPHAGUS_CANCER_DN	32	-0.58882	-1.75226	0.00191939	0.0111043	0.986	2175	tags=31%, list=7%, signal=33%
TOMLINS_PROSTATE_CANCER_DN	40	-0.554658	-1.75155	0	0.0112062	0.986	2454	tags=40%, list=7%, signal=43%
PILON_KLF1_TARGETS_UP	470	-0.394526	-1.75098	0	0.0112726	0.987	5221	tags=33%, list=16%, signal=38%
BIOCARTA_CCR5_PATHWAY	16	-0.690728	-1.74957	0.00385356	0.0114171	0.99	3408	tags=44%, list=10%, signal=49%
HOLLMANN_APOPTOSIS_VIA_CD40_UP	184	-0.433612	-1.74953	0	0.0113961	0.99	5229	tags=36%, list=16%, signal=42%
BOYAULT_LIVER_CANCER_SUBCLASS_G1_UP	104	-0.465745	-1.74944	0	0.0113778	0.99	3521	tags=33%, list=11%, signal=36%
HERNANDEZ_ABERRANT_MITOSIS_BY_DOCETACEL_2NM_DN	23	-0.627857	-1.74925	0.00548446	0.011381	0.99	5618	tags=52%, list=17%, signal=63%
PID_CDC42_PATHWAY	68	-0.502129	-1.7487	0	0.0114298	0.99	3541	tags=32%, list=11%, signal=36%
PHONG_TNF_RESPONSE_VIA_P38_PARTIAL	154	-0.445882	-1.74798	0	0.0114893	0.991	1760	tags=25%, list=5%, signal=26%
BRUINS_UVC_RESPONSE_EARLY_LATE	285	-0.411409	-1.74796	0	0.0114604	0.991	5214	tags=34%, list=16%, signal=40%
DORMOY_ELAVL1_TARGETS	15	-0.691888	-1.7476	0.00764818	0.0114845	0.991	4126	tags=47%, list=12%, signal=53%
LIU_PROSTATE_CANCER_DN	444	-0.394421	-1.74756	0	0.0114584	0.991	3568	tags=25%, list=11%, signal=27%
BAELDE_DIABETIC_NEPHROPATHY_DN	417	-0.396078	-1.74609	0	0.0116231	0.992	3785	tags=32%, list=11%, signal=36%
REACTOME_DEVELOPMENTAL_BIOLOGY	367	-0.401165	-1.74486	0	0.0117999	0.992	3990	tags=25%, list=12%, signal=28%
SIMBULAN_UV_RESPONSE_IMMORTALIZED_DN	31	-0.577241	-1.74385	0.00186916	0.0119548	0.994	4237	tags=45%, list=13%, signal=52%
REACTOME_SHC_MEDIATED_SIGNALLING	15	-0.686226	-1.74345	0.00204918	0.0119672	0.994	3541	tags=47%, list=11%, signal=52%
BHAT_ESR1_TARGETS_NOT_VIA_AKT1_DN	84	-0.484984	-1.74338	0.00185185	0.0119456	0.994	2461	tags=33%, list=7%, signal=36%
BROWNE_HCMV_INFECTION_6HR_DN	151	-0.441717	-1.74326	0	0.0119317	0.994	4339	tags=35%, list=13%, signal=40%
ENK_UV_RESPONSE_KERATINOCYTE_DN	477	-0.391903	-1.74305	0	0.0119335	0.995	3897	tags=30%, list=12%, signal=33%
PETROVA_PROX1_TARGETS_UP	27	-0.614884	-1.74303	0	0.0119093	0.995	2076	tags=44%, list=6%, signal=47%
BROWNE_HCMV_INFECTION_16HR_DN	80	-0.481897	-1.73858	0	0.0124803	0.996	2890	tags=28%, list=9%, signal=30%
GENTILE_UV_RESPONSE_CLUSTER_D8	37	-0.558169	-1.73789	0.00378788	0.0125298	0.996	5347	tags=49%, list=16%, signal=58%
ZWANG_DOWN_BY_2ND_EGF_PULSE	221	-0.41881	-1.73556	0	0.0128144	0.998	4755	tags=33%, list=14%, signal=38%
REACTOME_CA_DEPENDENT_EVENTS	26	-0.602905	-1.73277	0.00757576	0.0131416	0.998	4070	tags=38%, list=12%, signal=44%
ZHU_CMV_ALL_DN	123	-0.455105	-1.7323	0	0.0131793	0.998	4789	tags=34%, list=14%, signal=40%
BRUECKNER_TARGETS_OF_MIRLET7A3_UP	103	-0.460926	-1.73143	0	0.0132778	0.999	3105	tags=34%, list=9%, signal=37%
GAZIN_EPIGENETIC_SILENCING_BY_KRAS	23	-0.609331	-1.73139	0.00584795	0.013261	0.999	5431	tags=48%, list=16%, signal=57%
REACTOME_PHOSPHOLIPASE_C_MEDIATED_CASCADE	44	-0.550164	-1.73044	0.00380952	0.0133977	0.999	4070	tags=34%, list=12%, signal=39%
REACTOME_CELL_CELL_COMMUNICATION	108	-0.451371	-1.73021	0	0.0133937	0.999	3408	tags=31%, list=10%, signal=35%
REACTOME_DAG_AND_IP3_SIGNALING	28	-0.600348	-1.72974	0.00772201	0.0134401	0.999	4070	tags=43%, list=12%, signal=49%
MARSON_FOXP3_TARGETS_STIMULATED_UP	26	-0.598728	-1.72966	0.00585938	0.0134231	0.999	1687	tags=31%, list=5%, signal=32%
SMID_BREAST_CANCER_RELAPSE_IN_BRAIN_UP	38	-0.559764	-1.72632	0.00197628	0.0139186	0.999	2195	tags=32%, list=7%, signal=34%
KEGG_MELANOMA	64	-0.496939	-1.72603	0	0.0139334	0.999	3541	tags=28%, list=11%, signal=31%
REACTOME_SHC_RELATED_EVENTS	16	-0.667881	-1.72503	0.013834	0.0140613	0.999	3541	tags=44%, list=11%, signal=49%
IVANOVSKA_MIR106B_TARGETS	85	-0.479793	-1.72456	0	0.0141031	0.999	3339	tags=36%, list=10%, signal=40%
GRESHOCK_CANCER_COPY_NUMBER_UP	304	-0.403496	-1.72432	0	0.0141022	0.999	4666	tags=33%, list=14%, signal=38%
RODWELL_AGING_KIDNEY_NO_BLOOD_DN	142	-0.441047	-1.72263	0	0.0143478	0.999	3591	tags=31%, list=11%, signal=35%
YIH_RESPONSE_TO_ARSENITE_C3	35	-0.556395	-1.72247	0	0.0143464	0.999	3632	tags=31%, list=11%, signal=35%
UDAYAKUMAR_MED1_TARGETS_DN	226	-0.414323	-1.72238	0	0.0143425	0.999	4016	tags=35%, list=12%, signal=40%
MONNIER_POSTRADIATION_TUMOR_ESCAPE_UP	374	-0.396648	-1.72187	0	0.0143936	0.999	4176	tags=30%, list=13%, signal=34%
PID_RB_1PATHWAY	61	-0.505726	-1.72159	0.00561798	0.0143996	0.999	3773	tags=39%, list=11%, signal=44%
BIOCARTA_ATRBRCA_PATHWAY	20	-0.629872	-1.72118	0.00590551	0.0144426	0.999	4724	tags=60%, list=14%, signal=70%
LU_AGING_BRAIN_UP	245	-0.410379	-1.72025	0	0.0145616	0.999	3813	tags=32%, list=11%, signal=36%
SASSON_RESPONSE_TO_FORSKOLIN_UP	86	-0.468098	-1.71976	0	0.0146087	0.999	3935	tags=36%, list=12%, signal=41%
SASSON_RESPONSE_TO_GONADOTROPHINS_UP	86	-0.468094	-1.71943	0.00371058	0.0146387	0.999	3935	tags=35%, list=12%, signal=39%
MARIADASON_REGULATED_BY_HISTONE_ACETYLATION_DN	49	-0.524058	-1.71865	0	0.0146979	0.999	5231	tags=39%, list=16%, signal=46%
GINESTIER_BREAST_CANCER_ZNF217_AMPLIFIED_UP	69	-0.498476	-1.71824	0	0.0147275	0.999	3280	tags=38%, list=10%, signal=42%
ZWANG_CLASS_1_TRANSIENTLY_INDUCED_BY_EGF	462	-0.386283	-1.71802	0	0.0147445	0.999	4116	tags=30%, list=12%, signal=34%
SASAKI_ADULT_T_CELL_LEUKEMIA	167	-0.431452	-1.71613	0	0.0150363	0.999	2375	tags=30%, list=7%, signal=32%
ROYLANCE_BREAST_CANCER_16Q_COPY_NUMBER_DN	25	-0.599448	-1.71558	0.00591716	0.0150764	0.999	2270	tags=32%, list=7%, signal=34%
PID_INTEGRIN5_PATHWAY	17	-0.653151	-1.71534	0.00591716	0.0150637	0.999	3568	tags=53%, list=11%, signal=59%
GAZDA_DIAMOND_BLACKFAN_ANEMIA_PROGENITOR_DN	62	-0.505718	-1.7143	0	0.0152105	0.999	5457	tags=37%, list=16%, signal=44%
BHAT_ESR1_TARGETS_VIA_AKT1_DN	78	-0.479605	-1.71341	0	0.0153321	1	2275	tags=29%, list=7%, signal=32%
HUANG_GATA2_TARGETS_DN	66	-0.496604	-1.71317	0	0.015343	1	3807	tags=32%, list=11%, signal=36%
PID_FOXO_PATHWAY	49	-0.520124	-1.71136	0.00574713	0.015615	1	4491	tags=43%, list=14%, signal=49%
IGARASHI_ATF4_TARGETS_DN	85	-0.469962	-1.70869	0.00361664	0.0159783	1	5131	tags=41%, list=15%, signal=49%
BIOCARTA_TEL_PATHWAY	18	-0.640715	-1.70821	0.00420168	0.0160357	1	1632	tags=33%, list=5%, signal=35%
DEBIASI_APOPTOSIS_BY_REOVIRUS_INFECTION_DN	274	-0.405885	-1.70754	0	0.0161045	1	4070	tags=31%, list=12%, signal=35%
LIEN_BREAST_CARCINOMA_METAPLASTIC	34	-0.568157	-1.70718	0.00404858	0.0161304	1	3077	tags=35%, list=9%, signal=39%
ALONSO_METASTASIS_EMT_UP	35	-0.556581	-1.70626	0.00385356	0.0162082	1	2648	tags=31%, list=8%, signal=34%
KARLSSON_TGFB1_TARGETS_UP	118	-0.447253	-1.70573	0	0.0162855	1	4270	tags=32%, list=13%, signal=37%
YANAGIHARA_ESX1_TARGETS	27	-0.589983	-1.70439	0.00382409	0.0164834	1	3538	tags=37%, list=11%, signal=41%
PID_INSULIN_GLUCOSE_PATHWAY	25	-0.5899	-1.70434	0.00986193	0.0164561	1	4910	tags=36%, list=15%, signal=42%
REACTOME_XENOBIOTICS	15	-0.674639	-1.7014	0.00191939	0.0168918	1	8123	tags=80%, list=24%, signal=106%
AMIT_SERUM_RESPONSE_240_MCF10A	55	-0.510837	-1.70121	0.00566038	0.0168896	1	3813	tags=36%, list=11%, signal=41%
BIOCARTA_UCALPAIN_PATHWAY	18	-0.642545	-1.70063	0.00769231	0.0169718	1	2498	tags=44%, list=8%, signal=48%
SESTO_RESPONSE_TO_UV_C5	46	-0.529666	-1.70043	0.0018622	0.0169694	1	5493	tags=52%, list=17%, signal=62%
MULLIGHAN_NPM1_SIGNATURE_3_UP	311	-0.395327	-1.69976	0	0.0170463	1	5182	tags=34%, list=16%, signal=40%
CHIARETTI_T_ALL_RELAPSE_PROGNOSIS	19	-0.638978	-1.69767	0.00368324	0.0173809	1	1036	tags=42%, list=3%, signal=43%
BIOCARTA_G1_PATHWAY	28	-0.571581	-1.69752	0.015625	0.0173592	1	1339	tags=39%, list=4%, signal=41%
WILLIAMS_ESR1_TARGETS_UP	26	-0.586355	-1.69725	0.0156863	0.0173815	1	2328	tags=46%, list=7%, signal=50%
BIOCARTA_MCM_PATHWAY	18	-0.645055	-1.69526	0.0060241	0.017689	1	3630	tags=44%, list=11%, signal=50%
JIANG_TIP30_TARGETS_UP	42	-0.529065	-1.69495	0.00187617	0.0177174	1	3976	tags=45%, list=12%, signal=51%
REACTOME_GOLGI_ASSOCIATED_VESICLE_BIOGENESIS	49	-0.513669	-1.69443	0	0.0177665	1	5489	tags=45%, list=17%, signal=54%
HALMOS_CEBPA_TARGETS_DN	41	-0.530823	-1.69307	0.00362976	0.0179986	1	3568	tags=44%, list=11%, signal=49%
PID_MET_PATHWAY	80	-0.476143	-1.69201	0	0.018136	1	4887	tags=36%, list=15%, signal=42%
BIOCARTA_MET_PATHWAY	37	-0.538535	-1.69167	0.00187617	0.0181629	1	5473	tags=43%, list=16%, signal=52%
REACTOME_APOPTOTIC_CLEAVAGE_OF_CELLULAR_PROTEINS	37	-0.552299	-1.69094	0.00196464	0.0182468	1	2083	tags=35%, list=6%, signal=37%
GUENTHER_GROWTH_SPHERICAL_VS_ADHERENT_DN	26	-0.604299	-1.68892	0.0100604	0.0185844	1	1532	tags=38%, list=5%, signal=40%
GARY_CD5_TARGETS_DN	412	-0.382838	-1.68491	0	0.0193827	1	4528	tags=30%, list=14%, signal=35%
MARIADASON_RESPONSE_TO_BUTYRATE_SULINDAC_4	20	-0.621009	-1.68481	0.0075188	0.0193641	1	3015	tags=50%, list=9%, signal=55%
HASLINGER_B_CLL_WITH_13Q14_DELETION	24	-0.597214	-1.68159	0.00792079	0.0200395	1	2383	tags=38%, list=7%, signal=40%
RIZ_ERYTHROID_DIFFERENTIATION	72	-0.473557	-1.6786	0	0.0206178	1	3495	tags=33%, list=11%, signal=37%
PID_NFAT_3PATHWAY	53	-0.504859	-1.67837	0.00395257	0.0206351	1	4748	tags=45%, list=14%, signal=53%
DAVICIONI_MOLECULAR_ARMS_VS_ERMS_UP	306	-0.394169	-1.67809	0	0.0206431	1	3105	tags=25%, list=9%, signal=27%
BIOCARTA_NDKDYNAMIN_PATHWAY	18	-0.638554	-1.67648	0.00943396	0.0209328	1	6443	tags=67%, list=19%, signal=83%
REACTOME_DOWNSTREAM_SIGNALING_OF_ACTIVATED_FGFR	88	-0.462636	-1.67479	0	0.0212936	1	3642	tags=31%, list=11%, signal=34%
LEI_MYB_TARGETS	309	-0.389972	-1.67454	0	0.0212934	1	4010	tags=31%, list=12%, signal=35%
TERAO_AOX4_TARGETS_HG_UP	28	-0.573932	-1.67446	0.00761905	0.0212729	1	3726	tags=46%, list=11%, signal=52%
BONCI_TARGETS_OF_MIR15A_AND_MIR16_1	86	-0.45616	-1.67354	0.00186567	0.0214262	1	4766	tags=36%, list=14%, signal=42%
POOLA_INVASIVE_BREAST_CANCER_UP	253	-0.397995	-1.67251	0	0.0216067	1	3718	tags=28%, list=11%, signal=31%
TURASHVILI_BREAST_DUCTAL_CARCINOMA_VS_LOBULAR_NORMAL_DN	64	-0.483305	-1.6708	0.00588235	0.0219698	1	4108	tags=31%, list=12%, signal=36%
THUM_SYSTOLIC_HEART_FAILURE_DN	216	-0.405785	-1.66992	0	0.0221489	1	5390	tags=38%, list=16%, signal=45%
MASRI_RESISTANCE_TO_TAMOXIFEN_AND_AROMATASE_INHIBITORS_DN	19	-0.624416	-1.66894	0.00801603	0.0223447	1	321	tags=37%, list=1%, signal=37%
CHAUHAN_RESPONSE_TO_METHOXYESTRADIOL_UP	50	-0.506645	-1.66817	0.00809717	0.0224544	1	3836	tags=38%, list=12%, signal=43%
REACTOME_SIGNALING_BY_FGFR	100	-0.450651	-1.66697	0.00363636	0.0226777	1	4358	tags=32%, list=13%, signal=37%
LIU_VMYB_TARGETS_UP	117	-0.4362	-1.66524	0	0.0230708	1	5130	tags=39%, list=15%, signal=46%
TIEN_INTESTINE_PROBIOTICS_2HR_DN	84	-0.46276	-1.66478	0	0.0231083	1	4519	tags=36%, list=14%, signal=41%
KEGG_GAP_JUNCTION	85	-0.461046	-1.66442	0.00183486	0.0231454	1	3541	tags=31%, list=11%, signal=34%
KEGG_LYSINE_DEGRADATION	41	-0.518572	-1.66425	0.00566038	0.023139	1	4530	tags=37%, list=14%, signal=42%
REACTOME_SPHINGOLIPID_DE_NOVO_BIOSYNTHESIS	27	-0.573101	-1.66319	0.011811	0.0233056	1	3715	tags=48%, list=11%, signal=54%
ELVIDGE_HIF1A_AND_HIF2A_TARGETS_UP	39	-0.527807	-1.66282	0.003861	0.0233271	1	4358	tags=49%, list=13%, signal=56%
PID_ATM_PATHWAY	33	-0.549291	-1.66259	0.00773694	0.0233272	1	5192	tags=48%, list=16%, signal=57%
FIGUEROA_AML_METHYLATION_CLUSTER_6_UP	123	-0.434884	-1.6622	0.0019305	0.0233616	1	5029	tags=33%, list=15%, signal=39%
MILI_PSEUDOPODIA	40	-0.530052	-1.66116	0.00795229	0.0235596	1	3495	tags=38%, list=11%, signal=42%
CONCANNON_APOPTOSIS_BY_EPOXOMICIN_DN	156	-0.421779	-1.66025	0	0.0237692	1	3438	tags=29%, list=10%, signal=32%
REACTOME_SPHINGOLIPID_METABOLISM	62	-0.48321	-1.65949	0.00746269	0.0239224	1	3736	tags=37%, list=11%, signal=42%
IKEDA_MIR1_TARGETS_UP	53	-0.495297	-1.65942	0.00766283	0.023887	1	3939	tags=34%, list=12%, signal=38%
WELCSH_BRCA1_TARGETS_UP	189	-0.409621	-1.6582	0	0.0241355	1	3348	tags=28%, list=10%, signal=31%
PID_P38_MK2_PATHWAY	21	-0.598892	-1.65804	0.0217391	0.0241209	1	4010	tags=48%, list=12%, signal=54%
SPIRA_SMOKERS_LUNG_CANCER_DN	20	-0.617077	-1.65798	0.0134357	0.0240874	1	3369	tags=45%, list=10%, signal=50%
IWANAGA_CARCINOGENESIS_BY_KRAS_PTEN_DN	305	-0.386742	-1.65795	0	0.0240456	1	3821	tags=27%, list=12%, signal=30%
KEGG_DNA_REPLICATION	36	-0.538387	-1.65772	0.00393701	0.0240863	1	5556	tags=50%, list=17%, signal=60%
DOANE_BREAST_CANCER_ESR1_DN	47	-0.506694	-1.65635	0.00364299	0.0243509	1	3878	tags=30%, list=12%, signal=34%
SANA_TNF_SIGNALING_DN	81	-0.458772	-1.65544	0.00582524	0.0245393	1	3813	tags=28%, list=11%, signal=32%
DAZARD_RESPONSE_TO_UV_SCC_DN	118	-0.438415	-1.65522	0.0018315	0.0245389	1	3649	tags=33%, list=11%, signal=37%
SWEET_LUNG_CANCER_KRAS_DN	398	-0.377615	-1.65514	0	0.0245177	1	5026	tags=32%, list=15%, signal=37%
LINSLEY_MIR16_TARGETS	190	-0.410239	-1.65458	0	0.0246118	1	3564	tags=27%, list=11%, signal=30%
TIEN_INTESTINE_PROBIOTICS_6HR_DN	157	-0.41276	-1.65316	0	0.0249234	1	4349	tags=32%, list=13%, signal=37%
TURASHVILI_BREAST_DUCTAL_CARCINOMA_VS_LOBULAR_NORMAL_UP	71	-0.474322	-1.65296	0.00195695	0.024918	1	4327	tags=39%, list=13%, signal=45%
REACTOME_BMAL1_CLOCK_NPAS2_ACTIVATES_CIRCADIAN_EXPRESSION	33	-0.545225	-1.65295	0.00583658	0.024869	1	3933	tags=39%, list=12%, signal=45%
MARIADASON_REGULATED_BY_HISTONE_ACETYLATION_UP	77	-0.462314	-1.65256	0.00779727	0.024893	1	4270	tags=43%, list=13%, signal=49%
MATTIOLI_MULTIPLE_MYELOMA_WITH_14Q32_TRANSLOCATIONS	31	-0.548599	-1.65125	0.0130841	0.0251517	1	3422	tags=35%, list=10%, signal=40%
DITTMER_PTHLH_TARGETS_UP	109	-0.440657	-1.65095	0	0.0251728	1	3568	tags=33%, list=11%, signal=37%
CONCANNON_APOPTOSIS_BY_EPOXOMICIN_UP	236	-0.394737	-1.65092	0	0.0251298	1	4516	tags=33%, list=14%, signal=38%
REACTOME_CELL_CELL_JUNCTION_ORGANIZATION	48	-0.5059	-1.65078	0.00580271	0.0251097	1	5330	tags=42%, list=16%, signal=50%
REACTOME_RORA_ACTIVATES_CIRCADIAN_EXPRESSION	23	-0.588262	-1.6507	0.018797	0.0250793	1	2923	tags=35%, list=9%, signal=38%
SUNG_METASTASIS_STROMA_DN	47	-0.512709	-1.65054	0.0053286	0.0250842	1	3782	tags=38%, list=11%, signal=43%
PLASARI_TGFB1_TARGETS_10HR_UP	190	-0.404015	-1.64987	0	0.0251935	1	3589	tags=31%, list=11%, signal=34%
SARTIPY_NORMAL_AT_INSULIN_RESISTANCE_DN	15	-0.662439	-1.64888	0.00191205	0.0254313	1	2900	tags=53%, list=9%, signal=58%
TURASHVILI_BREAST_CARCINOMA_DUCTAL_VS_LOBULAR_UP	19	-0.621793	-1.64865	0.0188679	0.0254374	1	2734	tags=42%, list=8%, signal=46%
BROWNE_HCMV_INFECTION_18HR_UP	170	-0.41685	-1.64855	0	0.025411	1	4201	tags=32%, list=13%, signal=36%
KIM_MYC_AMPLIFICATION_TARGETS_DN	88	-0.44868	-1.64748	0	0.0256168	1	3333	tags=35%, list=10%, signal=39%
WAMUNYOKOLI_OVARIAN_CANCER_GRADES_1_2_UP	132	-0.424139	-1.64581	0	0.0259739	1	3124	tags=30%, list=9%, signal=33%
LINDVALL_IMMORTALIZED_BY_TERT_UP	71	-0.474643	-1.64545	0.0036036	0.0260354	1	2462	tags=28%, list=7%, signal=30%
KIM_MYCL1_AMPLIFICATION_TARGETS_DN	19	-0.621419	-1.64294	0.0192308	0.0265758	1	3119	tags=42%, list=9%, signal=46%
REACTOME_G1_S_TRANSITION	106	-0.433965	-1.64129	0	0.0269797	1	3178	tags=31%, list=10%, signal=34%
PID_VEGFR1_PATHWAY	26	-0.585601	-1.64105	0.00727273	0.0270092	1	4696	tags=50%, list=14%, signal=58%
HEDENFALK_BREAST_CANCER_BRACX_DN	19	-0.620723	-1.63921	0.0133333	0.0274592	1	2730	tags=37%, list=8%, signal=40%
YAMASHITA_LIVER_CANCER_STEM_CELL_UP	45	-0.511997	-1.63849	0.00566038	0.0276099	1	3397	tags=38%, list=10%, signal=42%
TOMLINS_PROSTATE_CANCER_UP	37	-0.523391	-1.63842	0.00948767	0.0275716	1	1878	tags=32%, list=6%, signal=34%
BIOCARTA_NO1_PATHWAY	29	-0.55316	-1.63747	0.0128676	0.0277863	1	1685	tags=31%, list=5%, signal=33%
KEGG_AXON_GUIDANCE	126	-0.423895	-1.63647	0	0.0279916	1	2622	tags=27%, list=8%, signal=29%
WU_CELL_MIGRATION	179	-0.405063	-1.63518	0	0.0282858	1	2890	tags=30%, list=9%, signal=33%
CHARAFE_BREAST_CANCER_LUMINAL_VS_BASAL_DN	423	-0.369777	-1.63494	0	0.0283123	1	4677	tags=34%, list=14%, signal=39%
PEART_HDAC_PROLIFERATION_CLUSTER_UP	56	-0.488324	-1.63485	0.00390625	0.0282889	1	3351	tags=36%, list=10%, signal=40%
TOOKER_GEMCITABINE_RESISTANCE_DN	120	-0.426082	-1.63376	0	0.0285449	1	3099	tags=32%, list=9%, signal=35%
SESTO_RESPONSE_TO_UV_C2	52	-0.493926	-1.63372	0.00587084	0.0285014	1	2708	tags=38%, list=8%, signal=42%
CHEN_LUNG_CANCER_SURVIVAL	23	-0.588011	-1.63236	0.0147059	0.0287958	1	2637	tags=39%, list=8%, signal=42%
LOPEZ_TRANSLATION_VIA_FN1_SIGNALING	34	-0.532931	-1.63194	0.0134357	0.0288562	1	3300	tags=35%, list=10%, signal=39%
ZWANG_CLASS_2_TRANSIENTLY_INDUCED_BY_EGF	43	-0.503351	-1.63154	0.0115607	0.0289109	1	3034	tags=40%, list=9%, signal=43%
KEGG_PROGESTERONE_MEDIATED_OOCYTE_MATURATION	81	-0.449719	-1.63103	0.00372439	0.0290142	1	4266	tags=31%, list=13%, signal=35%
LU_AGING_BRAIN_DN	146	-0.415576	-1.63098	0	0.0289783	1	5251	tags=36%, list=16%, signal=43%
OXFORD_RALA_OR_RALB_TARGETS_DN	23	-0.586899	-1.63094	0.0147874	0.0289366	1	2395	tags=35%, list=7%, signal=37%
LANDIS_ERBB2_BREAST_TUMORS_324_UP	141	-0.419537	-1.62912	0	0.0293735	1	3683	tags=33%, list=11%, signal=37%
LE_NEURONAL_DIFFERENTIATION_DN	19	-0.617521	-1.62836	0.0169173	0.02953	1	3062	tags=47%, list=9%, signal=52%
PID_LKB1_PATHWAY	46	-0.491361	-1.62741	0.00187617	0.0297406	1	3280	tags=33%, list=10%, signal=36%
SCHAEFFER_SOX9_TARGETS_IN_PROSTATE_DEVELOPMENT_DN	42	-0.500447	-1.62726	0.0132576	0.0297016	1	3178	tags=33%, list=10%, signal=37%
BERENJENO_TRANSFORMED_BY_RHOA_FOREVER_DN	29	-0.534323	-1.62647	0.015534	0.0298723	1	3360	tags=45%, list=10%, signal=50%
MCBRYAN_PUBERTAL_BREAST_4_5WK_UP	252	-0.386802	-1.62624	0	0.0298661	1	3419	tags=27%, list=10%, signal=30%
WEI_MIR34A_TARGETS	142	-0.419235	-1.62558	0.00191571	0.0299974	1	5000	tags=36%, list=15%, signal=42%
HU_ANGIOGENESIS_DN	35	-0.526301	-1.62552	0.0136187	0.02996	1	4197	tags=34%, list=13%, signal=39%
HELLER_HDAC_TARGETS_SILENCED_BY_METHYLATION_UP	414	-0.370524	-1.62477	0	0.0301114	1	3473	tags=28%, list=10%, signal=31%
RODRIGUES_THYROID_CARCINOMA_ANAPLASTIC_DN	474	-0.367477	-1.62469	0	0.0300856	1	4273	tags=28%, list=13%, signal=32%
AIYAR_COBRA1_TARGETS_DN	28	-0.548201	-1.62308	0.0185529	0.0304669	1	2789	tags=29%, list=8%, signal=31%
DAZARD_RESPONSE_TO_UV_SCC_UP	112	-0.428607	-1.62239	0	0.0306137	1	2975	tags=25%, list=9%, signal=27%
PID_EPHB_FWD_PATHWAY	40	-0.51733	-1.62196	0.0094697	0.0306715	1	4744	tags=45%, list=14%, signal=52%
CHIANG_LIVER_CANCER_SUBCLASS_POLYSOMY7_DN	24	-0.572698	-1.62084	0.019685	0.0309182	1	901	tags=25%, list=3%, signal=26%
ELVIDGE_HIF1A_TARGETS_UP	64	-0.473991	-1.62052	0.00184843	0.0309677	1	4364	tags=41%, list=13%, signal=47%
KEGG_VIBRIO_CHOLERAE_INFECTION	51	-0.494719	-1.6195	0.0106572	0.0312279	1	2927	tags=35%, list=9%, signal=39%
REACTOME_INSULIN_RECEPTOR_SIGNALLING_CASCADE	77	-0.450049	-1.61909	0.0019084	0.0312802	1	5544	tags=35%, list=17%, signal=42%
BOYLAN_MULTIPLE_MYELOMA_C_CLUSTER_UP	36	-0.519075	-1.61904	0.00590551	0.0312412	1	3588	tags=36%, list=11%, signal=40%
PLASARI_TGFB1_SIGNALING_VIA_NFIC_1HR_DN	102	-0.43042	-1.61747	0.00175131	0.0316632	1	3492	tags=30%, list=11%, signal=34%
KEGG_LONG_TERM_POTENTIATION	65	-0.469524	-1.61676	0.00750469	0.0317875	1	2557	tags=29%, list=8%, signal=32%
REACTOME_LAGGING_STRAND_SYNTHESIS	19	-0.605905	-1.61632	0.0148699	0.031889	1	4449	tags=58%, list=13%, signal=67%
GOLDRATH_HOMEOSTATIC_PROLIFERATION	159	-0.40231	-1.61543	0	0.032099	1	5096	tags=33%, list=15%, signal=39%
REACTOME_SIGNALING_BY_FGFR_IN_DISEASE	114	-0.42638	-1.61486	0	0.0322223	1	5544	tags=39%, list=17%, signal=46%
IKEDA_MIR133_TARGETS_UP	43	-0.501687	-1.61481	0.00731261	0.0321876	1	5649	tags=53%, list=17%, signal=64%
REACTOME_AMINO_ACID_TRANSPORT_ACROSS_THE_PLASMA_MEMBRANE	30	-0.543302	-1.61421	0.0183299	0.0323306	1	1205	tags=23%, list=4%, signal=24%
REACTOME_SIGNALING_BY_CONSTITUTIVELY_ACTIVE_EGFR	18	-0.627959	-1.61413	0.0130841	0.0322885	1	2260	tags=44%, list=7%, signal=48%
XU_GH1_AUTOCRINE_TARGETS_DN	131	-0.416239	-1.61412	0.00733945	0.0322316	1	3172	tags=31%, list=10%, signal=34%
DOANE_RESPONSE_TO_ANDROGEN_DN	229	-0.38408	-1.6139	0	0.0322178	1	3074	tags=29%, list=9%, signal=32%
BROWNE_HCMV_INFECTION_24HR_DN	142	-0.406848	-1.61384	0	0.0321762	1	3232	tags=25%, list=10%, signal=28%
PID_INTEGRIN3_PATHWAY	42	-0.503666	-1.61004	0.0114068	0.0333364	1	3976	tags=40%, list=12%, signal=46%
CHEOK_RESPONSE_TO_MERCAPTOPURINE_AND_LD_MTX_DN	18	-0.603528	-1.60976	0.015873	0.0333668	1	3732	tags=33%, list=11%, signal=38%
SMID_BREAST_CANCER_RELAPSE_IN_BONE_DN	295	-0.376978	-1.6094	0	0.0334174	1	4166	tags=27%, list=13%, signal=31%
PHONG_TNF_RESPONSE_VIA_P38_COMPLETE	218	-0.390622	-1.60909	0	0.0334493	1	5373	tags=38%, list=16%, signal=45%
STEIN_ESRRA_TARGETS_DN	94	-0.438016	-1.60904	0	0.0334093	1	3188	tags=32%, list=10%, signal=35%
CHEN_HOXA5_TARGETS_9HR_DN	36	-0.511965	-1.60847	0.0155642	0.0335245	1	676	tags=19%, list=2%, signal=20%
STREICHER_LSM1_TARGETS_UP	43	-0.495472	-1.60789	0.0134357	0.033672	1	2329	tags=35%, list=7%, signal=37%
ZHANG_GATA6_TARGETS_DN	61	-0.477366	-1.60748	0.00567108	0.033729	1	3704	tags=31%, list=11%, signal=35%
ALFANO_MYC_TARGETS	226	-0.3797	-1.60695	0	0.0338387	1	3736	tags=28%, list=11%, signal=31%
GU_PDEF_TARGETS_DN	37	-0.522491	-1.60572	0.00556586	0.0341719	1	3642	tags=41%, list=11%, signal=45%
MATZUK_SPERMATOCYTE	70	-0.461853	-1.60553	0.00740741	0.0341767	1	4831	tags=34%, list=15%, signal=40%
WAMUNYOKOLI_OVARIAN_CANCER_LMP_DN	184	-0.401687	-1.60536	0	0.0341599	1	3193	tags=30%, list=10%, signal=33%
PID_RAC1_PATHWAY	53	-0.481462	-1.60367	0.00389864	0.0346584	1	3408	tags=30%, list=10%, signal=34%
ULE_SPLICING_VIA_NOVA2	42	-0.493141	-1.60349	0.0118343	0.034646	1	5017	tags=33%, list=15%, signal=39%
SMIRNOV_RESPONSE_TO_IR_6HR_DN	108	-0.42802	-1.60337	0.00369686	0.0346213	1	917	tags=20%, list=3%, signal=21%
LEI_HOXC8_TARGETS_DN	17	-0.626218	-1.60227	0.0324427	0.0349437	1	3549	tags=35%, list=11%, signal=39%
HOOI_ST7_TARGETS_UP	84	-0.439109	-1.60169	0	0.0351114	1	4597	tags=33%, list=14%, signal=39%
LIU_CMYB_TARGETS_UP	156	-0.403334	-1.60114	0	0.0352366	1	5130	tags=36%, list=15%, signal=42%
HINATA_NFKB_TARGETS_KERATINOCYTE_DN	22	-0.570038	-1.60105	0.0216963	0.0351984	1	2806	tags=45%, list=8%, signal=50%
CREIGHTON_ENDOCRINE_THERAPY_RESISTANCE_1	487	-0.35972	-1.60081	0	0.0352067	1	3193	tags=26%, list=10%, signal=28%
ENGELMANN_CANCER_PROGENITORS_UP	45	-0.497783	-1.59916	0.00761905	0.0357084	1	5592	tags=47%, list=17%, signal=56%
KOYAMA_SEMA3B_TARGETS_DN	366	-0.366739	-1.59814	0	0.0359737	1	4873	tags=30%, list=15%, signal=35%
HOLLEMAN_VINCRISTINE_RESISTANCE_ALL_UP	26	-0.567036	-1.59742	0.0193424	0.0361303	1	5334	tags=42%, list=16%, signal=50%
BRUECKNER_TARGETS_OF_MIRLET7A3_DN	72	-0.452487	-1.59739	0.0018622	0.0360782	1	5340	tags=38%, list=16%, signal=45%
REACTOME_GLYCOSAMINOGLYCAN_METABOLISM	102	-0.425735	-1.59739	0	0.0360176	1	5560	tags=34%, list=17%, signal=41%
WANG_TUMOR_INVASIVENESS_DN	201	-0.394718	-1.5971	0	0.0360384	1	3332	tags=31%, list=10%, signal=34%
ONDER_CDH1_SIGNALING_VIA_CTNNB1	77	-0.447103	-1.59664	0.00585938	0.0361304	1	2793	tags=23%, list=8%, signal=25%
ELVIDGE_HYPOXIA_DN	137	-0.40733	-1.59607	0	0.036256	1	5522	tags=39%, list=17%, signal=46%
LINDGREN_BLADDER_CANCER_WITH_LOH_IN_CHR9Q	105	-0.42924	-1.59493	0.0111317	0.0365496	1	5332	tags=36%, list=16%, signal=43%
KEGG_BLADDER_CANCER	40	-0.508484	-1.5943	0.0158103	0.036693	1	1742	tags=30%, list=5%, signal=32%
KEGG_FOCAL_ADHESION	196	-0.393591	-1.59399	0	0.036713	1	3809	tags=26%, list=11%, signal=29%
AMIT_EGF_RESPONSE_480_HELA	154	-0.402251	-1.59388	0	0.0366996	1	3813	tags=32%, list=11%, signal=36%
PID_A6B1_A6B4_INTEGRIN_PATHWAY	46	-0.4991	-1.59378	0.0115607	0.0366684	1	4271	tags=37%, list=13%, signal=42%
DING_LUNG_CANCER_MUTATED_SIGNIFICANTLY	26	-0.559493	-1.59228	0.0232558	0.0370952	1	5017	tags=50%, list=15%, signal=59%
WESTON_VEGFA_TARGETS_12HR	34	-0.526309	-1.59148	0.0114723	0.0373191	1	3529	tags=29%, list=11%, signal=33%
BIOCARTA_AT1R_PATHWAY	32	-0.532323	-1.59117	0.0190476	0.0373865	1	2260	tags=22%, list=7%, signal=23%
SINGH_NFE2L2_TARGETS	15	-0.633095	-1.59111	0.019802	0.0373335	1	3549	tags=47%, list=11%, signal=52%
ST_T_CELL_SIGNAL_TRANSDUCTION	42	-0.50265	-1.59045	0.00948767	0.0375068	1	3703	tags=31%, list=11%, signal=35%
BIOCARTA_BARRESTIN_SRC_PATHWAY	15	-0.637686	-1.59007	0.0287356	0.0375598	1	897	tags=33%, list=3%, signal=34%
BILD_CTNNB1_ONCOGENIC_SIGNATURE	76	-0.43973	-1.58995	0.00190476	0.0375412	1	5402	tags=42%, list=16%, signal=50%
REACTOME_PKA_MEDIATED_PHOSPHORYLATION_OF_CREB	15	-0.628287	-1.58943	0.0272374	0.0376463	1	4070	tags=40%, list=12%, signal=46%
BALDWIN_PRKCI_TARGETS_UP	31	-0.53747	-1.5891	0.0227273	0.0376899	1	3504	tags=45%, list=11%, signal=50%
REACTOME_SIGNALING_BY_INSULIN_RECEPTOR	97	-0.43393	-1.58885	0.00769231	0.0377151	1	5544	tags=36%, list=17%, signal=43%
KOKKINAKIS_METHIONINE_DEPRIVATION_96HR_DN	75	-0.452135	-1.58792	0.00372439	0.0379463	1	4052	tags=44%, list=12%, signal=50%
CHIARADONNA_NEOPLASTIC_TRANSFORMATION_CDC25_UP	116	-0.418589	-1.58761	0.00182815	0.0379811	1	4048	tags=33%, list=12%, signal=37%
BENPORATH_ES_CORE_NINE_CORRELATED	99	-0.4296	-1.58655	0.00184162	0.0382819	1	2570	tags=26%, list=8%, signal=28%
SWEET_KRAS_TARGETS_DN	61	-0.462991	-1.58636	0.0119522	0.0382679	1	1807	tags=25%, list=5%, signal=26%
BIOCARTA_CXCR4_PATHWAY	24	-0.561716	-1.58474	0.0339321	0.038805	1	4556	tags=38%, list=14%, signal=43%
PID_PDGFRB_PATHWAY	126	-0.406551	-1.58444	0	0.0388722	1	5612	tags=37%, list=17%, signal=44%
GUO_HEX_TARGETS_UP	77	-0.44701	-1.58443	0.00356506	0.0388129	1	3130	tags=30%, list=9%, signal=33%
MAYBURD_RESPONSE_TO_L663536_UP	28	-0.53679	-1.584	0.0139442	0.0388666	1	3990	tags=36%, list=12%, signal=41%
LIU_COMMON_CANCER_GENES	70	-0.459364	-1.58373	0.00553506	0.0389027	1	3513	tags=36%, list=11%, signal=40%
MCCLUNG_DELTA_FOSB_TARGETS_8WK	47	-0.48792	-1.58284	0.0197628	0.0391669	1	2550	tags=28%, list=8%, signal=30%
REACTOME_PPARA_ACTIVATES_GENE_EXPRESSION	101	-0.420338	-1.58131	0.00553506	0.039674	1	3128	tags=23%, list=9%, signal=25%
LINDGREN_BLADDER_CANCER_CLUSTER_2B	365	-0.363919	-1.58105	0	0.0396885	1	2864	tags=21%, list=9%, signal=23%
BIOCARTA_MAL_PATHWAY	19	-0.603294	-1.5798	0.0150659	0.0400538	1	4411	tags=37%, list=13%, signal=42%
MCBRYAN_PUBERTAL_BREAST_6_7WK_DN	75	-0.446868	-1.57976	0.00555556	0.0400034	1	3803	tags=36%, list=11%, signal=41%
LIANG_HEMATOPOIESIS_STEM_CELL_NUMBER_SMALL_VS_HUGE_UP	36	-0.51419	-1.57969	0.0268595	0.0399684	1	3217	tags=31%, list=10%, signal=34%
DELASERNA_MYOD_TARGETS_DN	51	-0.477585	-1.57931	0.00927644	0.0400412	1	3609	tags=35%, list=11%, signal=40%
PEDERSEN_METASTASIS_BY_ERBB2_ISOFORM_3	18	-0.605062	-1.57865	0.00808081	0.0402062	1	5376	tags=50%, list=16%, signal=60%
RAO_BOUND_BY_SALL4_ISOFORM_B	470	-0.355651	-1.5785	0	0.0401894	1	5266	tags=32%, list=16%, signal=37%
GROSS_HYPOXIA_VIA_ELK3_ONLY_DN	40	-0.494738	-1.57847	0.013308	0.0401359	1	3504	tags=40%, list=11%, signal=45%
REACTOME_PHOSPHOLIPID_METABOLISM	181	-0.391705	-1.57721	0	0.0405075	1	3810	tags=28%, list=11%, signal=31%
IVANOVA_HEMATOPOIESIS_STEM_CELL_LONG_TERM	278	-0.372217	-1.57654	0	0.0406725	1	5479	tags=32%, list=17%, signal=38%
CHICAS_RB1_TARGETS_LOW_SERUM	85	-0.431061	-1.57601	0.00196464	0.0408132	1	1856	tags=24%, list=6%, signal=25%
WATANABE_RECTAL_CANCER_RADIOTHERAPY_RESPONSIVE_DN	90	-0.430381	-1.57496	0.00369004	0.04111	1	4476	tags=37%, list=13%, signal=42%
PID_MTOR_4PATHWAY	69	-0.457957	-1.57433	0.0112782	0.0412545	1	3541	tags=33%, list=11%, signal=37%
CASORELLI_ACUTE_PROMYELOCYTIC_LEUKEMIA_UP	159	-0.396078	-1.57433	0	0.0411898	1	3115	tags=26%, list=9%, signal=29%
LI_WILMS_TUMOR_VS_FETAL_KIDNEY_1_UP	176	-0.389105	-1.57392	0.00179211	0.0412644	1	2711	tags=27%, list=8%, signal=30%
SANA_RESPONSE_TO_IFNG_DN	81	-0.441507	-1.57386	0.00377358	0.0412447	1	1889	tags=21%, list=6%, signal=22%
FRASOR_RESPONSE_TO_SERM_OR_FULVESTRANT_UP	21	-0.583119	-1.57376	0.017341	0.0412082	1	2501	tags=38%, list=8%, signal=41%
AMUNDSON_POOR_SURVIVAL_AFTER_GAMMA_RADIATION_8G	92	-0.431305	-1.57264	0.00177936	0.0415633	1	3358	tags=35%, list=10%, signal=39%
BOYLAN_MULTIPLE_MYELOMA_C_D_UP	131	-0.407044	-1.57211	0.00178891	0.0416811	1	3746	tags=33%, list=11%, signal=37%
BIOCARTA_FCER1_PATHWAY	37	-0.50626	-1.57204	0.0199203	0.0416489	1	2513	tags=24%, list=8%, signal=26%
SENESE_HDAC2_TARGETS_DN	114	-0.416004	-1.57168	0.00178253	0.0416913	1	5585	tags=38%, list=17%, signal=45%
NIKOLSKY_BREAST_CANCER_8P12_P11_AMPLICON	49	-0.486459	-1.57155	0.00978474	0.0416792	1	5544	tags=35%, list=17%, signal=42%
PID_ERBB1_INTERNALIZATION_PATHWAY	41	-0.488131	-1.57101	0.0172084	0.0418144	1	5517	tags=46%, list=17%, signal=56%
ST_GRANULE_CELL_SURVIVAL_PATHWAY	27	-0.540284	-1.57097	0.029703	0.0417678	1	5211	tags=37%, list=16%, signal=44%
ZHENG_FOXP3_TARGETS_IN_THYMUS_UP	184	-0.38402	-1.57047	0	0.0418696	1	4327	tags=31%, list=13%, signal=35%
ACEVEDO_FGFR1_TARGETS_IN_PROSTATE_CANCER_MODEL_UP	267	-0.37066	-1.56976	0	0.0420737	1	3462	tags=28%, list=10%, signal=31%
FARMER_BREAST_CANCER_CLUSTER_3	15	-0.627578	-1.56923	0.0359168	0.0422046	1	1481	tags=40%, list=4%, signal=42%
BIOCARTA_P53_PATHWAY	16	-0.61064	-1.56895	0.025641	0.0422452	1	4666	tags=69%, list=14%, signal=80%
TAKEDA_TARGETS_OF_NUP98_HOXA9_FUSION_10D_DN	115	-0.41296	-1.56741	0	0.0427422	1	3839	tags=23%, list=12%, signal=25%
BROWNE_HCMV_INFECTION_48HR_UP	168	-0.388663	-1.56703	0	0.0428165	1	3652	tags=27%, list=11%, signal=31%
SENESE_HDAC3_TARGETS_UP	464	-0.354315	-1.56625	0	0.0430308	1	5003	tags=32%, list=15%, signal=37%
SAKAI_CHRONIC_HEPATITIS_VS_LIVER_CANCER_UP	79	-0.437499	-1.56551	0	0.0432316	1	2804	tags=27%, list=8%, signal=29%
JAEGER_METASTASIS_DN	239	-0.375809	-1.56545	0	0.0431901	1	4153	tags=28%, list=13%, signal=32%
ISSAEVA_MLL2_TARGETS	56	-0.464725	-1.56539	0.0116959	0.0431567	1	2717	tags=29%, list=8%, signal=31%
HOLLEMAN_VINCRISTINE_RESISTANCE_B_ALL_UP	37	-0.498066	-1.56486	0.0146252	0.0432874	1	2601	tags=24%, list=8%, signal=26%
CHOW_RASSF1_TARGETS_UP	26	-0.552619	-1.56465	0.0309278	0.0433115	1	5505	tags=46%, list=17%, signal=55%
CROMER_METASTASIS_DN	80	-0.43483	-1.56231	0.00200401	0.0441717	1	4797	tags=33%, list=14%, signal=38%
REACTOME_HEMOSTASIS	412	-0.355252	-1.56211	0	0.0441767	1	4744	tags=29%, list=14%, signal=33%
RICKMAN_TUMOR_DIFFERENTIATED_MODERATELY_VS_POORLY_UP	114	-0.407254	-1.5618	0.00362976	0.0442297	1	4941	tags=35%, list=15%, signal=41%
KEGG_ARRHYTHMOGENIC_RIGHT_VENTRICULAR_CARDIOMYOPATHY_ARVC	69	-0.447003	-1.56172	0.0037594	0.0441935	1	3729	tags=36%, list=11%, signal=41%
KARAKAS_TGFB1_SIGNALING	18	-0.581284	-1.55891	0.0343511	0.0452269	1	1784	tags=33%, list=5%, signal=35%
WANG_CISPLATIN_RESPONSE_AND_XPC_UP	192	-0.38117	-1.55853	0.00180505	0.0452816	1	3436	tags=29%, list=10%, signal=32%
BIOCARTA_HDAC_PATHWAY	26	-0.53526	-1.55843	0.0275049	0.0452454	1	3408	tags=31%, list=10%, signal=34%
REACTOME_MEIOSIS	75	-0.439549	-1.55755	0.0153551	0.0455137	1	4724	tags=37%, list=14%, signal=43%
GRUETZMANN_PANCREATIC_CANCER_UP	343	-0.362677	-1.55648	0	0.0458651	1	3249	tags=26%, list=10%, signal=28%
BIOCARTA_RHO_PATHWAY	31	-0.528482	-1.55609	0.0268714	0.0459672	1	4237	tags=48%, list=13%, signal=55%
BIOCARTA_SHH_PATHWAY	15	-0.622613	-1.55606	0.0299625	0.0459111	1	2647	tags=27%, list=8%, signal=29%
WIEDERSCHAIN_TARGETS_OF_BMI1_AND_PCGF2	56	-0.474876	-1.55448	0.0189753	0.0465029	1	3149	tags=27%, list=9%, signal=30%
NADERI_BREAST_CANCER_PROGNOSIS_DN	17	-0.58639	-1.55422	0.0314961	0.0465249	1	4014	tags=29%, list=12%, signal=33%
STANELLE_E2F1_TARGETS	27	-0.535504	-1.55272	0.0280899	0.0470636	1	3309	tags=37%, list=10%, signal=41%
OUILLETTE_CLL_13Q14_DELETION_DN	56	-0.468434	-1.55248	0.0019084	0.0470676	1	3469	tags=36%, list=10%, signal=40%
JECHLINGER_EPITHELIAL_TO_MESENCHYMAL_TRANSITION_DN	66	-0.445825	-1.55117	0.0115163	0.0475679	1	4108	tags=41%, list=12%, signal=47%
BROWNE_HCMV_INFECTION_14HR_DN	277	-0.365478	-1.5499	0	0.0480247	1	3568	tags=26%, list=11%, signal=29%
LAIHO_COLORECTAL_CANCER_SERRATED_UP	105	-0.411607	-1.54981	0.0036036	0.0479821	1	5185	tags=37%, list=16%, signal=44%
RODRIGUES_NTN1_TARGETS_UP	16	-0.599024	-1.54978	0.0423077	0.0479255	1	3310	tags=38%, list=10%, signal=42%
BLALOCK_ALZHEIMERS_DISEASE_INCIPIENT_UP	373	-0.355855	-1.54978	0	0.047855	1	3760	tags=27%, list=11%, signal=30%
MCBRYAN_PUBERTAL_TGFB1_TARGETS_UP	168	-0.387681	-1.5494	0	0.0479278	1	3559	tags=30%, list=11%, signal=33%
YAO_TEMPORAL_RESPONSE_TO_PROGESTERONE_CLUSTER_7	72	-0.438675	-1.5492	0.011257	0.0479229	1	3331	tags=26%, list=10%, signal=29%
BIOCARTA_PYK2_PATHWAY	28	-0.528381	-1.54912	0.0156863	0.0478885	1	3541	tags=32%, list=11%, signal=36%
LI_PROSTATE_CANCER_EPIGENETIC	29	-0.530708	-1.54871	0.0219124	0.0479666	1	5512	tags=41%, list=17%, signal=50%
LINDSTEDT_DENDRITIC_CELL_MATURATION_D	64	-0.447037	-1.54851	0.0212355	0.048002	1	3207	tags=31%, list=10%, signal=35%
REACTOME_SIGNALLING_TO_ERKS	35	-0.51061	-1.54832	0.0170455	0.0480249	1	3541	tags=37%, list=11%, signal=42%
MILI_PSEUDOPODIA_CHEMOTAXIS_DN	429	-0.351717	-1.54781	0	0.0481371	1	3497	tags=26%, list=11%, signal=29%
BUCKANOVICH_T_LYMPHOCYTE_HOMING_ON_TUMOR_DN	22	-0.559944	-1.54758	0.0412758	0.0481425	1	3519	tags=45%, list=11%, signal=51%
JIANG_AGING_CEREBRAL_CORTEX_UP	34	-0.512889	-1.54629	0.028626	0.0486436	1	3708	tags=29%, list=11%, signal=33%
PID_SYNDECAN_4_PATHWAY	29	-0.522459	-1.54594	0.0318091	0.0487264	1	4280	tags=41%, list=13%, signal=47%
DUTERTRE_ESTRADIOL_RESPONSE_6HR_UP	215	-0.375615	-1.5459	0	0.0486757	1	2289	tags=26%, list=7%, signal=28%
KEGG_NEUROTROPHIN_SIGNALING_PATHWAY	122	-0.40325	-1.54588	0.0018797	0.0486084	1	4744	tags=34%, list=14%, signal=39%
ZHAN_MULTIPLE_MYELOMA_LB_UP	39	-0.497014	-1.54469	0.0314342	0.0489905	1	4619	tags=38%, list=14%, signal=45%
BIOCARTA_ERK_PATHWAY	27	-0.544265	-1.54466	0.0338645	0.0489291	1	4190	tags=33%, list=13%, signal=38%
KEGG_NON_SMALL_CELL_LUNG_CANCER	53	-0.466625	-1.54341	0.00567108	0.0493424	1	3642	tags=28%, list=11%, signal=32%
SENESE_HDAC1_AND_HDAC2_TARGETS_UP	222	-0.371395	-1.54328	0	0.0493186	1	4594	tags=30%, list=14%, signal=34%
HAN_SATB1_TARGETS_DN	420	-0.349606	-1.54221	0	0.0496748	1	3580	tags=28%, list=11%, signal=31%
YAMAZAKI_TCEB3_TARGETS_UP	168	-0.384552	-1.5421	0	0.0496354	1	4165	tags=34%, list=13%, signal=39%
JOHNSTONE_PARVB_TARGETS_1_DN	57	-0.451866	-1.54198	0.0131827	0.0496097	1	4839	tags=37%, list=15%, signal=43%
REACTOME_DNA_REPAIR	103	-0.412848	-1.54107	0.00380952	0.0499334	1	4449	tags=32%, list=13%, signal=37%
ZHAN_MULTIPLE_MYELOMA_CD1_DN	42	-0.484319	-1.5399	0.0153257	0.050314	1	3602	tags=38%, list=11%, signal=43%
REACTOME_HEPARAN_SULFATE_HEPARIN_HS_GAG_METABOLISM	48	-0.465618	-1.53886	0.0194553	0.0506835	1	3410	tags=31%, list=10%, signal=35%
CUI_TCF21_TARGETS_2_UP	402	-0.351619	-1.5388	0	0.0506309	1	3172	tags=23%, list=10%, signal=25%
GAVIN_FOXP3_TARGETS_CLUSTER_P4	89	-0.420393	-1.53847	0.00750469	0.0506962	1	2806	tags=24%, list=8%, signal=26%
FIGUEROA_AML_METHYLATION_CLUSTER_7_UP	99	-0.409436	-1.53843	0.00571429	0.0506422	1	5029	tags=31%, list=15%, signal=37%
DAVIES_MULTIPLE_MYELOMA_VS_MGUS_DN	24	-0.545678	-1.53843	0.0341556	0.050572	1	3375	tags=33%, list=10%, signal=37%
BIOCARTA_FAS_PATHWAY	30	-0.517408	-1.53825	0.037594	0.0505743	1	1016	tags=20%, list=3%, signal=21%
BURTON_ADIPOGENESIS_10	28	-0.526378	-1.53752	0.0115163	0.0508195	1	4372	tags=43%, list=13%, signal=49%
MULLIGHAN_NPM1_MUTATED_SIGNATURE_1_UP	250	-0.36956	-1.53718	0	0.0509095	1	5254	tags=34%, list=16%, signal=40%
REACTOME_SHC_MEDIATED_CASCADE	22	-0.548999	-1.5367	0.020202	0.0509902	1	5544	tags=41%, list=17%, signal=49%
MIYAGAWA_TARGETS_OF_EWSR1_ETS_FUSIONS_DN	199	-0.376203	-1.53421	0	0.0519339	1	4515	tags=28%, list=14%, signal=32%
REACTOME_PLC_BETA_MEDIATED_EVENTS	39	-0.488968	-1.53299	0.0212766	0.0523273	1	4070	tags=31%, list=12%, signal=35%
BROWNE_HCMV_INFECTION_30MIN_DN	128	-0.398337	-1.53255	0.00378072	0.0524572	1	4938	tags=35%, list=15%, signal=41%
KOKKINAKIS_METHIONINE_DEPRIVATION_48HR_DN	63	-0.443946	-1.53254	0.0184843	0.0523881	1	4411	tags=43%, list=13%, signal=49%
REACTOME_SIGNALING_BY_ROBO_RECEPTOR	27	-0.530131	-1.53243	0.0291262	0.0523518	1	3439	tags=33%, list=10%, signal=37%
REACTOME_HS_GAG_BIOSYNTHESIS	27	-0.528784	-1.53205	0.0273973	0.052425	1	6616	tags=52%, list=20%, signal=65%
ONDER_CDH1_TARGETS_2_DN	442	-0.349783	-1.53181	0	0.0524451	1	3462	tags=26%, list=10%, signal=29%
THEILGAARD_NEUTROPHIL_AT_SKIN_WOUND_DN	220	-0.371114	-1.53155	0	0.0524856	1	3789	tags=28%, list=11%, signal=32%
PID_INTEGRIN_A4B1_PATHWAY	31	-0.513478	-1.53059	0.0285132	0.0528174	1	2045	tags=26%, list=6%, signal=27%
MCGARVEY_SILENCED_BY_METHYLATION_IN_COLON_CANCER	34	-0.498577	-1.53003	0.0277264	0.05299	1	2811	tags=26%, list=8%, signal=29%
WEBER_METHYLATED_IN_COLON_CANCER	18	-0.5852	-1.52961	0.0361905	0.0530737	1	2113	tags=28%, list=6%, signal=30%
PID_PI3KCI_AKT_PATHWAY	35	-0.493499	-1.52924	0.0263158	0.0531837	1	4364	tags=43%, list=13%, signal=49%
PID_ERBB1_DOWNSTREAM_PATHWAY	105	-0.40793	-1.52875	0.00344828	0.0533106	1	4436	tags=32%, list=13%, signal=37%
MORI_EMU_MYC_LYMPHOMA_BY_ONSET_TIME_DN	17	-0.585101	-1.52875	0.0526316	0.0532399	1	3167	tags=47%, list=10%, signal=52%
MAYBURD_RESPONSE_TO_L663536_DN	50	-0.460482	-1.52818	0.0136719	0.0534035	1	4713	tags=36%, list=14%, signal=42%
CHESLER_BRAIN_HIGHEST_EXPRESSION	37	-0.486783	-1.5273	0.0265655	0.0536889	1	2557	tags=27%, list=8%, signal=29%
SCHAEFFER_PROSTATE_DEVELOPMENT_48HR_DN	389	-0.349932	-1.52713	0	0.053691	1	3597	tags=24%, list=11%, signal=26%
ST_PHOSPHOINOSITIDE_3_KINASE_PATHWAY	37	-0.488816	-1.52698	0.0243902	0.0536667	1	2422	tags=24%, list=7%, signal=26%
LINDVALL_IMMORTALIZED_BY_TERT_DN	75	-0.427835	-1.52621	0.018622	0.0539067	1	5446	tags=36%, list=16%, signal=43%
KEGG_TASTE_TRANSDUCTION	41	-0.481467	-1.52585	0.0254545	0.0540054	1	5449	tags=32%, list=16%, signal=38%
MATSUDA_NATURAL_KILLER_DIFFERENTIATION	451	-0.346741	-1.5257	0	0.0540008	1	3834	tags=25%, list=12%, signal=28%
GUO_TARGETS_OF_IRS1_AND_IRS2	93	-0.408662	-1.52536	0.010772	0.0540819	1	3738	tags=33%, list=11%, signal=37%
LI_LUNG_CANCER	41	-0.474051	-1.52464	0.0193798	0.0542985	1	4772	tags=37%, list=14%, signal=43%
REACTOME_GLYCOGEN_BREAKDOWN_GLYCOGENOLYSIS	17	-0.59027	-1.52447	0.0432331	0.054291	1	1685	tags=41%, list=5%, signal=43%
MARCHINI_TRABECTEDIN_RESISTANCE_DN	47	-0.463317	-1.52431	0.025	0.0543036	1	1295	tags=23%, list=4%, signal=24%
CHARAFE_BREAST_CANCER_BASAL_VS_MESENCHYMAL_DN	48	-0.467212	-1.52381	0.0159681	0.0544498	1	4720	tags=35%, list=14%, signal=41%
REACTOME_RECYCLING_PATHWAY_OF_L1	26	-0.531577	-1.52334	0.0444015	0.0545799	1	2662	tags=31%, list=8%, signal=33%
CARD_MIR302A_TARGETS	75	-0.434978	-1.52319	0.0094697	0.0545763	1	5473	tags=39%, list=16%, signal=46%
PID_ARF6_PATHWAY	35	-0.501036	-1.52239	0.0294695	0.0548433	1	3297	tags=31%, list=10%, signal=35%
KEGG_TGF_BETA_SIGNALING_PATHWAY	84	-0.424872	-1.52206	0.00576923	0.0548893	1	3272	tags=30%, list=10%, signal=33%
ENK_UV_RESPONSE_EPIDERMIS_DN	485	-0.339838	-1.52149	0	0.0550665	1	3780	tags=27%, list=11%, signal=30%
SENESE_HDAC2_TARGETS_UP	108	-0.401253	-1.52051	0.00956023	0.055386	1	5342	tags=33%, list=16%, signal=40%
SCHAEFFER_PROSTATE_DEVELOPMENT_12HR_DN	54	-0.452644	-1.52047	0.0165441	0.05533	1	2566	tags=26%, list=8%, signal=28%
MCBRYAN_PUBERTAL_BREAST_3_4WK_UP	200	-0.372013	-1.52024	0.00179211	0.0553613	1	2497	tags=24%, list=8%, signal=25%
KEGG_NUCLEOTIDE_EXCISION_REPAIR	44	-0.472105	-1.52006	0.0209924	0.0553724	1	4978	tags=41%, list=15%, signal=48%
AMIT_SERUM_RESPONSE_480_MCF10A	32	-0.518864	-1.52004	0.0275591	0.0553067	1	2287	tags=25%, list=7%, signal=27%
BIOCARTA_PITX2_PATHWAY	15	-0.601217	-1.51957	0.025	0.055404	1	4391	tags=47%, list=13%, signal=54%
KEGG_GNRH_SIGNALING_PATHWAY	94	-0.410455	-1.51918	0.0150094	0.0555027	1	4070	tags=30%, list=12%, signal=34%
PARK_HSC_MARKERS	43	-0.469487	-1.51854	0.0227704	0.055719	1	4946	tags=33%, list=15%, signal=38%
PENG_GLUTAMINE_DEPRIVATION_UP	37	-0.493182	-1.5183	0.0192678	0.0557618	1	3933	tags=35%, list=12%, signal=40%
NIELSEN_GIST	92	-0.413698	-1.51801	0.00182815	0.0558284	1	2886	tags=27%, list=9%, signal=30%
CHEMELLO_SOLEUS_VS_EDL_MYOFIBERS_DN	18	-0.569218	-1.51738	0.0333333	0.0560132	1	556	tags=22%, list=2%, signal=23%
KEGG_GLIOMA	64	-0.444375	-1.51685	0.0168539	0.0561667	1	2860	tags=25%, list=9%, signal=27%
KEGG_WNT_SIGNALING_PATHWAY	145	-0.383683	-1.51599	0	0.0564937	1	3773	tags=27%, list=11%, signal=30%
DAVICIONI_PAX_FOXO1_SIGNATURE_IN_ARMS_UP	53	-0.450859	-1.51592	0.0148423	0.0564413	1	2753	tags=32%, list=8%, signal=35%
TERAO_AOX4_TARGETS_SKIN_UP	34	-0.493359	-1.51458	0.0326923	0.0569511	1	4010	tags=38%, list=12%, signal=43%
PID_CDC42_REG_PATHWAY	30	-0.502717	-1.51373	0.0275591	0.0572511	1	2434	tags=40%, list=7%, signal=43%
ABRAMSON_INTERACT_WITH_AIRE	43	-0.478568	-1.51166	0.0301205	0.0581063	1	5403	tags=44%, list=16%, signal=53%
VANHARANTA_UTERINE_FIBROID_WITH_7Q_DELETION_UP	65	-0.432485	-1.51072	0.00575816	0.0585033	1	3414	tags=26%, list=10%, signal=29%
KAAB_HEART_ATRIUM_VS_VENTRICLE_UP	234	-0.363538	-1.51038	0.00179211	0.0586118	1	2332	tags=18%, list=7%, signal=19%
ZHAN_MULTIPLE_MYELOMA_MS_UP	46	-0.46365	-1.50995	0.0293578	0.0587603	1	3063	tags=30%, list=9%, signal=33%
YAO_TEMPORAL_RESPONSE_TO_PROGESTERONE_CLUSTER_8	46	-0.466459	-1.50906	0.0205339	0.0591544	1	3811	tags=46%, list=11%, signal=52%
ZHENG_BOUND_BY_FOXP3	454	-0.340625	-1.50867	0	0.0592449	1	4749	tags=28%, list=14%, signal=32%
SMITH_LIVER_CANCER	41	-0.480101	-1.50748	0.027933	0.0597497	1	4617	tags=37%, list=14%, signal=42%
REACTOME_CIRCADIAN_CLOCK	50	-0.456076	-1.50662	0.0175097	0.060092	1	3933	tags=32%, list=12%, signal=36%
MCCLUNG_COCAIN_REWARD_4WK	71	-0.428258	-1.50621	0.0200364	0.0601905	1	3565	tags=31%, list=11%, signal=35%
ZWANG_CLASS_3_TRANSIENTLY_INDUCED_BY_EGF	212	-0.367145	-1.50603	0	0.0601837	1	4067	tags=30%, list=12%, signal=34%
ROVERSI_GLIOMA_LOH_REGIONS	40	-0.482174	-1.50552	0.0327553	0.0603687	1	2551	tags=33%, list=8%, signal=35%
RODWELL_AGING_KIDNEY_DN	133	-0.391885	-1.5048	0.0106007	0.0606217	1	5150	tags=32%, list=16%, signal=38%
KEGG_MISMATCH_REPAIR	23	-0.5518	-1.50466	0.0393996	0.0606227	1	4793	tags=48%, list=14%, signal=56%
REACTOME_ACTIVATION_OF_BH3_ONLY_PROTEINS	16	-0.595543	-1.5046	0.0487329	0.0605756	1	2089	tags=50%, list=6%, signal=53%
LIU_BREAST_CANCER	25	-0.539067	-1.50408	0.037037	0.060729	1	2923	tags=32%, list=9%, signal=35%
PID_SYNDECAN_2_PATHWAY	30	-0.511703	-1.50223	0.0417495	0.0615626	1	3731	tags=33%, list=11%, signal=38%
HOEBEKE_LYMPHOID_STEM_CELL_UP	86	-0.413167	-1.50144	0.00197239	0.0618316	1	3710	tags=31%, list=11%, signal=35%
SAGIV_CD24_TARGETS_UP	21	-0.557682	-1.50114	0.0346154	0.061921	1	3513	tags=33%, list=11%, signal=37%
KIM_GERMINAL_CENTER_T_HELPER_DN	21	-0.547091	-1.5007	0.03861	0.0620404	1	5105	tags=48%, list=15%, signal=56%
REACTOME_FACTORS_INVOLVED_IN_MEGAKARYOCYTE_DEVELOPMENT_AND_PLATELET_PRODUCTION	103	-0.40142	-1.49906	0.0070922	0.0627401	1	1069	tags=20%, list=3%, signal=21%
PID_TGFBR_PATHWAY	55	-0.448	-1.49906	0.0147601	0.0626594	1	2498	tags=25%, list=8%, signal=27%
FERRANDO_T_ALL_WITH_MLL_ENL_FUSION_DN	85	-0.414362	-1.49837	0.00782779	0.0629219	1	5344	tags=35%, list=16%, signal=42%
AMIT_EGF_RESPONSE_60_MCF10A	37	-0.482177	-1.49777	0.0397112	0.0631348	1	3263	tags=35%, list=10%, signal=39%
KYNG_RESPONSE_TO_H2O2_VIA_ERCC6_UP	38	-0.479072	-1.49743	0.0337079	0.0631991	1	5383	tags=39%, list=16%, signal=47%
REACTOME_SIGNALING_BY_ERBB2	95	-0.399422	-1.49689	0.00551471	0.0633933	1	3642	tags=28%, list=11%, signal=32%
LEIN_LOCALIZED_TO_PROXIMAL_DENDRITES	33	-0.491225	-1.49677	0.0371094	0.0633584	1	5022	tags=39%, list=15%, signal=46%
BIOCARTA_NOS1_PATHWAY	20	-0.555076	-1.4961	0.0421456	0.0635893	1	2161	tags=30%, list=7%, signal=32%
REACTOME_LYSOSOME_VESICLE_BIOGENESIS	22	-0.535608	-1.49593	0.043152	0.0636064	1	5592	tags=55%, list=17%, signal=66%
MULLIGHAN_NPM1_MUTATED_SIGNATURE_2_UP	128	-0.391678	-1.4949	0.00369004	0.0640488	1	3590	tags=29%, list=11%, signal=32%
WAKASUGI_HAVE_ZNF143_BINDING_SITES	57	-0.445071	-1.49471	0.0268336	0.0640452	1	4793	tags=37%, list=14%, signal=43%
BIOCARTA_PGC1A_PATHWAY	22	-0.539733	-1.49405	0.0430528	0.0642874	1	1685	tags=27%, list=5%, signal=29%
RODRIGUES_THYROID_CARCINOMA_DN	74	-0.42561	-1.4935	0.0249042	0.064462	1	2503	tags=27%, list=8%, signal=29%
BIOCARTA_MYOSIN_PATHWAY	29	-0.511995	-1.49348	0.0393996	0.0643952	1	4237	tags=38%, list=13%, signal=43%
KEGG_LEUKOCYTE_TRANSENDOTHELIAL_MIGRATION	106	-0.398324	-1.49336	0.00574713	0.0643727	1	2959	tags=25%, list=9%, signal=27%
LIEN_BREAST_CARCINOMA_METAPLASTIC_VS_DUCTAL_UP	75	-0.425906	-1.49306	0.00564972	0.0644544	1	2074	tags=19%, list=6%, signal=20%
REACTOME_INTERACTIONS_OF_VPR_WITH_HOST_CELLULAR_PROTEINS	30	-0.500256	-1.49252	0.0476191	0.0646747	1	5331	tags=47%, list=16%, signal=56%
REACTOME_EXTENSION_OF_TELOMERES	27	-0.515189	-1.49248	0.0429688	0.0646146	1	4449	tags=48%, list=13%, signal=56%
PICCALUGA_ANGIOIMMUNOBLASTIC_LYMPHOMA_UP	191	-0.367312	-1.49173	0.00518135	0.0649114	1	3218	tags=21%, list=10%, signal=23%
VALK_AML_CLUSTER_8	22	-0.537918	-1.49172	0.0458167	0.0648325	1	3532	tags=32%, list=11%, signal=36%
REACTOME_OPIOID_SIGNALLING	73	-0.423661	-1.4912	0.0148976	0.0650049	1	4190	tags=30%, list=13%, signal=34%
REACTOME_SIGNALING_BY_BMP	22	-0.54362	-1.49015	0.0438095	0.065505	1	7166	tags=55%, list=22%, signal=70%
FRASOR_RESPONSE_TO_ESTRADIOL_DN	77	-0.414589	-1.48923	0.00584795	0.0658788	1	3976	tags=39%, list=12%, signal=44%
PID_PI3K_PLC_TRK_PATHWAY	35	-0.4824	-1.48886	0.0294118	0.0659659	1	4010	tags=40%, list=12%, signal=45%
KEGG_CALCIUM_SIGNALING_PATHWAY	165	-0.370693	-1.48867	0.00369686	0.0659721	1	3827	tags=22%, list=12%, signal=25%
EBAUER_TARGETS_OF_PAX3_FOXO1_FUSION_DN	46	-0.459025	-1.48862	0.0246679	0.0659043	1	4741	tags=43%, list=14%, signal=51%
KEGG_RENAL_CELL_CARCINOMA	68	-0.425981	-1.48847	0.022449	0.0659041	1	5517	tags=38%, list=17%, signal=46%
PASQUALUCCI_LYMPHOMA_BY_GC_STAGE_DN	154	-0.372563	-1.48834	0.00535714	0.065876	1	3705	tags=25%, list=11%, signal=28%
KANNAN_TP53_TARGETS_DN	20	-0.550436	-1.4881	0.04	0.0659298	1	3704	tags=50%, list=11%, signal=56%
WANG_CLIM2_TARGETS_UP	225	-0.358312	-1.48772	0.00179533	0.0660359	1	3978	tags=30%, list=12%, signal=34%
REACTOME_SIGNALLING_TO_RAS	26	-0.510039	-1.48702	0.0476191	0.0663133	1	3541	tags=38%, list=11%, signal=43%
WILSON_PROTEASES_AT_TUMOR_BONE_INTERFACE_UP	19	-0.561335	-1.48678	0.0452756	0.0663528	1	3077	tags=47%, list=9%, signal=52%
SUBTIL_PROGESTIN_TARGETS	35	-0.485216	-1.48625	0.0285714	0.0665315	1	2929	tags=26%, list=9%, signal=28%
BIOCARTA_PAR1_PATHWAY	36	-0.47559	-1.48612	0.0377734	0.0664976	1	4237	tags=33%, list=13%, signal=38%
CHIBA_RESPONSE_TO_TSA_DN	22	-0.536606	-1.48567	0.0584906	0.066626	1	4237	tags=55%, list=13%, signal=62%
KYNG_NORMAL_AGING_DN	27	-0.512477	-1.48529	0.027027	0.066753	1	2644	tags=33%, list=8%, signal=36%
NOUZOVA_METHYLATED_IN_APL	56	-0.440518	-1.48492	0.0229885	0.0668829	1	2997	tags=21%, list=9%, signal=24%
CADWELL_ATG16L1_TARGETS_DN	64	-0.428117	-1.48388	0.0221811	0.0673483	1	5182	tags=39%, list=16%, signal=46%
RASHI_RESPONSE_TO_IONIZING_RADIATION_2	122	-0.385658	-1.48261	0.0108696	0.0679118	1	2606	tags=24%, list=8%, signal=26%
YORDY_RECIPROCAL_REGULATION_BY_ETS1_AND_SP100_UP	18	-0.553345	-1.48218	0.0600775	0.0680575	1	3178	tags=50%, list=10%, signal=55%
REACTOME_CELL_SURFACE_INTERACTIONS_AT_THE_VASCULAR_WALL	78	-0.413028	-1.48199	0.0113852	0.0680749	1	2811	tags=24%, list=8%, signal=27%
AMBROSINI_FLAVOPIRIDOL_TREATMENT_TP53	100	-0.401649	-1.48181	0.0112994	0.06809	1	4435	tags=37%, list=13%, signal=43%
STAMBOLSKY_TARGETS_OF_MUTATED_TP53_UP	48	-0.453525	-1.48124	0.02	0.0683349	1	1784	tags=25%, list=5%, signal=26%
HE_PTEN_TARGETS_UP	16	-0.570592	-1.48094	0.0562016	0.0683975	1	4113	tags=56%, list=12%, signal=64%
ZHANG_PROLIFERATING_VS_QUIESCENT	50	-0.453016	-1.48046	0.0439771	0.0685966	1	3767	tags=38%, list=11%, signal=43%
KIM_WT1_TARGETS_12HR_UP	156	-0.372882	-1.48039	0	0.0685634	1	5647	tags=38%, list=17%, signal=46%
TAKEDA_TARGETS_OF_NUP98_HOXA9_FUSION_16D_DN	118	-0.382849	-1.48015	0.00180505	0.0686189	1	4794	tags=28%, list=14%, signal=33%
REACTOME_SIGNALING_BY_FGFR_MUTANTS	37	-0.472349	-1.4782	0.0265849	0.0695063	1	5544	tags=46%, list=17%, signal=55%
BONOME_OVARIAN_CANCER_SURVIVAL_SUBOPTIMAL_DEBULKING	473	-0.332423	-1.47816	0	0.0694542	1	5448	tags=30%, list=16%, signal=36%
CHANG_IMMORTALIZED_BY_HPV31_UP	78	-0.413709	-1.47731	0.0127042	0.0698148	1	3778	tags=27%, list=11%, signal=30%
VERRECCHIA_EARLY_RESPONSE_TO_TGFB1	57	-0.434828	-1.47703	0.0133588	0.0698635	1	3416	tags=32%, list=10%, signal=35%
KEGG_PHOSPHATIDYLINOSITOL_SIGNALING_SYSTEM	74	-0.418292	-1.47676	0.0189036	0.0699276	1	4617	tags=31%, list=14%, signal=36%
WANG_RESPONSE_TO_FORSKOLIN_UP	22	-0.537138	-1.47659	0.0591603	0.0699225	1	5347	tags=45%, list=16%, signal=54%
WILCOX_RESPONSE_TO_PROGESTERONE_DN	61	-0.433976	-1.47652	0.0153257	0.069892	1	4933	tags=36%, list=15%, signal=42%
KEGG_COLORECTAL_CANCER	62	-0.429971	-1.47642	0.0297619	0.0698654	1	5000	tags=37%, list=15%, signal=44%
LEE_RECENT_THYMIC_EMIGRANT	202	-0.362617	-1.47634	0.00185874	0.0698235	1	3602	tags=24%, list=11%, signal=26%
CHEOK_RESPONSE_TO_MERCAPTOPURINE_AND_HD_MTX_DN	20	-0.546111	-1.47619	0.0513834	0.0698248	1	3405	tags=35%, list=10%, signal=39%
SYED_ESTRADIOL_RESPONSE	19	-0.557455	-1.47594	0.0632653	0.0698896	1	4613	tags=53%, list=14%, signal=61%
ST_ADRENERGIC	34	-0.474208	-1.47559	0.0373832	0.0700048	1	3541	tags=29%, list=11%, signal=33%
LIU_TARGETS_OF_VMYB_VS_CMYB_DN	39	-0.473794	-1.47506	0.040619	0.0702302	1	3813	tags=31%, list=11%, signal=35%
FONTAINE_PAPILLARY_THYROID_CARCINOMA_UP	57	-0.43239	-1.47447	0.0349265	0.0704917	1	4972	tags=33%, list=15%, signal=39%
BIOCARTA_TFF_PATHWAY	21	-0.537622	-1.47363	0.0668016	0.0708779	1	3397	tags=38%, list=10%, signal=42%
JI_METASTASIS_REPRESSED_BY_STK11	26	-0.508302	-1.47341	0.0489237	0.0709057	1	3058	tags=42%, list=9%, signal=47%
BIOCARTA_BAD_PATHWAY	24	-0.523107	-1.47298	0.0384615	0.0710494	1	480	tags=17%, list=1%, signal=17%
GRADE_COLON_AND_RECTAL_CANCER_UP	269	-0.349521	-1.47254	0	0.0712144	1	3052	tags=26%, list=9%, signal=29%
GOZGIT_ESR1_TARGETS_UP	135	-0.382957	-1.47245	0	0.0711738	1	5028	tags=35%, list=15%, signal=41%
REACTOME_DOWNSTREAM_SIGNAL_TRANSDUCTION	88	-0.397911	-1.47244	0.00910747	0.0710944	1	4556	tags=34%, list=14%, signal=39%
BOYLAN_MULTIPLE_MYELOMA_D_CLUSTER_DN	40	-0.474265	-1.47236	0.0348162	0.0710629	1	3773	tags=35%, list=11%, signal=39%
RUTELLA_RESPONSE_TO_CSF2RB_AND_IL4_UP	312	-0.344021	-1.47198	0	0.0712146	1	2905	tags=22%, list=9%, signal=24%
EBAUER_MYOGENIC_TARGETS_OF_PAX3_FOXO1_FUSION	48	-0.45321	-1.47073	0.0348162	0.0718932	1	4839	tags=29%, list=15%, signal=34%
REACTOME_PRE_NOTCH_EXPRESSION_AND_PROCESSING	38	-0.468292	-1.4705	0.0533333	0.0719437	1	2288	tags=32%, list=7%, signal=34%
DANG_REGULATED_BY_MYC_DN	240	-0.352634	-1.47036	0.00176367	0.0719409	1	3533	tags=26%, list=11%, signal=29%
KENNY_CTNNB1_TARGETS_UP	47	-0.452098	-1.47012	0.0322581	0.0719822	1	4449	tags=38%, list=13%, signal=44%
CHEBOTAEV_GR_TARGETS_DN	114	-0.386745	-1.46996	0.0222222	0.0719973	1	3232	tags=23%, list=10%, signal=25%
REACTOME_TRANSPORT_OF_RIBONUCLEOPROTEINS_INTO_THE_HOST_NUCLEUS	26	-0.513688	-1.46917	0.0364372	0.0723281	1	5331	tags=50%, list=16%, signal=60%
BROWNE_HCMV_INFECTION_24HR_UP	138	-0.381308	-1.46915	0.0106952	0.0722531	1	2597	tags=25%, list=8%, signal=27%
PID_ECADHERIN_NASCENT_AJ_PATHWAY	38	-0.474195	-1.46876	0.0325671	0.0723708	1	5612	tags=50%, list=17%, signal=60%
PID_FGF_PATHWAY	52	-0.440474	-1.46874	0.0309091	0.0722985	1	2890	tags=23%, list=9%, signal=25%
VERHAAK_GLIOBLASTOMA_PRONEURAL	163	-0.367245	-1.46812	0.00554529	0.0725413	1	5579	tags=31%, list=17%, signal=37%
WOOD_EBV_EBNA1_TARGETS_UP	108	-0.390671	-1.46648	0.0078125	0.0733415	1	3549	tags=31%, list=11%, signal=34%
GROSS_HYPOXIA_VIA_ELK3_ONLY_UP	33	-0.475165	-1.46581	0.0429105	0.0736302	1	2698	tags=33%, list=8%, signal=36%
BIOCARTA_NFAT_PATHWAY	48	-0.451985	-1.46541	0.0341556	0.0737627	1	3541	tags=29%, list=11%, signal=33%
CHIN_BREAST_CANCER_COPY_NUMBER_UP	22	-0.549374	-1.46477	0.0583658	0.0740391	1	1601	tags=23%, list=5%, signal=24%
BIOCARTA_PPARA_PATHWAY	54	-0.44165	-1.46417	0.034749	0.0742301	1	2923	tags=28%, list=9%, signal=30%
BENPORATH_ES_2	38	-0.465177	-1.46407	0.0442804	0.0741933	1	4186	tags=37%, list=13%, signal=42%
CAIRO_PML_TARGETS_BOUND_BY_MYC_UP	22	-0.535498	-1.46377	0.0350195	0.0743122	1	3317	tags=36%, list=10%, signal=40%
KRASNOSELSKAYA_ILF3_TARGETS_DN	44	-0.465858	-1.46348	0.0368932	0.0743851	1	3372	tags=30%, list=10%, signal=33%
CHIANG_LIVER_CANCER_SUBCLASS_UNANNOTATED_DN	182	-0.36262	-1.46305	0.00368324	0.0745486	1	3331	tags=25%, list=10%, signal=27%
KEGG_DILATED_CARDIOMYOPATHY	80	-0.404993	-1.45925	0.0194004	0.0765371	1	2454	tags=25%, list=7%, signal=27%
KEGG_EPITHELIAL_CELL_SIGNALING_IN_HELICOBACTER_PYLORI_INFECTION	64	-0.42325	-1.45861	0.0266667	0.0768017	1	4941	tags=41%, list=15%, signal=48%
SIG_INSULIN_RECEPTOR_PATHWAY_IN_CARDIAC_MYOCYTES	49	-0.446077	-1.45861	0.0259259	0.0767131	1	4411	tags=31%, list=13%, signal=35%
ACEVEDO_LIVER_CANCER_WITH_H3K27ME3_DN	157	-0.367652	-1.45854	0.0110701	0.0766627	1	5402	tags=32%, list=16%, signal=38%
COLDREN_GEFITINIB_RESISTANCE_UP	74	-0.410625	-1.45826	0.0196429	0.0767145	1	4910	tags=36%, list=15%, signal=43%
LANDIS_ERBB2_BREAST_TUMORS_324_DN	137	-0.376379	-1.45695	0.00917431	0.0773488	1	3976	tags=25%, list=12%, signal=28%
KEGG_INOSITOL_PHOSPHATE_METABOLISM	53	-0.441637	-1.45652	0.037234	0.0775311	1	2835	tags=25%, list=9%, signal=27%
MCCABE_HOXC6_TARGETS_CANCER_DN	20	-0.541524	-1.45588	0.0462428	0.0777867	1	3683	tags=35%, list=11%, signal=39%
BIOCARTA_TNFR1_PATHWAY	29	-0.500051	-1.45583	0.0366089	0.0777171	1	1016	tags=21%, list=3%, signal=21%
SIG_PIP3_SIGNALING_IN_CARDIAC_MYOCTES	65	-0.416771	-1.45536	0.0303571	0.0778933	1	4411	tags=26%, list=13%, signal=30%
BILD_HRAS_ONCOGENIC_SIGNATURE	244	-0.35179	-1.45536	0.0069808	0.0778067	1	3521	tags=26%, list=11%, signal=29%
WALLACE_PROSTATE_CANCER_RACE_DN	77	-0.40228	-1.45444	0.017452	0.078218	1	3621	tags=30%, list=11%, signal=33%
HENDRICKS_SMARCA4_TARGETS_UP	52	-0.439712	-1.45441	0.0254545	0.0781457	1	3684	tags=37%, list=11%, signal=41%
TCGA_GLIOBLASTOMA_COPY_NUMBER_DN	30	-0.494724	-1.45306	0.0438095	0.0788546	1	2502	tags=23%, list=8%, signal=25%
PID_ECADHERIN_KERATINOCYTE_PATHWAY	19	-0.548617	-1.452	0.0641283	0.0794306	1	2721	tags=32%, list=8%, signal=34%
PID_ATF2_PATHWAY	56	-0.434222	-1.45194	0.026465	0.0793766	1	4666	tags=34%, list=14%, signal=39%
GERHOLD_ADIPOGENESIS_DN	62	-0.421827	-1.45187	0.0225141	0.0793286	1	2566	tags=24%, list=8%, signal=26%
KYNG_DNA_DAMAGE_BY_GAMMA_AND_UV_RADIATION	85	-0.400435	-1.45091	0.0105634	0.0798147	1	3248	tags=22%, list=10%, signal=25%
REACTOME_S_PHASE	106	-0.385876	-1.45074	0.011257	0.0798344	1	3178	tags=29%, list=10%, signal=32%
REACTOME_NEGATIVE_REGULATION_OF_FGFR_SIGNALING	31	-0.491412	-1.45054	0.0428016	0.0798578	1	5544	tags=35%, list=17%, signal=43%
KONDO_EZH2_TARGETS	218	-0.351263	-1.45039	0.00742115	0.0798682	1	3729	tags=25%, list=11%, signal=28%
PID_HDAC_CLASSI_PATHWAY	66	-0.41294	-1.4495	0.0247148	0.0803398	1	4041	tags=33%, list=12%, signal=38%
WEIGEL_OXIDATIVE_STRESS_BY_HNE_AND_TBH	57	-0.432138	-1.44945	0.030888	0.0802802	1	3897	tags=33%, list=12%, signal=38%
MACLACHLAN_BRCA1_TARGETS_DN	16	-0.569457	-1.4487	0.0634328	0.0806339	1	2260	tags=38%, list=7%, signal=40%
BONOME_OVARIAN_CANCER_POOR_SURVIVAL_DN	18	-0.559606	-1.44809	0.0588235	0.0809098	1	3594	tags=44%, list=11%, signal=50%
WANG_RECURRENT_LIVER_CANCER_UP	20	-0.532496	-1.44698	0.0779468	0.0815076	1	3031	tags=45%, list=9%, signal=49%
AMIT_SERUM_RESPONSE_40_MCF10A	31	-0.486464	-1.44674	0.0495238	0.0815602	1	4271	tags=32%, list=13%, signal=37%
YAGI_AML_WITH_11Q23_REARRANGED	331	-0.3357	-1.44647	0	0.0816217	1	4695	tags=28%, list=14%, signal=32%
PID_LIS1_PATHWAY	27	-0.502563	-1.44536	0.0581614	0.0822232	1	5192	tags=37%, list=16%, signal=44%
BIOCARTA_FMLP_PATHWAY	35	-0.46647	-1.44527	0.0331384	0.082181	1	3690	tags=34%, list=11%, signal=39%
TONKS_TARGETS_OF_RUNX1_RUNX1T1_FUSION_MONOCYTE_DN	43	-0.450242	-1.4445	0.0403071	0.0825433	1	3684	tags=30%, list=11%, signal=34%
VALK_AML_CLUSTER_9	31	-0.481248	-1.44443	0.0499076	0.0824912	1	4550	tags=42%, list=14%, signal=49%
KEGG_ALDOSTERONE_REGULATED_SODIUM_REABSORPTION	39	-0.452031	-1.44353	0.0529301	0.0829637	1	5517	tags=33%, list=17%, signal=40%
KOKKINAKIS_METHIONINE_DEPRIVATION_48HR_UP	124	-0.380351	-1.44279	0.0165138	0.0833247	1	1632	tags=25%, list=5%, signal=26%
GALLUZZI_PREVENT_MITOCHONDIAL_PERMEABILIZATION	22	-0.513933	-1.44259	0.0585859	0.0833522	1	4738	tags=41%, list=14%, signal=48%
MCCLUNG_CREB1_TARGETS_DN	54	-0.436482	-1.44242	0.0485981	0.0833536	1	3953	tags=30%, list=12%, signal=34%
RUTELLA_RESPONSE_TO_HGF_UP	384	-0.331878	-1.44173	0	0.0836759	1	2905	tags=21%, list=9%, signal=23%
AZARE_NEOPLASTIC_TRANSFORMATION_BY_STAT3_DN	15	-0.56401	-1.4412	0.066	0.0839248	1	4394	tags=40%, list=13%, signal=46%
SESTO_RESPONSE_TO_UV_C0	105	-0.384919	-1.4407	0.0172084	0.084159	1	3014	tags=25%, list=9%, signal=27%
REACTOME_MEMBRANE_TRAFFICKING	120	-0.379115	-1.44062	0.00884956	0.0841258	1	3937	tags=29%, list=12%, signal=33%
HOUSTIS_ROS	34	-0.465673	-1.43982	0.0503876	0.0845403	1	4852	tags=35%, list=15%, signal=41%
JOSEPH_RESPONSE_TO_SODIUM_BUTYRATE_DN	64	-0.417987	-1.4393	0.0238095	0.0847642	1	4752	tags=31%, list=14%, signal=36%
REACTOME_SYNTHESIS_AND_INTERCONVERSION_OF_NUCLEOTIDE_DI_AND_TRIPHOSPHATES	17	-0.568679	-1.43924	0.0707071	0.0847034	1	1558	tags=35%, list=5%, signal=37%
FARMER_BREAST_CANCER_BASAL_VS_LULMINAL	315	-0.338888	-1.43918	0.00177936	0.0846615	1	3649	tags=29%, list=11%, signal=32%
REACTOME_TRANSPORT_OF_MATURE_TRANSCRIPT_TO_CYTOPLASM	50	-0.429804	-1.43884	0.0493359	0.0847615	1	5331	tags=38%, list=16%, signal=45%
TURASHVILI_BREAST_LOBULAR_CARCINOMA_VS_LOBULAR_NORMAL_UP	92	-0.390284	-1.43864	0.0190476	0.0847718	1	3338	tags=28%, list=10%, signal=31%
REACTOME_METABOLISM_OF_LIPIDS_AND_LIPOPROTEINS	440	-0.32704	-1.43828	0	0.0849412	1	4035	tags=23%, list=12%, signal=26%
WEINMANN_ADAPTATION_TO_HYPOXIA_DN	38	-0.469259	-1.43717	0.04	0.0854992	1	5064	tags=34%, list=15%, signal=40%
RIGGI_EWING_SARCOMA_PROGENITOR_UP	395	-0.32878	-1.43674	0	0.0856923	1	3654	tags=25%, list=11%, signal=27%
KEGG_SPHINGOLIPID_METABOLISM	34	-0.468147	-1.43649	0.0452675	0.0857445	1	3736	tags=38%, list=11%, signal=43%
IVANOVA_HEMATOPOIESIS_STEM_CELL_SHORT_TERM	29	-0.495613	-1.43603	0.0658436	0.085933	1	4452	tags=41%, list=13%, signal=48%
CHYLA_CBFA2T3_TARGETS_DN	217	-0.348506	-1.43458	0.00184843	0.0867609	1	4012	tags=26%, list=12%, signal=30%
KIM_WT1_TARGETS_12HR_DN	201	-0.351323	-1.43419	0.0036036	0.0869206	1	2789	tags=22%, list=8%, signal=24%
KEGG_PATHWAYS_IN_CANCER	312	-0.337081	-1.434	0	0.0869229	1	3809	tags=23%, list=11%, signal=26%
REACTOME_REGULATION_OF_INSULIN_SECRETION_BY_GLUCAGON_LIKE_PEPTIDE1	38	-0.463036	-1.43299	0.0541045	0.0874389	1	3505	tags=34%, list=11%, signal=38%
BIOCARTA_EIF4_PATHWAY	24	-0.507629	-1.43286	0.0693069	0.0874302	1	1561	tags=29%, list=5%, signal=31%
MARKEY_RB1_CHRONIC_LOF_UP	108	-0.383075	-1.43255	0.0165138	0.0875215	1	3723	tags=30%, list=11%, signal=33%
VANHARANTA_UTERINE_FIBROID_DN	61	-0.421611	-1.43207	0.0356436	0.0877358	1	2973	tags=30%, list=9%, signal=32%
TAYLOR_METHYLATED_IN_ACUTE_LYMPHOBLASTIC_LEUKEMIA	71	-0.408706	-1.43205	0.0262172	0.0876499	1	5436	tags=37%, list=16%, signal=44%
LIN_NPAS4_TARGETS_UP	145	-0.360204	-1.43202	0.00896057	0.0875665	1	5198	tags=34%, list=16%, signal=40%
MMS_MOUSE_LYMPH_HIGH_4HRS_UP	32	-0.46979	-1.43045	0.0329457	0.0884056	1	1295	tags=31%, list=4%, signal=32%
REACTOME_GLUCAGON_SIGNALING_IN_METABOLIC_REGULATION	30	-0.476	-1.43035	0.0503876	0.0883674	1	3082	tags=30%, list=9%, signal=33%
PEREZ_TP63_TARGETS	315	-0.333379	-1.42907	0	0.0890856	1	3810	tags=26%, list=11%, signal=29%
HADDAD_T_LYMPHOCYTE_AND_NK_PROGENITOR_DN	53	-0.430155	-1.42892	0.0355872	0.0890821	1	3375	tags=23%, list=10%, signal=25%
AMIT_SERUM_RESPONSE_120_MCF10A	64	-0.415761	-1.42888	0.028463	0.0890147	1	3019	tags=34%, list=9%, signal=38%
REACTOME_G1_PHASE	35	-0.473069	-1.42802	0.0492701	0.0894707	1	1930	tags=26%, list=6%, signal=27%
LAU_APOPTOSIS_CDKN2A_UP	55	-0.426571	-1.42745	0.0406654	0.0897576	1	2395	tags=27%, list=7%, signal=29%
HOFMANN_CELL_LYMPHOMA_UP	47	-0.436843	-1.42744	0.0330097	0.0896693	1	2481	tags=28%, list=7%, signal=30%
RASHI_RESPONSE_TO_IONIZING_RADIATION_5	140	-0.365933	-1.42707	0.0123023	0.089799	1	5581	tags=34%, list=17%, signal=41%
BROWNE_HCMV_INFECTION_8HR_DN	46	-0.438011	-1.42508	0.0361905	0.0909271	1	3568	tags=30%, list=11%, signal=34%
FERRANDO_HOX11_NEIGHBORS	19	-0.535481	-1.42483	0.0608365	0.0910033	1	4032	tags=47%, list=12%, signal=54%
REACTOME_TRANSPORT_OF_INORGANIC_CATIONS_ANIONS_AND_AMINO_ACIDS_OLIGOPEPTIDES	89	-0.390669	-1.42317	0.0341727	0.0920067	1	3088	tags=21%, list=9%, signal=23%
SENESE_HDAC1_TARGETS_DN	231	-0.34202	-1.42187	0.0037037	0.0927529	1	3320	tags=23%, list=10%, signal=25%
REACTOME_NGF_SIGNALLING_VIA_TRKA_FROM_THE_PLASMA_MEMBRANE	130	-0.370612	-1.42134	0.0117417	0.0930056	1	4556	tags=31%, list=14%, signal=36%
REACTOME_MEIOTIC_SYNAPSIS	46	-0.438278	-1.42012	0.049904	0.0937206	1	3735	tags=30%, list=11%, signal=34%
YAGI_AML_FAB_MARKERS	183	-0.355294	-1.41999	0.0108893	0.0937088	1	3729	tags=27%, list=11%, signal=30%
SCHLOSSER_SERUM_RESPONSE_AUGMENTED_BY_MYC	98	-0.377545	-1.41917	0.0206379	0.0941851	1	3836	tags=27%, list=12%, signal=30%
REACTOME_GRB2_EVENTS_IN_ERBB2_SIGNALING	22	-0.517641	-1.4189	0.06917	0.0942935	1	2260	tags=32%, list=7%, signal=34%
PID_SMAD2_3PATHWAY	17	-0.535227	-1.4188	0.0856031	0.0942585	1	2430	tags=29%, list=7%, signal=32%
BIOCARTA_IGF1R_PATHWAY	22	-0.513211	-1.41854	0.0589354	0.0943213	1	3541	tags=27%, list=11%, signal=31%
REACTOME_POST_CHAPERONIN_TUBULIN_FOLDING_PATHWAY	18	-0.539784	-1.41804	0.0874525	0.0945586	1	4496	tags=44%, list=14%, signal=51%
ZHANG_ANTIVIRAL_RESPONSE_TO_RIBAVIRIN_DN	47	-0.43327	-1.41797	0.0506823	0.0945068	1	3939	tags=34%, list=12%, signal=39%
REACTOME_CIRCADIAN_REPRESSION_OF_EXPRESSION_BY_REV_ERBA	22	-0.514589	-1.41662	0.0757576	0.0952985	1	2923	tags=32%, list=9%, signal=35%
LEE_METASTASIS_AND_ALTERNATIVE_SPLICING_UP	70	-0.40026	-1.41564	0.0288288	0.0958477	1	4728	tags=36%, list=14%, signal=42%
MALONEY_RESPONSE_TO_17AAG_DN	76	-0.39727	-1.41504	0.0324427	0.0961339	1	3397	tags=25%, list=10%, signal=28%
BENPORATH_OCT4_TARGETS	271	-0.334451	-1.41485	0.00551471	0.0961763	1	3053	tags=23%, list=9%, signal=25%
REACTOME_POST_NMDA_RECEPTOR_ACTIVATION_EVENTS	31	-0.467042	-1.41479	0.0740741	0.0961096	1	4070	tags=35%, list=12%, signal=40%
REACTOME_ANTIGEN_ACTIVATES_B_CELL_RECEPTOR_LEADING_TO_GENERATION_OF_SECOND_MESSENGERS	28	-0.487176	-1.41472	0.0723809	0.09605	1	3505	tags=36%, list=11%, signal=40%
BHATTACHARYA_EMBRYONIC_STEM_CELL	86	-0.392157	-1.41462	0.0234234	0.096018	1	2390	tags=24%, list=7%, signal=26%
REACTOME_TRANSPORT_OF_MATURE_MRNA_DERIVED_FROM_AN_INTRONLESS_TRANSCRIPT	31	-0.478051	-1.41345	0.0583658	0.0967151	1	5331	tags=45%, list=16%, signal=54%
PLASARI_TGFB1_TARGETS_10HR_DN	229	-0.339485	-1.41344	0.00541516	0.0966261	1	3730	tags=25%, list=11%, signal=28%
WEINMANN_ADAPTATION_TO_HYPOXIA_UP	27	-0.482638	-1.413	0.0571956	0.0968537	1	5064	tags=37%, list=15%, signal=44%
HENDRICKS_SMARCA4_TARGETS_DN	44	-0.43155	-1.41279	0.0531309	0.0969029	1	2070	tags=27%, list=6%, signal=29%
HOLLEMAN_VINCRISTINE_RESISTANCE_B_ALL_DN	15	-0.550775	-1.41277	0.09375	0.0968127	1	1622	tags=27%, list=5%, signal=28%
ASGHARZADEH_NEUROBLASTOMA_POOR_SURVIVAL_DN	39	-0.448149	-1.41267	0.0510397	0.0967847	1	4808	tags=38%, list=14%, signal=45%
RUTELLA_RESPONSE_TO_HGF_VS_CSF2RB_AND_IL4_DN	229	-0.342024	-1.41224	0.00366972	0.0969739	1	2905	tags=23%, list=9%, signal=25%
KEGG_ECM_RECEPTOR_INTERACTION	83	-0.388627	-1.41196	0.025974	0.0970437	1	4035	tags=28%, list=12%, signal=31%
NAM_FXYD5_TARGETS_DN	18	-0.533472	-1.41129	0.0827068	0.097408	1	2755	tags=33%, list=8%, signal=36%
IGLESIAS_E2F_TARGETS_UP	145	-0.357794	-1.41127	0.018018	0.0973201	1	3730	tags=25%, list=11%, signal=28%
CHEMNITZ_RESPONSE_TO_PROSTAGLANDIN_E2_DN	348	-0.329499	-1.41107	0.00364299	0.0973577	1	5529	tags=33%, list=17%, signal=39%
REACTOME_NEP_NS2_INTERACTS_WITH_THE_CELLULAR_EXPORT_MACHINERY	26	-0.49432	-1.41095	0.0651341	0.0973303	1	5331	tags=46%, list=16%, signal=55%
YUAN_ZNF143_PARTNERS	21	-0.514142	-1.41083	0.064257	0.0973061	1	3807	tags=52%, list=11%, signal=59%
HOELZEL_NF1_TARGETS_UP	127	-0.364154	-1.41047	0.0148148	0.0974276	1	3105	tags=25%, list=9%, signal=28%
ZHAN_MULTIPLE_MYELOMA_HP_DN	43	-0.439834	-1.41031	0.054902	0.0974307	1	3284	tags=35%, list=10%, signal=39%
LU_TUMOR_VASCULATURE_UP	27	-0.495551	-1.41014	0.0479042	0.0974589	1	3287	tags=37%, list=10%, signal=41%
UEDA_PERIFERAL_CLOCK	161	-0.356073	-1.40997	0.0132576	0.0974653	1	3579	tags=30%, list=11%, signal=33%
RICKMAN_TUMOR_DIFFERENTIATED_WELL_VS_POORLY_UP	220	-0.341571	-1.40964	0.0066778	0.0976038	1	4142	tags=28%, list=12%, signal=32%
LEE_LIVER_CANCER_DENA_UP	55	-0.420468	-1.4096	0.0497238	0.0975306	1	3030	tags=25%, list=9%, signal=28%
REACTOME_SIGNALING_BY_RHO_GTPASES	110	-0.376674	-1.40922	0.0253623	0.0977009	1	5086	tags=31%, list=15%, signal=36%
OUILLETTE_CLL_13Q14_DELETION_UP	70	-0.401252	-1.40913	0.0374532	0.0976574	1	3723	tags=30%, list=11%, signal=34%
SANSOM_APC_TARGETS	192	-0.345579	-1.40909	0.00910747	0.097593	1	3896	tags=25%, list=12%, signal=28%
BROWNE_HCMV_INFECTION_14HR_UP	150	-0.36023	-1.40872	0.0167598	0.0977047	1	4044	tags=30%, list=12%, signal=34%
PASQUALUCCI_LYMPHOMA_BY_GC_STAGE_UP	259	-0.334003	-1.4086	0.00182149	0.0976741	1	3217	tags=24%, list=10%, signal=26%
YAO_TEMPORAL_RESPONSE_TO_PROGESTERONE_CLUSTER_6	72	-0.403906	-1.40834	0.0342205	0.0977311	1	2661	tags=29%, list=8%, signal=32%
KEGG_T_CELL_RECEPTOR_SIGNALING_PATHWAY	101	-0.379064	-1.40614	0.0218579	0.0991217	1	3703	tags=26%, list=11%, signal=29%
OSADA_ASCL1_TARGETS_DN	21	-0.518074	-1.4059	0.0672897	0.0991643	1	3223	tags=48%, list=10%, signal=53%
FARMER_BREAST_CANCER_APOCRINE_VS_BASAL	318	-0.325972	-1.40532	0.00350877	0.0994774	1	2881	tags=26%, list=9%, signal=28%
KEGG_ENDOCYTOSIS	173	-0.351269	-1.40526	0.0111524	0.0994213	1	3688	tags=27%, list=11%, signal=30%
FLECHNER_PBL_KIDNEY_TRANSPLANT_OK_VS_DONOR_DN	41	-0.43282	-1.40367	0.0598911	0.100405	1	3450	tags=29%, list=10%, signal=33%
HOWLIN_CITED1_TARGETS_2_DN	17	-0.542276	-1.40286	0.0932039	0.10087	1	2793	tags=35%, list=8%, signal=39%
PID_NEPHRIN_NEPH1_PATHWAY	30	-0.472352	-1.40284	0.0616016	0.100786	1	3145	tags=30%, list=9%, signal=33%
KORKOLA_EMBRYONIC_CARCINOMA_VS_SEMINOMA_UP	17	-0.540691	-1.4023	0.0921844	0.101088	1	2340	tags=41%, list=7%, signal=44%
REACTOME_FGFR_LIGAND_BINDING_AND_ACTIVATION	16	-0.543418	-1.40199	0.0935114	0.101172	1	6599	tags=44%, list=20%, signal=55%
REACTOME_GLOBAL_GENOMIC_NER_GG_NER	33	-0.464439	-1.40031	0.0737864	0.102252	1	4449	tags=36%, list=13%, signal=42%
REACTOME_PTM_GAMMA_CARBOXYLATION_HYPUSINE_FORMATION_AND_ARYLSULFATASE_ACTIVATION	25	-0.498421	-1.40006	0.0756972	0.102329	1	3133	tags=32%, list=9%, signal=35%
ACEVEDO_FGFR1_TARGETS_IN_PROSTATE_CANCER_MODEL_DN	287	-0.329697	-1.39972	0.00540541	0.102447	1	1546	tags=13%, list=5%, signal=14%
KAN_RESPONSE_TO_ARSENIC_TRIOXIDE	116	-0.36361	-1.39928	0.0222222	0.102663	1	2570	tags=22%, list=8%, signal=24%
REACTOME_HS_GAG_DEGRADATION	20	-0.517484	-1.39918	0.0715706	0.102615	1	4035	tags=45%, list=12%, signal=51%
ROY_WOUND_BLOOD_VESSEL_UP	47	-0.438294	-1.39914	0.0431655	0.102539	1	1440	tags=19%, list=4%, signal=20%
SESTO_RESPONSE_TO_UV_C8	69	-0.401482	-1.39908	0.0400763	0.102478	1	3418	tags=30%, list=10%, signal=34%
JIANG_VHL_TARGETS	129	-0.360415	-1.39894	0.0176367	0.102454	1	3748	tags=28%, list=11%, signal=31%
TURASHVILI_BREAST_LOBULAR_CARCINOMA_VS_DUCTAL_NORMAL_DN	85	-0.382708	-1.3986	0.0386029	0.102598	1	2929	tags=28%, list=9%, signal=31%
LANG_MYB_FAMILY_TARGETS	28	-0.490512	-1.39835	0.0740741	0.102686	1	2566	tags=32%, list=8%, signal=35%
SNIJDERS_AMPLIFIED_IN_HEAD_AND_NECK_TUMORS	36	-0.452727	-1.3982	0.0611855	0.102704	1	2832	tags=33%, list=9%, signal=36%
TORCHIA_TARGETS_OF_EWSR1_FLI1_FUSION_DN	293	-0.33004	-1.39813	0.00174825	0.102653	1	3790	tags=26%, list=11%, signal=29%
NIKOLSKY_BREAST_CANCER_8Q12_Q22_AMPLICON	117	-0.367597	-1.39808	0.0181818	0.102575	1	4866	tags=27%, list=15%, signal=32%
PAPASPYRIDONOS_UNSTABLE_ATEROSCLEROTIC_PLAQUE_UP	49	-0.422881	-1.39808	0.0414313	0.102475	1	3358	tags=31%, list=10%, signal=34%
KEGG_LYSOSOME	118	-0.366951	-1.398	0.0161871	0.102433	1	3147	tags=28%, list=9%, signal=31%
BIOCARTA_TGFB_PATHWAY	19	-0.523803	-1.3978	0.0775348	0.102483	1	775	tags=26%, list=2%, signal=27%
BERNARD_PPAPDC1B_TARGETS_DN	52	-0.420571	-1.3975	0.0686869	0.102588	1	4071	tags=37%, list=12%, signal=42%
DAVICIONI_RHABDOMYOSARCOMA_PAX_FOXO1_FUSION_UP	56	-0.41941	-1.39738	0.044316	0.102568	1	2956	tags=30%, list=9%, signal=33%
REACTOME_INTERACTION_BETWEEN_L1_AND_ANKYRINS	20	-0.512921	-1.39689	0.0767754	0.102823	1	2457	tags=25%, list=7%, signal=27%
REACTOME_PLATELET_HOMEOSTASIS	73	-0.393877	-1.39622	0.0293578	0.103217	1	4268	tags=29%, list=13%, signal=33%
BIOCARTA_ECM_PATHWAY	23	-0.512347	-1.3956	0.0555556	0.103521	1	4237	tags=43%, list=13%, signal=50%
CLASPER_LYMPHATIC_VESSELS_DURING_METASTASIS_UP	18	-0.52858	-1.3947	0.0973631	0.104084	1	3559	tags=50%, list=11%, signal=56%
BAKKER_FOXO3_TARGETS_UP	57	-0.408538	-1.39417	0.0408526	0.104355	1	4619	tags=32%, list=14%, signal=37%
VANOEVELEN_MYOGENESIS_SIN3A_TARGETS	211	-0.338378	-1.39336	0.0106952	0.104849	1	3730	tags=25%, list=11%, signal=28%
BIOCARTA_CREB_PATHWAY	26	-0.477597	-1.39298	0.0677966	0.10504	1	3408	tags=27%, list=10%, signal=30%
SHETH_LIVER_CANCER_VS_TXNIP_LOSS_PAM1	216	-0.338845	-1.39231	0.00358423	0.105384	1	3836	tags=26%, list=12%, signal=30%
NELSON_RESPONSE_TO_ANDROGEN_UP	83	-0.389329	-1.39118	0.0327869	0.106099	1	2332	tags=24%, list=7%, signal=26%
LEE_CALORIE_RESTRICTION_NEOCORTEX_DN	84	-0.383953	-1.39089	0.0346154	0.106216	1	3701	tags=29%, list=11%, signal=32%
WENDT_COHESIN_TARGETS_UP	32	-0.460831	-1.39083	0.0667939	0.10616	1	5517	tags=38%, list=17%, signal=45%
BROWN_MYELOID_CELL_DEVELOPMENT_UP	149	-0.346609	-1.39074	0.0212014	0.106124	1	3897	tags=24%, list=12%, signal=27%
HELLER_HDAC_TARGETS_UP	279	-0.328674	-1.39057	0.00519031	0.106139	1	3410	tags=26%, list=10%, signal=29%
PENG_GLUCOSE_DEPRIVATION_DN	161	-0.352869	-1.39022	0.0216607	0.10629	1	3819	tags=24%, list=12%, signal=27%
WU_HBX_TARGETS_1_DN	23	-0.496671	-1.39012	0.0882353	0.10625	1	1444	tags=26%, list=4%, signal=27%
REACTOME_PRE_NOTCH_TRANSCRIPTION_AND_TRANSLATION	23	-0.508611	-1.38934	0.0894309	0.1067	1	2288	tags=35%, list=7%, signal=37%
MARTORIATI_MDM4_TARGETS_NEUROEPITHELIUM_DN	135	-0.354733	-1.38926	0.012844	0.106643	1	3400	tags=20%, list=10%, signal=22%
BROWNE_HCMV_INFECTION_12HR_DN	96	-0.370398	-1.38892	0.0297398	0.106792	1	3747	tags=26%, list=11%, signal=29%
WANG_LMO4_TARGETS_DN	328	-0.322721	-1.38865	0	0.106891	1	4105	tags=27%, list=12%, signal=30%
SU_PLACENTA	29	-0.468973	-1.38837	0.0775047	0.107013	1	2187	tags=24%, list=7%, signal=26%
FAELT_B_CLL_WITH_VH_REARRANGEMENTS_DN	45	-0.430843	-1.38764	0.0565693	0.107391	1	5431	tags=47%, list=16%, signal=56%
COWLING_MYCN_TARGETS	41	-0.448046	-1.38689	0.0655431	0.10778	1	5498	tags=34%, list=17%, signal=41%
SANSOM_APC_MYC_TARGETS	194	-0.337677	-1.38663	0.00742115	0.107871	1	4044	tags=26%, list=12%, signal=29%
RICKMAN_METASTASIS_UP	314	-0.327967	-1.38647	0.00179856	0.107874	1	2947	tags=23%, list=9%, signal=25%
ZHONG_RESPONSE_TO_AZACITIDINE_AND_TSA_UP	174	-0.349005	-1.38643	0.019678	0.107795	1	4384	tags=29%, list=13%, signal=34%
SCHAEFFER_PROSTATE_DEVELOPMENT_6HR_UP	157	-0.349763	-1.38566	0.0139616	0.108225	1	3730	tags=23%, list=11%, signal=26%
HUANG_FOXA2_TARGETS_UP	43	-0.434964	-1.38541	0.0591603	0.108304	1	3878	tags=35%, list=12%, signal=39%
SPIELMAN_LYMPHOBLAST_EUROPEAN_VS_ASIAN_UP	463	-0.310175	-1.38458	0	0.108801	1	3727	tags=24%, list=11%, signal=26%
PID_WNT_NONCANONICAL_PATHWAY	32	-0.461046	-1.38435	0.0666667	0.10885	1	4853	tags=38%, list=15%, signal=44%
KYNG_WERNER_SYNDROM_AND_NORMAL_AGING_DN	212	-0.337546	-1.3841	0.00369686	0.108932	1	3624	tags=25%, list=11%, signal=28%
PID_P73PATHWAY	76	-0.392572	-1.38387	0.040153	0.109002	1	3690	tags=33%, list=11%, signal=37%
REACTOME_CELL_CYCLE_CHECKPOINTS	111	-0.369209	-1.38329	0.0311355	0.109306	1	3178	tags=28%, list=10%, signal=31%
KARLSSON_TGFB1_TARGETS_DN	200	-0.336465	-1.38223	0.00742115	0.109987	1	3172	tags=27%, list=10%, signal=30%
PLASARI_TGFB1_SIGNALING_VIA_NFIC_10HR_DN	29	-0.475698	-1.38213	0.0916179	0.109951	1	3679	tags=31%, list=11%, signal=35%
SANSOM_APC_TARGETS_REQUIRE_MYC	190	-0.340452	-1.38209	0.0161871	0.109875	1	3342	tags=24%, list=10%, signal=26%
MCLACHLAN_DENTAL_CARIES_DN	74	-0.391708	-1.38158	0.046595	0.110186	1	5612	tags=34%, list=17%, signal=41%
ALONSO_METASTASIS_UP	183	-0.341071	-1.38079	0.0143113	0.110695	1	2796	tags=21%, list=8%, signal=23%
MATZUK_MEIOTIC_AND_DNA_REPAIR	36	-0.453819	-1.38078	0.0730337	0.110596	1	4739	tags=42%, list=14%, signal=49%
ROY_WOUND_BLOOD_VESSEL_DN	20	-0.511679	-1.38013	0.114068	0.111015	1	2023	tags=25%, list=6%, signal=27%
SENGUPTA_NASOPHARYNGEAL_CARCINOMA_WITH_LMP1_UP	373	-0.317258	-1.37981	0.00173913	0.111136	1	5448	tags=32%, list=16%, signal=37%
PEREZ_TP53_AND_TP63_TARGETS	185	-0.34255	-1.37962	0.0175439	0.111147	1	5632	tags=33%, list=17%, signal=39%
KUROKAWA_LIVER_CANCER_CHEMOTHERAPY_DN	39	-0.4366	-1.37855	0.0731261	0.111805	1	2450	tags=31%, list=7%, signal=33%
COLDREN_GEFITINIB_RESISTANCE_DN	213	-0.334862	-1.37745	0.00884956	0.112486	1	2812	tags=25%, list=8%, signal=27%
FIGUEROA_AML_METHYLATION_CLUSTER_3_UP	144	-0.352356	-1.37725	0.014733	0.112521	1	5029	tags=28%, list=15%, signal=33%
SHETH_LIVER_CANCER_VS_TXNIP_LOSS_PAM3	67	-0.396865	-1.37724	0.0416667	0.112423	1	3203	tags=25%, list=10%, signal=28%
HAHTOLA_MYCOSIS_FUNGOIDES_CD4_DN	112	-0.367052	-1.37704	0.0253623	0.112482	1	4541	tags=33%, list=14%, signal=38%
JAATINEN_HEMATOPOIETIC_STEM_CELL_UP	287	-0.323121	-1.37655	0.00186567	0.112756	1	5420	tags=30%, list=16%, signal=35%
REACTOME_SYNTHESIS_OF_PIPS_AT_THE_PLASMA_MEMBRANE	28	-0.463497	-1.3761	0.0718232	0.11297	1	2520	tags=25%, list=8%, signal=27%
NUNODA_RESPONSE_TO_DASATINIB_IMATINIB_UP	29	-0.46116	-1.37586	0.0874752	0.113054	1	4766	tags=38%, list=14%, signal=44%
BANDRES_RESPONSE_TO_CARMUSTIN_WITHOUT_MGMT_48HR_DN	29	-0.468812	-1.37568	0.0725953	0.113077	1	2637	tags=24%, list=8%, signal=26%
WOO_LIVER_CANCER_RECURRENCE_UP	99	-0.369214	-1.37528	0.0341556	0.113292	1	3834	tags=31%, list=12%, signal=35%
KEGG_INSULIN_SIGNALING_PATHWAY	130	-0.35509	-1.37522	0.0220994	0.113245	1	3541	tags=24%, list=11%, signal=27%
LIM_MAMMARY_LUMINAL_MATURE_DN	92	-0.372392	-1.37444	0.0304659	0.11371	1	4813	tags=32%, list=15%, signal=37%
RHODES_CANCER_META_SIGNATURE	64	-0.390976	-1.37428	0.0592734	0.113722	1	2790	tags=25%, list=8%, signal=27%
HAHTOLA_SEZARY_SYNDROM_UP	83	-0.382957	-1.3737	0.0411215	0.114062	1	3200	tags=24%, list=10%, signal=27%
LASTOWSKA_COAMPLIFIED_WITH_MYCN	40	-0.440785	-1.37367	0.072549	0.11398	1	2987	tags=25%, list=9%, signal=27%
GROSS_ELK3_TARGETS_UP	27	-0.472186	-1.37339	0.0910891	0.114093	1	3225	tags=41%, list=10%, signal=45%
MATZUK_MALE_REPRODUCTION_SERTOLI	28	-0.463454	-1.37321	0.0950495	0.114121	1	1866	tags=21%, list=6%, signal=23%
MIDORIKAWA_AMPLIFIED_IN_LIVER_CANCER	34	-0.448928	-1.37315	0.0730337	0.114065	1	3044	tags=26%, list=9%, signal=29%
REACTOME_EGFR_DOWNREGULATION	25	-0.484271	-1.37302	0.079922	0.114062	1	6239	tags=44%, list=19%, signal=54%
ZHOU_INFLAMMATORY_RESPONSE_LIVE_UP	416	-0.313336	-1.37282	0.00356506	0.114107	1	3738	tags=23%, list=11%, signal=26%
KORKOLA_CORRELATED_WITH_POU5F1	31	-0.460799	-1.37254	0.0863724	0.11422	1	4186	tags=35%, list=13%, signal=41%
REACTOME_SIGNALING_BY_TGF_BETA_RECEPTOR_COMPLEX	61	-0.405951	-1.37251	0.0642202	0.114131	1	3272	tags=26%, list=10%, signal=29%
BIOCARTA_CALCINEURIN_PATHWAY	17	-0.523941	-1.37112	0.11022	0.115128	1	2513	tags=41%, list=8%, signal=45%
PID_CMYB_PATHWAY	79	-0.384362	-1.37099	0.0478821	0.115138	1	3263	tags=27%, list=10%, signal=29%
PANGAS_TUMOR_SUPPRESSION_BY_SMAD1_AND_SMAD5_DN	142	-0.351516	-1.37081	0.0280374	0.115177	1	5460	tags=30%, list=16%, signal=36%
TURASHVILI_BREAST_NORMAL_DUCTAL_VS_LOBULAR_UP	61	-0.401483	-1.37079	0.0425926	0.115084	1	5383	tags=36%, list=16%, signal=43%
HUPER_BREAST_BASAL_VS_LUMINAL_UP	51	-0.419178	-1.37013	0.0579151	0.115488	1	4271	tags=35%, list=13%, signal=40%
WNT_SIGNALING	84	-0.38358	-1.36996	0.0417457	0.115533	1	4914	tags=30%, list=15%, signal=35%
VETTER_TARGETS_OF_PRKCA_AND_ETS1_UP	15	-0.553606	-1.36979	0.0973282	0.115547	1	1160	tags=33%, list=3%, signal=35%
SMIRNOV_RESPONSE_TO_IR_2HR_DN	50	-0.410042	-1.36952	0.0621359	0.115654	1	3531	tags=28%, list=11%, signal=31%
ZHAN_MULTIPLE_MYELOMA_SUBGROUPS	30	-0.471301	-1.36944	0.0990099	0.115606	1	2706	tags=23%, list=8%, signal=25%
REACTOME_MEIOTIC_RECOMBINATION	47	-0.420389	-1.36872	0.0770713	0.116023	1	5220	tags=38%, list=16%, signal=45%
WANG_HCP_PROSTATE_CANCER	107	-0.361671	-1.36841	0.045283	0.116175	1	4264	tags=36%, list=13%, signal=42%
ONKEN_UVEAL_MELANOMA_DN	495	-0.304841	-1.36789	0.00167224	0.1165	1	3555	tags=23%, list=11%, signal=25%
REACTOME_SIGNALING_BY_NODAL	17	-0.532108	-1.36675	0.1	0.117247	1	7707	tags=53%, list=23%, signal=69%
REACTOME_PLATELET_CALCIUM_HOMEOSTASIS	15	-0.540739	-1.3662	0.0909091	0.117547	1	4268	tags=40%, list=13%, signal=46%
JEON_SMAD6_TARGETS_UP	23	-0.49127	-1.36559	0.0812379	0.117896	1	2583	tags=26%, list=8%, signal=28%
HEIDENBLAD_AMPLICON_8Q24_UP	36	-0.441002	-1.36558	0.0914077	0.117802	1	5682	tags=39%, list=17%, signal=47%
RAMASWAMY_METASTASIS_DN	56	-0.404747	-1.3655	0.0656371	0.11775	1	4596	tags=30%, list=14%, signal=35%
TONKS_TARGETS_OF_RUNX1_RUNX1T1_FUSION_HSC_UP	174	-0.339345	-1.36526	0.016158	0.117834	1	3176	tags=24%, list=10%, signal=26%
CHEN_LVAD_SUPPORT_OF_FAILING_HEART_UP	93	-0.374188	-1.36336	0.032967	0.119196	1	3976	tags=27%, list=12%, signal=30%
SMITH_TERT_TARGETS_UP	142	-0.348372	-1.36327	0.019678	0.119168	1	3609	tags=28%, list=11%, signal=31%
YOSHIMURA_MAPK8_TARGETS_DN	340	-0.315285	-1.363	0.00183486	0.119268	1	3649	tags=24%, list=11%, signal=26%
REACTOME_PROCESSIVE_SYNTHESIS_ON_THE_LAGGING_STRAND	15	-0.548184	-1.36122	0.114	0.120584	1	5556	tags=60%, list=17%, signal=72%
REACTOME_AMINO_ACID_AND_OLIGOPEPTIDE_SLC_TRANSPORTERS	46	-0.420548	-1.36093	0.0761719	0.120703	1	1791	tags=20%, list=5%, signal=21%
TURASHVILI_BREAST_LOBULAR_CARCINOMA_VS_DUCTAL_NORMAL_UP	65	-0.39044	-1.36022	0.056	0.121168	1	4278	tags=25%, list=13%, signal=28%
HUTTMANN_B_CLL_POOR_SURVIVAL_DN	55	-0.406835	-1.35889	0.0749543	0.122098	1	4865	tags=36%, list=15%, signal=43%
MORI_SMALL_PRE_BII_LYMPHOCYTE_DN	74	-0.388796	-1.35862	0.0474383	0.12222	1	3164	tags=30%, list=10%, signal=33%
CAIRO_LIVER_DEVELOPMENT_UP	153	-0.345625	-1.35836	0.0283186	0.122287	1	5544	tags=33%, list=17%, signal=40%
WANG_PROSTATE_CANCER_ANDROGEN_INDEPENDENT	56	-0.405304	-1.35788	0.0821429	0.12257	1	2961	tags=27%, list=9%, signal=29%
RIZ_ERYTHROID_DIFFERENTIATION_HBZ	39	-0.426202	-1.35778	0.0769231	0.122547	1	5293	tags=33%, list=16%, signal=40%
KEGG_BASAL_CELL_CARCINOMA	55	-0.404137	-1.35777	0.0617761	0.122439	1	2699	tags=25%, list=8%, signal=28%
REACTOME_INTRINSIC_PATHWAY_FOR_APOPTOSIS	29	-0.461089	-1.35688	0.0786517	0.123064	1	2089	tags=31%, list=6%, signal=33%
BOYAULT_LIVER_CANCER_SUBCLASS_G6_UP	61	-0.398686	-1.35612	0.0594059	0.123532	1	4401	tags=36%, list=13%, signal=42%
NAGASHIMA_NRG1_SIGNALING_UP	171	-0.336691	-1.35606	0.0224719	0.123472	1	2622	tags=22%, list=8%, signal=24%
REACTOME_SIGNALLING_BY_NGF	207	-0.330903	-1.35565	0.00714286	0.123689	1	4556	tags=26%, list=14%, signal=30%
RICKMAN_TUMOR_DIFFERENTIATED_WELL_VS_MODERATELY_UP	101	-0.358914	-1.35508	0.0423892	0.124036	1	5517	tags=39%, list=17%, signal=46%
VERRECCHIA_RESPONSE_TO_TGFB1_C1	19	-0.51277	-1.355	0.0998081	0.123991	1	4035	tags=37%, list=12%, signal=42%
LIAO_HAVE_SOX4_BINDING_SITES	40	-0.432799	-1.354	0.0610687	0.1247	1	3986	tags=35%, list=12%, signal=40%
BYSTROEM_CORRELATED_WITH_IL5_UP	47	-0.414803	-1.35382	0.0554493	0.124748	1	3541	tags=32%, list=11%, signal=36%
REACTOME_FATTY_ACID_TRIACYLGLYCEROL_AND_KETONE_BODY_METABOLISM	161	-0.343194	-1.35304	0.0185185	0.125272	1	3518	tags=22%, list=11%, signal=24%
BOYAULT_LIVER_CANCER_SUBCLASS_G6_DN	18	-0.514188	-1.353	0.0861057	0.125191	1	3410	tags=39%, list=10%, signal=43%
MULLIGAN_NTF3_SIGNALING_VIA_INSR_AND_IGF1R_UP	22	-0.483682	-1.35246	0.103448	0.125558	1	2620	tags=32%, list=8%, signal=35%
BENPORATH_NOS_TARGETS	168	-0.33858	-1.3512	0.0203704	0.126502	1	3311	tags=22%, list=10%, signal=24%
GARGALOVIC_RESPONSE_TO_OXIDIZED_PHOSPHOLIPIDS_TURQUOISE_UP	73	-0.378264	-1.35085	0.0681818	0.126684	1	3358	tags=32%, list=10%, signal=35%
GENTILE_UV_LOW_DOSE_DN	65	-0.386642	-1.35039	0.0594059	0.126982	1	3731	tags=31%, list=11%, signal=35%
CHEN_PDGF_TARGETS	18	-0.518822	-1.34965	0.106796	0.127464	1	3090	tags=33%, list=9%, signal=37%
BYSTROEM_CORRELATED_WITH_IL5_DN	62	-0.395865	-1.34945	0.0617284	0.127499	1	4666	tags=34%, list=14%, signal=39%
SHEDDEN_LUNG_CANCER_GOOD_SURVIVAL_A4	185	-0.334065	-1.34909	0.019678	0.127677	1	4398	tags=30%, list=13%, signal=34%
GAZDA_DIAMOND_BLACKFAN_ANEMIA_ERYTHROID_DN	453	-0.304174	-1.34854	0.00371747	0.127999	1	3549	tags=24%, list=11%, signal=26%
SHEPARD_BMYB_MORPHOLINO_UP	196	-0.327312	-1.3481	0.0110906	0.12827	1	2503	tags=17%, list=8%, signal=18%
PID_NETRIN_PATHWAY	32	-0.451479	-1.34754	0.0872211	0.128652	1	2526	tags=25%, list=8%, signal=27%
BROWNE_HCMV_INFECTION_48HR_DN	458	-0.302885	-1.34752	0.00338983	0.128574	1	4197	tags=24%, list=13%, signal=28%
WANG_TUMOR_INVASIVENESS_UP	359	-0.312242	-1.34613	0.00846024	0.129689	1	3170	tags=22%, list=10%, signal=24%
CHEBOTAEV_GR_TARGETS_UP	73	-0.384133	-1.34528	0.0608856	0.13028	1	3316	tags=29%, list=10%, signal=32%
MIKKELSEN_MCV6_ICP_WITH_H3K4ME3_AND_H3K27ME3	29	-0.454779	-1.34521	0.0882353	0.13022	1	1354	tags=7%, list=4%, signal=7%
MCCABE_HOXC6_TARGETS_CANCER_UP	29	-0.45917	-1.34521	0.092081	0.130108	1	2533	tags=24%, list=8%, signal=26%
PEART_HDAC_PROLIFERATION_CLUSTER_DN	73	-0.375198	-1.34335	0.0557692	0.131566	1	3154	tags=29%, list=10%, signal=32%
REACTOME_CTLA4_INHIBITORY_SIGNALING	20	-0.4988	-1.34328	0.123364	0.131502	1	2518	tags=30%, list=8%, signal=32%
REACTOME_METABOLISM_OF_CARBOHYDRATES	221	-0.324593	-1.34325	0.0174825	0.131402	1	5560	tags=29%, list=17%, signal=35%
TCGA_GLIOBLASTOMA_COPY_NUMBER_UP	70	-0.379559	-1.34314	0.0543478	0.131386	1	3226	tags=27%, list=10%, signal=30%
BROWNE_HCMV_INFECTION_16HR_UP	216	-0.326523	-1.343	0.0145719	0.131392	1	5551	tags=36%, list=17%, signal=43%
PARK_HSC_VS_MULTIPOTENT_PROGENITORS_UP	18	-0.507269	-1.34268	0.127135	0.131552	1	1660	tags=33%, list=5%, signal=35%
BOYLAN_MULTIPLE_MYELOMA_C_UP	45	-0.41341	-1.34084	0.094518	0.133024	1	4094	tags=27%, list=12%, signal=30%
BRUINS_UVC_RESPONSE_VIA_TP53_GROUP_D	245	-0.320821	-1.3406	0.0226087	0.133095	1	3953	tags=22%, list=12%, signal=24%
GAVIN_FOXP3_TARGETS_CLUSTER_P7	81	-0.369636	-1.34043	0.0455408	0.133122	1	3219	tags=22%, list=10%, signal=25%
BOYAULT_LIVER_CANCER_SUBCLASS_G12_UP	37	-0.421073	-1.34017	0.0786517	0.133199	1	4613	tags=43%, list=14%, signal=50%
ZHAN_MULTIPLE_MYELOMA_CD2_DN	45	-0.411887	-1.33967	0.0930233	0.133504	1	3200	tags=27%, list=10%, signal=29%
BIOCARTA_SPPA_PATHWAY	22	-0.495289	-1.33922	0.121094	0.133781	1	4381	tags=27%, list=13%, signal=31%
GARGALOVIC_RESPONSE_TO_OXIDIZED_PHOSPHOLIPIDS_MAGENTA_UP	26	-0.466247	-1.33913	0.106667	0.133743	1	2566	tags=27%, list=8%, signal=29%
TSUNODA_CISPLATIN_RESISTANCE_UP	15	-0.537572	-1.33907	0.136364	0.133684	1	1727	tags=27%, list=5%, signal=28%
WATANABE_COLON_CANCER_MSI_VS_MSS_DN	73	-0.377714	-1.33905	0.0550459	0.13359	1	5479	tags=38%, list=17%, signal=46%
RAO_BOUND_BY_SALL4	204	-0.325893	-1.33895	0.0181488	0.133553	1	3419	tags=21%, list=10%, signal=23%
PID_MYC_ACTIV_PATHWAY	76	-0.372886	-1.33866	0.0539568	0.133703	1	3495	tags=29%, list=11%, signal=32%
NGUYEN_NOTCH1_TARGETS_DN	84	-0.371126	-1.33789	0.0545455	0.134236	1	1759	tags=21%, list=5%, signal=23%
SCHRAETS_MLL_TARGETS_UP	34	-0.437944	-1.33736	0.095941	0.134556	1	3559	tags=26%, list=11%, signal=30%
PID_FCER1_PATHWAY	58	-0.391848	-1.3373	0.0834915	0.134496	1	4381	tags=29%, list=13%, signal=34%
KENNY_CTNNB1_TARGETS_DN	50	-0.406185	-1.33725	0.0853432	0.13442	1	2923	tags=26%, list=9%, signal=28%
REACTOME_REGULATION_OF_WATER_BALANCE_BY_RENAL_AQUAPORINS	40	-0.426654	-1.33635	0.0817844	0.135089	1	4070	tags=30%, list=12%, signal=34%
BURTON_ADIPOGENESIS_1	32	-0.445074	-1.33628	0.0833333	0.135037	1	3683	tags=38%, list=11%, signal=42%
HUANG_DASATINIB_RESISTANCE_DN	66	-0.38707	-1.33606	0.0656934	0.135125	1	1952	tags=24%, list=6%, signal=26%
KINSEY_TARGETS_OF_EWSR1_FLII_FUSION_DN	307	-0.3138	-1.33593	0.0103806	0.135124	1	3732	tags=26%, list=11%, signal=29%
SESTO_RESPONSE_TO_UV_C4	20	-0.496485	-1.33541	0.121857	0.135429	1	2783	tags=35%, list=8%, signal=38%
PIEPOLI_LGI1_TARGETS_UP	15	-0.529185	-1.33514	0.126984	0.13554	1	5017	tags=47%, list=15%, signal=55%
NIKOLSKY_BREAST_CANCER_12Q24_AMPLICON	15	-0.538898	-1.33512	0.105368	0.135434	1	2169	tags=40%, list=7%, signal=43%
ZHU_CMV_8_HR_DN	51	-0.395431	-1.33492	0.0894942	0.13551	1	4789	tags=35%, list=14%, signal=41%
BACOLOD_RESISTANCE_TO_ALKYLATING_AGENTS_UP	24	-0.474365	-1.33394	0.115914	0.136244	1	3287	tags=25%, list=10%, signal=28%
MAGRANGEAS_MULTIPLE_MYELOMA_IGG_VS_IGA_UP	21	-0.47987	-1.33375	0.121101	0.136271	1	4991	tags=38%, list=15%, signal=45%
RATTENBACHER_BOUND_BY_CELF1	389	-0.305198	-1.33288	0.00177305	0.136909	1	5161	tags=26%, list=16%, signal=31%
DANG_MYC_TARGETS_DN	30	-0.446988	-1.33266	0.10775	0.136987	1	1066	tags=20%, list=3%, signal=21%
MCCLUNG_COCAINE_REWARD_5D	77	-0.374731	-1.33266	0.06814	0.136873	1	5547	tags=34%, list=17%, signal=40%
GRADE_COLON_VS_RECTAL_CANCER_DN	49	-0.40733	-1.3319	0.0735849	0.137408	1	2385	tags=27%, list=7%, signal=29%
GYORFFY_MITOXANTRONE_RESISTANCE	48	-0.414541	-1.33179	0.0577617	0.13739	1	3931	tags=31%, list=12%, signal=35%
TONKS_TARGETS_OF_RUNX1_RUNX1T1_FUSION_GRANULOCYTE_UP	53	-0.395496	-1.33122	0.0927273	0.137746	1	5536	tags=42%, list=17%, signal=50%
KAAB_FAILED_HEART_ATRIUM_DN	136	-0.343662	-1.33121	0.039548	0.137636	1	4941	tags=31%, list=15%, signal=36%
SCHWAB_TARGETS_OF_BMYB_POLYMORPHIC_VARIANTS_DN	17	-0.516843	-1.33107	0.116451	0.137637	1	3027	tags=29%, list=9%, signal=32%
ZHOU_TNF_SIGNALING_4HR	53	-0.400003	-1.33103	0.0893855	0.137555	1	3421	tags=28%, list=10%, signal=32%
LEIN_CEREBELLUM_MARKERS	74	-0.375394	-1.33098	0.059501	0.13749	1	4056	tags=31%, list=12%, signal=35%
REACTOME_CHONDROITIN_SULFATE_DERMATAN_SULFATE_METABOLISM	47	-0.405962	-1.33071	0.086629	0.137604	1	4035	tags=30%, list=12%, signal=34%
GHO_ATF5_TARGETS_DN	16	-0.518866	-1.32988	0.12253	0.138213	1	5013	tags=63%, list=15%, signal=74%
ST_P38_MAPK_PATHWAY	37	-0.428378	-1.32871	0.0927419	0.139162	1	3421	tags=35%, list=10%, signal=39%
ANASTASSIOU_CANCER_MESENCHYMAL_TRANSITION_SIGNATURE	62	-0.386127	-1.32865	0.0629921	0.139084	1	4794	tags=24%, list=14%, signal=28%
PID_HEDGEHOG_2PATHWAY	21	-0.494012	-1.32802	0.127907	0.13954	1	2508	tags=29%, list=8%, signal=31%
LAIHO_COLORECTAL_CANCER_SERRATED_DN	76	-0.372628	-1.32741	0.0551181	0.139994	1	3028	tags=29%, list=9%, signal=32%
GRABARCZYK_BCL11B_TARGETS_UP	71	-0.371706	-1.3267	0.0652985	0.140518	1	3745	tags=32%, list=11%, signal=36%
KEGG_MAPK_SIGNALING_PATHWAY	246	-0.314727	-1.32647	0.017452	0.140621	1	3731	tags=23%, list=11%, signal=26%
SHETH_LIVER_CANCER_VS_TXNIP_LOSS_PAM6	45	-0.408908	-1.32571	0.0775194	0.141205	1	3280	tags=29%, list=10%, signal=32%
HUMMERICH_BENIGN_SKIN_TUMOR_UP	17	-0.508551	-1.32494	0.136719	0.141806	1	4394	tags=47%, list=13%, signal=54%
GAVIN_FOXP3_TARGETS_CLUSTER_P2	76	-0.368218	-1.32475	0.0562016	0.141868	1	4666	tags=36%, list=14%, signal=41%
KEGG_PENTOSE_AND_GLUCURONATE_INTERCONVERSIONS	18	-0.503678	-1.323	0.134146	0.143346	1	1548	tags=22%, list=5%, signal=23%
REACTOME_SIGNALING_BY_PDGF	115	-0.343789	-1.32273	0.0589354	0.143462	1	3731	tags=24%, list=11%, signal=27%
GRABARCZYK_BCL11B_TARGETS_DN	51	-0.397107	-1.32246	0.0821643	0.143577	1	2110	tags=22%, list=6%, signal=23%
EHLERS_ANEUPLOIDY_UP	39	-0.417852	-1.32195	0.0787402	0.143934	1	2745	tags=21%, list=8%, signal=22%
VECCHI_GASTRIC_CANCER_ADVANCED_VS_EARLY_UP	162	-0.328931	-1.32176	0.0418944	0.143976	1	3609	tags=20%, list=11%, signal=22%
REACTOME_SYNTHESIS_OF_PA	23	-0.474245	-1.32163	0.128514	0.14398	1	2649	tags=22%, list=8%, signal=24%
GENTILE_UV_RESPONSE_CLUSTER_D1	18	-0.495272	-1.32162	0.135338	0.143863	1	4802	tags=44%, list=14%, signal=52%
CREIGHTON_ENDOCRINE_THERAPY_RESISTANCE_2	386	-0.301713	-1.32147	0.00886525	0.14388	1	3326	tags=22%, list=10%, signal=24%
MATZUK_SPERMATOZOA	97	-0.356135	-1.32116	0.0369686	0.144047	1	4235	tags=27%, list=13%, signal=31%
KOKKINAKIS_METHIONINE_DEPRIVATION_96HR_UP	112	-0.349953	-1.32111	0.0546448	0.143962	1	1583	tags=21%, list=5%, signal=22%
MIYAGAWA_TARGETS_OF_EWSR1_ETS_FUSIONS_UP	241	-0.317123	-1.31875	0.019573	0.1461	1	4056	tags=27%, list=12%, signal=31%
MAHAJAN_RESPONSE_TO_IL1A_DN	72	-0.377578	-1.31835	0.0645161	0.146377	1	4140	tags=32%, list=12%, signal=36%
CUI_GLUCOSE_DEPRIVATION	58	-0.386889	-1.318	0.0746812	0.146551	1	2234	tags=21%, list=7%, signal=22%
REACTOME_POST_TRANSLATIONAL_PROTEIN_MODIFICATION	175	-0.325975	-1.31714	0.0369718	0.147209	1	3602	tags=22%, list=11%, signal=24%
REACTOME_A_TETRASACCHARIDE_LINKER_SEQUENCE_IS_REQUIRED_FOR_GAG_SYNTHESIS	25	-0.457508	-1.31631	0.105973	0.147902	1	4035	tags=36%, list=12%, signal=41%
ZHAN_LATE_DIFFERENTIATION_GENES_UP	32	-0.443449	-1.31629	0.110507	0.147804	1	3495	tags=25%, list=11%, signal=28%
MCCLUNG_CREB1_TARGETS_UP	90	-0.358049	-1.31615	0.0580762	0.147812	1	3893	tags=27%, list=12%, signal=30%
REACTOME_INSULIN_SYNTHESIS_AND_PROCESSING	18	-0.500584	-1.3159	0.138889	0.147935	1	2188	tags=22%, list=7%, signal=24%
MCBRYAN_PUBERTAL_BREAST_5_6WK_UP	109	-0.34641	-1.31505	0.0497238	0.148584	1	5031	tags=36%, list=15%, signal=42%
AMIT_SERUM_RESPONSE_60_MCF10A	55	-0.386685	-1.31481	0.0793651	0.148701	1	3939	tags=35%, list=12%, signal=39%
RORIE_TARGETS_OF_EWSR1_FLI1_FUSION_UP	28	-0.448124	-1.31438	0.116323	0.148988	1	2422	tags=32%, list=7%, signal=35%
PID_THROMBIN_PAR1_PATHWAY	41	-0.414127	-1.31428	0.11332	0.148946	1	4280	tags=32%, list=13%, signal=36%
SUMI_HNF4A_TARGETS	27	-0.45175	-1.31362	0.114341	0.149449	1	1067	tags=19%, list=3%, signal=19%
PID_AR_TF_PATHWAY	51	-0.399313	-1.31354	0.102662	0.149392	1	3933	tags=31%, list=12%, signal=36%
YAGI_AML_WITH_INV_16_TRANSLOCATION	395	-0.298712	-1.31331	0.0102389	0.149499	1	5138	tags=27%, list=15%, signal=32%
BURTON_ADIPOGENESIS_11	52	-0.396187	-1.31327	0.0934959	0.14941	1	4562	tags=40%, list=14%, signal=47%
WANG_BARRETTS_ESOPHAGUS_DN	25	-0.460203	-1.30903	0.12115	0.153284	1	6665	tags=56%, list=20%, signal=70%
REACTOME_CREB_PHOSPHORYLATION_THROUGH_THE_ACTIVATION_OF_RAS	26	-0.461818	-1.30822	0.112782	0.153919	1	3541	tags=35%, list=11%, signal=39%
MULLIGHAN_MLL_SIGNATURE_2_UP	385	-0.298426	-1.30809	0.00358423	0.153903	1	4941	tags=28%, list=15%, signal=33%
WEST_ADRENOCORTICAL_CARCINOMA_VS_ADENOMA_UP	20	-0.480112	-1.30788	0.148	0.153953	1	4065	tags=35%, list=12%, signal=40%
CHIANG_LIVER_CANCER_SUBCLASS_UNANNOTATED_UP	75	-0.371193	-1.30775	0.0759013	0.153941	1	3564	tags=27%, list=11%, signal=30%
ZEMBUTSU_SENSITIVITY_TO_METHOTREXATE	17	-0.503339	-1.30764	0.145749	0.153901	1	3601	tags=41%, list=11%, signal=46%
KANG_AR_TARGETS_UP	17	-0.503383	-1.3074	0.147793	0.154021	1	42	tags=18%, list=0%, signal=18%
WU_HBX_TARGETS_2_UP	22	-0.474086	-1.30726	0.143898	0.154023	1	1313	tags=23%, list=4%, signal=24%
HERNANDEZ_MITOTIC_ARREST_BY_DOCETAXEL_2_UP	60	-0.38643	-1.30696	0.070018	0.15419	1	3594	tags=25%, list=11%, signal=28%
RODRIGUES_NTN1_TARGETS_DN	150	-0.33401	-1.30668	0.0441177	0.154305	1	3261	tags=26%, list=10%, signal=29%
REACTOME_ION_TRANSPORT_BY_P_TYPE_ATPASES	32	-0.431607	-1.30664	0.128405	0.154222	1	4236	tags=38%, list=13%, signal=43%
REACTOME_PI3K_CASCADE	61	-0.381332	-1.30649	0.079096	0.154253	1	5544	tags=31%, list=17%, signal=37%
KEGG_BASAL_TRANSCRIPTION_FACTORS	30	-0.445081	-1.30617	0.127413	0.154443	1	3727	tags=33%, list=11%, signal=38%
REACTOME_PROTEIN_FOLDING	51	-0.395409	-1.30615	0.0839844	0.154334	1	3367	tags=29%, list=10%, signal=33%
FLECHNER_PBL_KIDNEY_TRANSPLANT_OK_VS_DONOR_UP	143	-0.337962	-1.306	0.0393996	0.154346	1	2729	tags=22%, list=8%, signal=24%
YAO_HOXA10_TARGETS_VIA_PROGESTERONE_DN	17	-0.501855	-1.30596	0.147117	0.154256	1	3935	tags=41%, list=12%, signal=47%
STAMBOLSKY_RESPONSE_TO_VITAMIN_D3_UP	75	-0.364159	-1.3058	0.0733453	0.154298	1	3223	tags=25%, list=10%, signal=28%
REACTOME_TGF_BETA_RECEPTOR_SIGNALING_IN_EMT_EPITHELIAL_TO_MESENCHYMAL_TRANSITION	15	-0.519444	-1.30491	0.149312	0.155069	1	3272	tags=40%, list=10%, signal=44%
PID_ERBB1_RECEPTOR_PROXIMAL_PATHWAY	35	-0.420956	-1.30447	0.104869	0.15536	1	2520	tags=29%, list=8%, signal=31%
JOHANSSON_GLIOMAGENESIS_BY_PDGFB_DN	20	-0.475792	-1.30438	0.12406	0.155328	1	3145	tags=30%, list=9%, signal=33%
ZHAN_MULTIPLE_MYELOMA_CD2_UP	42	-0.401902	-1.30415	0.107422	0.155412	1	1922	tags=17%, list=6%, signal=18%
SETLUR_PROSTATE_CANCER_TMPRSS2_ERG_FUSION_UP	63	-0.379553	-1.30392	0.0826923	0.155496	1	3229	tags=25%, list=10%, signal=28%
ST_FAS_SIGNALING_PATHWAY	63	-0.376321	-1.30349	0.0808679	0.15578	1	4271	tags=29%, list=13%, signal=33%
GENTILE_UV_RESPONSE_CLUSTER_D5	37	-0.425999	-1.30252	0.0971429	0.156586	1	3624	tags=43%, list=11%, signal=48%
STONER_ESOPHAGEAL_CARCINOGENESIS_UP	37	-0.416394	-1.30195	0.118774	0.157013	1	2375	tags=22%, list=7%, signal=23%
YAGI_AML_WITH_T_8_21_TRANSLOCATION	344	-0.300377	-1.30156	0.0180328	0.157299	1	4070	tags=23%, list=12%, signal=26%
GRATIAS_RETINOBLASTOMA_16Q24	15	-0.516965	-1.30089	0.163743	0.157797	1	3261	tags=40%, list=10%, signal=44%
ZHAN_MULTIPLE_MYELOMA_MF_DN	37	-0.419108	-1.30082	0.118397	0.15775	1	1353	tags=24%, list=4%, signal=25%
YAO_TEMPORAL_RESPONSE_TO_PROGESTERONE_CLUSTER_2	79	-0.358606	-1.3003	0.0555556	0.158158	1	3967	tags=25%, list=12%, signal=29%
AMUNDSON_GENOTOXIC_SIGNATURE	99	-0.35337	-1.29985	0.0554529	0.158486	1	2210	tags=19%, list=7%, signal=20%
REACTOME_BASIGIN_INTERACTIONS	24	-0.457803	-1.2989	0.121951	0.159298	1	5237	tags=38%, list=16%, signal=44%
MARTINEZ_RESPONSE_TO_TRABECTEDIN	49	-0.398604	-1.29889	0.106033	0.159185	1	3019	tags=22%, list=9%, signal=25%
MATZUK_SPERMATID_DIFFERENTIATION	33	-0.42181	-1.29847	0.101664	0.1595	1	3988	tags=30%, list=12%, signal=34%
REACTOME_SYNTHESIS_OF_DNA	90	-0.356224	-1.29825	0.0591603	0.15958	1	3178	tags=29%, list=10%, signal=32%
REACTOME_REGULATION_OF_GLUCOKINASE_BY_GLUCOKINASE_REGULATORY_PROTEIN	26	-0.449139	-1.29802	0.131238	0.159684	1	5331	tags=42%, list=16%, signal=50%
MURATA_VIRULENCE_OF_H_PILORI	23	-0.460988	-1.29792	0.118236	0.159641	1	244	tags=17%, list=1%, signal=18%
LANDIS_ERBB2_BREAST_TUMORS_65_UP	21	-0.474062	-1.29754	0.114625	0.159896	1	1370	tags=29%, list=4%, signal=30%
KYNG_DNA_DAMAGE_UP	219	-0.31534	-1.29699	0.0314685	0.160322	1	2187	tags=18%, list=7%, signal=19%
KYNG_DNA_DAMAGE_DN	188	-0.318175	-1.29663	0.0327869	0.160559	1	3149	tags=20%, list=9%, signal=22%
FIRESTEIN_CTNNB1_PATHWAY	32	-0.428185	-1.29661	0.12806	0.160456	1	2622	tags=25%, list=8%, signal=27%
REACTOME_ACTIVATION_OF_NMDA_RECEPTOR_UPON_GLUTAMATE_BINDING_AND_POSTSYNAPTIC_EVENTS	35	-0.432238	-1.29636	0.110476	0.160575	1	4070	tags=31%, list=12%, signal=36%
WIERENGA_STAT5A_TARGETS_DN	191	-0.320192	-1.29633	0.0414414	0.160467	1	3462	tags=20%, list=10%, signal=23%
ST_G_ALPHA_I_PATHWAY	35	-0.428826	-1.29513	0.130518	0.161519	1	5497	tags=34%, list=17%, signal=41%
RIZKI_TUMOR_INVASIVENESS_3D_UP	191	-0.32085	-1.29482	0.0398551	0.161715	1	5649	tags=30%, list=17%, signal=36%
ZHOU_INFLAMMATORY_RESPONSE_FIMA_UP	445	-0.292059	-1.29464	0.0118443	0.161777	1	3715	tags=20%, list=11%, signal=22%
LEE_LIVER_CANCER_MYC_DN	57	-0.388374	-1.29421	0.110497	0.162068	1	2324	tags=18%, list=7%, signal=19%
BONOME_OVARIAN_CANCER_SURVIVAL_OPTIMAL_DEBULKING	225	-0.309274	-1.2938	0.0168856	0.162352	1	4071	tags=26%, list=12%, signal=29%
LIANG_HEMATOPOIESIS_STEM_CELL_NUMBER_LARGE_VS_TINY_UP	40	-0.4126	-1.29301	0.101289	0.163037	1	3037	tags=28%, list=9%, signal=30%
HU_GENOTOXIN_ACTION_DIRECT_VS_INDIRECT_24HR	51	-0.389496	-1.29188	0.102857	0.16405	1	1643	tags=24%, list=5%, signal=25%
MATTHEWS_AP1_TARGETS	17	-0.500305	-1.2915	0.140655	0.164341	1	5412	tags=35%, list=16%, signal=42%
REACTOME_DESTABILIZATION_OF_MRNA_BY_TRISTETRAPROLIN_TTP	16	-0.50321	-1.29145	0.169557	0.164247	1	2555	tags=31%, list=8%, signal=34%
BIOCARTA_ARF_PATHWAY	17	-0.487691	-1.29063	0.158537	0.164901	1	1357	tags=29%, list=4%, signal=31%
JIANG_HYPOXIA_VIA_VHL	33	-0.433097	-1.2906	0.125237	0.164797	1	3300	tags=30%, list=10%, signal=34%
REACTOME_FORMATION_OF_TUBULIN_FOLDING_INTERMEDIATES_BY_CCT_TRIC	21	-0.479291	-1.28956	0.152542	0.165766	1	4496	tags=38%, list=14%, signal=44%
OSWALD_HEMATOPOIETIC_STEM_CELL_IN_COLLAGEN_GEL_DN	248	-0.308596	-1.28824	0.0291439	0.167013	1	4031	tags=26%, list=12%, signal=29%
GAVIN_FOXP3_TARGETS_CLUSTER_P3	151	-0.326435	-1.28723	0.0650995	0.167947	1	3469	tags=24%, list=10%, signal=27%
PID_AJDISS_2PATHWAY	47	-0.400231	-1.28668	0.120654	0.168413	1	1050	tags=17%, list=3%, signal=18%
YAO_TEMPORAL_RESPONSE_TO_PROGESTERONE_CLUSTER_15	31	-0.434462	-1.28648	0.122047	0.168494	1	2004	tags=32%, list=6%, signal=34%
GAUSSMANN_MLL_AF4_FUSION_TARGETS_F_DN	29	-0.440136	-1.28632	0.137736	0.168522	1	3094	tags=28%, list=9%, signal=30%
DOANE_RESPONSE_TO_ANDROGEN_UP	175	-0.320761	-1.28611	0.0361011	0.168624	1	3105	tags=22%, list=9%, signal=24%
SABATES_COLORECTAL_ADENOMA_UP	119	-0.337144	-1.28598	0.0590406	0.168614	1	2327	tags=16%, list=7%, signal=17%
REACTOME_TRANSMEMBRANE_TRANSPORT_OF_SMALL_MOLECULES	390	-0.296373	-1.28598	0.0157343	0.168484	1	5237	tags=26%, list=16%, signal=31%
REACTOME_NEPHRIN_INTERACTIONS	19	-0.489284	-1.28534	0.16888	0.168981	1	2520	tags=32%, list=8%, signal=34%
GINESTIER_BREAST_CANCER_20Q13_AMPLIFICATION_DN	156	-0.326698	-1.28517	0.0471015	0.16903	1	4755	tags=32%, list=14%, signal=37%
HOSHIDA_LIVER_CANCER_LATE_RECURRENCE_UP	54	-0.385902	-1.28516	0.108987	0.168914	1	2590	tags=22%, list=8%, signal=24%
KEGG_UBIQUITIN_MEDIATED_PROTEOLYSIS	132	-0.33404	-1.28459	0.0543478	0.169372	1	5416	tags=32%, list=16%, signal=38%
IVANOVA_HEMATOPOIESIS_EARLY_PROGENITOR	485	-0.286612	-1.28443	0.0102215	0.169406	1	3791	tags=22%, list=11%, signal=24%
BIOCARTA_EDG1_PATHWAY	26	-0.44518	-1.28405	0.134766	0.169691	1	3695	tags=27%, list=11%, signal=30%
DAIRKEE_CANCER_PRONE_RESPONSE_BPA_E2	112	-0.341519	-1.28365	0.0787993	0.169956	1	2847	tags=21%, list=9%, signal=23%
REACTOME_OTHER_SEMAPHORIN_INTERACTIONS	15	-0.514935	-1.28283	0.161049	0.170648	1	1778	tags=27%, list=5%, signal=28%
REACTOME_NUCLEOTIDE_EXCISION_REPAIR	49	-0.386626	-1.28279	0.12594	0.170544	1	4449	tags=31%, list=13%, signal=35%
RHEIN_ALL_GLUCOCORTICOID_THERAPY_UP	71	-0.366883	-1.28266	0.0935114	0.170557	1	5293	tags=34%, list=16%, signal=40%
KATSANOU_ELAVL1_TARGETS_DN	138	-0.334032	-1.28254	0.0661765	0.17056	1	3550	tags=22%, list=11%, signal=24%
TAVOR_CEBPA_TARGETS_UP	48	-0.384476	-1.28188	0.0983302	0.171061	1	3485	tags=27%, list=10%, signal=30%
REACTOME_THROMBIN_SIGNALLING_THROUGH_PROTEINASE_ACTIVATED_RECEPTORS_PARS	32	-0.425207	-1.28112	0.114786	0.171672	1	3726	tags=31%, list=11%, signal=35%
REACTOME_APOPTOSIS	142	-0.329398	-1.28105	0.0581614	0.171599	1	2089	tags=20%, list=6%, signal=21%
IWANAGA_CARCINOGENESIS_BY_KRAS_PTEN_UP	163	-0.321559	-1.28062	0.0448276	0.171929	1	3809	tags=23%, list=11%, signal=26%
YAO_TEMPORAL_RESPONSE_TO_PROGESTERONE_CLUSTER_11	94	-0.345523	-1.28046	0.0772059	0.17195	1	3643	tags=26%, list=11%, signal=29%
SEIDEN_ONCOGENESIS_BY_MET	85	-0.352166	-1.28044	0.0707804	0.171834	1	4699	tags=32%, list=14%, signal=37%
SHETH_LIVER_CANCER_VS_TXNIP_LOSS_PAM2	140	-0.329466	-1.28003	0.0524345	0.172168	1	3203	tags=24%, list=10%, signal=27%
CAFFAREL_RESPONSE_TO_THC_24HR_5_DN	55	-0.380891	-1.27904	0.0978887	0.173113	1	3694	tags=27%, list=11%, signal=31%
BIOCARTA_BCR_PATHWAY	34	-0.417015	-1.27902	0.121032	0.172999	1	4381	tags=29%, list=13%, signal=34%
NIKOLSKY_MUTATED_AND_AMPLIFIED_IN_BREAST_CANCER	90	-0.348828	-1.27881	0.0774775	0.173086	1	4694	tags=29%, list=14%, signal=34%
TANAKA_METHYLATED_IN_ESOPHAGEAL_CARCINOMA	88	-0.353647	-1.27848	0.0793651	0.173279	1	3867	tags=24%, list=12%, signal=27%
PURBEY_TARGETS_OF_CTBP1_NOT_SATB1_DN	405	-0.292502	-1.27814	0.0150659	0.173491	1	4920	tags=25%, list=15%, signal=29%
YORDY_RECIPROCAL_REGULATION_BY_ETS1_AND_SP100_DN	80	-0.356938	-1.27771	0.0828625	0.173813	1	3564	tags=30%, list=11%, signal=34%
REACTOME_INTEGRATION_OF_ENERGY_METABOLISM	104	-0.340091	-1.27703	0.0798479	0.174384	1	5233	tags=30%, list=16%, signal=35%
KEGG_GLYCOSYLPHOSPHATIDYLINOSITOL_GPI_ANCHOR_BIOSYNTHESIS	23	-0.457039	-1.2767	0.140768	0.174582	1	5206	tags=43%, list=16%, signal=52%
REACTOME_LIPID_DIGESTION_MOBILIZATION_AND_TRANSPORT	41	-0.401618	-1.27655	0.130268	0.174598	1	4522	tags=24%, list=14%, signal=28%
SANSOM_APC_TARGETS_UP	113	-0.331897	-1.27558	0.0794824	0.175465	1	3896	tags=27%, list=12%, signal=31%
BIOCARTA_STATHMIN_PATHWAY	18	-0.491964	-1.2753	0.169661	0.175621	1	837	tags=17%, list=3%, signal=17%
AGUIRRE_PANCREATIC_CANCER_COPY_NUMBER_DN	224	-0.306942	-1.27513	0.0367505	0.175679	1	3324	tags=23%, list=10%, signal=25%
REACTOME_SYNTHESIS_OF_PC	16	-0.511199	-1.27465	0.177043	0.176076	1	1475	tags=31%, list=4%, signal=33%
MISHRA_CARCINOMA_ASSOCIATED_FIBROBLAST_DN	23	-0.46221	-1.27459	0.15444	0.176009	1	4754	tags=39%, list=14%, signal=46%
BROWNE_HCMV_INFECTION_8HR_UP	102	-0.341045	-1.27454	0.0903846	0.175933	1	2377	tags=25%, list=7%, signal=27%
OUELLET_OVARIAN_CANCER_INVASIVE_VS_LMP_UP	117	-0.338206	-1.27452	0.0657194	0.175816	1	3541	tags=27%, list=11%, signal=31%
HOELZEL_NF1_TARGETS_DN	100	-0.340665	-1.27441	0.0701107	0.175815	1	5655	tags=31%, list=17%, signal=37%
DING_LUNG_CANCER_EXPRESSION_BY_COPY_NUMBER	98	-0.346324	-1.27413	0.0783939	0.175971	1	3731	tags=29%, list=11%, signal=32%
ASTON_MAJOR_DEPRESSIVE_DISORDER_DN	149	-0.324431	-1.27393	0.0574506	0.176036	1	4134	tags=30%, list=12%, signal=34%
VANDESLUIS_NORMAL_EMBRYOS_DN	23	-0.447326	-1.27366	0.156863	0.176168	1	1524	tags=13%, list=5%, signal=14%
WANG_TARGETS_OF_MLL_CBP_FUSION_DN	43	-0.399167	-1.27336	0.141153	0.176342	1	5592	tags=30%, list=17%, signal=36%
PID_CIRCADIAN_PATHWAY	15	-0.508506	-1.27333	0.168986	0.176242	1	3266	tags=40%, list=10%, signal=44%
REACTOME_AQUAPORIN_MEDIATED_TRANSPORT	46	-0.397344	-1.273	0.113949	0.176452	1	4070	tags=26%, list=12%, signal=30%
VERRECCHIA_DELAYED_RESPONSE_TO_TGFB1	39	-0.395388	-1.2725	0.128405	0.176852	1	4407	tags=36%, list=13%, signal=41%
KYNG_DNA_DAMAGE_BY_UV	62	-0.372105	-1.27229	0.0994372	0.176934	1	2869	tags=24%, list=9%, signal=26%
PID_PRL_SIGNALING_EVENTS_PATHWAY	23	-0.456098	-1.27178	0.15197	0.177306	1	3178	tags=39%, list=10%, signal=43%
CORRE_MULTIPLE_MYELOMA_UP	64	-0.367058	-1.27174	0.102857	0.177213	1	3121	tags=22%, list=9%, signal=24%
FERNANDEZ_BOUND_BY_MYC	177	-0.31639	-1.27159	0.0482375	0.177227	1	3014	tags=20%, list=9%, signal=22%
ST_MYOCYTE_AD_PATHWAY	27	-0.442862	-1.27131	0.148008	0.177395	1	5211	tags=33%, list=16%, signal=40%
KEGG_DORSO_VENTRAL_AXIS_FORMATION	24	-0.450864	-1.27091	0.145558	0.177679	1	557	tags=17%, list=2%, signal=17%
SARTIPY_BLUNTED_BY_INSULIN_RESISTANCE_UP	19	-0.471173	-1.27089	0.166341	0.177561	1	3223	tags=42%, list=10%, signal=47%
MATTIOLI_MGUS_VS_PCL	96	-0.344513	-1.2707	0.0869565	0.177622	1	4260	tags=30%, list=13%, signal=35%
KEGG_HYPERTROPHIC_CARDIOMYOPATHY_HCM	75	-0.355997	-1.27049	0.111321	0.177691	1	3149	tags=24%, list=9%, signal=26%
PURBEY_TARGETS_OF_CTBP1_NOT_SATB1_UP	313	-0.29814	-1.26925	0.0270758	0.178904	1	3975	tags=23%, list=12%, signal=26%
WANG_RESPONSE_TO_BEXAROTENE_DN	28	-0.440887	-1.26921	0.156371	0.178808	1	6229	tags=43%, list=19%, signal=53%
CHAUHAN_RESPONSE_TO_METHOXYESTRADIOL_DN	95	-0.346006	-1.26916	0.0833333	0.178712	1	2375	tags=24%, list=7%, signal=26%
REACTOME_PROCESSING_OF_CAPPED_INTRON_CONTAINING_PRE_MRNA	131	-0.328068	-1.26675	0.070632	0.181222	1	5332	tags=33%, list=16%, signal=39%
RAHMAN_TP53_TARGETS_PHOSPHORYLATED	21	-0.470164	-1.26674	0.180422	0.181088	1	190	tags=10%, list=1%, signal=10%
CROMER_TUMORIGENESIS_DN	47	-0.38765	-1.26584	0.126195	0.181947	1	3873	tags=23%, list=12%, signal=26%
GROSS_HYPOXIA_VIA_HIF1A_UP	74	-0.361607	-1.26559	0.0924528	0.18207	1	3225	tags=26%, list=10%, signal=28%
BIOCARTA_ERK5_PATHWAY	17	-0.492979	-1.26537	0.196078	0.182189	1	3280	tags=29%, list=10%, signal=33%
GUILLAUMOND_KLF10_TARGETS_UP	48	-0.389675	-1.26492	0.114603	0.182509	1	3953	tags=29%, list=12%, signal=33%
DORSAM_HOXA9_TARGETS_UP	34	-0.408834	-1.26455	0.136187	0.182762	1	2766	tags=24%, list=8%, signal=26%
MCCABE_HOXC6_TARGETS_DN	19	-0.478076	-1.26445	0.176699	0.182725	1	1689	tags=21%, list=5%, signal=22%
PID_TCR_CALCIUM_PATHWAY	25	-0.444071	-1.26186	0.141988	0.185473	1	5547	tags=36%, list=17%, signal=43%
BIOCARTA_CHEMICAL_PATHWAY	22	-0.461104	-1.2615	0.162524	0.185731	1	4666	tags=36%, list=14%, signal=42%
KYNG_WERNER_SYNDROM_DN	26	-0.442773	-1.26019	0.160853	0.187015	1	5038	tags=42%, list=15%, signal=50%
BURTON_ADIPOGENESIS_PEAK_AT_2HR	49	-0.382332	-1.25982	0.131827	0.187274	1	3038	tags=29%, list=9%, signal=31%
PID_DELTA_NP63_PATHWAY	43	-0.394212	-1.25782	0.141509	0.189361	1	5382	tags=40%, list=16%, signal=47%
REACTOME_GLYCEROPHOSPHOLIPID_BIOSYNTHESIS	75	-0.356074	-1.25696	0.1139	0.190163	1	2649	tags=21%, list=8%, signal=23%
LINDSTEDT_DENDRITIC_CELL_MATURATION_C	64	-0.363777	-1.25671	0.106061	0.190283	1	2721	tags=23%, list=8%, signal=25%
BREDEMEYER_RAG_SIGNALING_VIA_ATM_NOT_VIA_NFKB_DN	36	-0.409268	-1.25599	0.161479	0.190992	1	4485	tags=33%, list=14%, signal=38%
KUNINGER_IGF1_VS_PDGFB_TARGETS_DN	42	-0.401861	-1.25579	0.142012	0.191048	1	3875	tags=36%, list=12%, signal=40%
HEIDENBLAD_AMPLICON_12P11_12_UP	32	-0.407755	-1.25566	0.159475	0.191055	1	4071	tags=31%, list=12%, signal=36%
ASTIER_INTEGRIN_SIGNALING	56	-0.375256	-1.25538	0.118584	0.191212	1	4290	tags=29%, list=13%, signal=33%
PID_LYSOPHOSPHOLIPID_PATHWAY	64	-0.363449	-1.25467	0.125	0.191853	1	5303	tags=30%, list=16%, signal=35%
BURTON_ADIPOGENESIS_PEAK_AT_0HR	60	-0.373569	-1.25409	0.120438	0.192352	1	43	tags=8%, list=0%, signal=8%
PID_ARF6_TRAFFICKING_PATHWAY	47	-0.378876	-1.25347	0.147627	0.19293	1	4594	tags=32%, list=14%, signal=37%
APPEL_IMATINIB_RESPONSE	31	-0.418755	-1.25263	0.178431	0.193753	1	1557	tags=26%, list=5%, signal=27%
LABBE_TARGETS_OF_TGFB1_AND_WNT3A_UP	104	-0.341217	-1.25253	0.0871212	0.193736	1	2794	tags=22%, list=8%, signal=24%
OHM_METHYLATED_IN_ADULT_CANCERS	27	-0.43327	-1.2497	0.173996	0.196919	1	3309	tags=26%, list=10%, signal=29%
SCHRAMM_INHBA_TARGETS_DN	22	-0.458569	-1.24947	0.187845	0.197012	1	4052	tags=50%, list=12%, signal=57%
FIGUEROA_AML_METHYLATION_CLUSTER_4_UP	98	-0.337116	-1.2491	0.0878505	0.197272	1	5030	tags=28%, list=15%, signal=32%
GU_PDEF_TARGETS_UP	70	-0.353365	-1.24894	0.12204	0.197311	1	3729	tags=30%, list=11%, signal=34%
KEGG_CHRONIC_MYELOID_LEUKEMIA	72	-0.355666	-1.24872	0.121807	0.197429	1	4556	tags=32%, list=14%, signal=37%
ONDER_CDH1_TARGETS_3_DN	53	-0.376327	-1.2486	0.132959	0.197434	1	2783	tags=23%, list=8%, signal=25%
MOREAUX_B_LYMPHOCYTE_MATURATION_BY_TACI_DN	66	-0.359849	-1.24813	0.117541	0.19785	1	5266	tags=29%, list=16%, signal=34%
RODWELL_AGING_KIDNEY_NO_BLOOD_UP	197	-0.305667	-1.24803	0.0604396	0.197818	1	4034	tags=23%, list=12%, signal=26%
WEIGEL_OXIDATIVE_STRESS_BY_TBH_AND_H2O2	36	-0.401833	-1.24782	0.1673	0.197923	1	4032	tags=39%, list=12%, signal=44%
UDAYAKUMAR_MED1_TARGETS_UP	128	-0.325417	-1.24758	0.0869565	0.198066	1	4910	tags=30%, list=15%, signal=35%
CHOI_ATL_CHRONIC_VS_ACUTE_DN	18	-0.463731	-1.24755	0.198095	0.197953	1	3213	tags=28%, list=10%, signal=31%
DARWICHE_SQUAMOUS_CELL_CARCINOMA_DN	162	-0.312957	-1.24744	0.0716912	0.197927	1	4183	tags=19%, list=13%, signal=22%
KAMMINGA_SENESCENCE	36	-0.405028	-1.24727	0.157699	0.197983	1	3545	tags=31%, list=11%, signal=34%
MEINHOLD_OVARIAN_CANCER_LOW_GRADE_DN	20	-0.465922	-1.24611	0.212476	0.199154	1	3078	tags=35%, list=9%, signal=39%
SESTO_RESPONSE_TO_UV_C1	71	-0.352562	-1.24512	0.103774	0.200171	1	4190	tags=30%, list=13%, signal=34%
HALMOS_CEBPA_TARGETS_UP	48	-0.381784	-1.2445	0.137177	0.200754	1	1460	tags=21%, list=4%, signal=22%
REACTOME_TRANSCRIPTIONAL_ACTIVITY_OF_SMAD2_SMAD3_SMAD4_HETEROTRIMER	37	-0.389414	-1.24364	0.151093	0.20164	1	2923	tags=22%, list=9%, signal=24%
BORLAK_LIVER_CANCER_EGF_UP	55	-0.367875	-1.24277	0.131086	0.202519	1	3019	tags=27%, list=9%, signal=30%
RAMPON_ENRICHED_LEARNING_ENVIRONMENT_EARLY_UP	15	-0.50163	-1.24271	0.205534	0.202454	1	3214	tags=47%, list=10%, signal=52%
KEGG_PRION_DISEASES	30	-0.418804	-1.24266	0.186	0.202358	1	4271	tags=23%, list=13%, signal=27%
MAGRANGEAS_MULTIPLE_MYELOMA_IGLL_VS_IGLK_UP	39	-0.393805	-1.24243	0.14881	0.20248	1	3809	tags=36%, list=11%, signal=41%
BIOCARTA_CSK_PATHWAY	21	-0.455562	-1.24225	0.171598	0.202555	1	897	tags=24%, list=3%, signal=24%
BIOCARTA_MAPK_PATHWAY	86	-0.342329	-1.24137	0.101504	0.203428	1	3690	tags=26%, list=11%, signal=29%
MCBRYAN_PUBERTAL_BREAST_4_5WK_DN	179	-0.309225	-1.24025	0.0682657	0.204609	1	4508	tags=28%, list=14%, signal=33%
ST_JNK_MAPK_PATHWAY	39	-0.397353	-1.2402	0.153543	0.204516	1	2963	tags=28%, list=9%, signal=31%
CHANDRAN_METASTASIS_TOP50_UP	35	-0.410208	-1.24007	0.160377	0.204528	1	4297	tags=37%, list=13%, signal=43%
DACOSTA_ERCC3_ALLELE_XPCS_VS_TTD_DN	32	-0.409928	-1.23983	0.167323	0.20465	1	3348	tags=28%, list=10%, signal=31%
XU_HGF_TARGETS_REPRESSED_BY_AKT1_DN	85	-0.339257	-1.23947	0.113422	0.204914	1	3085	tags=20%, list=9%, signal=22%
ZHENG_IL22_SIGNALING_DN	34	-0.399425	-1.23941	0.172745	0.204859	1	1912	tags=21%, list=6%, signal=22%
BURTON_ADIPOGENESIS_7	48	-0.378949	-1.23741	0.15087	0.207085	1	3037	tags=27%, list=9%, signal=30%
RIZ_ERYTHROID_DIFFERENTIATION_CCNE1	39	-0.390187	-1.23712	0.152964	0.207255	1	4141	tags=33%, list=12%, signal=38%
LUND_SILENCED_BY_METHYLATION	15	-0.498065	-1.23553	0.201566	0.209025	1	3649	tags=53%, list=11%, signal=60%
WOOD_EBV_EBNA1_TARGETS_DN	47	-0.383206	-1.23536	0.138837	0.209073	1	2547	tags=23%, list=8%, signal=25%
BIOCARTA_PTEN_PATHWAY	18	-0.469789	-1.23535	0.206	0.208939	1	3642	tags=28%, list=11%, signal=31%
VALK_AML_CLUSTER_7	26	-0.436075	-1.23433	0.186275	0.210006	1	6190	tags=31%, list=19%, signal=38%
PID_MYC_REPRESS_PATHWAY	61	-0.358463	-1.23427	0.141221	0.20993	1	3729	tags=23%, list=11%, signal=26%
DIRMEIER_LMP1_RESPONSE_LATE_UP	54	-0.368703	-1.2341	0.171123	0.20998	1	4664	tags=31%, list=14%, signal=37%
GERY_CEBP_TARGETS	117	-0.32713	-1.23372	0.0833333	0.210275	1	4044	tags=25%, list=12%, signal=28%
BANDRES_RESPONSE_TO_CARMUSTIN_MGMT_48HR_UP	18	-0.475634	-1.23135	0.194444	0.213071	1	7678	tags=44%, list=23%, signal=58%
PARK_HSC_VS_MULTIPOTENT_PROGENITORS_DN	17	-0.471897	-1.23103	0.219048	0.213303	1	1794	tags=29%, list=5%, signal=31%
REACTOME_TRANSCRIPTION_COUPLED_NER_TC_NER	44	-0.381832	-1.23099	0.163107	0.213193	1	4449	tags=32%, list=13%, signal=37%
BIOCARTA_ATM_PATHWAY	19	-0.460133	-1.23051	0.203358	0.213607	1	5192	tags=58%, list=16%, signal=69%
HOFFMANN_SMALL_PRE_BII_TO_IMMATURE_B_LYMPHOCYTE_DN	46	-0.372981	-1.2304	0.144841	0.213593	1	2751	tags=26%, list=8%, signal=28%
CHOI_ATL_STAGE_PREDICTOR	39	-0.394135	-1.22976	0.154562	0.214203	1	5522	tags=38%, list=17%, signal=46%
SABATES_COLORECTAL_ADENOMA_DN	248	-0.296878	-1.22818	0.0700525	0.216037	1	4285	tags=20%, list=13%, signal=23%
KORKOLA_TERATOMA	39	-0.395533	-1.22793	0.170213	0.216196	1	3218	tags=31%, list=10%, signal=34%
ASTON_MAJOR_DEPRESSIVE_DISORDER_UP	45	-0.385261	-1.22761	0.163424	0.216433	1	5063	tags=29%, list=15%, signal=34%
DELASERNA_MYOD_TARGETS_UP	84	-0.336585	-1.22719	0.123188	0.216833	1	4482	tags=26%, list=14%, signal=30%
OSWALD_HEMATOPOIETIC_STEM_CELL_IN_COLLAGEN_GEL_UP	217	-0.297553	-1.22666	0.0694184	0.217337	1	4044	tags=23%, list=12%, signal=26%
KEGG_SMALL_CELL_LUNG_CANCER	83	-0.341611	-1.2266	0.121905	0.217247	1	3976	tags=25%, list=12%, signal=29%
JAZAG_TGFB1_SIGNALING_UP	103	-0.3288	-1.226	0.105566	0.217858	1	2495	tags=17%, list=8%, signal=18%
AMIT_EGF_RESPONSE_480_MCF10A	40	-0.390917	-1.22568	0.165085	0.218115	1	3268	tags=33%, list=10%, signal=36%
SIG_BCR_SIGNALING_PATHWAY	46	-0.383972	-1.22525	0.138122	0.21849	1	4666	tags=33%, list=14%, signal=38%
RAY_TUMORIGENESIS_BY_ERBB2_CDC25A_DN	149	-0.314998	-1.22519	0.0859232	0.218407	1	2832	tags=23%, list=9%, signal=25%
HATADA_METHYLATED_IN_LUNG_CANCER_DN	30	-0.415372	-1.22448	0.163227	0.219148	1	2311	tags=20%, list=7%, signal=21%
REACTOME_PREFOLDIN_MEDIATED_TRANSFER_OF_SUBSTRATE_TO_CCT_TRIC	27	-0.423975	-1.22335	0.172345	0.220464	1	3164	tags=30%, list=10%, signal=33%
HEIDENBLAD_AMPLIFIED_IN_PANCREATIC_CANCER	30	-0.412754	-1.22267	0.190661	0.221164	1	5542	tags=43%, list=17%, signal=52%
FINETTI_BREAST_CANCERS_KINOME_GRAY	15	-0.485649	-1.22179	0.197292	0.222148	1	6749	tags=60%, list=20%, signal=75%
BLALOCK_ALZHEIMERS_DISEASE_INCIPIENT_DN	158	-0.308658	-1.22177	0.0871143	0.222015	1	4034	tags=25%, list=12%, signal=28%
PID_RHOA_REG_PATHWAY	44	-0.378982	-1.22167	0.175439	0.221978	1	3954	tags=32%, list=12%, signal=36%
PID_ER_NONGENOMIC_PATHWAY	41	-0.384344	-1.22141	0.157495	0.222178	1	2498	tags=22%, list=8%, signal=24%
KEGG_GLYCOSAMINOGLYCAN_DEGRADATION	20	-0.459502	-1.22108	0.200401	0.22244	1	2717	tags=35%, list=8%, signal=38%
OKUMURA_INFLAMMATORY_RESPONSE_LPS	164	-0.307644	-1.22092	0.0813149	0.222483	1	4926	tags=32%, list=15%, signal=38%
KUNINGER_IGF1_VS_PDGFB_TARGETS_UP	71	-0.348514	-1.22007	0.146435	0.223387	1	3360	tags=18%, list=10%, signal=20%
FONTAINE_FOLLICULAR_THYROID_ADENOMA_UP	66	-0.352157	-1.21991	0.138889	0.223439	1	3610	tags=24%, list=11%, signal=27%
GAUSSMANN_MLL_AF4_FUSION_TARGETS_A_DN	88	-0.336101	-1.21979	0.138632	0.223419	1	3492	tags=25%, list=11%, signal=28%
LIANG_HEMATOPOIESIS_STEM_CELL_NUMBER_QTL	15	-0.479702	-1.21939	0.210736	0.223783	1	1829	tags=20%, list=6%, signal=21%
BIOCARTA_RACCYCD_PATHWAY	25	-0.431376	-1.21938	0.207692	0.223631	1	4358	tags=44%, list=13%, signal=51%
REACTOME_TELOMERE_MAINTENANCE	50	-0.366833	-1.21881	0.143701	0.224168	1	6350	tags=38%, list=19%, signal=47%
ZHENG_RESPONSE_TO_ARSENITE_DN	16	-0.478734	-1.21815	0.210736	0.224853	1	5152	tags=50%, list=16%, signal=59%
UEDA_CENTRAL_CLOCK	85	-0.334735	-1.21808	0.114625	0.224781	1	3939	tags=28%, list=12%, signal=32%
PODAR_RESPONSE_TO_ADAPHOSTIN_DN	18	-0.455552	-1.2179	0.218868	0.224845	1	3807	tags=44%, list=11%, signal=50%
BIOCARTA_HIF_PATHWAY	15	-0.487479	-1.21748	0.243137	0.225212	1	4802	tags=53%, list=14%, signal=62%
SASAI_RESISTANCE_TO_NEOPLASTIC_TRANSFROMATION	48	-0.372172	-1.21682	0.17122	0.225887	1	1135	tags=19%, list=3%, signal=19%
REACTOME_NEURONAL_SYSTEM	261	-0.286608	-1.21682	0.0479574	0.225732	1	3750	tags=19%, list=11%, signal=21%
GOBERT_CORE_OLIGODENDROCYTE_DIFFERENTIATION	38	-0.391588	-1.21503	0.161034	0.227832	1	3559	tags=34%, list=11%, signal=38%
BIOCARTA_SPRY_PATHWAY	17	-0.45924	-1.21486	0.226345	0.227898	1	3731	tags=41%, list=11%, signal=46%
JIANG_AGING_CEREBRAL_CORTEX_DN	53	-0.362485	-1.21469	0.169661	0.227941	1	4190	tags=34%, list=13%, signal=39%
REACTOME_PRE_NOTCH_PROCESSING_IN_GOLGI	16	-0.467273	-1.21453	0.229209	0.227989	1	3827	tags=31%, list=12%, signal=35%
BOGNI_TREATMENT_RELATED_MYELOID_LEUKEMIA_UP	29	-0.413153	-1.21445	0.196819	0.227934	1	1445	tags=14%, list=4%, signal=14%
DARWICHE_PAPILLOMA_RISK_HIGH_DN	160	-0.304839	-1.21386	0.0962199	0.228544	1	4183	tags=20%, list=13%, signal=23%
BIOCARTA_CTCF_PATHWAY	23	-0.430993	-1.21381	0.203008	0.228444	1	1357	tags=22%, list=4%, signal=23%
KEGG_P53_SIGNALING_PATHWAY	66	-0.357586	-1.21349	0.137255	0.228701	1	4052	tags=33%, list=12%, signal=38%
LIU_SOX4_TARGETS_DN	291	-0.282615	-1.21337	0.0618375	0.228686	1	3921	tags=25%, list=12%, signal=28%
BIOCARTA_HIVNEF_PATHWAY	58	-0.363636	-1.21306	0.165692	0.228909	1	3897	tags=29%, list=12%, signal=33%
CROONQUIST_NRAS_SIGNALING_UP	34	-0.402685	-1.21256	0.179159	0.229393	1	3099	tags=32%, list=9%, signal=36%
BROWNE_HCMV_INFECTION_20HR_UP	226	-0.29351	-1.21251	0.0786713	0.229306	1	4789	tags=30%, list=14%, signal=34%
VERNOCHET_ADIPOGENESIS	15	-0.485411	-1.21226	0.246602	0.229454	1	2179	tags=20%, list=7%, signal=21%
FOURNIER_ACINAR_DEVELOPMENT_EARLY_UP	20	-0.454374	-1.2118	0.238274	0.229917	1	1447	tags=20%, list=4%, signal=21%
DELYS_THYROID_CANCER_DN	213	-0.294449	-1.21093	0.0731261	0.230938	1	2237	tags=15%, list=7%, signal=16%
GARGALOVIC_RESPONSE_TO_OXIDIZED_PHOSPHOLIPIDS_BLUE_UP	119	-0.316757	-1.20988	0.107075	0.232138	1	5214	tags=32%, list=16%, signal=38%
HASLINGER_B_CLL_WITH_MUTATED_VH_GENES	17	-0.467926	-1.209	0.202703	0.233093	1	5583	tags=41%, list=17%, signal=49%
WIERENGA_PML_INTERACTOME	40	-0.378182	-1.20833	0.175542	0.23381	1	2736	tags=25%, list=8%, signal=27%
LIN_MELANOMA_COPY_NUMBER_UP	65	-0.345989	-1.20824	0.175573	0.233767	1	2905	tags=20%, list=9%, signal=22%
SHIPP_DLBCL_VS_FOLLICULAR_LYMPHOMA_UP	44	-0.377852	-1.2078	0.161232	0.234161	1	2332	tags=27%, list=7%, signal=29%
KEGG_GLYCEROPHOSPHOLIPID_METABOLISM	67	-0.345459	-1.20775	0.172542	0.234068	1	4611	tags=24%, list=14%, signal=28%
MEISSNER_NPC_HCP_WITH_H3K4ME3_AND_H3K27ME3	125	-0.312385	-1.20754	0.114754	0.234198	1	3569	tags=22%, list=11%, signal=24%
PID_S1P_META_PATHWAY	19	-0.457823	-1.20673	0.234343	0.235054	1	3726	tags=32%, list=11%, signal=36%
ZHAN_MULTIPLE_MYELOMA_MF_UP	42	-0.379271	-1.20636	0.175649	0.23537	1	1622	tags=19%, list=5%, signal=20%
PID_AVB3_OPN_PATHWAY	31	-0.404981	-1.20625	0.207156	0.235384	1	4411	tags=35%, list=13%, signal=41%
VECCHI_GASTRIC_CANCER_EARLY_DN	316	-0.281112	-1.20597	0.0727903	0.235564	1	3707	tags=18%, list=11%, signal=20%
LE_EGR2_TARGETS_DN	103	-0.321352	-1.2058	0.128846	0.235626	1	3730	tags=25%, list=11%, signal=28%
BIOCARTA_RARRXR_PATHWAY	15	-0.480491	-1.20519	0.217803	0.236283	1	2568	tags=33%, list=8%, signal=36%
MARTIN_INTERACT_WITH_HDAC	42	-0.381646	-1.20513	0.173358	0.236181	1	3522	tags=24%, list=11%, signal=27%
NAKAYAMA_FGF2_TARGETS	28	-0.403838	-1.20508	0.207031	0.236085	1	4600	tags=32%, list=14%, signal=37%
REACTOME_SHC1_EVENTS_IN_ERBB4_SIGNALING	20	-0.452161	-1.20497	0.221591	0.236055	1	2260	tags=30%, list=7%, signal=32%
LANDIS_BREAST_CANCER_PROGRESSION_UP	43	-0.37732	-1.20466	0.179226	0.2363	1	3419	tags=28%, list=10%, signal=31%
RIZ_ERYTHROID_DIFFERENTIATION_HEMGN	28	-0.412915	-1.20291	0.214829	0.238532	1	5293	tags=32%, list=16%, signal=38%
TRAYNOR_RETT_SYNDROM_UP	39	-0.390877	-1.20289	0.194656	0.238398	1	2318	tags=26%, list=7%, signal=28%
GRADE_COLON_CANCER_DN	30	-0.402389	-1.20253	0.203008	0.238695	1	6587	tags=47%, list=20%, signal=58%
HOLLEMAN_PREDNISOLONE_RESISTANCE_B_ALL_UP	22	-0.443056	-1.20191	0.214286	0.239365	1	5016	tags=45%, list=15%, signal=54%
DACOSTA_UV_RESPONSE_VIA_ERCC3_TTD_UP	64	-0.345131	-1.20144	0.1527	0.239835	1	2637	tags=25%, list=8%, signal=27%
REACTOME_REGULATION_OF_HYPOXIA_INDUCIBLE_FACTOR_HIF_BY_OXYGEN	24	-0.427782	-1.20077	0.221154	0.240622	1	899	tags=21%, list=3%, signal=21%
CHNG_MULTIPLE_MYELOMA_HYPERPLOID_DN	27	-0.421073	-1.20029	0.199248	0.241108	1	1986	tags=26%, list=6%, signal=28%
XU_GH1_EXOGENOUS_TARGETS_UP	65	-0.345113	-1.19968	0.160305	0.241737	1	3243	tags=22%, list=10%, signal=24%
LEE_LIVER_CANCER_MYC_UP	51	-0.362823	-1.19967	0.166667	0.241587	1	1831	tags=22%, list=6%, signal=23%
YIH_RESPONSE_TO_ARSENITE_C4	17	-0.461842	-1.19896	0.240918	0.242367	1	2260	tags=24%, list=7%, signal=25%
HASLINGER_B_CLL_WITH_11Q23_DELETION	21	-0.43703	-1.1989	0.249071	0.242284	1	4052	tags=48%, list=12%, signal=54%
PID_WNT_CANONICAL_PATHWAY	20	-0.454134	-1.19887	0.22268	0.242155	1	4407	tags=30%, list=13%, signal=35%
BYSTRYKH_HEMATOPOIESIS_STEM_CELL_QTL_CIS	110	-0.319346	-1.19882	0.127505	0.242049	1	3575	tags=23%, list=11%, signal=25%
MULLIGHAN_MLL_SIGNATURE_1_UP	348	-0.279069	-1.19861	0.0752688	0.242169	1	4865	tags=26%, list=15%, signal=30%
WANG_RESPONSE_TO_ANDROGEN_UP	27	-0.412589	-1.19817	0.224138	0.242577	1	5347	tags=37%, list=16%, signal=44%
BOHN_PRIMARY_IMMUNODEFICIENCY_SYNDROM_DN	38	-0.382912	-1.19789	0.19112	0.242786	1	3263	tags=34%, list=10%, signal=38%
KEGG_VASOPRESSIN_REGULATED_WATER_REABSORPTION	42	-0.378172	-1.19758	0.201852	0.243034	1	5191	tags=36%, list=16%, signal=42%
GUENTHER_GROWTH_SPHERICAL_VS_ADHERENT_UP	15	-0.472117	-1.19756	0.212454	0.242893	1	854	tags=13%, list=3%, signal=14%
ZHENG_IL22_SIGNALING_UP	48	-0.365386	-1.19704	0.187384	0.243401	1	3375	tags=25%, list=10%, signal=28%
PID_HES_HEY_PATHWAY	45	-0.365346	-1.1959	0.174812	0.244746	1	3738	tags=31%, list=11%, signal=35%
PEDRIOLI_MIR31_TARGETS_UP	187	-0.290636	-1.19579	0.0863039	0.244733	1	2359	tags=15%, list=7%, signal=16%
KEGG_PANCREATIC_CANCER	68	-0.344806	-1.1957	0.176015	0.244694	1	4411	tags=31%, list=13%, signal=36%
RASHI_RESPONSE_TO_IONIZING_RADIATION_6	76	-0.333961	-1.19497	0.155678	0.245491	1	3375	tags=24%, list=10%, signal=26%
LEE_LIVER_CANCER_E2F1_DN	57	-0.353652	-1.19262	0.148362	0.248577	1	4637	tags=25%, list=14%, signal=29%
YANG_BREAST_CANCER_ESR1_DN	24	-0.428776	-1.1922	0.227188	0.248998	1	1708	tags=17%, list=5%, signal=18%
FLECHNER_PBL_KIDNEY_TRANSPLANT_REJECTED_VS_OK_UP	61	-0.346789	-1.19165	0.173077	0.249604	1	3436	tags=30%, list=10%, signal=33%
PID_PDGFRA_PATHWAY	21	-0.438453	-1.19145	0.231618	0.249716	1	2260	tags=24%, list=7%, signal=26%
SCHLOSSER_MYC_TARGETS_REPRESSED_BY_SERUM	152	-0.302735	-1.19066	0.111524	0.250582	1	3801	tags=19%, list=11%, signal=21%
ICHIBA_GRAFT_VERSUS_HOST_DISEASE_D7_DN	35	-0.385103	-1.19037	0.225352	0.250822	1	1523	tags=17%, list=5%, signal=18%
SCHAEFFER_PROSTATE_DEVELOPMENT_12HR_UP	108	-0.316647	-1.18941	0.148423	0.251973	1	869	tags=14%, list=3%, signal=14%
MCBRYAN_PUBERTAL_TGFB1_TARGETS_DN	60	-0.348238	-1.18915	0.148352	0.252184	1	3313	tags=22%, list=10%, signal=24%
UZONYI_RESPONSE_TO_LEUKOTRIENE_AND_THROMBIN	36	-0.388364	-1.18878	0.207407	0.252544	1	1426	tags=17%, list=4%, signal=17%
PID_PS1_PATHWAY	45	-0.36384	-1.18858	0.186441	0.252639	1	1583	tags=18%, list=5%, signal=19%
REACTOME_ACTIVATION_OF_KAINATE_RECEPTORS_UPON_GLUTAMATE_BINDING	31	-0.39745	-1.18832	0.196881	0.252822	1	2005	tags=26%, list=6%, signal=27%
COLLIS_PRKDC_SUBSTRATES	20	-0.435697	-1.18806	0.238274	0.253009	1	5547	tags=30%, list=17%, signal=36%
REACTOME_REGULATORY_RNA_PATHWAYS	21	-0.429489	-1.18749	0.23855	0.253619	1	2534	tags=29%, list=8%, signal=31%
ODONNELL_METASTASIS_DN	22	-0.436778	-1.18688	0.231068	0.254297	1	4394	tags=32%, list=13%, signal=37%
REACTOME_CHONDROITIN_SULFATE_BIOSYNTHESIS	19	-0.449368	-1.18661	0.247619	0.2545	1	3714	tags=21%, list=11%, signal=24%
DUNNE_TARGETS_OF_AML1_MTG8_FUSION_UP	47	-0.359595	-1.18659	0.199269	0.254359	1	3375	tags=26%, list=10%, signal=28%
REACTOME_GLYCOSPHINGOLIPID_METABOLISM	35	-0.386684	-1.18641	0.210325	0.254432	1	3736	tags=29%, list=11%, signal=32%
STAMBOLSKY_BOUND_BY_MUTATED_TP53	17	-0.458745	-1.18621	0.266798	0.254524	1	4496	tags=41%, list=14%, signal=48%
SHAFFER_IRF4_TARGETS_IN_PLASMA_CELL_VS_MATURE_B_LYMPHOCYTE	65	-0.338881	-1.18537	0.170498	0.255515	1	3495	tags=26%, list=11%, signal=29%
KEGG_FC_GAMMA_R_MEDIATED_PHAGOCYTOSIS	90	-0.324618	-1.18521	0.162313	0.255572	1	4839	tags=27%, list=15%, signal=31%
REACTOME_PLATELET_ACTIVATION_SIGNALING_AND_AGGREGATION	189	-0.294002	-1.18506	0.136126	0.255623	1	4853	tags=27%, list=15%, signal=31%
PUIFFE_INVASION_INHIBITED_BY_ASCITES_DN	136	-0.302399	-1.18468	0.130973	0.255962	1	3706	tags=21%, list=11%, signal=23%
HERNANDEZ_MITOTIC_ARREST_BY_DOCETAXEL_2_DN	18	-0.451735	-1.18454	0.243354	0.255973	1	2297	tags=28%, list=7%, signal=30%
PID_TRKR_PATHWAY	61	-0.347622	-1.18436	0.205426	0.256033	1	5473	tags=38%, list=16%, signal=45%
THEODOROU_MAMMARY_TUMORIGENESIS	23	-0.430081	-1.18425	0.217647	0.256006	1	5301	tags=35%, list=16%, signal=41%
REACTOME_BRANCHED_CHAIN_AMINO_ACID_CATABOLISM	17	-0.45786	-1.18415	0.254697	0.255986	1	1315	tags=24%, list=4%, signal=24%
BIOCARTA_GATA3_PATHWAY	15	-0.47219	-1.1841	0.271084	0.255879	1	3408	tags=27%, list=10%, signal=30%
ALONSO_METASTASIS_NEURAL_UP	17	-0.456175	-1.18373	0.245473	0.256195	1	1816	tags=24%, list=5%, signal=25%
JAZAERI_BREAST_CANCER_BRCA1_VS_BRCA2_UP	48	-0.360836	-1.18313	0.203237	0.256888	1	5342	tags=27%, list=16%, signal=32%
AMIT_EGF_RESPONSE_60_HELA	44	-0.365342	-1.18237	0.21229	0.257781	1	4695	tags=39%, list=14%, signal=45%
BIOCARTA_HSP27_PATHWAY	15	-0.475728	-1.18231	0.252941	0.257701	1	4666	tags=40%, list=14%, signal=47%
COATES_MACROPHAGE_M1_VS_M2_UP	75	-0.333392	-1.18196	0.154	0.258023	1	3999	tags=31%, list=12%, signal=35%
TARTE_PLASMA_CELL_VS_B_LYMPHOCYTE_DN	37	-0.383685	-1.18163	0.213592	0.25833	1	3773	tags=32%, list=11%, signal=37%
REACTOME_CD28_CO_STIMULATION	30	-0.395909	-1.18125	0.213725	0.258677	1	2260	tags=20%, list=7%, signal=21%
DANG_MYC_TARGETS_UP	138	-0.307417	-1.1806	0.136704	0.259411	1	2792	tags=20%, list=8%, signal=21%
LIN_MELANOMA_COPY_NUMBER_DN	41	-0.373703	-1.17992	0.21875	0.260215	1	2561	tags=22%, list=8%, signal=24%
PLASARI_TGFB1_TARGETS_1HR_UP	34	-0.387212	-1.1798	0.212066	0.260222	1	1308	tags=21%, list=4%, signal=21%
SCHLOSSER_SERUM_RESPONSE_UP	124	-0.308627	-1.17974	0.144444	0.260137	1	3690	tags=23%, list=11%, signal=26%
PID_MAPK_TRK_PATHWAY	34	-0.391947	-1.17946	0.199241	0.260359	1	5233	tags=32%, list=16%, signal=38%
PURBEY_TARGETS_OF_CTBP1_AND_SATB1_DN	171	-0.293663	-1.17923	0.113553	0.2605	1	5466	tags=29%, list=16%, signal=35%
REACTOME_ENERGY_DEPENDENT_REGULATION_OF_MTOR_BY_LKB1_AMPK	17	-0.452093	-1.17893	0.225869	0.260777	1	5194	tags=35%, list=16%, signal=42%
LU_TUMOR_ENDOTHELIAL_MARKERS_UP	21	-0.425053	-1.17889	0.243902	0.260654	1	3287	tags=33%, list=10%, signal=37%
GNATENKO_PLATELET_SIGNATURE	37	-0.386755	-1.17854	0.197674	0.260962	1	2648	tags=30%, list=8%, signal=32%
SMIRNOV_RESPONSE_TO_IR_6HR_UP	152	-0.300259	-1.1784	0.140417	0.26101	1	4034	tags=26%, list=12%, signal=30%
PID_HIF2PATHWAY	34	-0.390089	-1.17772	0.236842	0.261774	1	1207	tags=21%, list=4%, signal=21%
BURTON_ADIPOGENESIS_2	71	-0.338057	-1.17718	0.185714	0.262327	1	4614	tags=31%, list=14%, signal=36%
REACTOME_REGULATION_OF_INSULIN_SECRETION	78	-0.326223	-1.17546	0.185118	0.264605	1	3708	tags=22%, list=11%, signal=24%
POS_HISTAMINE_RESPONSE_NETWORK	32	-0.395174	-1.17526	0.226937	0.26472	1	2219	tags=22%, list=7%, signal=23%
NEMETH_INFLAMMATORY_RESPONSE_LPS_DN	28	-0.399825	-1.17499	0.20885	0.264926	1	1670	tags=21%, list=5%, signal=23%
KEGG_CARDIAC_MUSCLE_CONTRACTION	64	-0.339772	-1.17485	0.190751	0.264928	1	2006	tags=14%, list=6%, signal=15%
SHAFFER_IRF4_TARGETS_IN_ACTIVATED_B_LYMPHOCYTE	75	-0.329935	-1.17416	0.160232	0.265726	1	3495	tags=24%, list=11%, signal=27%
ZEMBUTSU_SENSITIVITY_TO_FLUOROURACIL	16	-0.458	-1.17405	0.252408	0.265698	1	2520	tags=25%, list=8%, signal=27%
REACTOME_APC_CDC20_MEDIATED_DEGRADATION_OF_NEK2A	22	-0.424821	-1.17404	0.256619	0.265549	1	2951	tags=23%, list=9%, signal=25%
ROPERO_HDAC2_TARGETS	97	-0.317926	-1.17383	0.172477	0.265648	1	3654	tags=23%, list=11%, signal=25%
NAGASHIMA_EGF_SIGNALING_UP	57	-0.343162	-1.17338	0.2	0.266105	1	3263	tags=23%, list=10%, signal=25%
KYNG_WERNER_SYNDROM_AND_NORMAL_AGING_UP	85	-0.324898	-1.17333	0.176259	0.266027	1	3649	tags=26%, list=11%, signal=29%
KYNG_ENVIRONMENTAL_STRESS_RESPONSE_NOT_BY_4NQO_IN_WS	39	-0.376073	-1.17303	0.212237	0.26626	1	4528	tags=33%, list=14%, signal=39%
REACTOME_DOWNREGULATION_OF_SMAD2_3_SMAD4_TRANSCRIPTIONAL_ACTIVITY	20	-0.435611	-1.17243	0.271805	0.266979	1	5493	tags=35%, list=17%, signal=42%
CASORELLI_APL_SECONDARY_VS_DE_NOVO_UP	37	-0.375496	-1.17237	0.202128	0.266896	1	4485	tags=30%, list=14%, signal=34%
OZEN_MIR125B1_TARGETS	25	-0.416941	-1.17189	0.239544	0.267367	1	5473	tags=52%, list=16%, signal=62%
PECE_MAMMARY_STEM_CELL_DN	128	-0.302709	-1.17165	0.161818	0.267548	1	4687	tags=29%, list=14%, signal=34%
BAKKER_FOXO3_TARGETS_DN	168	-0.292575	-1.17046	0.125862	0.269106	1	3945	tags=21%, list=12%, signal=24%
BILBAN_B_CLL_LPL_DN	40	-0.373662	-1.16948	0.228	0.270301	1	2793	tags=23%, list=8%, signal=25%
DELPUECH_FOXO3_TARGETS_UP	67	-0.338959	-1.16931	0.192237	0.270381	1	2585	tags=25%, list=8%, signal=27%
MOREAUX_MULTIPLE_MYELOMA_BY_TACI_DN	158	-0.293219	-1.16917	0.135379	0.270416	1	3803	tags=21%, list=11%, signal=23%
REACTOME_GASTRIN_CREB_SIGNALLING_PATHWAY_VIA_PKC_AND_MAPK	180	-0.290158	-1.16891	0.126126	0.270635	1	4005	tags=19%, list=12%, signal=21%
REACTOME_OXYGEN_DEPENDENT_PROLINE_HYDROXYLATION_OF_HYPOXIA_INDUCIBLE_FACTOR_ALPHA	17	-0.452084	-1.1663	0.266423	0.274376	1	5416	tags=35%, list=16%, signal=42%
KIM_MYCN_AMPLIFICATION_TARGETS_DN	94	-0.319026	-1.16622	0.193246	0.274309	1	3564	tags=28%, list=11%, signal=31%
REACTOME_LATENT_INFECTION_OF_HOMO_SAPIENS_WITH_MYCOBACTERIUM_TUBERCULOSIS	30	-0.394076	-1.16611	0.237255	0.274297	1	5211	tags=37%, list=16%, signal=43%
DALESSIO_TSA_RESPONSE	19	-0.429893	-1.16491	0.264045	0.275907	1	2395	tags=21%, list=7%, signal=23%
ZHAN_MULTIPLE_MYELOMA_CD1_AND_CD2_UP	82	-0.324309	-1.16428	0.182156	0.276692	1	4611	tags=24%, list=14%, signal=28%
TAKEDA_TARGETS_OF_NUP98_HOXA9_FUSION_6HR_DN	38	-0.373164	-1.16416	0.230126	0.276691	1	5293	tags=34%, list=16%, signal=41%
MELLMAN_TUT1_TARGETS_DN	47	-0.354299	-1.16412	0.189493	0.276571	1	3549	tags=21%, list=11%, signal=24%
POMEROY_MEDULLOBLASTOMA_DESMOPLASIC_VS_CLASSIC_UP	57	-0.342195	-1.16372	0.217973	0.276977	1	3055	tags=23%, list=9%, signal=25%
MCCABE_BOUND_BY_HOXC6	386	-0.266028	-1.16357	0.0945709	0.277033	1	4963	tags=22%, list=15%, signal=25%
SEIDEN_MET_SIGNALING	17	-0.447444	-1.1626	0.267068	0.278242	1	1589	tags=24%, list=5%, signal=25%
CHUNG_BLISTER_CYTOTOXICITY_DN	40	-0.374655	-1.16208	0.221811	0.27887	1	1562	tags=18%, list=5%, signal=18%
REACTOME_SYNTHESIS_OF_GLYCOSYLPHOSPHATIDYLINOSITOL_GPI	16	-0.447673	-1.16199	0.270633	0.278798	1	5206	tags=38%, list=16%, signal=44%
GALE_APL_WITH_FLT3_MUTATED_UP	53	-0.349834	-1.16198	0.208729	0.278627	1	3718	tags=26%, list=11%, signal=30%
VALK_AML_CLUSTER_10	31	-0.386931	-1.16186	0.225049	0.278622	1	1884	tags=23%, list=6%, signal=24%
HOSHIDA_LIVER_CANCER_SUBCLASS_S2	111	-0.309229	-1.16157	0.165455	0.278873	1	4052	tags=24%, list=12%, signal=28%
NAGASHIMA_NRG1_SIGNALING_DN	54	-0.351113	-1.16111	0.221374	0.279391	1	5513	tags=35%, list=17%, signal=42%
DOANE_BREAST_CANCER_CLASSES_DN	32	-0.3865	-1.16016	0.2643	0.28058	1	2378	tags=31%, list=7%, signal=34%
REACTOME_G_ALPHA1213_SIGNALLING_EVENTS	74	-0.331663	-1.16007	0.19	0.280519	1	5519	tags=32%, list=17%, signal=39%
KANG_IMMORTALIZED_BY_TERT_DN	93	-0.312372	-1.16007	0.192534	0.28034	1	2261	tags=19%, list=7%, signal=21%
ROZANOV_MMP14_TARGETS_SUBSET	29	-0.396228	-1.15947	0.248598	0.281029	1	3976	tags=28%, list=12%, signal=31%
REACTOME_METABOLISM_OF_VITAMINS_AND_COFACTORS	51	-0.345214	-1.15924	0.221172	0.281202	1	2760	tags=24%, list=8%, signal=26%
PID_REG_GR_PATHWAY	76	-0.323509	-1.15919	0.203704	0.281083	1	4108	tags=32%, list=12%, signal=36%
WAKABAYASHI_ADIPOGENESIS_PPARG_RXRA_BOUND_WITH_H4K20ME1_MARK	132	-0.303237	-1.15868	0.150376	0.281663	1	3448	tags=23%, list=10%, signal=25%
REACTOME_SIGNALING_BY_NOTCH	95	-0.311231	-1.15861	0.172727	0.281586	1	3311	tags=20%, list=10%, signal=22%
BIOCARTA_HCMV_PATHWAY	17	-0.439635	-1.15847	0.253438	0.281599	1	3690	tags=35%, list=11%, signal=40%
REACTOME_MRNA_SPLICING	103	-0.310882	-1.15816	0.185468	0.281854	1	3617	tags=25%, list=11%, signal=28%
GAJATE_RESPONSE_TO_TRABECTEDIN_DN	18	-0.440364	-1.15716	0.269231	0.283234	1	3258	tags=28%, list=10%, signal=31%
ROSS_LEUKEMIA_WITH_MLL_FUSIONS	70	-0.330432	-1.15705	0.226562	0.283208	1	3591	tags=21%, list=11%, signal=24%
TSENG_IRS1_TARGETS_UP	103	-0.306831	-1.15692	0.185321	0.283218	1	3025	tags=18%, list=9%, signal=20%
WATTEL_AUTONOMOUS_THYROID_ADENOMA_DN	51	-0.353563	-1.15683	0.228519	0.283178	1	2607	tags=20%, list=8%, signal=21%
KEGG_LONG_TERM_DEPRESSION	65	-0.336295	-1.15661	0.22179	0.283315	1	4576	tags=23%, list=14%, signal=27%
PID_GMCSF_PATHWAY	35	-0.377435	-1.15657	0.241818	0.283179	1	4619	tags=37%, list=14%, signal=43%
RAO_BOUND_BY_SALL4_ISOFORM_A	148	-0.292249	-1.1563	0.149425	0.283376	1	3418	tags=17%, list=10%, signal=19%
RAMALHO_STEMNESS_DN	68	-0.333353	-1.15602	0.204503	0.283622	1	832	tags=12%, list=3%, signal=12%
GAL_LEUKEMIC_STEM_CELL_UP	125	-0.300791	-1.15538	0.181474	0.284429	1	5022	tags=26%, list=15%, signal=31%
SCHLOSSER_MYC_TARGETS_AND_SERUM_RESPONSE_UP	46	-0.357523	-1.15527	0.242537	0.284428	1	4503	tags=28%, list=14%, signal=33%
SEKI_INFLAMMATORY_RESPONSE_LPS_DN	19	-0.436729	-1.15507	0.25731	0.284562	1	2627	tags=26%, list=8%, signal=29%
REACTOME_CLASS_B_2_SECRETIN_FAMILY_RECEPTORS	81	-0.32017	-1.15484	0.20078	0.284691	1	3082	tags=20%, list=9%, signal=22%
BYSTRYKH_HEMATOPOIESIS_STEM_CELL_AND_BRAIN_QTL_TRANS	172	-0.288433	-1.15445	0.144665	0.285094	1	5174	tags=28%, list=16%, signal=33%
YAO_TEMPORAL_RESPONSE_TO_PROGESTERONE_CLUSTER_1	62	-0.332679	-1.15412	0.211321	0.285436	1	3642	tags=34%, list=11%, signal=38%
BIOCARTA_TCR_PATHWAY	44	-0.363195	-1.15409	0.236641	0.285299	1	3731	tags=25%, list=11%, signal=28%
BROWNE_HCMV_INFECTION_10HR_UP	91	-0.315432	-1.15405	0.186538	0.285179	1	2683	tags=21%, list=8%, signal=23%
VANTVEER_BREAST_CANCER_BRCA1_DN	41	-0.364073	-1.15393	0.24581	0.285188	1	3549	tags=24%, list=11%, signal=27%
KUMAR_AUTOPHAGY_NETWORK	66	-0.333661	-1.15326	0.227273	0.286013	1	3419	tags=23%, list=10%, signal=25%
MARKEY_RB1_CHRONIC_LOF_DN	105	-0.306245	-1.15201	0.179487	0.287741	1	3142	tags=21%, list=9%, signal=23%
LI_CISPLATIN_RESISTANCE_UP	24	-0.401208	-1.15095	0.272349	0.289185	1	3684	tags=38%, list=11%, signal=42%
ZHOU_INFLAMMATORY_RESPONSE_FIMA_DN	249	-0.275161	-1.14984	0.130053	0.290692	1	3343	tags=19%, list=10%, signal=21%
GRANDVAUX_IRF3_TARGETS_DN	18	-0.423783	-1.14904	0.275194	0.291738	1	3731	tags=39%, list=11%, signal=44%
ROESSLER_LIVER_CANCER_METASTASIS_DN	45	-0.361994	-1.14866	0.215909	0.292148	1	4044	tags=22%, list=12%, signal=25%
KEGG_CHEMOKINE_SIGNALING_PATHWAY	158	-0.29327	-1.14732	0.159926	0.294056	1	4853	tags=26%, list=15%, signal=30%
KYNG_ENVIRONMENTAL_STRESS_RESPONSE_DN	19	-0.428746	-1.14694	0.285421	0.294473	1	4381	tags=32%, list=13%, signal=36%
CHIANG_LIVER_CANCER_SUBCLASS_CTNNB1_DN	158	-0.288306	-1.14635	0.151246	0.295193	1	3223	tags=15%, list=10%, signal=17%
HAHTOLA_MYCOSIS_FUNGOIDES_CD4_UP	59	-0.337067	-1.14618	0.213573	0.295275	1	3639	tags=24%, list=11%, signal=27%
CHIANG_LIVER_CANCER_SUBCLASS_INTERFERON_DN	45	-0.356084	-1.14566	0.239006	0.295883	1	3745	tags=27%, list=11%, signal=30%
PID_WNT_SIGNALING_PATHWAY	28	-0.39486	-1.14558	0.273921	0.295805	1	2699	tags=25%, list=8%, signal=27%
PID_AR_PATHWAY	60	-0.332802	-1.14541	0.225926	0.29586	1	3773	tags=27%, list=11%, signal=30%
VILIMAS_NOTCH1_TARGETS_DN	16	-0.443389	-1.14541	0.283122	0.295681	1	6866	tags=31%, list=21%, signal=39%
DITTMER_PTHLH_TARGETS_DN	70	-0.33102	-1.14522	0.211503	0.295776	1	3729	tags=29%, list=11%, signal=32%
HU_GENOTOXIN_ACTION_DIRECT_VS_INDIRECT_4HR	32	-0.38615	-1.14493	0.250996	0.296049	1	5270	tags=38%, list=16%, signal=45%
WENG_POR_TARGETS_LIVER_UP	41	-0.36649	-1.14491	0.25365	0.29589	1	3450	tags=27%, list=10%, signal=30%
DELACROIX_RAR_TARGETS_DN	24	-0.399947	-1.14478	0.278	0.295909	1	906	tags=17%, list=3%, signal=17%
REACTOME_MICRORNA_MIRNA_BIOGENESIS	18	-0.423386	-1.14442	0.250501	0.296316	1	2534	tags=28%, list=8%, signal=30%
DARWICHE_SKIN_TUMOR_PROMOTER_UP	127	-0.296268	-1.14294	0.19678	0.298378	1	3926	tags=24%, list=12%, signal=28%
BIOCARTA_CARM_ER_PATHWAY	34	-0.381937	-1.14285	0.261224	0.29833	1	2474	tags=24%, list=7%, signal=25%
REACTOME_SLC_MEDIATED_TRANSMEMBRANE_TRANSPORT	228	-0.275822	-1.14273	0.142066	0.298331	1	5331	tags=25%, list=16%, signal=30%
PID_FRA_PATHWAY	36	-0.366566	-1.14152	0.264432	0.300028	1	3568	tags=28%, list=11%, signal=31%
LU_IL4_SIGNALING	89	-0.31157	-1.14135	0.213208	0.300103	1	2632	tags=22%, list=8%, signal=24%
GENTILE_UV_RESPONSE_CLUSTER_D6	35	-0.37268	-1.14065	0.25641	0.301024	1	3182	tags=29%, list=10%, signal=32%
SCIAN_INVERSED_TARGETS_OF_TP53_AND_TP73_DN	29	-0.389347	-1.13958	0.271863	0.302576	1	3690	tags=31%, list=11%, signal=35%
LIU_NASOPHARYNGEAL_CARCINOMA	64	-0.331829	-1.13946	0.206581	0.30255	1	4754	tags=33%, list=14%, signal=38%
RICKMAN_HEAD_AND_NECK_CANCER_E	77	-0.317849	-1.13933	0.245081	0.302563	1	2129	tags=12%, list=6%, signal=12%
JIANG_AGING_HYPOTHALAMUS_UP	44	-0.35704	-1.13891	0.248485	0.303053	1	2119	tags=16%, list=6%, signal=17%
CROONQUIST_STROMAL_STIMULATION_UP	55	-0.337985	-1.13837	0.249042	0.303755	1	3834	tags=20%, list=12%, signal=23%
BREUHAHN_GROWTH_FACTOR_SIGNALING_IN_LIVER_CANCER	22	-0.421186	-1.13832	0.285124	0.303628	1	199	tags=14%, list=1%, signal=14%
REACTOME_NEUROTRANSMITTER_RECEPTOR_BINDING_AND_DOWNSTREAM_TRANSMISSION_IN_THE_POSTSYNAPTIC_CELL	130	-0.293954	-1.13809	0.200378	0.303825	1	3541	tags=18%, list=11%, signal=21%
LEE_CALORIE_RESTRICTION_MUSCLE_DN	48	-0.342134	-1.13788	0.246183	0.303946	1	3727	tags=29%, list=11%, signal=33%
LEE_NEURAL_CREST_STEM_CELL_UP	131	-0.297244	-1.13761	0.193431	0.304171	1	5583	tags=30%, list=17%, signal=36%
CHENG_IMPRINTED_BY_ESTRADIOL	101	-0.308531	-1.13723	0.206522	0.304538	1	4134	tags=23%, list=12%, signal=26%
REACTOME_SIGNALING_BY_FGFR1_MUTANTS	25	-0.402101	-1.13707	0.288538	0.304584	1	5544	tags=52%, list=17%, signal=62%
DANG_REGULATED_BY_MYC_UP	71	-0.325161	-1.1363	0.225049	0.305613	1	3708	tags=23%, list=11%, signal=25%
JIANG_TIP30_TARGETS_DN	20	-0.424633	-1.1363	0.289225	0.305428	1	2214	tags=30%, list=7%, signal=32%
FLECHNER_BIOPSY_KIDNEY_TRANSPLANT_OK_VS_DONOR_DN	25	-0.391648	-1.13592	0.261538	0.305813	1	1216	tags=20%, list=4%, signal=21%
REACTOME_M_G1_TRANSITION	78	-0.321964	-1.13534	0.238361	0.306537	1	4632	tags=31%, list=14%, signal=36%
PID_IL2_1PATHWAY	53	-0.336459	-1.13494	0.257944	0.307005	1	4666	tags=34%, list=14%, signal=39%
NIELSEN_SYNOVIAL_SARCOMA_UP	17	-0.446631	-1.13456	0.297505	0.307426	1	95	tags=12%, list=0%, signal=12%
KANG_IMMORTALIZED_BY_TERT_UP	85	-0.315997	-1.13427	0.215722	0.30767	1	5592	tags=29%, list=17%, signal=35%
YOKOE_CANCER_TESTIS_ANTIGENS	33	-0.374153	-1.1342	0.260377	0.307576	1	1687	tags=18%, list=5%, signal=19%
VALK_AML_CLUSTER_2	24	-0.403064	-1.13404	0.269725	0.307639	1	5420	tags=46%, list=16%, signal=55%
WESTON_VEGFA_TARGETS_3HR	68	-0.327834	-1.13308	0.240076	0.308978	1	3376	tags=25%, list=10%, signal=28%
REACTOME_METABOLISM_OF_NON_CODING_RNA	47	-0.343243	-1.13305	0.26276	0.308839	1	5331	tags=34%, list=16%, signal=40%
GYORFFY_DOXORUBICIN_RESISTANCE	48	-0.349526	-1.13285	0.274809	0.308967	1	5161	tags=38%, list=16%, signal=44%
PID_AVB3_INTEGRIN_PATHWAY	74	-0.317467	-1.13251	0.227188	0.309311	1	4237	tags=24%, list=13%, signal=28%
MARTINEZ_RESPONSE_TO_TRABECTEDIN_UP	68	-0.325899	-1.13241	0.238004	0.309291	1	2458	tags=22%, list=7%, signal=24%
KIM_ALL_DISORDERS_OLIGODENDROCYTE_NUMBER_CORR_DN	31	-0.377222	-1.1317	0.284369	0.310194	1	2873	tags=23%, list=9%, signal=25%
REACTOME_POST_TRANSLATIONAL_MODIFICATION_SYNTHESIS_OF_GPI_ANCHORED_PROTEINS	25	-0.395232	-1.13095	0.29434	0.311222	1	5206	tags=36%, list=16%, signal=43%
MARSHALL_VIRAL_INFECTION_RESPONSE_DN	27	-0.392661	-1.12949	0.266284	0.313483	1	3358	tags=30%, list=10%, signal=33%
KEGG_HOMOLOGOUS_RECOMBINATION	27	-0.398873	-1.12874	0.285164	0.314477	1	5357	tags=44%, list=16%, signal=53%
SHETH_LIVER_CANCER_VS_TXNIP_LOSS_PAM5	83	-0.309785	-1.12866	0.238636	0.314412	1	3451	tags=18%, list=10%, signal=20%
FRASOR_RESPONSE_TO_ESTRADIOL_UP	37	-0.369386	-1.12796	0.273973	0.315355	1	2570	tags=32%, list=8%, signal=35%
IZADPANAH_STEM_CELL_ADIPOSE_VS_BONE_DN	99	-0.307214	-1.12786	0.211765	0.31533	1	4014	tags=26%, list=12%, signal=30%
PID_ALK1_PATHWAY	25	-0.394867	-1.12749	0.277778	0.315719	1	5258	tags=44%, list=16%, signal=52%
NIELSEN_LIPOSARCOMA_DN	18	-0.430895	-1.12735	0.325758	0.315744	1	5612	tags=44%, list=17%, signal=53%
GAUSSMANN_MLL_AF4_FUSION_TARGETS_C_DN	17	-0.431942	-1.12719	0.312127	0.315834	1	2399	tags=29%, list=7%, signal=32%
MIKKELSEN_NPC_HCP_WITH_H3K4ME3_AND_H3K27ME3	181	-0.281809	-1.12588	0.1875	0.317786	1	3495	tags=18%, list=11%, signal=20%
REACTOME_PHOSPHORYLATION_OF_THE_APC_C	17	-0.438055	-1.12585	0.293173	0.317645	1	2951	tags=24%, list=9%, signal=26%
ST_GAQ_PATHWAY	26	-0.397203	-1.12577	0.276836	0.317596	1	3505	tags=31%, list=11%, signal=34%
RIZ_ERYTHROID_DIFFERENTIATION_6HR	33	-0.369669	-1.12523	0.283203	0.318289	1	5293	tags=33%, list=16%, signal=40%
YAO_TEMPORAL_RESPONSE_TO_PROGESTERONE_CLUSTER_14	132	-0.291846	-1.12511	0.220779	0.318277	1	3037	tags=16%, list=9%, signal=17%
AKL_HTLV1_INFECTION_DN	63	-0.332188	-1.12509	0.252408	0.318108	1	5254	tags=32%, list=16%, signal=38%
IIZUKA_LIVER_CANCER_PROGRESSION_L1_G1_UP	22	-0.401554	-1.12397	0.316602	0.319786	1	2270	tags=27%, list=7%, signal=29%
ZHANG_BREAST_CANCER_PROGENITORS_DN	135	-0.28678	-1.12318	0.217391	0.320839	1	3223	tags=19%, list=10%, signal=21%
VERNELL_RETINOBLASTOMA_PATHWAY_DN	21	-0.415509	-1.12309	0.280374	0.320772	1	3149	tags=29%, list=9%, signal=32%
KEGG_O_GLYCAN_BIOSYNTHESIS	27	-0.391377	-1.12258	0.296078	0.321435	1	4973	tags=37%, list=15%, signal=44%
BASSO_HAIRY_CELL_LEUKEMIA_DN	77	-0.314274	-1.12196	0.240848	0.322221	1	2890	tags=21%, list=9%, signal=23%
WEIGEL_OXIDATIVE_STRESS_BY_HNE_AND_H2O2	39	-0.361792	-1.12181	0.270793	0.322246	1	3416	tags=26%, list=10%, signal=29%
MURAKAMI_UV_RESPONSE_1HR_UP	15	-0.44	-1.12082	0.299424	0.323652	1	4394	tags=40%, list=13%, signal=46%
FRIDMAN_IMMORTALIZATION_DN	33	-0.367869	-1.1193	0.276636	0.325933	1	5106	tags=48%, list=15%, signal=57%
REACTOME_GAP_JUNCTION_TRAFFICKING	23	-0.396399	-1.11829	0.292585	0.327404	1	6359	tags=39%, list=19%, signal=48%
WESTON_VEGFA_TARGETS	100	-0.302239	-1.11551	0.249534	0.331805	1	4275	tags=24%, list=13%, signal=27%
PID_RETINOIC_ACID_PATHWAY	30	-0.381972	-1.11537	0.291667	0.331825	1	775	tags=17%, list=2%, signal=17%
HEDENFALK_BREAST_CANCER_HEREDITARY_VS_SPORADIC	46	-0.349435	-1.11526	0.280318	0.331811	1	3419	tags=22%, list=10%, signal=24%
TOMIDA_METASTASIS_UP	26	-0.391733	-1.11458	0.309886	0.332754	1	2978	tags=31%, list=9%, signal=34%
RICKMAN_TUMOR_DIFFERENTIATED_WELL_VS_MODERATELY_DN	102	-0.295236	-1.11438	0.246324	0.332901	1	4617	tags=24%, list=14%, signal=27%
REACTOME_PROSTACYCLIN_SIGNALLING_THROUGH_PROSTACYCLIN_RECEPTOR	19	-0.412237	-1.11366	0.301887	0.333887	1	3082	tags=32%, list=9%, signal=35%
KEGG_ONE_CARBON_POOL_BY_FOLATE	17	-0.421765	-1.11172	0.301158	0.337025	1	1517	tags=24%, list=5%, signal=25%
PID_SHP2_PATHWAY	54	-0.336113	-1.11146	0.278656	0.337249	1	4417	tags=28%, list=13%, signal=32%
YAMASHITA_METHYLATED_IN_PROSTATE_CANCER	50	-0.341937	-1.11097	0.299424	0.337892	1	4276	tags=24%, list=13%, signal=28%
BREDEMEYER_RAG_SIGNALING_NOT_VIA_ATM_UP	57	-0.334747	-1.11096	0.282051	0.337703	1	3146	tags=26%, list=9%, signal=29%
NIKOLSKY_BREAST_CANCER_16Q24_AMPLICON	47	-0.342238	-1.11072	0.290631	0.337917	1	2109	tags=17%, list=6%, signal=18%
BOYLAN_MULTIPLE_MYELOMA_C_CLUSTER_DN	29	-0.376604	-1.11068	0.313297	0.337774	1	3834	tags=24%, list=12%, signal=27%
REACTOME_IL_2_SIGNALING	38	-0.35823	-1.11051	0.295539	0.337838	1	4619	tags=29%, list=14%, signal=34%
DURAND_STROMA_NS_UP	152	-0.28378	-1.1104	0.232902	0.337832	1	3635	tags=19%, list=11%, signal=21%
BIOCARTA_NTHI_PATHWAY	23	-0.398394	-1.10968	0.315589	0.338856	1	5000	tags=48%, list=15%, signal=56%
DAUER_STAT3_TARGETS_UP	46	-0.338598	-1.10746	0.288168	0.342379	1	3223	tags=24%, list=10%, signal=26%
REACTOME_ION_CHANNEL_TRANSPORT	51	-0.331058	-1.10697	0.288603	0.342993	1	4236	tags=25%, list=13%, signal=29%
BEGUM_TARGETS_OF_PAX3_FOXO1_FUSION_UP	58	-0.327604	-1.10688	0.285455	0.342944	1	1135	tags=17%, list=3%, signal=18%
TONKS_TARGETS_OF_RUNX1_RUNX1T1_FUSION_SUSTAINED_IN_MONOCYTE_UP	21	-0.406343	-1.10647	0.302	0.34344	1	1625	tags=24%, list=5%, signal=25%
CAFFAREL_RESPONSE_TO_THC_24HR_5_UP	29	-0.371763	-1.10531	0.311069	0.345249	1	2044	tags=24%, list=6%, signal=26%
PID_RAC1_REG_PATHWAY	38	-0.354719	-1.10409	0.322957	0.347195	1	3159	tags=26%, list=10%, signal=29%
SHARMA_PILOCYTIC_ASTROCYTOMA_LOCATION_UP	21	-0.402863	-1.10377	0.320939	0.347527	1	843	tags=14%, list=3%, signal=15%
CHESLER_BRAIN_QTL_CIS	72	-0.313791	-1.10297	0.278899	0.348697	1	3206	tags=21%, list=10%, signal=23%
PID_INSULIN_PATHWAY	44	-0.34209	-1.10274	0.293561	0.348874	1	4910	tags=39%, list=15%, signal=45%
LINDGREN_BLADDER_CANCER_HIGH_RECURRENCE	48	-0.338758	-1.10205	0.277228	0.349838	1	939	tags=13%, list=3%, signal=13%
CHANGOLKAR_H2AFY_TARGETS_DN	37	-0.360779	-1.10185	0.307692	0.349987	1	2999	tags=24%, list=9%, signal=27%
NIKOLSKY_BREAST_CANCER_20Q12_Q13_AMPLICON	127	-0.285127	-1.10159	0.247655	0.350209	1	3419	tags=20%, list=10%, signal=22%
ROVERSI_GLIOMA_COPY_NUMBER_DN	51	-0.331294	-1.10148	0.285978	0.3502	1	2113	tags=16%, list=6%, signal=17%
KYNG_ENVIRONMENTAL_STRESS_RESPONSE_UP	54	-0.32867	-1.10068	0.295327	0.351344	1	5152	tags=24%, list=16%, signal=28%
NIKOLSKY_BREAST_CANCER_6P24_P22_AMPLICON	20	-0.413622	-1.10043	0.335835	0.351574	1	3155	tags=35%, list=10%, signal=39%
REACTOME_SMAD2_SMAD3_SMAD4_HETEROTRIMER_REGULATES_TRANSCRIPTION	26	-0.376091	-1.0998	0.317554	0.352475	1	1184	tags=15%, list=4%, signal=16%
HADDAD_T_LYMPHOCYTE_AND_NK_PROGENITOR_UP	72	-0.313084	-1.09884	0.287938	0.353927	1	3886	tags=26%, list=12%, signal=30%
CHEN_LVAD_SUPPORT_OF_FAILING_HEART_DN	38	-0.350357	-1.09871	0.318812	0.353959	1	5423	tags=37%, list=16%, signal=44%
PID_HDAC_CLASSIII_PATHWAY	24	-0.388176	-1.0987	0.321739	0.353769	1	3642	tags=33%, list=11%, signal=37%
BILD_SRC_ONCOGENIC_SIGNATURE	58	-0.325963	-1.09857	0.308824	0.353807	1	2793	tags=26%, list=8%, signal=28%
REACTOME_DESTABILIZATION_OF_MRNA_BY_BRF1	16	-0.421559	-1.09834	0.3147	0.353988	1	2555	tags=25%, list=8%, signal=27%
GARGALOVIC_RESPONSE_TO_OXIDIZED_PHOSPHOLIPIDS_YELLOW_DN	19	-0.409647	-1.09762	0.339658	0.355046	1	3271	tags=37%, list=10%, signal=41%
ZHAN_VARIABLE_EARLY_DIFFERENTIATION_GENES_DN	30	-0.374072	-1.0968	0.333333	0.356259	1	2554	tags=23%, list=8%, signal=25%
BIOCARTA_CDC42RAC_PATHWAY	16	-0.429154	-1.09645	0.336414	0.356598	1	4411	tags=44%, list=13%, signal=50%
VARELA_ZMPSTE24_TARGETS_DN	34	-0.361232	-1.09551	0.338742	0.358065	1	1927	tags=18%, list=6%, signal=19%
LANDIS_ERBB2_BREAST_PRENEOPLASTIC_UP	17	-0.432678	-1.09526	0.322645	0.358283	1	4604	tags=35%, list=14%, signal=41%
KEGG_CYSTEINE_AND_METHIONINE_METABOLISM	34	-0.365359	-1.09464	0.324376	0.359175	1	5360	tags=29%, list=16%, signal=35%
CROMER_TUMORIGENESIS_UP	55	-0.324415	-1.09404	0.294118	0.360003	1	3809	tags=25%, list=11%, signal=29%
REACTOME_POTASSIUM_CHANNELS	92	-0.296195	-1.09394	0.269373	0.359992	1	4115	tags=17%, list=12%, signal=20%
FAELT_B_CLL_WITH_VH3_21_UP	42	-0.345236	-1.09386	0.307978	0.359923	1	5237	tags=36%, list=16%, signal=42%
SHAFFER_IRF4_TARGETS_IN_ACTIVATED_DENDRITIC_CELL	62	-0.318606	-1.09345	0.302281	0.360395	1	4875	tags=32%, list=15%, signal=38%
BIOCARTA_P53HYPOXIA_PATHWAY	22	-0.401338	-1.09342	0.337786	0.36023	1	4052	tags=36%, list=12%, signal=41%
BIOCARTA_TOB1_PATHWAY	16	-0.427095	-1.09238	0.322134	0.361828	1	616	tags=19%, list=2%, signal=19%
WATANABE_RECTAL_CANCER_RADIOTHERAPY_RESPONSIVE_UP	100	-0.293353	-1.09206	0.27853	0.362182	1	2080	tags=19%, list=6%, signal=20%
REACTOME_MRNA_PROCESSING	150	-0.279602	-1.09205	0.237643	0.361993	1	5332	tags=29%, list=16%, signal=34%
KEGG_ACUTE_MYELOID_LEUKEMIA	56	-0.328191	-1.09134	0.27907	0.363046	1	5517	tags=34%, list=17%, signal=41%
PID_S1P_S1P2_PATHWAY	24	-0.390681	-1.09024	0.335206	0.364766	1	3726	tags=21%, list=11%, signal=23%
REACTOME_LATE_PHASE_OF_HIV_LIFE_CYCLE	96	-0.293035	-1.08881	0.289568	0.367121	1	5331	tags=27%, list=16%, signal=32%
ROME_INSULIN_TARGETS_IN_MUSCLE_DN	175	-0.270613	-1.08856	0.232955	0.367349	1	5035	tags=25%, list=15%, signal=29%
PID_HIF1A_PATHWAY	18	-0.409578	-1.0883	0.35167	0.367613	1	1632	tags=17%, list=5%, signal=18%
FONTAINE_THYROID_TUMOR_UNCERTAIN_MALIGNANCY_UP	33	-0.356131	-1.08827	0.339321	0.367437	1	4491	tags=33%, list=14%, signal=39%
BOUDOUKHA_BOUND_BY_IGF2BP2	105	-0.291704	-1.08804	0.275735	0.367638	1	4913	tags=29%, list=15%, signal=33%
KEGG_METABOLISM_OF_XENOBIOTICS_BY_CYTOCHROME_P450	58	-0.321394	-1.088	0.308271	0.36748	1	3197	tags=19%, list=10%, signal=21%
REACTOME_GLUCAGON_TYPE_LIGAND_RECEPTORS	31	-0.367644	-1.08609	0.327338	0.370693	1	3082	tags=23%, list=9%, signal=25%
LOPES_METHYLATED_IN_COLON_CANCER_DN	28	-0.371386	-1.08603	0.330677	0.370583	1	4793	tags=29%, list=14%, signal=33%
ZWANG_EGF_INTERVAL_UP	84	-0.301901	-1.08544	0.3	0.371466	1	3179	tags=18%, list=10%, signal=20%
REACTOME_PYRIMIDINE_METABOLISM	23	-0.390526	-1.08489	0.336538	0.372198	1	1202	tags=22%, list=4%, signal=23%
NEWMAN_ERCC6_TARGETS_DN	36	-0.355813	-1.08478	0.337255	0.37219	1	4034	tags=28%, list=12%, signal=32%
REACTOME_SIGNALING_BY_SCF_KIT	75	-0.303368	-1.08402	0.30038	0.373378	1	4358	tags=28%, list=13%, signal=32%
BIOCARTA_BIOPEPTIDES_PATHWAY	42	-0.335389	-1.0815	0.333333	0.377658	1	3541	tags=24%, list=11%, signal=27%
REACTOME_ACYL_CHAIN_REMODELLING_OF_PC	20	-0.396721	-1.08081	0.332031	0.378698	1	2206	tags=25%, list=7%, signal=27%
BOYLAN_MULTIPLE_MYELOMA_C_DN	53	-0.326797	-1.08014	0.31793	0.379682	1	2461	tags=17%, list=7%, signal=18%
NGO_MALIGNANT_GLIOMA_1P_LOH	15	-0.422984	-1.07969	0.358925	0.380265	1	1775	tags=27%, list=5%, signal=28%
PID_S1P_S1P3_PATHWAY	28	-0.37154	-1.07893	0.344633	0.381443	1	3726	tags=25%, list=11%, signal=28%
NIELSEN_SCHWANNOMA_DN	15	-0.431711	-1.07843	0.369697	0.382163	1	4562	tags=40%, list=14%, signal=46%
PID_ENDOTHELIN_PATHWAY	60	-0.318544	-1.07838	0.343137	0.382026	1	5512	tags=25%, list=17%, signal=30%
VALK_AML_WITH_CEBPA	36	-0.344887	-1.07692	0.347656	0.384357	1	2721	tags=17%, list=8%, signal=18%
CARDOSO_RESPONSE_TO_GAMMA_RADIATION_AND_3AB	17	-0.417641	-1.07669	0.368836	0.384539	1	3053	tags=29%, list=9%, signal=32%
PID_TCR_PATHWAY	62	-0.317142	-1.07665	0.320611	0.384388	1	4411	tags=27%, list=13%, signal=32%
ZHENG_FOXP3_TARGETS_IN_T_LYMPHOCYTE_DN	33	-0.359677	-1.07633	0.367265	0.384732	1	3453	tags=27%, list=10%, signal=30%
BIOCARTA_AKT_PATHWAY	21	-0.409013	-1.07527	0.375	0.38648	1	4358	tags=43%, list=13%, signal=49%
WAGNER_APO2_SENSITIVITY	23	-0.379286	-1.07389	0.369697	0.388763	1	4973	tags=35%, list=15%, signal=41%
BREDEMEYER_RAG_SIGNALING_NOT_VIA_ATM_DN	54	-0.323039	-1.07265	0.321839	0.390761	1	5426	tags=35%, list=16%, signal=42%
LI_WILMS_TUMOR_VS_FETAL_KIDNEY_2_DN	49	-0.32728	-1.0723	0.339383	0.391215	1	3077	tags=27%, list=9%, signal=29%
REACTOME_RAS_ACTIVATION_UOPN_CA2_INFUX_THROUGH_NMDA_RECEPTOR	16	-0.421673	-1.07177	0.363462	0.392006	1	2881	tags=31%, list=9%, signal=34%
PARK_HSC_AND_MULTIPOTENT_PROGENITORS	49	-0.32844	-1.07146	0.343396	0.392359	1	2734	tags=24%, list=8%, signal=27%
ELVIDGE_HYPOXIA_BY_DMOG_DN	56	-0.318825	-1.0713	0.329749	0.39244	1	3827	tags=29%, list=12%, signal=32%
BIOCARTA_PTDINS_PATHWAY	23	-0.385095	-1.0711	0.357282	0.392594	1	3145	tags=30%, list=9%, signal=34%
COLIN_PILOCYTIC_ASTROCYTOMA_VS_GLIOBLASTOMA_DN	28	-0.356321	-1.0709	0.367906	0.392726	1	3077	tags=25%, list=9%, signal=28%
REACTOME_CTNNB1_PHOSPHORYLATION_CASCADE	15	-0.41438	-1.07077	0.365503	0.392714	1	4190	tags=40%, list=13%, signal=46%
MARIADASON_RESPONSE_TO_BUTYRATE_SULINDAC_6	47	-0.325731	-1.0705	0.34657	0.393032	1	3876	tags=32%, list=12%, signal=36%
LEIN_MEDULLA_MARKERS	76	-0.300958	-1.0699	0.325497	0.393916	1	3623	tags=17%, list=11%, signal=19%
REACTOME_TRAFFICKING_OF_AMPA_RECEPTORS	25	-0.373489	-1.06975	0.368217	0.393951	1	2918	tags=24%, list=9%, signal=26%
HOWLIN_CITED1_TARGETS_1_UP	30	-0.351437	-1.06923	0.333333	0.394741	1	2750	tags=23%, list=8%, signal=25%
REACTOME_O_LINKED_GLYCOSYLATION_OF_MUCINS	51	-0.320911	-1.06869	0.327586	0.395573	1	4973	tags=25%, list=15%, signal=30%
REACTOME_INTEGRIN_CELL_SURFACE_INTERACTIONS	76	-0.300372	-1.06849	0.31685	0.395697	1	4744	tags=30%, list=14%, signal=35%
ZEMBUTSU_SENSITIVITY_TO_VINCRISTINE	18	-0.40973	-1.06823	0.37475	0.395971	1	2597	tags=28%, list=8%, signal=30%
BERTUCCI_INVASIVE_CARCINOMA_DUCTAL_VS_LOBULAR_UP	22	-0.386042	-1.06793	0.384306	0.396279	1	4623	tags=32%, list=14%, signal=37%
REACTOME_HIV_LIFE_CYCLE	109	-0.28401	-1.06782	0.318681	0.396266	1	3801	tags=21%, list=11%, signal=24%
REACTOME_TRANSCRIPTIONAL_REGULATION_OF_WHITE_ADIPOCYTE_DIFFERENTIATION	70	-0.303295	-1.06773	0.327485	0.396204	1	3990	tags=21%, list=12%, signal=24%
GENTILE_UV_RESPONSE_CLUSTER_D7	37	-0.349027	-1.06733	0.38835	0.396732	1	4094	tags=24%, list=12%, signal=28%
BIOCARTA_ETS_PATHWAY	18	-0.413965	-1.06712	0.366603	0.396898	1	1973	tags=22%, list=6%, signal=24%
ABE_VEGFA_TARGETS_2HR	30	-0.356411	-1.06682	0.351779	0.397222	1	1582	tags=20%, list=5%, signal=21%
STARK_HYPPOCAMPUS_22Q11_DELETION_DN	18	-0.406221	-1.06559	0.374269	0.399291	1	4059	tags=22%, list=12%, signal=25%
ZHU_SKIL_TARGETS_UP	20	-0.396886	-1.0651	0.357708	0.399927	1	3568	tags=30%, list=11%, signal=34%
SUZUKI_RESPONSE_TO_TSA_AND_DECITABINE_1A	20	-0.39136	-1.065	0.379648	0.399872	1	748	tags=15%, list=2%, signal=15%
BILBAN_B_CLL_LPL_UP	59	-0.316456	-1.06412	0.339286	0.401217	1	3176	tags=27%, list=10%, signal=30%
REACTOME_MYOGENESIS	23	-0.37623	-1.06339	0.367308	0.402376	1	5192	tags=39%, list=16%, signal=46%
PID_AR_NONGENOMIC_PATHWAY	31	-0.354756	-1.06255	0.362101	0.403756	1	5303	tags=29%, list=16%, signal=35%
KOBAYASHI_RESPONSE_TO_ROMIDEPSIN	18	-0.406114	-1.06138	0.392405	0.405789	1	576	tags=17%, list=2%, signal=17%
REACTOME_N_GLYCAN_ANTENNAE_ELONGATION_IN_THE_MEDIAL_TRANS_GOLGI	17	-0.412717	-1.06093	0.373308	0.406382	1	3602	tags=41%, list=11%, signal=46%
LEE_AGING_NEOCORTEX_DN	72	-0.300101	-1.0605	0.329545	0.407008	1	4059	tags=22%, list=12%, signal=25%
ZHENG_RESPONSE_TO_ARSENITE_UP	15	-0.419694	-1.06047	0.363636	0.406839	1	6259	tags=47%, list=19%, signal=57%
VANHARANTA_UTERINE_FIBROID_WITH_7Q_DELETION_DN	36	-0.350523	-1.06024	0.367537	0.407024	1	4582	tags=31%, list=14%, signal=35%
TURASHVILI_BREAST_DUCTAL_CARCINOMA_VS_DUCTAL_NORMAL_UP	41	-0.333401	-1.05979	0.354582	0.407657	1	2391	tags=22%, list=7%, signal=24%
CHANG_POU5F1_TARGETS_UP	15	-0.420579	-1.05915	0.380117	0.408645	1	2050	tags=20%, list=6%, signal=21%
SANSOM_WNT_PATHWAY_REQUIRE_MYC	55	-0.316505	-1.05799	0.350187	0.41063	1	2887	tags=22%, list=9%, signal=24%
ROYLANCE_BREAST_CANCER_16Q_COPY_NUMBER_UP	54	-0.311113	-1.057	0.367769	0.412255	1	2218	tags=17%, list=7%, signal=18%
REACTOME_ADHERENS_JUNCTIONS_INTERACTIONS	23	-0.379433	-1.05692	0.363821	0.412167	1	7019	tags=48%, list=21%, signal=61%
BIOCARTA_CDMAC_PATHWAY	16	-0.407174	-1.05575	0.383333	0.414207	1	3690	tags=25%, list=11%, signal=28%
ROSS_AML_WITH_PML_RARA_FUSION	71	-0.302888	-1.05384	0.346899	0.417567	1	3819	tags=24%, list=12%, signal=27%
KIM_MYCN_AMPLIFICATION_TARGETS_UP	87	-0.289896	-1.0536	0.341223	0.417783	1	4378	tags=22%, list=13%, signal=25%
REACTOME_PI_METABOLISM	45	-0.330658	-1.05283	0.369888	0.419023	1	2520	tags=20%, list=8%, signal=22%
APPIERTO_RESPONSE_TO_FENRETINIDE_UP	37	-0.340108	-1.0525	0.379048	0.419407	1	5150	tags=35%, list=16%, signal=42%
KEGG_STARCH_AND_SUCROSE_METABOLISM	38	-0.339195	-1.05226	0.374046	0.419645	1	2997	tags=21%, list=9%, signal=23%
PID_RET_PATHWAY	39	-0.334392	-1.05187	0.363281	0.420139	1	4556	tags=28%, list=14%, signal=33%
REACTOME_PI_3K_CASCADE	48	-0.319645	-1.05187	0.369318	0.419914	1	5544	tags=33%, list=17%, signal=40%
NIELSEN_LEIOMYOSARCOMA_DN	16	-0.417661	-1.05182	0.405512	0.419764	1	4596	tags=38%, list=14%, signal=44%
REACTOME_GAB1_SIGNALOSOME	36	-0.337604	-1.05148	0.351044	0.42019	1	3642	tags=31%, list=11%, signal=34%
BERNARD_PPAPDC1B_TARGETS_UP	36	-0.340476	-1.05112	0.361664	0.420652	1	4282	tags=33%, list=13%, signal=38%
MA_PITUITARY_FETAL_VS_ADULT_DN	19	-0.391004	-1.04987	0.387833	0.422839	1	1685	tags=21%, list=5%, signal=22%
LEE_AGING_MUSCLE_UP	42	-0.327378	-1.04959	0.378819	0.423155	1	4801	tags=26%, list=14%, signal=31%
HOWLIN_CITED1_TARGETS_1_DN	35	-0.338569	-1.04924	0.388462	0.423576	1	3106	tags=26%, list=9%, signal=28%
PID_NOTCH_PATHWAY	57	-0.314646	-1.04832	0.390716	0.42514	1	5620	tags=32%, list=17%, signal=38%
KYNG_WERNER_SYNDROM_UP	19	-0.398022	-1.04798	0.395303	0.42559	1	4423	tags=37%, list=13%, signal=42%
ZEMBUTSU_SENSITIVITY_TO_DOXORUBICIN	15	-0.408046	-1.04771	0.392505	0.425901	1	1157	tags=27%, list=3%, signal=28%
TAVAZOIE_METASTASIS	94	-0.286012	-1.04748	0.362132	0.426122	1	3606	tags=21%, list=11%, signal=24%
KAYO_CALORIE_RESTRICTION_MUSCLE_UP	90	-0.291122	-1.04711	0.360153	0.426633	1	4113	tags=23%, list=12%, signal=27%
REACTOME_G_BETA_GAMMA_SIGNALLING_THROUGH_PI3KGAMMA	24	-0.375871	-1.04682	0.4	0.426956	1	3082	tags=29%, list=9%, signal=32%
AZARE_STAT3_TARGETS	22	-0.38477	-1.04678	0.384899	0.426788	1	5342	tags=36%, list=16%, signal=43%
FUKUSHIMA_TNFSF11_TARGETS	15	-0.420192	-1.04669	0.398844	0.426734	1	3263	tags=20%, list=10%, signal=22%
PID_DNA_PK_PATHWAY	16	-0.406529	-1.04632	0.390438	0.427234	1	2084	tags=19%, list=6%, signal=20%
HOFMANN_MYELODYSPLASTIC_SYNDROM_LOW_RISK_DN	28	-0.354639	-1.0455	0.374269	0.428563	1	4010	tags=32%, list=12%, signal=37%
TAKEDA_TARGETS_OF_NUP98_HOXA9_FUSION_8D_DN	180	-0.259439	-1.04549	0.333948	0.428338	1	4921	tags=22%, list=15%, signal=25%
YANG_MUC2_TARGETS_DUODENUM_3MO_DN	20	-0.38757	-1.04521	0.398453	0.428625	1	5366	tags=40%, list=16%, signal=48%
AMIT_EGF_RESPONSE_240_MCF10A	20	-0.400203	-1.04467	0.412214	0.429453	1	1382	tags=25%, list=4%, signal=26%
ZEMBUTSU_SENSITIVITY_TO_VINBLASTINE	18	-0.402098	-1.04176	0.410405	0.43491	1	1715	tags=22%, list=5%, signal=23%
MCCLUNG_DELTA_FOSB_TARGETS_2WK	42	-0.330552	-1.04118	0.400366	0.435833	1	5022	tags=26%, list=15%, signal=31%
SAKAI_TUMOR_INFILTRATING_MONOCYTES_UP	27	-0.356691	-1.04114	0.40613	0.435672	1	999	tags=15%, list=3%, signal=15%
GALLUZZI_PERMEABILIZE_MITOCHONDRIA	43	-0.328464	-1.04039	0.428008	0.436938	1	4666	tags=30%, list=14%, signal=35%
REACTOME_BOTULINUM_NEUROTOXICITY	18	-0.400586	-1.04038	0.414729	0.436708	1	3325	tags=28%, list=10%, signal=31%
NIELSEN_MALIGNAT_FIBROUS_HISTIOCYTOMA_UP	16	-0.403519	-1.03985	0.399614	0.437531	1	3568	tags=31%, list=11%, signal=35%
KEGG_STEROID_HORMONE_BIOSYNTHESIS	40	-0.33094	-1.03824	0.411306	0.440478	1	6683	tags=30%, list=20%, signal=38%
NIELSEN_MALIGNAT_FIBROUS_HISTIOCYTOMA_DN	16	-0.409341	-1.03766	0.426	0.44137	1	897	tags=25%, list=3%, signal=26%
BIOCARTA_CERAMIDE_PATHWAY	22	-0.370485	-1.03754	0.422018	0.44135	1	5314	tags=45%, list=16%, signal=54%
YAUCH_HEDGEHOG_SIGNALING_PARACRINE_UP	136	-0.265266	-1.03661	0.348921	0.442996	1	3126	tags=16%, list=9%, signal=18%
MATTIOLI_MULTIPLE_MYELOMA_SUBGROUPS	15	-0.409173	-1.03629	0.407767	0.443337	1	2734	tags=40%, list=8%, signal=44%
NABA_ECM_AFFILIATED	145	-0.264416	-1.03495	0.370236	0.445816	1	2856	tags=13%, list=9%, signal=14%
REACTOME_TRANSMISSION_ACROSS_CHEMICAL_SYNAPSES	177	-0.259059	-1.03485	0.369115	0.445786	1	3541	tags=18%, list=11%, signal=20%
WANG_RECURRENT_LIVER_CANCER_DN	16	-0.411065	-1.03471	0.40668	0.445829	1	2065	tags=19%, list=6%, signal=20%
NAKAMURA_ADIPOGENESIS_EARLY_UP	57	-0.313724	-1.03365	0.39783	0.447685	1	2900	tags=18%, list=9%, signal=19%
KEGG_SNARE_INTERACTIONS_IN_VESICULAR_TRANSPORT	36	-0.338946	-1.03316	0.385965	0.448413	1	3685	tags=25%, list=11%, signal=28%
PID_IGF1_PATHWAY	29	-0.350006	-1.03301	0.409091	0.448463	1	4556	tags=31%, list=14%, signal=36%
REACTOME_THROMBOXANE_SIGNALLING_THROUGH_TP_RECEPTOR	23	-0.36801	-1.03252	0.403409	0.449207	1	3082	tags=26%, list=9%, signal=29%
MATZUK_SPERMATOGONIA	23	-0.37363	-1.03173	0.412826	0.450544	1	5123	tags=26%, list=15%, signal=31%
KEGG_ETHER_LIPID_METABOLISM	27	-0.359685	-1.03094	0.413793	0.451843	1	2119	tags=19%, list=6%, signal=20%
NADLER_OBESITY_UP	56	-0.310661	-1.03086	0.398496	0.451771	1	1775	tags=16%, list=5%, signal=17%
WILLERT_WNT_SIGNALING	20	-0.377568	-1.02952	0.424184	0.454204	1	5690	tags=40%, list=17%, signal=48%
REACTOME_INSULIN_RECEPTOR_RECYCLING	21	-0.376673	-1.02931	0.421965	0.454348	1	4941	tags=38%, list=15%, signal=45%
FERRANDO_TAL1_NEIGHBORS	20	-0.384537	-1.02842	0.428846	0.455909	1	1856	tags=20%, list=6%, signal=21%
SCHLESINGER_H3K27ME3_IN_NORMAL_AND_METHYLATED_IN_CANCER	23	-0.36513	-1.02831	0.412429	0.455888	1	4065	tags=22%, list=12%, signal=25%
BIOCARTA_CK1_PATHWAY	16	-0.400733	-1.02784	0.418994	0.45658	1	509	tags=13%, list=2%, signal=13%
KEGG_RIBOFLAVIN_METABOLISM	16	-0.405243	-1.02769	0.426357	0.456623	1	8284	tags=56%, list=25%, signal=75%
TUOMISTO_TUMOR_SUPPRESSION_BY_COL13A1_UP	18	-0.386665	-1.02752	0.427778	0.456706	1	2281	tags=17%, list=7%, signal=18%
REACTOME_CELL_DEATH_SIGNALLING_VIA_NRAGE_NRIF_AND_NADE	56	-0.303791	-1.02617	0.409709	0.459186	1	1925	tags=14%, list=6%, signal=15%
BIOCARTA_RAC1_PATHWAY	22	-0.37403	-1.02559	0.425856	0.460046	1	3007	tags=27%, list=9%, signal=30%
OUYANG_PROSTATE_CANCER_PROGRESSION_UP	19	-0.392533	-1.02415	0.444444	0.462751	1	5473	tags=42%, list=16%, signal=50%
REACTOME_APC_C_CDC20_MEDIATED_DEGRADATION_OF_CYCLIN_B	20	-0.37101	-1.02372	0.413592	0.463381	1	2951	tags=20%, list=9%, signal=22%
REACTOME_TRANSFERRIN_ENDOCYTOSIS_AND_RECYCLING	24	-0.367428	-1.02267	0.430584	0.465218	1	4941	tags=38%, list=15%, signal=44%
KEGG_ASCORBATE_AND_ALDARATE_METABOLISM	16	-0.405586	-1.02258	0.434286	0.465145	1	1416	tags=13%, list=4%, signal=13%
LEE_LIVER_CANCER_MYC_TGFA_DN	59	-0.298317	-1.02006	0.424242	0.470081	1	2324	tags=14%, list=7%, signal=15%
KEGG_HEDGEHOG_SIGNALING_PATHWAY	54	-0.305514	-1.01932	0.392157	0.471283	1	3176	tags=22%, list=10%, signal=25%
TRACEY_RESISTANCE_TO_IFNA2_DN	28	-0.351556	-1.01913	0.423853	0.471426	1	3320	tags=25%, list=10%, signal=28%
RADMACHER_AML_PROGNOSIS	70	-0.289036	-1.01878	0.42065	0.471944	1	4525	tags=29%, list=14%, signal=33%
MURAKAMI_UV_RESPONSE_6HR_DN	21	-0.38027	-1.01854	0.45269	0.472184	1	4394	tags=38%, list=13%, signal=44%
KEGG_OLFACTORY_TRANSDUCTION	127	-0.263025	-1.01779	0.406072	0.473457	1	7647	tags=26%, list=23%, signal=34%
REACTOME_PHASE_II_CONJUGATION	59	-0.301558	-1.01729	0.424474	0.474203	1	2468	tags=19%, list=7%, signal=20%
WIKMAN_ASBESTOS_LUNG_CANCER_DN	25	-0.362089	-1.01728	0.417143	0.473964	1	2463	tags=20%, list=7%, signal=22%
LU_TUMOR_ANGIOGENESIS_UP	25	-0.35879	-1.01722	0.442344	0.473816	1	2860	tags=24%, list=9%, signal=26%
BASSO_CD40_SIGNALING_DN	63	-0.294851	-1.01649	0.415896	0.475053	1	3019	tags=21%, list=9%, signal=23%
REACTOME_VOLTAGE_GATED_POTASSIUM_CHANNELS	40	-0.323342	-1.01595	0.42278	0.47588	1	1289	tags=13%, list=4%, signal=13%
RICKMAN_TUMOR_DIFFERENTIATED_MODERATELY_VS_POORLY_DN	15	-0.399932	-1.01592	0.429735	0.475671	1	2866	tags=27%, list=9%, signal=29%
HESS_TARGETS_OF_HOXA9_AND_MEIS1_UP	61	-0.298121	-1.01587	0.424528	0.475517	1	2506	tags=16%, list=8%, signal=18%
WANG_IMMORTALIZED_BY_HOXA9_AND_MEIS1_UP	28	-0.352013	-1.0157	0.418692	0.475628	1	3537	tags=25%, list=11%, signal=28%
PID_HEDGEHOG_GLI_PATHWAY	48	-0.309279	-1.01558	0.411658	0.4756	1	3313	tags=21%, list=10%, signal=23%
REACTOME_TIE2_SIGNALING	17	-0.395082	-1.0151	0.446394	0.47635	1	2520	tags=24%, list=8%, signal=25%
THEILGAARD_NEUTROPHIL_AT_SKIN_WOUND_UP	73	-0.291933	-1.01456	0.428298	0.477177	1	4718	tags=25%, list=14%, signal=29%
KAAB_FAILED_HEART_ATRIUM_UP	33	-0.334106	-1.01362	0.449355	0.478841	1	5590	tags=39%, list=17%, signal=47%
REACTOME_TRANSPORT_TO_THE_GOLGI_AND_SUBSEQUENT_MODIFICATION	32	-0.336966	-1.01298	0.430502	0.479941	1	3602	tags=28%, list=11%, signal=32%
PID_CD8_TCR_PATHWAY	48	-0.312773	-1.01257	0.445076	0.480541	1	3703	tags=25%, list=11%, signal=28%
GUTIERREZ_CHRONIC_LYMPHOCYTIC_LEUKEMIA_DN	52	-0.310476	-1.01207	0.412098	0.481355	1	2649	tags=21%, list=8%, signal=23%
WALLACE_JAK2_TARGETS_UP	25	-0.356064	-1.0107	0.425651	0.483803	1	2866	tags=24%, list=9%, signal=26%
REACTOME_PKB_MEDIATED_EVENTS	28	-0.34961	-1.00957	0.432485	0.485887	1	2812	tags=21%, list=8%, signal=23%
REACTOME_INHIBITION_OF_THE_PROTEOLYTIC_ACTIVITY_OF_APC_C_REQUIRED_FOR_THE_ONSET_OF_ANAPHASE_BY_MITOTIC_SPINDLE_CHECKPOINT_COMPONENTS	18	-0.379899	-1.00805	0.440154	0.488801	1	2951	tags=22%, list=9%, signal=24%
VANTVEER_BREAST_CANCER_BRCA1_UP	32	-0.337694	-1.00729	0.442231	0.490099	1	4664	tags=28%, list=14%, signal=33%
REACTOME_NRAGE_SIGNALS_DEATH_THROUGH_JNK	41	-0.316811	-1.00617	0.426945	0.492164	1	1925	tags=17%, list=6%, signal=18%
PID_S1P_S1P1_PATHWAY	20	-0.37695	-1.00452	0.454732	0.495352	1	278	tags=15%, list=1%, signal=15%
PID_ARF6_DOWNSTREAM_PATHWAY	15	-0.397008	-1.00358	0.458918	0.497041	1	2498	tags=20%, list=8%, signal=22%
ABBUD_LIF_SIGNALING_1_DN	24	-0.358866	-1.00284	0.435101	0.49828	1	6941	tags=38%, list=21%, signal=47%
REACTOME_PROTEOLYTIC_CLEAVAGE_OF_SNARE_COMPLEX_PROTEINS	16	-0.384721	-1.00222	0.460039	0.499358	1	3028	tags=25%, list=9%, signal=27%
GARGALOVIC_RESPONSE_TO_OXIDIZED_PHOSPHOLIPIDS_GREEN_DN	22	-0.357368	-1.0016	0.465517	0.500399	1	5291	tags=36%, list=16%, signal=43%
RASHI_RESPONSE_TO_IONIZING_RADIATION_3	46	-0.312679	-1.00143	0.456204	0.500456	1	5403	tags=35%, list=16%, signal=41%
SPIELMAN_LYMPHOBLAST_EUROPEAN_VS_ASIAN_2FC_DN	20	-0.366864	-1.00083	0.452611	0.501409	1	3376	tags=35%, list=10%, signal=39%
VALK_AML_CLUSTER_15	31	-0.334127	-1.00047	0.476923	0.501937	1	880	tags=13%, list=3%, signal=13%
BOQUEST_STEM_CELL_CULTURED_VS_FRESH_DN	27	-0.349034	-1.00036	0.449902	0.501887	1	3730	tags=26%, list=11%, signal=29%
MEISSNER_NPC_HCP_WITH_H3K4ME2_AND_H3K27ME3	293	-0.233837	-1.00004	0.455882	0.502286	1	5015	tags=18%, list=15%, signal=22%
MYLLYKANGAS_AMPLIFICATION_HOT_SPOT_23	18	-0.371701	-0.999976	0.420152	0.502144	1	4052	tags=39%, list=12%, signal=44%
REACTOME_P75_NTR_RECEPTOR_MEDIATED_SIGNALLING	77	-0.284186	-0.999925	0.462857	0.501982	1	2498	tags=16%, list=8%, signal=17%
REACTOME_SIGNALING_BY_FGFR1_FUSION_MUTANTS	18	-0.378156	-0.9991	0.470817	0.503525	1	5473	tags=56%, list=16%, signal=66%
PID_CD8_TCR_DOWNSTREAM_PATHWAY	52	-0.301666	-0.998373	0.444037	0.504789	1	3541	tags=17%, list=11%, signal=19%
REACTOME_GABA_B_RECEPTOR_ACTIVATION	37	-0.324068	-0.998331	0.452336	0.504612	1	7713	tags=35%, list=23%, signal=46%
KEGG_N_GLYCAN_BIOSYNTHESIS	46	-0.308439	-0.997903	0.437383	0.505229	1	3602	tags=24%, list=11%, signal=27%
CHEMELLO_SOLEUS_VS_EDL_MYOFIBERS_UP	29	-0.344389	-0.997825	0.466667	0.505107	1	3243	tags=24%, list=10%, signal=27%
REACTOME_GLUCOSE_TRANSPORT	36	-0.317898	-0.99751	0.441006	0.505482	1	5331	tags=31%, list=16%, signal=36%
STAMBOLSKY_RESPONSE_TO_VITAMIN_D3_DN	23	-0.356291	-0.99749	0.444653	0.505248	1	8435	tags=39%, list=25%, signal=52%
AUNG_GASTRIC_CANCER	49	-0.303129	-0.997413	0.44511	0.505143	1	1819	tags=12%, list=5%, signal=13%
REACTOME_ADP_SIGNALLING_THROUGH_P2RY1	25	-0.349048	-0.997272	0.444234	0.505166	1	3408	tags=28%, list=10%, signal=31%
GUTIERREZ_MULTIPLE_MYELOMA_UP	29	-0.336534	-0.995824	0.442495	0.508009	1	5431	tags=38%, list=16%, signal=45%
CHEN_LIVER_METABOLISM_QTL_CIS	90	-0.275146	-0.995414	0.461386	0.508611	1	5447	tags=29%, list=16%, signal=34%
BIOCARTA_RELA_PATHWAY	15	-0.401825	-0.995081	0.473684	0.509007	1	4358	tags=40%, list=13%, signal=46%
REACTOME_EFFECTS_OF_PIP2_HYDROLYSIS	22	-0.360695	-0.992802	0.460194	0.513523	1	4516	tags=32%, list=14%, signal=37%
LOPEZ_EPITHELIOID_MESOTHELIOMA	16	-0.383998	-0.990491	0.462857	0.518183	1	3025	tags=25%, list=9%, signal=27%
NUMATA_CSF3_SIGNALING_VIA_STAT3	22	-0.356707	-0.989674	0.464355	0.519686	1	944	tags=18%, list=3%, signal=19%
PID_ERBB2_ERBB3_PATHWAY	44	-0.304393	-0.989577	0.47048	0.519619	1	4411	tags=25%, list=13%, signal=29%
GRAHAM_CML_QUIESCENT_VS_NORMAL_DIVIDING_UP	47	-0.303885	-0.988487	0.488593	0.521667	1	3947	tags=23%, list=12%, signal=27%
WEBER_METHYLATED_HCP_IN_SPERM_DN	23	-0.351792	-0.988228	0.479323	0.521949	1	8510	tags=30%, list=26%, signal=41%
SCHAEFFER_PROSTATE_DEVELOPMENT_AND_CANCER_BOX1_UP	15	-0.382691	-0.988172	0.464066	0.521786	1	6387	tags=47%, list=19%, signal=58%
YANG_BREAST_CANCER_ESR1_BULK_DN	22	-0.363157	-0.988073	0.489091	0.521696	1	1581	tags=18%, list=5%, signal=19%
WHITEHURST_PACLITAXEL_SENSITIVITY	37	-0.323809	-0.987769	0.449627	0.522118	1	1225	tags=11%, list=4%, signal=11%
PID_P38_ALPHA_BETA_PATHWAY	31	-0.330166	-0.987124	0.474265	0.52319	1	3408	tags=23%, list=10%, signal=25%
WENG_POR_TARGETS_GLOBAL_DN	23	-0.352261	-0.985751	0.467308	0.525833	1	2366	tags=30%, list=7%, signal=33%
CUI_TCF21_TARGETS_UP	36	-0.319749	-0.984886	0.47417	0.527386	1	917	tags=14%, list=3%, signal=14%
ZUCCHI_METASTASIS_DN	41	-0.310517	-0.984067	0.491968	0.52885	1	2498	tags=15%, list=8%, signal=16%
REACTOME_G_ALPHA_I_SIGNALLING_EVENTS	155	-0.24883	-0.981853	0.481149	0.533372	1	7798	tags=31%, list=23%, signal=40%
REACTOME_STEROID_HORMONES	23	-0.352887	-0.981768	0.471591	0.533262	1	7720	tags=35%, list=23%, signal=45%
REACTOME_DEADENYLATION_OF_MRNA	17	-0.370858	-0.980419	0.512974	0.535834	1	2790	tags=24%, list=8%, signal=26%
REACTOME_TCR_SIGNALING	49	-0.302319	-0.980241	0.501923	0.535931	1	3690	tags=20%, list=11%, signal=23%
WANG_TARGETS_OF_MLL_CBP_FUSION_UP	41	-0.307176	-0.979496	0.482042	0.537231	1	2434	tags=20%, list=7%, signal=21%
CERVERA_SDHB_TARGETS_1_DN	34	-0.312343	-0.977258	0.496169	0.541807	1	3505	tags=18%, list=11%, signal=20%
REACTOME_G_PROTEIN_BETA_GAMMA_SIGNALLING	27	-0.335431	-0.977021	0.503953	0.542045	1	3082	tags=26%, list=9%, signal=29%
VALK_AML_CLUSTER_4	26	-0.338697	-0.976071	0.51068	0.543821	1	5063	tags=23%, list=15%, signal=27%
GRAHAM_CML_QUIESCENT_VS_CML_DIVIDING_UP	21	-0.357763	-0.975221	0.48622	0.545407	1	1798	tags=14%, list=5%, signal=15%
ACEVEDO_LIVER_CANCER_WITH_H3K9ME3_UP	107	-0.259339	-0.974653	0.52	0.546339	1	3537	tags=16%, list=11%, signal=18%
NIELSEN_GIST_VS_SYNOVIAL_SARCOMA_UP	18	-0.373324	-0.971779	0.492095	0.552299	1	2113	tags=22%, list=6%, signal=24%
FARMER_BREAST_CANCER_CLUSTER_4	19	-0.363026	-0.970206	0.486653	0.555533	1	4801	tags=26%, list=14%, signal=31%
WIKMAN_ASBESTOS_LUNG_CANCER_UP	15	-0.376257	-0.968943	0.476954	0.558027	1	920	tags=20%, list=3%, signal=21%
PID_HDAC_CLASSII_PATHWAY	33	-0.323915	-0.966657	0.497196	0.562813	1	3933	tags=27%, list=12%, signal=31%
MCMURRAY_TP53_HRAS_COOPERATION_RESPONSE_UP	24	-0.343102	-0.966249	0.505725	0.56339	1	4852	tags=25%, list=15%, signal=29%
SHEDDEN_LUNG_CANCER_GOOD_SURVIVAL_A5	63	-0.282681	-0.966193	0.503831	0.563222	1	3320	tags=21%, list=10%, signal=23%
KEGG_GLYCOSAMINOGLYCAN_BIOSYNTHESIS_HEPARAN_SULFATE	24	-0.338509	-0.965843	0.493042	0.563688	1	6616	tags=38%, list=20%, signal=47%
LOPEZ_MBD_TARGETS_IMPRINTED_AND_X_LINKED	16	-0.378361	-0.963805	0.532319	0.567958	1	3056	tags=19%, list=9%, signal=21%
REACTOME_ABORTIVE_ELONGATION_OF_HIV1_TRANSCRIPT_IN_THE_ABSENCE_OF_TAT	19	-0.362674	-0.962817	0.51004	0.56987	1	2628	tags=26%, list=8%, signal=29%
LE_SKI_TARGETS_UP	17	-0.378032	-0.961752	0.507722	0.571953	1	3037	tags=24%, list=9%, signal=26%
BIOCARTA_ARAP_PATHWAY	17	-0.373864	-0.961406	0.518518	0.572441	1	5342	tags=41%, list=16%, signal=49%
SABATES_COLORECTAL_ADENOMA_SIZE_UP	17	-0.369756	-0.961373	0.515504	0.572205	1	465	tags=18%, list=1%, signal=18%
ZEMBUTSU_SENSITIVITY_TO_NIMUSTINE	16	-0.383232	-0.9612	0.527383	0.572273	1	1715	tags=19%, list=5%, signal=20%
PID_EPHA2_FWD_PATHWAY	19	-0.361243	-0.958795	0.514286	0.577268	1	2622	tags=26%, list=8%, signal=29%
MYLLYKANGAS_AMPLIFICATION_HOT_SPOT_17	19	-0.357183	-0.958755	0.510081	0.577061	1	5152	tags=26%, list=16%, signal=31%
REACTOME_GENERATION_OF_SECOND_MESSENGER_MOLECULES	26	-0.336036	-0.958536	0.522936	0.577258	1	883	tags=12%, list=3%, signal=12%
REACTOME_RNA_POL_II_TRANSCRIPTION_PRE_INITIATION_AND_PROMOTER_OPENING	39	-0.309517	-0.95777	0.52354	0.578669	1	2613	tags=21%, list=8%, signal=22%
WENG_POR_TARGETS_LIVER_DN	19	-0.35575	-0.954674	0.520833	0.585167	1	3410	tags=26%, list=10%, signal=29%
REACTOME_REGULATION_OF_SIGNALING_BY_CBL	18	-0.36229	-0.954426	0.532075	0.585412	1	5517	tags=44%, list=17%, signal=53%
BIOCARTA_BCELLSURVIVAL_PATHWAY	16	-0.37369	-0.952907	0.535573	0.588494	1	653	tags=13%, list=2%, signal=13%
ONO_AML1_TARGETS_UP	23	-0.343211	-0.951612	0.516699	0.591083	1	1844	tags=13%, list=6%, signal=14%
LEE_LIVER_CANCER_MYC_E2F1_DN	58	-0.27829	-0.951361	0.556604	0.591321	1	5618	tags=26%, list=17%, signal=31%
DING_LUNG_CANCER_BY_MUTATION_RATE	20	-0.340675	-0.951336	0.534113	0.591069	1	1174	tags=15%, list=4%, signal=16%
LEE_METASTASIS_AND_RNA_PROCESSING_UP	16	-0.373622	-0.951151	0.523346	0.591153	1	3575	tags=19%, list=11%, signal=21%
YOSHIOKA_LIVER_CANCER_EARLY_RECURRENCE_DN	57	-0.277742	-0.951019	0.554913	0.591125	1	4786	tags=21%, list=14%, signal=25%
REACTOME_RNA_POL_II_PRE_TRANSCRIPTION_EVENTS	54	-0.284304	-0.950276	0.559928	0.592444	1	2628	tags=19%, list=8%, signal=20%
BILANGES_SERUM_SENSITIVE_VIA_TSC1	21	-0.346747	-0.948219	0.531482	0.59677	1	1439	tags=19%, list=4%, signal=20%
MEINHOLD_OVARIAN_CANCER_LOW_GRADE_UP	17	-0.368415	-0.944935	0.529637	0.603727	1	1404	tags=24%, list=4%, signal=25%
LANDEMAINE_LUNG_METASTASIS	20	-0.343808	-0.944364	0.557034	0.604654	1	3919	tags=30%, list=12%, signal=34%
FINAK_BREAST_CANCER_SDPP_SIGNATURE	23	-0.338261	-0.9431	0.530726	0.607229	1	3730	tags=17%, list=11%, signal=20%
ST_WNT_CA2_CYCLIC_GMP_PATHWAY	20	-0.352693	-0.943035	0.533945	0.607061	1	3505	tags=25%, list=11%, signal=28%
TING_SILENCED_BY_DICER	29	-0.319795	-0.942985	0.533081	0.60686	1	4067	tags=28%, list=12%, signal=31%
WALLACE_PROSTATE_CANCER_UP	19	-0.353131	-0.942486	0.537864	0.607642	1	3805	tags=26%, list=11%, signal=30%
BACOLOD_RESISTANCE_TO_ALKYLATING_AGENTS_DN	55	-0.289553	-0.942089	0.553734	0.608251	1	5332	tags=29%, list=16%, signal=35%
STEIN_ESRRA_TARGETS_RESPONSIVE_TO_ESTROGEN_UP	28	-0.328596	-0.939415	0.548327	0.613989	1	3414	tags=25%, list=10%, signal=28%
SETLUR_PROSTATE_CANCER_TMPRSS2_ERG_FUSION_DN	17	-0.36266	-0.939019	0.5286	0.614544	1	894	tags=12%, list=3%, signal=12%
PID_IL2_PI3K_PATHWAY	33	-0.31215	-0.938918	0.548204	0.614453	1	4666	tags=36%, list=14%, signal=42%
GARGALOVIC_RESPONSE_TO_OXIDIZED_PHOSPHOLIPIDS_RED_DN	22	-0.348369	-0.938338	0.53422	0.615455	1	3498	tags=32%, list=11%, signal=36%
YIH_RESPONSE_TO_ARSENITE_C1	23	-0.345993	-0.937543	0.549902	0.616889	1	1601	tags=22%, list=5%, signal=23%
BIOCARTA_WNT_PATHWAY	26	-0.330353	-0.937343	0.568047	0.616992	1	5000	tags=27%, list=15%, signal=32%
SA_PTEN_PATHWAY	17	-0.365335	-0.936046	0.556191	0.619585	1	2260	tags=18%, list=7%, signal=19%
SCHAEFFER_SOX9_TARGETS_IN_PROSTATE_DEVELOPMENT_UP	20	-0.356522	-0.935861	0.556191	0.6197	1	3348	tags=30%, list=10%, signal=33%
PID_IL8_CXCR1_PATHWAY	25	-0.327272	-0.935551	0.559099	0.620097	1	1541	tags=16%, list=5%, signal=17%
REACTOME_IRON_UPTAKE_AND_TRANSPORT	35	-0.30857	-0.935207	0.58483	0.620556	1	3014	tags=29%, list=9%, signal=31%
HASLINGER_B_CLL_WITH_17P13_DELETION	19	-0.35059	-0.934898	0.537255	0.620921	1	9932	tags=58%, list=30%, signal=83%
ZHANG_GATA6_TARGETS_UP	15	-0.376628	-0.932543	0.543307	0.625829	1	3652	tags=33%, list=11%, signal=37%
KEGG_PROXIMAL_TUBULE_BICARBONATE_RECLAMATION	22	-0.337656	-0.931015	0.57529	0.628932	1	4236	tags=23%, list=13%, signal=26%
GRADE_COLON_VS_RECTAL_CANCER_UP	28	-0.316751	-0.930766	0.556191	0.629163	1	498	tags=11%, list=2%, signal=11%
BIOCARTA_KERATINOCYTE_PATHWAY	46	-0.287575	-0.928062	0.579051	0.634762	1	4666	tags=26%, list=14%, signal=30%
REACTOME_DEADENYLATION_DEPENDENT_MRNA_DECAY	41	-0.292334	-0.927385	0.600375	0.635967	1	2790	tags=20%, list=8%, signal=21%
RICKMAN_HEAD_AND_NECK_CANCER_A	92	-0.252436	-0.925581	0.601113	0.639669	1	5327	tags=25%, list=16%, signal=30%
MARIADASON_RESPONSE_TO_CURCUMIN_SULINDAC_7	17	-0.350627	-0.925001	0.566288	0.640624	1	5292	tags=35%, list=16%, signal=42%
NIELSEN_GIST_AND_SYNOVIAL_SARCOMA_DN	19	-0.345716	-0.923717	0.534884	0.643131	1	4	tags=5%, list=0%, signal=5%
REACTOME_GPCR_LIGAND_BINDING	318	-0.215686	-0.92292	0.725	0.644581	1	3578	tags=13%, list=11%, signal=14%
PID_TELOMERASE_PATHWAY	66	-0.270877	-0.922186	0.628231	0.645842	1	4052	tags=23%, list=12%, signal=26%
NABA_BASEMENT_MEMBRANES	40	-0.296974	-0.921994	0.590654	0.645915	1	4165	tags=23%, list=13%, signal=26%
ST_WNT_BETA_CATENIN_PATHWAY	32	-0.298351	-0.920736	0.577909	0.64834	1	3416	tags=22%, list=10%, signal=24%
BIOCARTA_LONGEVITY_PATHWAY	15	-0.358943	-0.918792	0.568589	0.652226	1	4852	tags=33%, list=15%, signal=39%
PID_BMP_PATHWAY	42	-0.287854	-0.917197	0.593626	0.655411	1	3272	tags=21%, list=10%, signal=24%
REACTOME_GPCR_DOWNSTREAM_SIGNALING	488	-0.204727	-0.916716	0.809847	0.656126	1	7798	tags=26%, list=23%, signal=34%
PID_ARF_3PATHWAY	19	-0.341335	-0.915801	0.591876	0.657764	1	2662	tags=16%, list=8%, signal=17%
CHEN_NEUROBLASTOMA_COPY_NUMBER_GAINS	47	-0.277817	-0.914631	0.591337	0.660074	1	3436	tags=19%, list=10%, signal=21%
SILIGAN_TARGETS_OF_EWS_FLI1_FUSION_DN	17	-0.361124	-0.913506	0.589069	0.662163	1	3591	tags=29%, list=11%, signal=33%
NABA_PROTEOGLYCANS	31	-0.307662	-0.913271	0.627413	0.662346	1	4995	tags=23%, list=15%, signal=27%
TUOMISTO_TUMOR_SUPPRESSION_BY_COL13A1_DN	17	-0.345103	-0.912126	0.590457	0.664509	1	846	tags=12%, list=3%, signal=12%
BIOCARTA_HER2_PATHWAY	22	-0.330405	-0.910173	0.59619	0.66848	1	2260	tags=18%, list=7%, signal=19%
ST_B_CELL_ANTIGEN_RECEPTOR	40	-0.284697	-0.910144	0.607807	0.668204	1	3541	tags=20%, list=11%, signal=22%
DAWSON_METHYLATED_IN_LYMPHOMA_TCL1	50	-0.274606	-0.909874	0.640244	0.668447	1	6299	tags=34%, list=19%, signal=42%
ST_DIFFERENTIATION_PATHWAY_IN_PC12_CELLS	44	-0.281266	-0.909472	0.612245	0.668988	1	5211	tags=23%, list=16%, signal=27%
SIG_IL4RECEPTOR_IN_B_LYPHOCYTES	27	-0.309474	-0.908374	0.612167	0.671033	1	2260	tags=19%, list=7%, signal=20%
REACTOME_TERMINATION_OF_O_GLYCAN_BIOSYNTHESIS	20	-0.341421	-0.908317	0.562753	0.670815	1	4774	tags=20%, list=14%, signal=23%
HUNSBERGER_EXERCISE_REGULATED_GENES	30	-0.308713	-0.907473	0.619503	0.67228	1	2506	tags=20%, list=8%, signal=22%
VALK_AML_CLUSTER_13	28	-0.31397	-0.907103	0.589537	0.672719	1	4327	tags=29%, list=13%, signal=33%
PARK_TRETINOIN_RESPONSE_AND_RARA_PLZF_FUSION	19	-0.339885	-0.906651	0.611765	0.673365	1	3311	tags=26%, list=10%, signal=29%
REACTOME_KERATAN_SULFATE_KERATIN_METABOLISM	28	-0.307806	-0.906445	0.585502	0.673469	1	4856	tags=25%, list=15%, signal=29%
SESTO_RESPONSE_TO_UV_C6	37	-0.295008	-0.905614	0.600739	0.674958	1	3919	tags=22%, list=12%, signal=24%
REACTOME_INWARDLY_RECTIFYING_K_CHANNELS	31	-0.304072	-0.904322	0.637066	0.677328	1	7713	tags=32%, list=23%, signal=42%
REACTOME_ADP_SIGNALLING_THROUGH_P2RY12	21	-0.328191	-0.904026	0.607547	0.677639	1	6906	tags=48%, list=21%, signal=60%
PID_REELIN_PATHWAY	29	-0.30834	-0.903523	0.60039	0.678384	1	2832	tags=21%, list=9%, signal=23%
GARGALOVIC_RESPONSE_TO_OXIDIZED_PHOSPHOLIPIDS_GREEN_UP	23	-0.328008	-0.902623	0.581854	0.679999	1	4953	tags=35%, list=15%, signal=41%
CHESLER_BRAIN_HIGHEST_GENETIC_VARIANCE	33	-0.299203	-0.901547	0.613636	0.681959	1	3206	tags=21%, list=10%, signal=23%
LIU_CDX2_TARGETS_UP	33	-0.299564	-0.900341	0.613861	0.684161	1	4774	tags=27%, list=14%, signal=32%
WEIGEL_OXIDATIVE_STRESS_RESPONSE	34	-0.292616	-0.899942	0.618217	0.684673	1	6992	tags=41%, list=21%, signal=52%
WELCH_GATA1_TARGETS	21	-0.32833	-0.896732	0.604697	0.691186	1	1765	tags=19%, list=5%, signal=20%
REACTOME_ASSOCIATION_OF_TRIC_CCT_WITH_TARGET_PROTEINS_DURING_BIOSYNTHESIS	26	-0.311802	-0.894334	0.599271	0.696026	1	5382	tags=31%, list=16%, signal=37%
COLLIS_PRKDC_REGULATORS	15	-0.359388	-0.894164	0.605263	0.696046	1	5192	tags=33%, list=16%, signal=39%
WOTTON_RUNX_TARGETS_DN	27	-0.306068	-0.894108	0.649402	0.695808	1	3933	tags=26%, list=12%, signal=29%
SIG_PIP3_SIGNALING_IN_B_LYMPHOCYTES	36	-0.287715	-0.894083	0.646484	0.695502	1	4381	tags=25%, list=13%, signal=29%
BARRIER_CANCER_RELAPSE_NORMAL_SAMPLE_UP	30	-0.299391	-0.891278	0.633911	0.701127	1	4702	tags=27%, list=14%, signal=31%
KEGG_GLYCOSAMINOGLYCAN_BIOSYNTHESIS_CHONDROITIN_SULFATE	22	-0.326165	-0.890901	0.603143	0.701591	1	5560	tags=27%, list=17%, signal=33%
BIOCARTA_EIF_PATHWAY	16	-0.348595	-0.889538	0.645522	0.704089	1	3056	tags=25%, list=9%, signal=28%
KEGG_OTHER_GLYCAN_DEGRADATION	15	-0.355492	-0.888515	0.599206	0.705816	1	7831	tags=53%, list=24%, signal=70%
REACTOME_FORMATION_OF_INCISION_COMPLEX_IN_GG_NER	21	-0.322451	-0.888163	0.639155	0.706172	1	4449	tags=24%, list=13%, signal=27%
ZHAN_V2_LATE_DIFFERENTIATION_GENES	40	-0.288297	-0.887912	0.660269	0.706353	1	5182	tags=25%, list=16%, signal=30%
REACTOME_ACETYLCHOLINE_BINDING_AND_DOWNSTREAM_EVENTS	15	-0.350514	-0.887704	0.647399	0.706426	1	6788	tags=27%, list=20%, signal=34%
REACTOME_SIGNAL_AMPLIFICATION	31	-0.295258	-0.886583	0.642424	0.708387	1	6906	tags=39%, list=21%, signal=49%
[truncated: 73 more rows]
