# Supplementary material for: Deciphering essential cistromes using genome-wide CRISPR screens
Source: Proc Natl Acad Sci U S A. 2019 Nov 14;116(50):25186–95. doi: 10.1073/pnas.1908155116 (PMC6911175; doi:10.1073/pnas.1908155116)
Supplement: Supplementary File [file pnas.1908155116.sd07.xlsx]

## Sheet: Sheet1
sgRNA	gene	seq	seq1	seq2
aavs1_2	aavs1	ATGGTTGGTCACTGTCTCTAGAGTCCCCAGTGCTATCT	ATGGTTGGTCACTGTCTCT	AGAGTCCCCAGTGCTATCT
aavs1_3	aavs1	GGGCCCCTATGTCCACTTCCTTCCCTGCCGCCTCCTTC	GGGCCCCTATGTCCACTTC	CTTCCCTGCCGCCTCCTTC
aavs1_4	aavs1	TAGCACTGGGGACTCTTTATGGCCACTGAGAACCGGGC	TAGCACTGGGGACTCTTTA	TGGCCACTGAGAACCGGGC
aavs1_5	aavs1	AGATGGCACAGGCCCCAGAGGGCAGCGCAAAGTGACAA	AGATGGCACAGGCCCCAGA	GGGCAGCGCAAAGTGACAA
aavs1_6	aavs1	AGATGGCACAGGCCCCAGAGATAGACCAGACTGAGCTA	AGATGGCACAGGCCCCAGA	GATAGACCAGACTGAGCTA
aavs1_7	aavs1	GGGGAGCTGCCCAAATGAACACAGGCCCCAGAAGGAGA	GGGGAGCTGCCCAAATGAA	CACAGGCCCCAGAAGGAGA
aavs1_8	aavs1	AACCGGCCCTGGGAATATACACAGGCCCCAGAAGGAGA	AACCGGCCCTGGGAATATA	CACAGGCCCCAGAAGGAGA
aavs1_9	aavs1	CCTTCCCTACAGGGGTTCCTGGCCACTGAGAACCGGGC	CCTTCCCTACAGGGGTTCC	TGGCCACTGAGAACCGGGC
aavs1_10	aavs1	GGGGAGCTGCCCAAATGAAAGATGGCACAGGCCCCAGA	GGGGAGCTGCCCAAATGAA	AGATGGCACAGGCCCCAGA
aavs1_11	aavs1	GGGCCCCTATGTCCACTTCCATCCTAAGAAACGAGAGA	GGGCCCCTATGTCCACTTC	CATCCTAAGAAACGAGAGA
aavs1_12	aavs1	TGGCCACTGAGAACCGGGCCAAACATGCTGTCCTGAAG	TGGCCACTGAGAACCGGGC	CAAACATGCTGTCCTGAAG
aavs1_13	aavs1	CTTCCCTGCCGCCTCCTTCGGGCAGCGCAAAGTGACAA	CTTCCCTGCCGCCTCCTTC	GGGCAGCGCAAAGTGACAA
aavs1_14	aavs1	GAGGAGGGATTCCCTTCTCCCTTCCCTACAGGGGTTCC	GAGGAGGGATTCCCTTCTC	CCTTCCCTACAGGGGTTCC
aavs1_15	aavs1	AGATGGCACAGGCCCCAGACTTCCCTGCCGCCTCCTTC	AGATGGCACAGGCCCCAGA	CTTCCCTGCCGCCTCCTTC
aavs1_16	aavs1	GGGCCCCTATGTCCACTTCCCCGGAGAGGACCCAGACA	GGGCCCCTATGTCCACTTC	CCCGGAGAGGACCCAGACA
aavs1_17	aavs1	GAATCTGCCTAACAGGAGGGGGCCCCTATGTCCACTTC	GAATCTGCCTAACAGGAGG	GGGCCCCTATGTCCACTTC
aavs1_18	aavs1	CTTCCCTGCCGCCTCCTTCCTCCAATTCGGAAGTGGGG	CTTCCCTGCCGCCTCCTTC	CTCCAATTCGGAAGTGGGG
aavs1_19	aavs1	CAAACATGCTGTCCTGAAGCTTCCCTGCCGCCTCCTTC	CAAACATGCTGTCCTGAAG	CTTCCCTGCCGCCTCCTTC
aavs1_20	aavs1	GGGCCCCTATGTCCACTTCAGATGGCACAGGCCCCAGA	GGGCCCCTATGTCCACTTC	AGATGGCACAGGCCCCAGA
aavs1_21	aavs1	AGATGGCACAGGCCCCAGACTGTTTCCCCTTCCCAGGC	AGATGGCACAGGCCCCAGA	CTGTTTCCCCTTCCCAGGC
aavs1_22	aavs1	TGGCCACTGAGAACCGGGCGGGCCCCTATGTCCACTTC	TGGCCACTGAGAACCGGGC	GGGCCCCTATGTCCACTTC
aavs1_23	aavs1	GGGGAGCTGCCCAAATGAATGCAGACAGAAAGCGGCAC	GGGGAGCTGCCCAAATGAA	TGCAGACAGAAAGCGGCAC
aavs1_24	aavs1	GGGCCCCTATGTCCACTTCCAACACAGCAGAGAGCAAG	GGGCCCCTATGTCCACTTC	CAACACAGCAGAGAGCAAG
aavs1_25	aavs1	CCCTAGTGGCCCCACTGTGAGATGGCACAGGCCCCAGA	CCCTAGTGGCCCCACTGTG	AGATGGCACAGGCCCCAGA
aavs1_26	aavs1	TGGCCACTGAGAACCGGGCCGGCCCTGGGAATATAAGG	TGGCCACTGAGAACCGGGC	CGGCCCTGGGAATATAAGG
aavs1_27	aavs1	AGATGGCACAGGCCCCAGATGCAGACAGAAAGCGGCAC	AGATGGCACAGGCCCCAGA	TGCAGACAGAAAGCGGCAC
aavs1_28	aavs1	CTTCCCTGCCGCCTCCTTCAGTGACAATGGCCAGGGCC	CTTCCCTGCCGCCTCCTTC	AGTGACAATGGCCAGGGCC
aavs1_29	aavs1	AGATGGCACAGGCCCCAGAGGCACAGCAAGGGCACTCG	AGATGGCACAGGCCCCAGA	GGCACAGCAAGGGCACTCG
aavs1_30	aavs1	GGGCCCCTATGTCCACTTCCCAGCGAGTGAAGACGGCA	GGGCCCCTATGTCCACTTC	CCAGCGAGTGAAGACGGCA
aavs1_31	aavs1	TATCAGGAGACTAGGAAGGAGATGGCACAGGCCCCAGA	TATCAGGAGACTAGGAAGG	AGATGGCACAGGCCCCAGA
aavs1_32	aavs1	GAATCTGCCTAACAGGAGGAGATGGCACAGGCCCCAGA	GAATCTGCCTAACAGGAGG	AGATGGCACAGGCCCCAGA
aavs1_33	aavs1	AGATGGCACAGGCCCCAGATCCGGACTCAGGAGAGAGA	AGATGGCACAGGCCCCAGA	TCCGGACTCAGGAGAGAGA
aavs1_34	aavs1	AGATGGCACAGGCCCCAGACAACACAGCAGAGAGCAAG	AGATGGCACAGGCCCCAGA	CAACACAGCAGAGAGCAAG
aavs1_35	aavs1	CAAACATGCTGTCCTGAAGAGATGGCACAGGCCCCAGA	CAAACATGCTGTCCTGAAG	AGATGGCACAGGCCCCAGA
aavs1_36	aavs1	AGATGGCACAGGCCCCAGAGAGTTCCGGCGGCACAGCA	AGATGGCACAGGCCCCAGA	GAGTTCCGGCGGCACAGCA
aavs1_37	aavs1	AGATGGCACAGGCCCCAGAAGGGAAGGAGACAAAGTCC	AGATGGCACAGGCCCCAGA	AGGGAAGGAGACAAAGTCC
aavs1_38	aavs1	AACCGGCCCTGGGAATATAAGATGGCACAGGCCCCAGA	AACCGGCCCTGGGAATATA	AGATGGCACAGGCCCCAGA
aavs1_39	aavs1	TTCCCAGGGCCGGTTAATGAGATGGCACAGGCCCCAGA	TTCCCAGGGCCGGTTAATG	AGATGGCACAGGCCCCAGA
aavs1_40	aavs1	AGATGGCACAGGCCCCAGAAGTGACAATGGCCAGGGCC	AGATGGCACAGGCCCCAGA	AGTGACAATGGCCAGGGCC
aavs1_41	aavs1	GTTAGGCAGATTCCTTATCAGATGGCACAGGCCCCAGA	GTTAGGCAGATTCCTTATC	AGATGGCACAGGCCCCAGA
aavs1_42	aavs1	AGATGGCACAGGCCCCAGATCTGCTGTGTTGCTGCCCA	AGATGGCACAGGCCCCAGA	TCTGCTGTGTTGCTGCCCA
aavs1_43	aavs1	CGGCCCTGGGAATATAAGGAGATGGCACAGGCCCCAGA	CGGCCCTGGGAATATAAGG	AGATGGCACAGGCCCCAGA
aavs1_44	aavs1	AGATGGCACAGGCCCCAGACAGACTGAGCTATGGGAGC	AGATGGCACAGGCCCCAGA	CAGACTGAGCTATGGGAGC
aavs1_45	aavs1	CCCTGTCATGGCATCTTCCAGATGGCACAGGCCCCAGA	CCCTGTCATGGCATCTTCC	AGATGGCACAGGCCCCAGA
aavs1_46	aavs1	CTAACCCCCACCTCCTGTTAGATGGCACAGGCCCCAGA	CTAACCCCCACCTCCTGTT	AGATGGCACAGGCCCCAGA
aavs1_47	aavs1	CCCCACAGTGGGGCCACTAAGATGGCACAGGCCCCAGA	CCCCACAGTGGGGCCACTA	AGATGGCACAGGCCCCAGA
aavs1_48	aavs1	TTAATGTGGCTCTGGTTCTAGATGGCACAGGCCCCAGA	TTAATGTGGCTCTGGTTCT	AGATGGCACAGGCCCCAGA
aavs1_49	aavs1	TATCAGGAGACTAGGAAGGGGGCCCCTATGTCCACTTC	TATCAGGAGACTAGGAAGG	GGGCCCCTATGTCCACTTC
aavs1_50	aavs1	GGGCCCCTATGTCCACTTCGCGGATCCTCCCCGTGTCT	GGGCCCCTATGTCCACTTC	GCGGATCCTCCCCGTGTCT
aavs1_51	aavs1	CTAACCCCCACCTCCTGTTGGGCCCCTATGTCCACTTC	CTAACCCCCACCTCCTGTT	GGGCCCCTATGTCCACTTC
aavs1_52	aavs1	GGGCCCCTATGTCCACTTCCACAGGCCCCAGAAGGAGA	GGGCCCCTATGTCCACTTC	CACAGGCCCCAGAAGGAGA
aavs1_53	aavs1	CTGCTCTGACGCGGCCGTCGGGCCCCTATGTCCACTTC	CTGCTCTGACGCGGCCGTC	GGGCCCCTATGTCCACTTC
aavs1_54	aavs1	CATCGTAAGCAAACCTTAGGGGCCCCTATGTCCACTTC	CATCGTAAGCAAACCTTAG	GGGCCCCTATGTCCACTTC
aavs1_55	aavs1	CTTCCTTACACTTCCCAAGGGGCCCCTATGTCCACTTC	CTTCCTTACACTTCCCAAG	GGGCCCCTATGTCCACTTC
aavs1_56	aavs1	AAGCAAACCTTAGAGGTTCGGGCCCCTATGTCCACTTC	AAGCAAACCTTAGAGGTTC	GGGCCCCTATGTCCACTTC
aavs1_57	aavs1	GGCCGCGTCAGAGCAGCTCGGGCCCCTATGTCCACTTC	GGCCGCGTCAGAGCAGCTC	GGGCCCCTATGTCCACTTC
aavs1_58	aavs1	GGGCCCCTATGTCCACTTCTCTGCTGTGTTGCTGCCCA	GGGCCCCTATGTCCACTTC	TCTGCTGTGTTGCTGCCCA
aavs1_59	aavs1	GGGCCCCTATGTCCACTTCAGAAAAACGGTGATGATGC	GGGCCCCTATGTCCACTTC	AGAAAAACGGTGATGATGC
aavs1_60	aavs1	GTTAGGCAGATTCCTTATCGGGCCCCTATGTCCACTTC	GTTAGGCAGATTCCTTATC	GGGCCCCTATGTCCACTTC
aavs1_61	aavs1	GGGCCCCTATGTCCACTTCCCGCTCAGAGGACATCACG	GGGCCCCTATGTCCACTTC	CCGCTCAGAGGACATCACG
aavs1_62	aavs1	TATCAGGAGACTAGGAAGGCACAGGCCCCAGAAGGAGA	TATCAGGAGACTAGGAAGG	CACAGGCCCCAGAAGGAGA
aavs1_63	aavs1	GCCTCTCCTGGGCTTGCCATGGCCACTGAGAACCGGGC	GCCTCTCCTGGGCTTGCCA	TGGCCACTGAGAACCGGGC
aavs1_64	aavs1	GTTTATCAACCACTTGGTGCAGCCCACCCCAATGCTCC	GTTTATCAACCACTTGGTG	CAGCCCACCCCAATGCTCC
aavs1_65	aavs1	CTTCCCTGCCGCCTCCTTCGATAGACCAGACTGAGCTA	CTTCCCTGCCGCCTCCTTC	GATAGACCAGACTGAGCTA
aavs1_66	aavs1	GGGGAGCTGCCCAAATGAACTTCCCTGCCGCCTCCTTC	GGGGAGCTGCCCAAATGAA	CTTCCCTGCCGCCTCCTTC
aavs1_67	aavs1	CACAGGCCCCAGAAGGAGACTTCCCTGCCGCCTCCTTC	CACAGGCCCCAGAAGGAGA	CTTCCCTGCCGCCTCCTTC
aavs1_68	aavs1	CCCTAGTGGCCCCACTGTGGGGGAGCTGCCCAAATGAA	CCCTAGTGGCCCCACTGTG	GGGGAGCTGCCCAAATGAA
aavs1_69	aavs1	AGAGTCCCCAGTGCTATCTTGGCCACTGAGAACCGGGC	AGAGTCCCCAGTGCTATCT	TGGCCACTGAGAACCGGGC
aavs1_70	aavs1	CACAGGCCCCAGAAGGAGAGATAGACCAGACTGAGCTA	CACAGGCCCCAGAAGGAGA	GATAGACCAGACTGAGCTA
aavs1_71	aavs1	TGGCCACTGAGAACCGGGCAACCGGCCCTGGGAATATA	TGGCCACTGAGAACCGGGC	AACCGGCCCTGGGAATATA
aavs1_72	aavs1	CTTCCCTGCCGCCTCCTTCGGCACAGCAAGGGCACTCG	CTTCCCTGCCGCCTCCTTC	GGCACAGCAAGGGCACTCG
aavs1_73	aavs1	CAAACATGCTGTCCTGAAGCACAGGCCCCAGAAGGAGA	CAAACATGCTGTCCTGAAG	CACAGGCCCCAGAAGGAGA
aavs1_74	aavs1	TGGCCACTGAGAACCGGGCGGGGAGCTGCCCAAATGAA	TGGCCACTGAGAACCGGGC	GGGGAGCTGCCCAAATGAA
aavs1_75	aavs1	TGGCCACTGAGAACCGGGCCTAACCCCCACCTCCTGTT	TGGCCACTGAGAACCGGGC	CTAACCCCCACCTCCTGTT
aavs1_76	aavs1	ACAAAGGGAGTTTTCCACATGGCCACTGAGAACCGGGC	ACAAAGGGAGTTTTCCACA	TGGCCACTGAGAACCGGGC
aavs1_77	aavs1	TGGCCACTGAGAACCGGGCTTCCCAGGGCCGGTTAATG	TGGCCACTGAGAACCGGGC	TTCCCAGGGCCGGTTAATG
aavs1_78	aavs1	CCCTAGTGGCCCCACTGTGCACAGGCCCCAGAAGGAGA	CCCTAGTGGCCCCACTGTG	CACAGGCCCCAGAAGGAGA
aavs1_79	aavs1	CTTCCCTGCCGCCTCCTTCAGGGAAGGAGACAAAGTCC	CTTCCCTGCCGCCTCCTTC	AGGGAAGGAGACAAAGTCC
aavs1_80	aavs1	CACAGGCCCCAGAAGGAGAGGGCAGCGCAAAGTGACAA	CACAGGCCCCAGAAGGAGA	GGGCAGCGCAAAGTGACAA
aavs1_81	aavs1	TGGCCACTGAGAACCGGGCTATCAGGAGACTAGGAAGG	TGGCCACTGAGAACCGGGC	TATCAGGAGACTAGGAAGG
aavs1_82	aavs1	TGGCCACTGAGAACCGGGCTTAATGTGGCTCTGGTTCT	TGGCCACTGAGAACCGGGC	TTAATGTGGCTCTGGTTCT
aavs1_83	aavs1	TGGCCACTGAGAACCGGGCCCCTAGTGGCCCCACTGTG	TGGCCACTGAGAACCGGGC	CCCTAGTGGCCCCACTGTG
aavs1_84	aavs1	TGGCCACTGAGAACCGGGCCCCTGTCATGGCATCTTCC	TGGCCACTGAGAACCGGGC	CCCTGTCATGGCATCTTCC
aavs1_85	aavs1	AAAACTCCCTTTGTGAGAATGGCCACTGAGAACCGGGC	AAAACTCCCTTTGTGAGAA	TGGCCACTGAGAACCGGGC
aavs1_86	aavs1	TATTCCTCCGCCCAGAGCATGGCCACTGAGAACCGGGC	TATTCCTCCGCCCAGAGCA	TGGCCACTGAGAACCGGGC
aavs1_87	aavs1	TGGCCACTGAGAACCGGGCCCCCACAGTGGGGCCACTA	TGGCCACTGAGAACCGGGC	CCCCACAGTGGGGCCACTA
aavs1_88	aavs1	TCCTTGGCAAGCCCAGGAGTGGCCACTGAGAACCGGGC	TCCTTGGCAAGCCCAGGAG	TGGCCACTGAGAACCGGGC
aavs1_89	aavs1	GGACGCACCATTCTCACAATGGCCACTGAGAACCGGGC	GGACGCACCATTCTCACAA	TGGCCACTGAGAACCGGGC
aavs1_90	aavs1	GGCCCTGCTCTGGGCTTCTTGGCCACTGAGAACCGGGC	GGCCCTGCTCTGGGCTTCT	TGGCCACTGAGAACCGGGC
aavs1_91	aavs1	TGCGTCCTAGGTGTTCACCTGGCCACTGAGAACCGGGC	TGCGTCCTAGGTGTTCACC	TGGCCACTGAGAACCGGGC
aavs1_92	aavs1	TCTCCTGCCCCTTCCCTACTGGCCACTGAGAACCGGGC	TCTCCTGCCCCTTCCCTAC	TGGCCACTGAGAACCGGGC
aavs1_93	aavs1	GCAGGGTCCCGCTTCCCTATGGCCACTGAGAACCGGGC	GCAGGGTCCCGCTTCCCTA	TGGCCACTGAGAACCGGGC
aavs1_94	aavs1	GTTAGGCAGATTCCTTATCCACAGGCCCCAGAAGGAGA	GTTAGGCAGATTCCTTATC	CACAGGCCCCAGAAGGAGA
aavs1_95	aavs1	CCCTGTCATGGCATCTTCCCACAGGCCCCAGAAGGAGA	CCCTGTCATGGCATCTTCC	CACAGGCCCCAGAAGGAGA
aavs1_96	aavs1	GAATCTGCCTAACAGGAGGCACAGGCCCCAGAAGGAGA	GAATCTGCCTAACAGGAGG	CACAGGCCCCAGAAGGAGA
aavs1_97	aavs1	CCCCACAGTGGGGCCACTACACAGGCCCCAGAAGGAGA	CCCCACAGTGGGGCCACTA	CACAGGCCCCAGAAGGAGA
aavs1_98	aavs1	CACAGGCCCCAGAAGGAGAAGGGAAGGAGACAAAGTCC	CACAGGCCCCAGAAGGAGA	AGGGAAGGAGACAAAGTCC
aavs1_99	aavs1	CGGCCCTGGGAATATAAGGCACAGGCCCCAGAAGGAGA	CGGCCCTGGGAATATAAGG	CACAGGCCCCAGAAGGAGA
aavs1_100	aavs1	CTAACCCCCACCTCCTGTTCACAGGCCCCAGAAGGAGA	CTAACCCCCACCTCCTGTT	CACAGGCCCCAGAAGGAGA
aavs1_101	aavs1	CACAGGCCCCAGAAGGAGAAGTGACAATGGCCAGGGCC	CACAGGCCCCAGAAGGAGA	AGTGACAATGGCCAGGGCC
aavs1_102	aavs1	CACAGGCCCCAGAAGGAGATGCAGACAGAAAGCGGCAC	CACAGGCCCCAGAAGGAGA	TGCAGACAGAAAGCGGCAC
aavs1_103	aavs1	TTCCCAGGGCCGGTTAATGCACAGGCCCCAGAAGGAGA	TTCCCAGGGCCGGTTAATG	CACAGGCCCCAGAAGGAGA
aavs1_104	aavs1	CACAGGCCCCAGAAGGAGACAGACTGAGCTATGGGAGC	CACAGGCCCCAGAAGGAGA	CAGACTGAGCTATGGGAGC
aavs1_105	aavs1	CACAGGCCCCAGAAGGAGAGGCACAGCAAGGGCACTCG	CACAGGCCCCAGAAGGAGA	GGCACAGCAAGGGCACTCG
aavs1_106	aavs1	CACAGGCCCCAGAAGGAGATCCGGACTCAGGAGAGAGA	CACAGGCCCCAGAAGGAGA	TCCGGACTCAGGAGAGAGA
aavs1_107	aavs1	CACAGGCCCCAGAAGGAGAGAGTTCCGGCGGCACAGCA	CACAGGCCCCAGAAGGAGA	GAGTTCCGGCGGCACAGCA
aavs1_108	aavs1	CACAGGCCCCAGAAGGAGACAACACAGCAGAGAGCAAG	CACAGGCCCCAGAAGGAGA	CAACACAGCAGAGAGCAAG
aavs1_109	aavs1	TTAATGTGGCTCTGGTTCTCACAGGCCCCAGAAGGAGA	TTAATGTGGCTCTGGTTCT	CACAGGCCCCAGAAGGAGA
aavs1_110	aavs1	CACAGGCCCCAGAAGGAGACTGTTTCCCCTTCCCAGGC	CACAGGCCCCAGAAGGAGA	CTGTTTCCCCTTCCCAGGC
aavs1_111	aavs1	CTTCCCTGCCGCCTCCTTCTCCGGACTCAGGAGAGAGA	CTTCCCTGCCGCCTCCTTC	TCCGGACTCAGGAGAGAGA
aavs1_112	aavs1	CCCTGTCATGGCATCTTCCCTTCCCTGCCGCCTCCTTC	CCCTGTCATGGCATCTTCC	CTTCCCTGCCGCCTCCTTC
aavs1_113	aavs1	CTTCCCTGCCGCCTCCTTCCAGACTGAGCTATGGGAGC	CTTCCCTGCCGCCTCCTTC	CAGACTGAGCTATGGGAGC
aavs1_114	aavs1	CTTCCCTGCCGCCTCCTTCGAGTTCCGGCGGCACAGCA	CTTCCCTGCCGCCTCCTTC	GAGTTCCGGCGGCACAGCA
aavs1_115	aavs1	CATCCTAAGAAACGAGAGACTTCCCTGCCGCCTCCTTC	CATCCTAAGAAACGAGAGA	CTTCCCTGCCGCCTCCTTC
aavs1_116	aavs1	CCAGCGAGTGAAGACGGCACTTCCCTGCCGCCTCCTTC	CCAGCGAGTGAAGACGGCA	CTTCCCTGCCGCCTCCTTC
aavs1_117	aavs1	AGAAAAACGGTGATGATGCCTTCCCTGCCGCCTCCTTC	AGAAAAACGGTGATGATGC	CTTCCCTGCCGCCTCCTTC
aavs1_118	aavs1	GTTAGGCAGATTCCTTATCGGGGAGCTGCCCAAATGAA	GTTAGGCAGATTCCTTATC	GGGGAGCTGCCCAAATGAA
aavs1_119	aavs1	CGGCCCTGGGAATATAAGGCCGCTCAGAGGACATCACG	CGGCCCTGGGAATATAAGG	CCGCTCAGAGGACATCACG
aavs1_120	aavs1	TATCAGGAGACTAGGAAGGGGGGAGCTGCCCAAATGAA	TATCAGGAGACTAGGAAGG	GGGGAGCTGCCCAAATGAA
aavs1_121	aavs1	CGGCCCTGGGAATATAAGGGGGGAGCTGCCCAAATGAA	CGGCCCTGGGAATATAAGG	GGGGAGCTGCCCAAATGAA
aavs1_122	aavs1	CCCCACAGTGGGGCCACTAGGGGAGCTGCCCAAATGAA	CCCCACAGTGGGGCCACTA	GGGGAGCTGCCCAAATGAA
aavs1_123	aavs1	CTAACCCCCACCTCCTGTTGGGGAGCTGCCCAAATGAA	CTAACCCCCACCTCCTGTT	GGGGAGCTGCCCAAATGAA
aavs1_124	aavs1	TGCGTCCTAGGTGTTCACCGAATCTGCCTAACAGGAGG	TGCGTCCTAGGTGTTCACC	GAATCTGCCTAACAGGAGG
aavs1_125	aavs1	TTAATGTGGCTCTGGTTCTGGGGAGCTGCCCAAATGAA	TTAATGTGGCTCTGGTTCT	GGGGAGCTGCCCAAATGAA
aavs1_126	aavs1	AACCGGCCCTGGGAATATAGGGGAGCTGCCCAAATGAA	AACCGGCCCTGGGAATATA	GGGGAGCTGCCCAAATGAA
aavs1_127	aavs1	GGGGAGCTGCCCAAATGAACCAGCGAGTGAAGACGGCA	GGGGAGCTGCCCAAATGAA	CCAGCGAGTGAAGACGGCA
aavs1_128	aavs1	TTCCCAGGGCCGGTTAATGGGGGAGCTGCCCAAATGAA	TTCCCAGGGCCGGTTAATG	GGGGAGCTGCCCAAATGAA
aavs1_129	aavs1	GAATCTGCCTAACAGGAGGGGGGAGCTGCCCAAATGAA	GAATCTGCCTAACAGGAGG	GGGGAGCTGCCCAAATGAA
aavs1_130	aavs1	GGGGAGCTGCCCAAATGAACAACACAGCAGAGAGCAAG	GGGGAGCTGCCCAAATGAA	CAACACAGCAGAGAGCAAG
aavs1_131	aavs1	GGGGAGCTGCCCAAATGAATCTGCTGTGTTGCTGCCCA	GGGGAGCTGCCCAAATGAA	TCTGCTGTGTTGCTGCCCA
aavs1_132	aavs1	AAGCAAACCTTAGAGGTTCGGGGAGCTGCCCAAATGAA	AAGCAAACCTTAGAGGTTC	GGGGAGCTGCCCAAATGAA
aavs1_133	aavs1	GGGGAGCTGCCCAAATGAACTGTTTCCCCTTCCCAGGC	GGGGAGCTGCCCAAATGAA	CTGTTTCCCCTTCCCAGGC
aavs1_134	aavs1	GGGGAGCTGCCCAAATGAACCGCTCAGAGGACATCACG	GGGGAGCTGCCCAAATGAA	CCGCTCAGAGGACATCACG
aavs1_135	aavs1	GGGGAGCTGCCCAAATGAACATCCTAAGAAACGAGAGA	GGGGAGCTGCCCAAATGAA	CATCCTAAGAAACGAGAGA
aavs1_136	aavs1	GGCCGCGTCAGAGCAGCTCGGGGAGCTGCCCAAATGAA	GGCCGCGTCAGAGCAGCTC	GGGGAGCTGCCCAAATGAA
aavs1_137	aavs1	CATCGTAAGCAAACCTTAGGGGGAGCTGCCCAAATGAA	CATCGTAAGCAAACCTTAG	GGGGAGCTGCCCAAATGAA
aavs1_138	aavs1	GGGGAGCTGCCCAAATGAAGCGGATCCTCCCCGTGTCT	GGGGAGCTGCCCAAATGAA	GCGGATCCTCCCCGTGTCT
aavs1_139	aavs1	CTTCCTTACACTTCCCAAGGGGGAGCTGCCCAAATGAA	CTTCCTTACACTTCCCAAG	GGGGAGCTGCCCAAATGAA
aavs1_140	aavs1	CTGCTCTGACGCGGCCGTCGGGGAGCTGCCCAAATGAA	CTGCTCTGACGCGGCCGTC	GGGGAGCTGCCCAAATGAA
aavs1_141	aavs1	GGGGAGCTGCCCAAATGAACCCGGAGAGGACCCAGACA	GGGGAGCTGCCCAAATGAA	CCCGGAGAGGACCCAGACA
aavs1_142	aavs1	CTTCCTTACACTTCCCAAGGTTAGGCAGATTCCTTATC	CTTCCTTACACTTCCCAAG	GTTAGGCAGATTCCTTATC
aavs1_143	aavs1	GAATCTGCCTAACAGGAGGCCAGCGAGTGAAGACGGCA	GAATCTGCCTAACAGGAGG	CCAGCGAGTGAAGACGGCA
aavs1_144	aavs1	CTTCCCCTGCATCCCCCAGCTTCCTTACACTTCCCAAG	CTTCCCCTGCATCCCCCAG	CTTCCTTACACTTCCCAAG
aavs1_145	aavs1	GAATCTGCCTAACAGGAGGCAAACATGCTGTCCTGAAG	GAATCTGCCTAACAGGAGG	CAAACATGCTGTCCTGAAG
aavs1_146	aavs1	CCTTCCCTACAGGGGTTCCCTTCCTTACACTTCCCAAG	CCTTCCCTACAGGGGTTCC	CTTCCTTACACTTCCCAAG
aavs1_147	aavs1	GTTAGGCAGATTCCTTATCCAAACATGCTGTCCTGAAG	GTTAGGCAGATTCCTTATC	CAAACATGCTGTCCTGAAG
aavs1_148	aavs1	CTGCTCTGACGCGGCCGTCGTTAGGCAGATTCCTTATC	CTGCTCTGACGCGGCCGTC	GTTAGGCAGATTCCTTATC
aavs1_149	aavs1	AAGCAAACCTTAGAGGTTCAACCGGCCCTGGGAATATA	AAGCAAACCTTAGAGGTTC	AACCGGCCCTGGGAATATA
aavs1_150	aavs1	AACCGGCCCTGGGAATATACCAGCGAGTGAAGACGGCA	AACCGGCCCTGGGAATATA	CCAGCGAGTGAAGACGGCA
aavs1_151	aavs1	CCGCTCAGAGGACATCACGGATAGACCAGACTGAGCTA	CCGCTCAGAGGACATCACG	GATAGACCAGACTGAGCTA
aavs1_152	aavs1	CCGCTCAGAGGACATCACGTCCGGACTCAGGAGAGAGA	CCGCTCAGAGGACATCACG	TCCGGACTCAGGAGAGAGA
aavs1_153	aavs1	AACCGGCCCTGGGAATATACAACACAGCAGAGAGCAAG	AACCGGCCCTGGGAATATA	CAACACAGCAGAGAGCAAG
aavs1_154	aavs1	CCCTGTCATGGCATCTTCCCCGCTCAGAGGACATCACG	CCCTGTCATGGCATCTTCC	CCGCTCAGAGGACATCACG
aavs1_155	aavs1	CAACACAGCAGAGAGCAAGGATAGACCAGACTGAGCTA	CAACACAGCAGAGAGCAAG	GATAGACCAGACTGAGCTA
aavs1_156	aavs1	CGGCCCTGGGAATATAAGGCATCCTAAGAAACGAGAGA	CGGCCCTGGGAATATAAGG	CATCCTAAGAAACGAGAGA
aavs1_157	aavs1	AAGCAAACCTTAGAGGTTCCATCCTAAGAAACGAGAGA	AAGCAAACCTTAGAGGTTC	CATCCTAAGAAACGAGAGA
aavs1_158	aavs1	AACCGGCCCTGGGAATATACCGCTCAGAGGACATCACG	AACCGGCCCTGGGAATATA	CCGCTCAGAGGACATCACG
aavs1_159	aavs1	CAAACATGCTGTCCTGAAGCATCCTAAGAAACGAGAGA	CAAACATGCTGTCCTGAAG	CATCCTAAGAAACGAGAGA
aavs1_160	aavs1	AACCGGCCCTGGGAATATACATCCTAAGAAACGAGAGA	AACCGGCCCTGGGAATATA	CATCCTAAGAAACGAGAGA
aavs1_161	aavs1	CTTCCTTACACTTCCCAAGAACCGGCCCTGGGAATATA	CTTCCTTACACTTCCCAAG	AACCGGCCCTGGGAATATA
aavs1_162	aavs1	CAAACATGCTGTCCTGAAGCAACACAGCAGAGAGCAAG	CAAACATGCTGTCCTGAAG	CAACACAGCAGAGAGCAAG
aavs1_163	aavs1	TGCAGACAGAAAGCGGCACCAGACTGAGCTATGGGAGC	TGCAGACAGAAAGCGGCAC	CAGACTGAGCTATGGGAGC
aavs1_164	aavs1	CGGCCCTGGGAATATAAGGCAACACAGCAGAGAGCAAG	CGGCCCTGGGAATATAAGG	CAACACAGCAGAGAGCAAG
aavs1_165	aavs1	CAAACATGCTGTCCTGAAGCCGCTCAGAGGACATCACG	CAAACATGCTGTCCTGAAG	CCGCTCAGAGGACATCACG
aavs1_166	aavs1	GTTAGGCAGATTCCTTATCCATCCTAAGAAACGAGAGA	GTTAGGCAGATTCCTTATC	CATCCTAAGAAACGAGAGA
aavs1_167	aavs1	CCGCTCAGAGGACATCACGCAGACTGAGCTATGGGAGC	CCGCTCAGAGGACATCACG	CAGACTGAGCTATGGGAGC
aavs1_168	aavs1	CTAACCCCCACCTCCTGTTCATCCTAAGAAACGAGAGA	CTAACCCCCACCTCCTGTT	CATCCTAAGAAACGAGAGA
aavs1_169	aavs1	TATCAGGAGACTAGGAAGGCAAACATGCTGTCCTGAAG	TATCAGGAGACTAGGAAGG	CAAACATGCTGTCCTGAAG
aavs1_170	aavs1	CATCCTAAGAAACGAGAGACAACACAGCAGAGAGCAAG	CATCCTAAGAAACGAGAGA	CAACACAGCAGAGAGCAAG
aavs1_171	aavs1	CTTCCTTACACTTCCCAAGCAAACATGCTGTCCTGAAG	CTTCCTTACACTTCCCAAG	CAAACATGCTGTCCTGAAG
aavs1_172	aavs1	CAAACATGCTGTCCTGAAGAGAAAAACGGTGATGATGC	CAAACATGCTGTCCTGAAG	AGAAAAACGGTGATGATGC
aavs1_173	aavs1	CATCGTAAGCAAACCTTAGCAAACATGCTGTCCTGAAG	CATCGTAAGCAAACCTTAG	CAAACATGCTGTCCTGAAG
aavs1_174	aavs1	CAAACATGCTGTCCTGAAGCCAGCGAGTGAAGACGGCA	CAAACATGCTGTCCTGAAG	CCAGCGAGTGAAGACGGCA
aavs1_175	aavs1	CTAACCCCCACCTCCTGTTCAAACATGCTGTCCTGAAG	CTAACCCCCACCTCCTGTT	CAAACATGCTGTCCTGAAG
aavs1_176	aavs1	GAATCTGCCTAACAGGAGGCATCCTAAGAAACGAGAGA	GAATCTGCCTAACAGGAGG	CATCCTAAGAAACGAGAGA
aavs1_177	aavs1	CCCTGTCATGGCATCTTCCCATCCTAAGAAACGAGAGA	CCCTGTCATGGCATCTTCC	CATCCTAAGAAACGAGAGA
aavs1_178	aavs1	TTCCCAGGGCCGGTTAATGCATCCTAAGAAACGAGAGA	TTCCCAGGGCCGGTTAATG	CATCCTAAGAAACGAGAGA
aavs1_179	aavs1	AAGCAAACCTTAGAGGTTCCAAACATGCTGTCCTGAAG	AAGCAAACCTTAGAGGTTC	CAAACATGCTGTCCTGAAG
aavs1_180	aavs1	CCCTGTCATGGCATCTTCCCAACACAGCAGAGAGCAAG	CCCTGTCATGGCATCTTCC	CAACACAGCAGAGAGCAAG
aavs1_181	aavs1	CAAACATGCTGTCCTGAAGTCTGCTGTGTTGCTGCCCA	CAAACATGCTGTCCTGAAG	TCTGCTGTGTTGCTGCCCA
aavs1_182	aavs1	CATCCTAAGAAACGAGAGACAGACTGAGCTATGGGAGC	CATCCTAAGAAACGAGAGA	CAGACTGAGCTATGGGAGC
aavs1_183	aavs1	CAAACATGCTGTCCTGAAGGCGGATCCTCCCCGTGTCT	CAAACATGCTGTCCTGAAG	GCGGATCCTCCCCGTGTCT
aavs1_184	aavs1	CCCCACAGTGGGGCCACTACATCCTAAGAAACGAGAGA	CCCCACAGTGGGGCCACTA	CATCCTAAGAAACGAGAGA
aavs1_185	aavs1	CATCCTAAGAAACGAGAGAGATAGACCAGACTGAGCTA	CATCCTAAGAAACGAGAGA	GATAGACCAGACTGAGCTA
aavs1_186	aavs1	CATCCTAAGAAACGAGAGACTGTTTCCCCTTCCCAGGC	CATCCTAAGAAACGAGAGA	CTGTTTCCCCTTCCCAGGC
aavs1_187	aavs1	CATCCTAAGAAACGAGAGATCTGCTGTGTTGCTGCCCA	CATCCTAAGAAACGAGAGA	TCTGCTGTGTTGCTGCCCA
aavs1_188	aavs1	TATCAGGAGACTAGGAAGGCATCCTAAGAAACGAGAGA	TATCAGGAGACTAGGAAGG	CATCCTAAGAAACGAGAGA
aavs1_189	aavs1	CATCCTAAGAAACGAGAGAGGGCAGCGCAAAGTGACAA	CATCCTAAGAAACGAGAGA	GGGCAGCGCAAAGTGACAA
aavs1_190	aavs1	CATCCTAAGAAACGAGAGATCCGGACTCAGGAGAGAGA	CATCCTAAGAAACGAGAGA	TCCGGACTCAGGAGAGAGA
aavs1_191	aavs1	TTAATGTGGCTCTGGTTCTCATCCTAAGAAACGAGAGA	TTAATGTGGCTCTGGTTCT	CATCCTAAGAAACGAGAGA
aavs1_192	aavs1	CCCTAGTGGCCCCACTGTGCATCCTAAGAAACGAGAGA	CCCTAGTGGCCCCACTGTG	CATCCTAAGAAACGAGAGA
aavs1_193	aavs1	CATCCTAAGAAACGAGAGATGCAGACAGAAAGCGGCAC	CATCCTAAGAAACGAGAGA	TGCAGACAGAAAGCGGCAC
aavs1_194	aavs1	CATCCTAAGAAACGAGAGAAGTGACAATGGCCAGGGCC	CATCCTAAGAAACGAGAGA	AGTGACAATGGCCAGGGCC
aavs1_195	aavs1	CATCCTAAGAAACGAGAGAGAGTTCCGGCGGCACAGCA	CATCCTAAGAAACGAGAGA	GAGTTCCGGCGGCACAGCA
aavs1_196	aavs1	CATCCTAAGAAACGAGAGAGGCACAGCAAGGGCACTCG	CATCCTAAGAAACGAGAGA	GGCACAGCAAGGGCACTCG
aavs1_197	aavs1	CATCCTAAGAAACGAGAGAAGGGAAGGAGACAAAGTCC	CATCCTAAGAAACGAGAGA	AGGGAAGGAGACAAAGTCC
aavs1_198	aavs1	GGCCGCGTCAGAGCAGCTCCAAACATGCTGTCCTGAAG	GGCCGCGTCAGAGCAGCTC	CAAACATGCTGTCCTGAAG
aavs1_199	aavs1	CAAACATGCTGTCCTGAAGCCCGGAGAGGACCCAGACA	CAAACATGCTGTCCTGAAG	CCCGGAGAGGACCCAGACA
aavs1_200	aavs1	CTGCTCTGACGCGGCCGTCCAAACATGCTGTCCTGAAG	CTGCTCTGACGCGGCCGTC	CAAACATGCTGTCCTGAAG
aavs1_201	aavs1	CTAACCCCCACCTCCTGTTCCCTGTCATGGCATCTTCC	CTAACCCCCACCTCCTGTT	CCCTGTCATGGCATCTTCC
aavs1_202	aavs1	CCCTGTCATGGCATCTTCCTCTGCTGTGTTGCTGCCCA	CCCTGTCATGGCATCTTCC	TCTGCTGTGTTGCTGCCCA
aavs1_203	aavs1	CTTCCTTACACTTCCCAAGGAATCTGCCTAACAGGAGG	CTTCCTTACACTTCCCAAG	GAATCTGCCTAACAGGAGG
aavs1_204	aavs1	CTTCCTTACACTTCCCAAGTTAATGTGGCTCTGGTTCT	CTTCCTTACACTTCCCAAG	TTAATGTGGCTCTGGTTCT
aavs1_205	aavs1	CAACACAGCAGAGAGCAAGCAGACTGAGCTATGGGAGC	CAACACAGCAGAGAGCAAG	CAGACTGAGCTATGGGAGC
aavs1_206	aavs1	CTTCCTTACACTTCCCAAGCTAACCCCCACCTCCTGTT	CTTCCTTACACTTCCCAAG	CTAACCCCCACCTCCTGTT
aavs1_207	aavs1	CTTCCTTACACTTCCCAAGCCCTGTCATGGCATCTTCC	CTTCCTTACACTTCCCAAG	CCCTGTCATGGCATCTTCC
aavs1_208	aavs1	CAACACAGCAGAGAGCAAGGGGCAGCGCAAAGTGACAA	CAACACAGCAGAGAGCAAG	GGGCAGCGCAAAGTGACAA
aavs1_209	aavs1	CCCTGTCATGGCATCTTCCCCAGCGAGTGAAGACGGCA	CCCTGTCATGGCATCTTCC	CCAGCGAGTGAAGACGGCA
aavs1_210	aavs1	GTTAGGCAGATTCCTTATCCCCTGTCATGGCATCTTCC	GTTAGGCAGATTCCTTATC	CCCTGTCATGGCATCTTCC
aavs1_211	aavs1	GAATCTGCCTAACAGGAGGCCCTGTCATGGCATCTTCC	GAATCTGCCTAACAGGAGG	CCCTGTCATGGCATCTTCC
aavs1_212	aavs1	GGCCGCGTCAGAGCAGCTCAACCGGCCCTGGGAATATA	GGCCGCGTCAGAGCAGCTC	AACCGGCCCTGGGAATATA
aavs1_213	aavs1	AACCGGCCCTGGGAATATATCTGCTGTGTTGCTGCCCA	AACCGGCCCTGGGAATATA	TCTGCTGTGTTGCTGCCCA
aavs1_214	aavs1	TTAATGTGGCTCTGGTTCTCAACACAGCAGAGAGCAAG	TTAATGTGGCTCTGGTTCT	CAACACAGCAGAGAGCAAG
aavs1_215	aavs1	TATCAGGAGACTAGGAAGGCCCTGTCATGGCATCTTCC	TATCAGGAGACTAGGAAGG	CCCTGTCATGGCATCTTCC
aavs1_216	aavs1	CTTCCTTACACTTCCCAAGTATCAGGAGACTAGGAAGG	CTTCCTTACACTTCCCAAG	TATCAGGAGACTAGGAAGG
aavs1_217	aavs1	CTTCCTTACACTTCCCAAGCGGCCCTGGGAATATAAGG	CTTCCTTACACTTCCCAAG	CGGCCCTGGGAATATAAGG
aavs1_218	aavs1	CCCTGTCATGGCATCTTCCTGCAGACAGAAAGCGGCAC	CCCTGTCATGGCATCTTCC	TGCAGACAGAAAGCGGCAC
aavs1_219	aavs1	CTGCTCTGACGCGGCCGTCCCCTGTCATGGCATCTTCC	CTGCTCTGACGCGGCCGTC	CCCTGTCATGGCATCTTCC
aavs1_220	aavs1	TATCAGGAGACTAGGAAGGCCAGCGAGTGAAGACGGCA	TATCAGGAGACTAGGAAGG	CCAGCGAGTGAAGACGGCA
aavs1_221	aavs1	CCCCACAGTGGGGCCACTACCCTGTCATGGCATCTTCC	CCCCACAGTGGGGCCACTA	CCCTGTCATGGCATCTTCC
aavs1_222	aavs1	CCCTGTCATGGCATCTTCCAGAAAAACGGTGATGATGC	CCCTGTCATGGCATCTTCC	AGAAAAACGGTGATGATGC
aavs1_223	aavs1	AAGCAAACCTTAGAGGTTCCCCTGTCATGGCATCTTCC	AAGCAAACCTTAGAGGTTC	CCCTGTCATGGCATCTTCC
aavs1_224	aavs1	GGCCGCGTCAGAGCAGCTCCCCTGTCATGGCATCTTCC	GGCCGCGTCAGAGCAGCTC	CCCTGTCATGGCATCTTCC
aavs1_225	aavs1	CATCGTAAGCAAACCTTAGCCCTGTCATGGCATCTTCC	CATCGTAAGCAAACCTTAG	CCCTGTCATGGCATCTTCC
aavs1_226	aavs1	CCCTAGTGGCCCCACTGTGCCCTGTCATGGCATCTTCC	CCCTAGTGGCCCCACTGTG	CCCTGTCATGGCATCTTCC
aavs1_227	aavs1	CCCTGTCATGGCATCTTCCGCGGATCCTCCCCGTGTCT	CCCTGTCATGGCATCTTCC	GCGGATCCTCCCCGTGTCT
aavs1_228	aavs1	CCCTGTCATGGCATCTTCCCCCGGAGAGGACCCAGACA	CCCTGTCATGGCATCTTCC	CCCGGAGAGGACCCAGACA
aavs1_229	aavs1	CTGCTCTGACGCGGCCGTCAACCGGCCCTGGGAATATA	CTGCTCTGACGCGGCCGTC	AACCGGCCCTGGGAATATA
aavs1_230	aavs1	GTTAGGCAGATTCCTTATCCCAGCGAGTGAAGACGGCA	GTTAGGCAGATTCCTTATC	CCAGCGAGTGAAGACGGCA
aavs1_231	aavs1	CAACACAGCAGAGAGCAAGAGTGACAATGGCCAGGGCC	CAACACAGCAGAGAGCAAG	AGTGACAATGGCCAGGGCC
aavs1_232	aavs1	TTAATGTGGCTCTGGTTCTCCAGCGAGTGAAGACGGCA	TTAATGTGGCTCTGGTTCT	CCAGCGAGTGAAGACGGCA
aavs1_233	aavs1	TTCCCAGGGCCGGTTAATGCAACACAGCAGAGAGCAAG	TTCCCAGGGCCGGTTAATG	CAACACAGCAGAGAGCAAG
aavs1_234	aavs1	CTTCCTTACACTTCCCAAGCCCCACAGTGGGGCCACTA	CTTCCTTACACTTCCCAAG	CCCCACAGTGGGGCCACTA
aavs1_235	aavs1	CTAACCCCCACCTCCTGTTCCAGCGAGTGAAGACGGCA	CTAACCCCCACCTCCTGTT	CCAGCGAGTGAAGACGGCA
aavs1_236	aavs1	CCAGCGAGTGAAGACGGCAAGGGAAGGAGACAAAGTCC	CCAGCGAGTGAAGACGGCA	AGGGAAGGAGACAAAGTCC
aavs1_237	aavs1	CCCCACAGTGGGGCCACTACCAGCGAGTGAAGACGGCA	CCCCACAGTGGGGCCACTA	CCAGCGAGTGAAGACGGCA
aavs1_238	aavs1	CAACACAGCAGAGAGCAAGGGCACAGCAAGGGCACTCG	CAACACAGCAGAGAGCAAG	GGCACAGCAAGGGCACTCG
aavs1_239	aavs1	CAACACAGCAGAGAGCAAGTCCGGACTCAGGAGAGAGA	CAACACAGCAGAGAGCAAG	TCCGGACTCAGGAGAGAGA
aavs1_240	aavs1	CCAGCGAGTGAAGACGGCAGATAGACCAGACTGAGCTA	CCAGCGAGTGAAGACGGCA	GATAGACCAGACTGAGCTA
aavs1_241	aavs1	CGGCCCTGGGAATATAAGGCCAGCGAGTGAAGACGGCA	CGGCCCTGGGAATATAAGG	CCAGCGAGTGAAGACGGCA
aavs1_242	aavs1	CTTCCTTACACTTCCCAAGTTCCCAGGGCCGGTTAATG	CTTCCTTACACTTCCCAAG	TTCCCAGGGCCGGTTAATG
aavs1_243	aavs1	CTTCCTTACACTTCCCAAGAAGCAAACCTTAGAGGTTC	CTTCCTTACACTTCCCAAG	AAGCAAACCTTAGAGGTTC
aavs1_244	aavs1	TTCCCAGGGCCGGTTAATGCCAGCGAGTGAAGACGGCA	TTCCCAGGGCCGGTTAATG	CCAGCGAGTGAAGACGGCA
aavs1_245	aavs1	CCAGCGAGTGAAGACGGCAAGTGACAATGGCCAGGGCC	CCAGCGAGTGAAGACGGCA	AGTGACAATGGCCAGGGCC
aavs1_246	aavs1	CCAGCGAGTGAAGACGGCACAGACTGAGCTATGGGAGC	CCAGCGAGTGAAGACGGCA	CAGACTGAGCTATGGGAGC
aavs1_247	aavs1	CCAGCGAGTGAAGACGGCACTGTTTCCCCTTCCCAGGC	CCAGCGAGTGAAGACGGCA	CTGTTTCCCCTTCCCAGGC
aavs1_248	aavs1	CCAGCGAGTGAAGACGGCATCCGGACTCAGGAGAGAGA	CCAGCGAGTGAAGACGGCA	TCCGGACTCAGGAGAGAGA
aavs1_249	aavs1	CCCTAGTGGCCCCACTGTGCCAGCGAGTGAAGACGGCA	CCCTAGTGGCCCCACTGTG	CCAGCGAGTGAAGACGGCA
aavs1_250	aavs1	CCAGCGAGTGAAGACGGCAGGGCAGCGCAAAGTGACAA	CCAGCGAGTGAAGACGGCA	GGGCAGCGCAAAGTGACAA
aavs1_251	aavs1	CCAGCGAGTGAAGACGGCATGCAGACAGAAAGCGGCAC	CCAGCGAGTGAAGACGGCA	TGCAGACAGAAAGCGGCAC
aavs1_252	aavs1	CCAGCGAGTGAAGACGGCAGAGTTCCGGCGGCACAGCA	CCAGCGAGTGAAGACGGCA	GAGTTCCGGCGGCACAGCA
aavs1_253	aavs1	CCAGCGAGTGAAGACGGCAGGCACAGCAAGGGCACTCG	CCAGCGAGTGAAGACGGCA	GGCACAGCAAGGGCACTCG
aavs1_254	aavs1	CAACACAGCAGAGAGCAAGAGGGAAGGAGACAAAGTCC	CAACACAGCAGAGAGCAAG	AGGGAAGGAGACAAAGTCC
aavs1_255	aavs1	CAACACAGCAGAGAGCAAGGAGTTCCGGCGGCACAGCA	CAACACAGCAGAGAGCAAG	GAGTTCCGGCGGCACAGCA
aavs1_256	aavs1	CTTCCTTACACTTCCCAAGCCCTAGTGGCCCCACTGTG	CTTCCTTACACTTCCCAAG	CCCTAGTGGCCCCACTGTG
aavs1_257	aavs1	AGAAAAACGGTGATGATGCCAACACAGCAGAGAGCAAG	AGAAAAACGGTGATGATGC	CAACACAGCAGAGAGCAAG
aavs1_258	aavs1	GTCTACCAGGCTGCCTTTTCTTCCTTACACTTCCCAAG	GTCTACCAGGCTGCCTTTT	CTTCCTTACACTTCCCAAG
aavs1_259	aavs1	TGCGTCCTAGGTGTTCACCCTTCCTTACACTTCCCAAG	TGCGTCCTAGGTGTTCACC	CTTCCTTACACTTCCCAAG
aavs1_260	aavs1	TCCTTGGCAAGCCCAGGAGCTTCCTTACACTTCCCAAG	TCCTTGGCAAGCCCAGGAG	CTTCCTTACACTTCCCAAG
aavs1_261	aavs1	ACAAAGGGAGTTTTCCACACTTCCTTACACTTCCCAAG	ACAAAGGGAGTTTTCCACA	CTTCCTTACACTTCCCAAG
aavs1_262	aavs1	TATTCCTCCGCCCAGAGCACTTCCTTACACTTCCCAAG	TATTCCTCCGCCCAGAGCA	CTTCCTTACACTTCCCAAG
aavs1_263	aavs1	AAAACTCCCTTTGTGAGAACTTCCTTACACTTCCCAAG	AAAACTCCCTTTGTGAGAA	CTTCCTTACACTTCCCAAG
aavs1_264	aavs1	GGACGCACCATTCTCACAACTTCCTTACACTTCCCAAG	GGACGCACCATTCTCACAA	CTTCCTTACACTTCCCAAG
aavs1_265	aavs1	CTTCCTTACACTTCCCAAGCATCGTAAGCAAACCTTAG	CTTCCTTACACTTCCCAAG	CATCGTAAGCAAACCTTAG
aavs1_266	aavs1	GCCTCTCCTGGGCTTGCCACTTCCTTACACTTCCCAAG	GCCTCTCCTGGGCTTGCCA	CTTCCTTACACTTCCCAAG
aavs1_267	aavs1	GCAGGGTCCCGCTTCCCTACTTCCTTACACTTCCCAAG	GCAGGGTCCCGCTTCCCTA	CTTCCTTACACTTCCCAAG
aavs1_268	aavs1	TAGCACTGGGGACTCTTTACTTCCTTACACTTCCCAAG	TAGCACTGGGGACTCTTTA	CTTCCTTACACTTCCCAAG
aavs1_269	aavs1	GGCCCTGCTCTGGGCTTCTCTTCCTTACACTTCCCAAG	GGCCCTGCTCTGGGCTTCT	CTTCCTTACACTTCCCAAG
aavs1_270	aavs1	AGAGTCCCCAGTGCTATCTCTTCCTTACACTTCCCAAG	AGAGTCCCCAGTGCTATCT	CTTCCTTACACTTCCCAAG
aavs1_271	aavs1	TCTCCTGCCCCTTCCCTACCTTCCTTACACTTCCCAAG	TCTCCTGCCCCTTCCCTAC	CTTCCTTACACTTCCCAAG
aavs1_272	aavs1	CAACACAGCAGAGAGCAAGCTCCAATTCGGAAGTGGGG	CAACACAGCAGAGAGCAAG	CTCCAATTCGGAAGTGGGG
aavs1_273	aavs1	CCGCTCAGAGGACATCACGGGGCAGCGCAAAGTGACAA	CCGCTCAGAGGACATCACG	GGGCAGCGCAAAGTGACAA
aavs1_274	aavs1	CCGCTCAGAGGACATCACGAGTGACAATGGCCAGGGCC	CCGCTCAGAGGACATCACG	AGTGACAATGGCCAGGGCC
aavs1_275	aavs1	CTGCTCTGACGCGGCCGTCCGGCCCTGGGAATATAAGG	CTGCTCTGACGCGGCCGTC	CGGCCCTGGGAATATAAGG
aavs1_276	aavs1	TTAATGTGGCTCTGGTTCTCCGCTCAGAGGACATCACG	TTAATGTGGCTCTGGTTCT	CCGCTCAGAGGACATCACG
aavs1_277	aavs1	CCCCACAGTGGGGCCACTACCGCTCAGAGGACATCACG	CCCCACAGTGGGGCCACTA	CCGCTCAGAGGACATCACG
aavs1_278	aavs1	TTCCCAGGGCCGGTTAATGCCGCTCAGAGGACATCACG	TTCCCAGGGCCGGTTAATG	CCGCTCAGAGGACATCACG
aavs1_279	aavs1	GGCCGCGTCAGAGCAGCTCCCCCACAGTGGGGCCACTA	GGCCGCGTCAGAGCAGCTC	CCCCACAGTGGGGCCACTA
aavs1_280	aavs1	CCGCTCAGAGGACATCACGTGCAGACAGAAAGCGGCAC	CCGCTCAGAGGACATCACG	TGCAGACAGAAAGCGGCAC
aavs1_281	aavs1	CCCTAGTGGCCCCACTGTGCCGCTCAGAGGACATCACG	CCCTAGTGGCCCCACTGTG	CCGCTCAGAGGACATCACG
aavs1_282	aavs1	CCGCTCAGAGGACATCACGGAGTTCCGGCGGCACAGCA	CCGCTCAGAGGACATCACG	GAGTTCCGGCGGCACAGCA
aavs1_283	aavs1	CTGCTCTGACGCGGCCGTCCTAACCCCCACCTCCTGTT	CTGCTCTGACGCGGCCGTC	CTAACCCCCACCTCCTGTT
aavs1_284	aavs1	CCGCTCAGAGGACATCACGGGCACAGCAAGGGCACTCG	CCGCTCAGAGGACATCACG	GGCACAGCAAGGGCACTCG
aavs1_285	aavs1	CCGCTCAGAGGACATCACGAGGGAAGGAGACAAAGTCC	CCGCTCAGAGGACATCACG	AGGGAAGGAGACAAAGTCC
aavs1_286	aavs1	AGAAAAACGGTGATGATGCCCGCTCAGAGGACATCACG	AGAAAAACGGTGATGATGC	CCGCTCAGAGGACATCACG
aavs1_287	aavs1	CCGCTCAGAGGACATCACGCTGTTTCCCCTTCCCAGGC	CCGCTCAGAGGACATCACG	CTGTTTCCCCTTCCCAGGC
aavs1_288	aavs1	CTGCTCTGACGCGGCCGTCTATCAGGAGACTAGGAAGG	CTGCTCTGACGCGGCCGTC	TATCAGGAGACTAGGAAGG
aavs1_289	aavs1	GGCCGCGTCAGAGCAGCTCGAATCTGCCTAACAGGAGG	GGCCGCGTCAGAGCAGCTC	GAATCTGCCTAACAGGAGG
aavs1_290	aavs1	CTGCTCTGACGCGGCCGTCCCCTAGTGGCCCCACTGTG	CTGCTCTGACGCGGCCGTC	CCCTAGTGGCCCCACTGTG
aavs1_291	aavs1	AACCGGCCCTGGGAATATAAGAAAAACGGTGATGATGC	AACCGGCCCTGGGAATATA	AGAAAAACGGTGATGATGC
aavs1_292	aavs1	CTGCTCTGACGCGGCCGTCGAATCTGCCTAACAGGAGG	CTGCTCTGACGCGGCCGTC	GAATCTGCCTAACAGGAGG
aavs1_293	aavs1	CTGCTCTGACGCGGCCGTCTTCCCAGGGCCGGTTAATG	CTGCTCTGACGCGGCCGTC	TTCCCAGGGCCGGTTAATG
aavs1_294	aavs1	AACCGGCCCTGGGAATATACCCGGAGAGGACCCAGACA	AACCGGCCCTGGGAATATA	CCCGGAGAGGACCCAGACA
aavs1_295	aavs1	GAATCTGCCTAACAGGAGGAGAAAAACGGTGATGATGC	GAATCTGCCTAACAGGAGG	AGAAAAACGGTGATGATGC
aavs1_296	aavs1	CTGCTCTGACGCGGCCGTCCCCCACAGTGGGGCCACTA	CTGCTCTGACGCGGCCGTC	CCCCACAGTGGGGCCACTA
aavs1_297	aavs1	GGCCGCGTCAGAGCAGCTCTATCAGGAGACTAGGAAGG	GGCCGCGTCAGAGCAGCTC	TATCAGGAGACTAGGAAGG
aavs1_298	aavs1	TCTGCTGTGTTGCTGCCCAGAGTTCCGGCGGCACAGCA	TCTGCTGTGTTGCTGCCCA	GAGTTCCGGCGGCACAGCA
aavs1_299	aavs1	CTGCTCTGACGCGGCCGTCTTAATGTGGCTCTGGTTCT	CTGCTCTGACGCGGCCGTC	TTAATGTGGCTCTGGTTCT
aavs1_300	aavs1	GGCCCTGCTCTGGGCTTCTGAATCTGCCTAACAGGAGG	GGCCCTGCTCTGGGCTTCT	GAATCTGCCTAACAGGAGG
aavs1_301	aavs1	AACCGGCCCTGGGAATATAGCGGATCCTCCCCGTGTCT	AACCGGCCCTGGGAATATA	GCGGATCCTCCCCGTGTCT
aavs1_302	aavs1	GGCCGCGTCAGAGCAGCTCCCCTAGTGGCCCCACTGTG	GGCCGCGTCAGAGCAGCTC	CCCTAGTGGCCCCACTGTG
aavs1_303	aavs1	CATCGTAAGCAAACCTTAGAACCGGCCCTGGGAATATA	CATCGTAAGCAAACCTTAG	AACCGGCCCTGGGAATATA
aavs1_304	aavs1	TGCAGACAGAAAGCGGCACGATAGACCAGACTGAGCTA	TGCAGACAGAAAGCGGCAC	GATAGACCAGACTGAGCTA
aavs1_305	aavs1	GGCCGCGTCAGAGCAGCTCGTTAGGCAGATTCCTTATC	GGCCGCGTCAGAGCAGCTC	GTTAGGCAGATTCCTTATC
aavs1_306	aavs1	CATCGTAAGCAAACCTTAGTTCCCAGGGCCGGTTAATG	CATCGTAAGCAAACCTTAG	TTCCCAGGGCCGGTTAATG
aavs1_307	aavs1	CCCCACAGTGGGGCCACTAGCGGATCCTCCCCGTGTCT	CCCCACAGTGGGGCCACTA	GCGGATCCTCCCCGTGTCT
aavs1_308	aavs1	CATCGTAAGCAAACCTTAGCCCTAGTGGCCCCACTGTG	CATCGTAAGCAAACCTTAG	CCCTAGTGGCCCCACTGTG
aavs1_309	aavs1	CATCGTAAGCAAACCTTAGCCCCACAGTGGGGCCACTA	CATCGTAAGCAAACCTTAG	CCCCACAGTGGGGCCACTA
aavs1_310	aavs1	TATCAGGAGACTAGGAAGGAGAAAAACGGTGATGATGC	TATCAGGAGACTAGGAAGG	AGAAAAACGGTGATGATGC
aavs1_311	aavs1	GGCCGCGTCAGAGCAGCTCCGGCCCTGGGAATATAAGG	GGCCGCGTCAGAGCAGCTC	CGGCCCTGGGAATATAAGG
aavs1_312	aavs1	TTCCCAGGGCCGGTTAATGAGAAAAACGGTGATGATGC	TTCCCAGGGCCGGTTAATG	AGAAAAACGGTGATGATGC
aavs1_313	aavs1	GGCCGCGTCAGAGCAGCTCTTCCCAGGGCCGGTTAATG	GGCCGCGTCAGAGCAGCTC	TTCCCAGGGCCGGTTAATG
aavs1_314	aavs1	GGCCGCGTCAGAGCAGCTCCTAACCCCCACCTCCTGTT	GGCCGCGTCAGAGCAGCTC	CTAACCCCCACCTCCTGTT
aavs1_315	aavs1	CCCCACAGTGGGGCCACTAAGAAAAACGGTGATGATGC	CCCCACAGTGGGGCCACTA	AGAAAAACGGTGATGATGC
aavs1_316	aavs1	TTCCCAGGGCCGGTTAATGTCTGCTGTGTTGCTGCCCA	TTCCCAGGGCCGGTTAATG	TCTGCTGTGTTGCTGCCCA
aavs1_317	aavs1	CCCTAGTGGCCCCACTGTGAGAAAAACGGTGATGATGC	CCCTAGTGGCCCCACTGTG	AGAAAAACGGTGATGATGC
aavs1_318	aavs1	CATCGTAAGCAAACCTTAGAGAAAAACGGTGATGATGC	CATCGTAAGCAAACCTTAG	AGAAAAACGGTGATGATGC
aavs1_319	aavs1	GTTAGGCAGATTCCTTATCAGAAAAACGGTGATGATGC	GTTAGGCAGATTCCTTATC	AGAAAAACGGTGATGATGC
aavs1_320	aavs1	CGGCCCTGGGAATATAAGGAGAAAAACGGTGATGATGC	CGGCCCTGGGAATATAAGG	AGAAAAACGGTGATGATGC
aavs1_321	aavs1	AGAAAAACGGTGATGATGCGGCACAGCAAGGGCACTCG	AGAAAAACGGTGATGATGC	GGCACAGCAAGGGCACTCG
aavs1_322	aavs1	CTAACCCCCACCTCCTGTTAGAAAAACGGTGATGATGC	CTAACCCCCACCTCCTGTT	AGAAAAACGGTGATGATGC
aavs1_323	aavs1	AGAAAAACGGTGATGATGCGATAGACCAGACTGAGCTA	AGAAAAACGGTGATGATGC	GATAGACCAGACTGAGCTA
aavs1_324	aavs1	AGAAAAACGGTGATGATGCGAGTTCCGGCGGCACAGCA	AGAAAAACGGTGATGATGC	GAGTTCCGGCGGCACAGCA
aavs1_325	aavs1	AGAAAAACGGTGATGATGCTCTGCTGTGTTGCTGCCCA	AGAAAAACGGTGATGATGC	TCTGCTGTGTTGCTGCCCA
aavs1_326	aavs1	TTAATGTGGCTCTGGTTCTAGAAAAACGGTGATGATGC	TTAATGTGGCTCTGGTTCT	AGAAAAACGGTGATGATGC
aavs1_327	aavs1	AGAAAAACGGTGATGATGCCAGACTGAGCTATGGGAGC	AGAAAAACGGTGATGATGC	CAGACTGAGCTATGGGAGC
aavs1_328	aavs1	AAGCAAACCTTAGAGGTTCAGAAAAACGGTGATGATGC	AAGCAAACCTTAGAGGTTC	AGAAAAACGGTGATGATGC
aavs1_329	aavs1	AGAAAAACGGTGATGATGCCTGTTTCCCCTTCCCAGGC	AGAAAAACGGTGATGATGC	CTGTTTCCCCTTCCCAGGC
aavs1_330	aavs1	AGAAAAACGGTGATGATGCGGGCAGCGCAAAGTGACAA	AGAAAAACGGTGATGATGC	GGGCAGCGCAAAGTGACAA
aavs1_331	aavs1	AGAAAAACGGTGATGATGCTGCAGACAGAAAGCGGCAC	AGAAAAACGGTGATGATGC	TGCAGACAGAAAGCGGCAC
aavs1_332	aavs1	AGAAAAACGGTGATGATGCTCCGGACTCAGGAGAGAGA	AGAAAAACGGTGATGATGC	TCCGGACTCAGGAGAGAGA
aavs1_333	aavs1	AGAAAAACGGTGATGATGCAGTGACAATGGCCAGGGCC	AGAAAAACGGTGATGATGC	AGTGACAATGGCCAGGGCC
aavs1_334	aavs1	AGAAAAACGGTGATGATGCGCGGATCCTCCCCGTGTCT	AGAAAAACGGTGATGATGC	GCGGATCCTCCCCGTGTCT
aavs1_335	aavs1	AGAAAAACGGTGATGATGCCCCGGAGAGGACCCAGACA	AGAAAAACGGTGATGATGC	CCCGGAGAGGACCCAGACA
aavs1_336	aavs1	TGCAGACAGAAAGCGGCACAGGGAAGGAGACAAAGTCC	TGCAGACAGAAAGCGGCAC	AGGGAAGGAGACAAAGTCC
aavs1_337	aavs1	CCCGGAGAGGACCCAGACATCCGGACTCAGGAGAGAGA	CCCGGAGAGGACCCAGACA	TCCGGACTCAGGAGAGAGA
aavs1_338	aavs1	CGGCCCTGGGAATATAAGGTCTGCTGTGTTGCTGCCCA	CGGCCCTGGGAATATAAGG	TCTGCTGTGTTGCTGCCCA
aavs1_339	aavs1	TTCCCAGGGCCGGTTAATGCCCGGAGAGGACCCAGACA	TTCCCAGGGCCGGTTAATG	CCCGGAGAGGACCCAGACA
aavs1_340	aavs1	CATCGTAAGCAAACCTTAGCGGCCCTGGGAATATAAGG	CATCGTAAGCAAACCTTAG	CGGCCCTGGGAATATAAGG
aavs1_341	aavs1	CATCGTAAGCAAACCTTAGTTAATGTGGCTCTGGTTCT	CATCGTAAGCAAACCTTAG	TTAATGTGGCTCTGGTTCT
aavs1_342	aavs1	GGCCGCGTCAGAGCAGCTCTTAATGTGGCTCTGGTTCT	GGCCGCGTCAGAGCAGCTC	TTAATGTGGCTCTGGTTCT
aavs1_343	aavs1	AAGCAAACCTTAGAGGTTCCGGCCCTGGGAATATAAGG	AAGCAAACCTTAGAGGTTC	CGGCCCTGGGAATATAAGG
aavs1_344	aavs1	AAGCAAACCTTAGAGGTTCTTCCCAGGGCCGGTTAATG	AAGCAAACCTTAGAGGTTC	TTCCCAGGGCCGGTTAATG
aavs1_345	aavs1	TTAATGTGGCTCTGGTTCTTCTGCTGTGTTGCTGCCCA	TTAATGTGGCTCTGGTTCT	TCTGCTGTGTTGCTGCCCA
aavs1_346	aavs1	TCTGCTGTGTTGCTGCCCAAGGGAAGGAGACAAAGTCC	TCTGCTGTGTTGCTGCCCA	AGGGAAGGAGACAAAGTCC
aavs1_347	aavs1	CCCTAGTGGCCCCACTGTGGCGGATCCTCCCCGTGTCT	CCCTAGTGGCCCCACTGTG	GCGGATCCTCCCCGTGTCT
aavs1_348	aavs1	AAGCAAACCTTAGAGGTTCTTAATGTGGCTCTGGTTCT	AAGCAAACCTTAGAGGTTC	TTAATGTGGCTCTGGTTCT
aavs1_349	aavs1	AAAACTCCCTTTGTGAGAACCCTAGTGGCCCCACTGTG	AAAACTCCCTTTGTGAGAA	CCCTAGTGGCCCCACTGTG
aavs1_350	aavs1	TTCCCAGGGCCGGTTAATGGCGGATCCTCCCCGTGTCT	TTCCCAGGGCCGGTTAATG	GCGGATCCTCCCCGTGTCT
aavs1_351	aavs1	TTAATGTGGCTCTGGTTCTGCGGATCCTCCCCGTGTCT	TTAATGTGGCTCTGGTTCT	GCGGATCCTCCCCGTGTCT
aavs1_352	aavs1	TTAATGTGGCTCTGGTTCTCCCGGAGAGGACCCAGACA	TTAATGTGGCTCTGGTTCT	CCCGGAGAGGACCCAGACA
aavs1_353	aavs1	TCTGCTGTGTTGCTGCCCACAGACTGAGCTATGGGAGC	TCTGCTGTGTTGCTGCCCA	CAGACTGAGCTATGGGAGC
aavs1_354	aavs1	TCTGCTGTGTTGCTGCCCAGGGCAGCGCAAAGTGACAA	TCTGCTGTGTTGCTGCCCA	GGGCAGCGCAAAGTGACAA
aavs1_355	aavs1	GGACGCACCATTCTCACAATTAATGTGGCTCTGGTTCT	GGACGCACCATTCTCACAA	TTAATGTGGCTCTGGTTCT
aavs1_356	aavs1	CGGCCCTGGGAATATAAGGGCGGATCCTCCCCGTGTCT	CGGCCCTGGGAATATAAGG	GCGGATCCTCCCCGTGTCT
aavs1_357	aavs1	TCTGCTGTGTTGCTGCCCAAGTGACAATGGCCAGGGCC	TCTGCTGTGTTGCTGCCCA	AGTGACAATGGCCAGGGCC
aavs1_358	aavs1	TCTGCTGTGTTGCTGCCCATCCGGACTCAGGAGAGAGA	TCTGCTGTGTTGCTGCCCA	TCCGGACTCAGGAGAGAGA
aavs1_359	aavs1	GCGGATCCTCCCCGTGTCTGATAGACCAGACTGAGCTA	GCGGATCCTCCCCGTGTCT	GATAGACCAGACTGAGCTA
aavs1_360	aavs1	ACAAAGGGAGTTTTCCACAGAATCTGCCTAACAGGAGG	ACAAAGGGAGTTTTCCACA	GAATCTGCCTAACAGGAGG
aavs1_361	aavs1	GCGGATCCTCCCCGTGTCTTCCGGACTCAGGAGAGAGA	GCGGATCCTCCCCGTGTCT	TCCGGACTCAGGAGAGAGA
aavs1_362	aavs1	CCCTAGTGGCCCCACTGTGCCCGGAGAGGACCCAGACA	CCCTAGTGGCCCCACTGTG	CCCGGAGAGGACCCAGACA
aavs1_363	aavs1	AAAACTCCCTTTGTGAGAATTCCCAGGGCCGGTTAATG	AAAACTCCCTTTGTGAGAA	TTCCCAGGGCCGGTTAATG
aavs1_364	aavs1	TCTGCTGTGTTGCTGCCCAGATAGACCAGACTGAGCTA	TCTGCTGTGTTGCTGCCCA	GATAGACCAGACTGAGCTA
aavs1_365	aavs1	TATCAGGAGACTAGGAAGGCCCGGAGAGGACCCAGACA	TATCAGGAGACTAGGAAGG	CCCGGAGAGGACCCAGACA
aavs1_366	aavs1	TCTGCTGTGTTGCTGCCCAGGCACAGCAAGGGCACTCG	TCTGCTGTGTTGCTGCCCA	GGCACAGCAAGGGCACTCG
aavs1_367	aavs1	CGGCCCTGGGAATATAAGGCCCGGAGAGGACCCAGACA	CGGCCCTGGGAATATAAGG	CCCGGAGAGGACCCAGACA
aavs1_368	aavs1	GCGGATCCTCCCCGTGTCTGAGTTCCGGCGGCACAGCA	GCGGATCCTCCCCGTGTCT	GAGTTCCGGCGGCACAGCA
aavs1_369	aavs1	CCCGGAGAGGACCCAGACAGATAGACCAGACTGAGCTA	CCCGGAGAGGACCCAGACA	GATAGACCAGACTGAGCTA
aavs1_370	aavs1	CCCGGAGAGGACCCAGACAAGTGACAATGGCCAGGGCC	CCCGGAGAGGACCCAGACA	AGTGACAATGGCCAGGGCC
aavs1_371	aavs1	CCCGGAGAGGACCCAGACAGGCACAGCAAGGGCACTCG	CCCGGAGAGGACCCAGACA	GGCACAGCAAGGGCACTCG
aavs1_372	aavs1	CCCGGAGAGGACCCAGACATGCAGACAGAAAGCGGCAC	CCCGGAGAGGACCCAGACA	TGCAGACAGAAAGCGGCAC
aavs1_373	aavs1	CCCGGAGAGGACCCAGACAGAGTTCCGGCGGCACAGCA	CCCGGAGAGGACCCAGACA	GAGTTCCGGCGGCACAGCA
aavs1_374	aavs1	CCCCACAGTGGGGCCACTACCCGGAGAGGACCCAGACA	CCCCACAGTGGGGCCACTA	CCCGGAGAGGACCCAGACA
aavs1_375	aavs1	GCGGATCCTCCCCGTGTCTAGTGACAATGGCCAGGGCC	GCGGATCCTCCCCGTGTCT	AGTGACAATGGCCAGGGCC
aavs1_376	aavs1	GCGGATCCTCCCCGTGTCTTGCAGACAGAAAGCGGCAC	GCGGATCCTCCCCGTGTCT	TGCAGACAGAAAGCGGCAC
aavs1_377	aavs1	CCCGGAGAGGACCCAGACAAGGGAAGGAGACAAAGTCC	CCCGGAGAGGACCCAGACA	AGGGAAGGAGACAAAGTCC
aavs1_378	aavs1	CCCGGAGAGGACCCAGACACTGTTTCCCCTTCCCAGGC	CCCGGAGAGGACCCAGACA	CTGTTTCCCCTTCCCAGGC
aavs1_379	aavs1	CCCGGAGAGGACCCAGACACAGACTGAGCTATGGGAGC	CCCGGAGAGGACCCAGACA	CAGACTGAGCTATGGGAGC
aavs1_380	aavs1	CCCGGAGAGGACCCAGACAGGGCAGCGCAAAGTGACAA	CCCGGAGAGGACCCAGACA	GGGCAGCGCAAAGTGACAA
aavs1_381	aavs1	GCGGATCCTCCCCGTGTCTCTGTTTCCCCTTCCCAGGC	GCGGATCCTCCCCGTGTCT	CTGTTTCCCCTTCCCAGGC
aavs1_382	aavs1	GCGGATCCTCCCCGTGTCTCAGACTGAGCTATGGGAGC	GCGGATCCTCCCCGTGTCT	CAGACTGAGCTATGGGAGC
aavs1_383	aavs1	GCGGATCCTCCCCGTGTCTGGCACAGCAAGGGCACTCG	GCGGATCCTCCCCGTGTCT	GGCACAGCAAGGGCACTCG
aavs1_384	aavs1	GCGGATCCTCCCCGTGTCTGGGCAGCGCAAAGTGACAA	GCGGATCCTCCCCGTGTCT	GGGCAGCGCAAAGTGACAA
aavs1_385	aavs1	GCGGATCCTCCCCGTGTCTAGGGAAGGAGACAAAGTCC	GCGGATCCTCCCCGTGTCT	AGGGAAGGAGACAAAGTCC
aavs1_386	aavs1	TCTGCTGTGTTGCTGCCCACTGTTTCCCCTTCCCAGGC	TCTGCTGTGTTGCTGCCCA	CTGTTTCCCCTTCCCAGGC
aavs1_387	aavs1	TGCAGACAGAAAGCGGCACGGGCAGCGCAAAGTGACAA	TGCAGACAGAAAGCGGCAC	GGGCAGCGCAAAGTGACAA
aavs1_388	aavs1	CTGTTTCCCCTTCCCAGGCCAGACTGAGCTATGGGAGC	CTGTTTCCCCTTCCCAGGC	CAGACTGAGCTATGGGAGC
aavs1_389	aavs1	AAAACTCCCTTTGTGAGAAAACCGGCCCTGGGAATATA	AAAACTCCCTTTGTGAGAA	AACCGGCCCTGGGAATATA
aavs1_390	aavs1	TAGCACTGGGGACTCTTTACTGCTCTGACGCGGCCGTC	TAGCACTGGGGACTCTTTA	CTGCTCTGACGCGGCCGTC
aavs1_391	aavs1	AAAACTCCCTTTGTGAGAACATCGTAAGCAAACCTTAG	AAAACTCCCTTTGTGAGAA	CATCGTAAGCAAACCTTAG
aavs1_392	aavs1	AAAACTCCCTTTGTGAGAATTAATGTGGCTCTGGTTCT	AAAACTCCCTTTGTGAGAA	TTAATGTGGCTCTGGTTCT
aavs1_393	aavs1	TGCAGACAGAAAGCGGCACAGTGACAATGGCCAGGGCC	TGCAGACAGAAAGCGGCAC	AGTGACAATGGCCAGGGCC
aavs1_394	aavs1	AAAACTCCCTTTGTGAGAATATCAGGAGACTAGGAAGG	AAAACTCCCTTTGTGAGAA	TATCAGGAGACTAGGAAGG
aavs1_395	aavs1	AAAACTCCCTTTGTGAGAACCCCACAGTGGGGCCACTA	AAAACTCCCTTTGTGAGAA	CCCCACAGTGGGGCCACTA
aavs1_396	aavs1	AAAACTCCCTTTGTGAGAACTGCTCTGACGCGGCCGTC	AAAACTCCCTTTGTGAGAA	CTGCTCTGACGCGGCCGTC
aavs1_397	aavs1	GGACGCACCATTCTCACAAGAATCTGCCTAACAGGAGG	GGACGCACCATTCTCACAA	GAATCTGCCTAACAGGAGG
aavs1_398	aavs1	AAAACTCCCTTTGTGAGAAGAATCTGCCTAACAGGAGG	AAAACTCCCTTTGTGAGAA	GAATCTGCCTAACAGGAGG
aavs1_399	aavs1	AAAACTCCCTTTGTGAGAAGGCCGCGTCAGAGCAGCTC	AAAACTCCCTTTGTGAGAA	GGCCGCGTCAGAGCAGCTC
aavs1_400	aavs1	CTGTTTCCCCTTCCCAGGCGATAGACCAGACTGAGCTA	CTGTTTCCCCTTCCCAGGC	GATAGACCAGACTGAGCTA
aavs1_401	aavs1	AAAACTCCCTTTGTGAGAAAAGCAAACCTTAGAGGTTC	AAAACTCCCTTTGTGAGAA	AAGCAAACCTTAGAGGTTC
HALFCTRL_ACTR1A_AAVS1_146_2	HALFCTRL_ACTR1A	GAGAGTGAAGGCATCCACGCATGCCGTCTTCACTCGCT	GAGAGTGAAGGCATCCACG	CATGCCGTCTTCACTCGCT
HALFCTRL_ACTR1A_AAVS1_134_3	HALFCTRL_ACTR1A	GGCCTGAAGAGCAACTCAGGCTTACGATGGAGCCAGAG	GGCCTGAAGAGCAACTCAG	GCTTACGATGGAGCCAGAG
HALFCTRL_AAVS1_44_ACTR1A_4	HALFCTRL_ACTR1A	CCCTAGCCACTAAGGCAATGCCCTCCTTACGCAGGTAG	CCCTAGCCACTAAGGCAAT	GCCCTCCTTACGCAGGTAG
HALFCTRL_AAVS1_252_ACTR1A_5	HALFCTRL_ACTR1A	TCCCCTCCACCCCACAGTGCTTTTCCCAGGAGCACCGA	TCCCCTCCACCCCACAGTG	CTTTTCCCAGGAGCACCGA
HALFCTRL_ACTR1A_AAVS1_241_6	HALFCTRL_ACTR1A	TGCATGGAGATGAAAAGAGTCCAGGTCGCCGCCCGCAC	TGCATGGAGATGAAAAGAG	TCCAGGTCGCCGCCCGCAC
HALFCTRL_AAVS1_71_AQR_7	HALFCTRL_AQR	AGATGGCACAGGCCCCAGAGTGGAAGATGAAGACACCG	AGATGGCACAGGCCCCAGA	GTGGAAGATGAAGACACCG
HALFCTRL_AAVS1_258_AQR_8	HALFCTRL_AQR	CGAGAAACACAGCCCCAGGTCAAACACACTCCACCAGG	CGAGAAACACAGCCCCAGG	TCAAACACACTCCACCAGG
HALFCTRL_AAVS1_145_AQR_9	HALFCTRL_AQR	CTCCTTGCCAGAACCTCTACATGGCCACTACCAAGCGA	CTCCTTGCCAGAACCTCTA	CATGGCCACTACCAAGCGA
HALFCTRL_AQR_AAVS1_188_10	HALFCTRL_AQR	AAGAGTTGGCAACAAGCAGGGATTCTCCTCCAACTGTG	AAGAGTTGGCAACAAGCAG	GGATTCTCCTCCAACTGTG
HALFCTRL_AAVS1_65_AQR_11	HALFCTRL_AQR	CTGATACCGTCGGCGTTGGGTATCATTGAAATCAAGGG	CTGATACCGTCGGCGTTGG	GTATCATTGAAATCAAGGG
HALFCTRL_AAVS1_248_ARCN1_12	HALFCTRL_ARCN1	CCTGGGTCACCTCTACGGCCAGCGGTCTGCACAAAAGC	CCTGGGTCACCTCTACGGC	CAGCGGTCTGCACAAAAGC
HALFCTRL_ARCN1_AAVS1_7_13	HALFCTRL_ARCN1	GAGATGCGTCGTAAAGCAACATCCTAAGAAACGAGAGA	GAGATGCGTCGTAAAGCAA	CATCCTAAGAAACGAGAGA
HALFCTRL_ARCN1_AAVS1_220_14	HALFCTRL_ARCN1	CTCTGTGGAAAACCTGACGATCTGCCTAACAGGAGGTG	CTCTGTGGAAAACCTGACG	ATCTGCCTAACAGGAGGTG
HALFCTRL_ARCN1_AAVS1_243_15	HALFCTRL_ARCN1	AAAAGATAACATTAACCTGTGGCCACTGAGAACCGGGC	AAAAGATAACATTAACCTG	TGGCCACTGAGAACCGGGC
HALFCTRL_AAVS1_245_ARCN1_16	HALFCTRL_ARCN1	TTGGCCTGGACCCCACGAGAGCCATTTCCACTCTCCGA	TTGGCCTGGACCCCACGAG	AGCCATTTCCACTCTCCGA
HALFCTRL_AAVS1_139_BRIX1_17	HALFCTRL_BRIX1	GAGCGCGCCGCCGAGTTCCCAACCAAGAGGAAACGGCG	GAGCGCGCCGCCGAGTTCC	CAACCAAGAGGAAACGGCG
HALFCTRL_BRIX1_AAVS1_268_18	HALFCTRL_BRIX1	AAGCGGCACGCCACAGCAGTTACGTGGCCAAGAAGCAG	AAGCGGCACGCCACAGCAG	TTACGTGGCCAAGAAGCAG
HALFCTRL_BRIX1_AAVS1_145_19	HALFCTRL_BRIX1	AATGGTGAAAGTAAACACGCTCCTTGCCAGAACCTCTA	AATGGTGAAAGTAAACACG	CTCCTTGCCAGAACCTCTA
HALFCTRL_BRIX1_AAVS1_229_20	HALFCTRL_BRIX1	GCAAAGAAAAATGAAACAGAGCCCAGGGCCAGTTGAAG	GCAAAGAAAAATGAAACAG	AGCCCAGGGCCAGTTGAAG
HALFCTRL_BRIX1_AAVS1_120_21	HALFCTRL_BRIX1	GAAACCAATAGAAATACAGCACGACCTGGTGAACACCT	GAAACCAATAGAAATACAG	CACGACCTGGTGAACACCT
HALFCTRL_CCT3_AAVS1_17_22	HALFCTRL_CCT3	GAGGAACTCACCCGAAGGGCTAGCCACTAAGGCAATTG	GAGGAACTCACCCGAAGGG	CTAGCCACTAAGGCAATTG
HALFCTRL_CCT3_AAVS1_145_23	HALFCTRL_CCT3	TGGGCCACAGCCATCTCGGCTCCTTGCCAGAACCTCTA	TGGGCCACAGCCATCTCGG	CTCCTTGCCAGAACCTCTA
HALFCTRL_AAVS1_135_CCT3_24	HALFCTRL_CCT3	CAACTGTGGGGTGACTGCTATTGAGATTACACGAGAGG	CAACTGTGGGGTGACTGCT	ATTGAGATTACACGAGAGG
HALFCTRL_CCT3_AAVS1_57_25	HALFCTRL_CCT3	TGCACCATTCTCCTCCGGGAAAGTCCAGGACCGGCTGG	TGCACCATTCTCCTCCGGG	AAAGTCCAGGACCGGCTGG
HALFCTRL_AAVS1_192_CCT3_26	HALFCTRL_CCT3	GTCCACCATCTCATGCCCCATGATGTTGGAACAGGAGC	GTCCACCATCTCATGCCCC	ATGATGTTGGAACAGGAGC
HALFCTRL_AAVS1_36_CCT4_27	HALFCTRL_CCT4	AGCCGCTTCAACTGGCCCTATGCTATTAGAACAAGCCT	AGCCGCTTCAACTGGCCCT	ATGCTATTAGAACAAGCCT
HALFCTRL_CCT4_AAVS1_11_28	HALFCTRL_CCT4	CCCAGGGAGAAAAAACTGCCAGCCCCAGGTGGAGAAAC	CCCAGGGAGAAAAAACTGC	CAGCCCCAGGTGGAGAAAC
HALFCTRL_AAVS1_25_CCT4_29	HALFCTRL_CCT4	CCGTGTCTGGGTCCTCTCCCAGATGGATAATCAAATAG	CCGTGTCTGGGTCCTCTCC	CAGATGGATAATCAAATAG
HALFCTRL_CCT4_AAVS1_91_30	HALFCTRL_CCT4	AAGATATAGAAGCAGGAGAACCTGGCCCCGGGAGACGC	AAGATATAGAAGCAGGAGA	ACCTGGCCCCGGGAGACGC
HALFCTRL_CCT4_AAVS1_73_31	HALFCTRL_CCT4	AATAGATTTCTGTATGAGACCAGGCCAAGTAGGTGGCC	AATAGATTTCTGTATGAGA	CCAGGCCAAGTAGGTGGCC
HALFCTRL_CCT7_AAVS1_250_32	HALFCTRL_CCT7	CTTGTGTCCCAGGGAGCAGAAGAAACGAGAGATGGCAC	CTTGTGTCCCAGGGAGCAG	AAGAAACGAGAGATGGCAC
HALFCTRL_CCT7_AAVS1_47_33	HALFCTRL_CCT7	CTCCCACAGCAGCAGGCCGGTGACACACCCCCATTTCC	CTCCCACAGCAGCAGGCCG	GTGACACACCCCCATTTCC
HALFCTRL_CCT7_AAVS1_193_34	HALFCTRL_CCT7	CTGCGGGCTCGGCATGCCCCGATTTCCACTGGGCGCCT	CTGCGGGCTCGGCATGCCC	CGATTTCCACTGGGCGCCT
HALFCTRL_CCT7_AAVS1_21_35	HALFCTRL_CCT7	GAATCAAGAAGGTACAGGGGGATCTCCCGGTCCCCGCC	GAATCAAGAAGGTACAGGG	GGATCTCCCGGTCCCCGCC
HALFCTRL_CCT7_AAVS1_201_36	HALFCTRL_CCT7	ATTGTCACACAGCTGGCGTTGCATCCCCCAGAGGCCCC	ATTGTCACACAGCTGGCGT	TGCATCCCCCAGAGGCCCC
HALFCTRL_CCT8_AAVS1_41_37	HALFCTRL_CCT8	CAAATGTCGTAGTAACAGGTGGGAAGTCCGCAGCTCCG	CAAATGTCGTAGTAACAGG	TGGGAAGTCCGCAGCTCCG
HALFCTRL_CCT8_AAVS1_124_38	HALFCTRL_CCT8	GAGAAGATTCCAGAAAGGGCCGAATCCACAGGAGAACG	GAGAAGATTCCAGAAAGGG	CCGAATCCACAGGAGAACG
HALFCTRL_AAVS1_90_CCT8_39	HALFCTRL_CCT8	CCTGCCTGGAGAAGGATGCAAGAAGGAAATAAAAACGT	CCTGCCTGGAGAAGGATGC	AAGAAGGAAATAAAAACGT
HALFCTRL_AAVS1_79_CCT8_40	HALFCTRL_CCT8	TCACTCTTCGGGGTATCCCAGGCCCTCCTACTTCGCCG	TCACTCTTCGGGGTATCCC	AGGCCCTCCTACTTCGCCG
HALFCTRL_AAVS1_207_CCT8_41	HALFCTRL_CCT8	CCAGGAACCCCTGTAGGGATTCTTCCGCGACCGGGAGA	CCAGGAACCCCTGTAGGGA	TTCTTCCGCGACCGGGAGA
HALFCTRL_CDC5L_AAVS1_63_42	HALFCTRL_CDC5L	CTCGAATTATGATCAAGGGGGGGAGCTGCCCAAATGAA	CTCGAATTATGATCAAGGG	GGGGAGCTGCCCAAATGAA
HALFCTRL_CDC5L_AAVS1_194_43	HALFCTRL_CDC5L	GTTGATGCCAACTCAGTGGGAGTTCCGGCGGCACAGCA	GTTGATGCCAACTCAGTGG	GAGTTCCGGCGGCACAGCA
HALFCTRL_AAVS1_78_CDC5L_44	HALFCTRL_CDC5L	GCGCTGATACCGTCGGCGTGATGAAATTCTGAAAGCAG	GCGCTGATACCGTCGGCGT	GATGAAATTCTGAAAGCAG
HALFCTRL_AAVS1_186_CDC5L_45	HALFCTRL_CDC5L	GAGATGGCTCCAGGAAATGAAGTTAAACATTAATCCCG	GAGATGGCTCCAGGAAATG	AAGTTAAACATTAATCCCG
HALFCTRL_AAVS1_4_CDC5L_46	HALFCTRL_CDC5L	GAATTGGAGCCGCTTCAACAGATTCTGCTATTCCCCGG	GAATTGGAGCCGCTTCAAC	AGATTCTGCTATTCCCCGG
HALFCTRL_AAVS1_196_CDK11B_47	HALFCTRL_CDK11B	CTCTAAGGTTTGCTTACGAGAACTTGAGGCTGAAGCCG	CTCTAAGGTTTGCTTACGA	GAACTTGAGGCTGAAGCCG
HALFCTRL_AAVS1_149_CDK11B_48	HALFCTRL_CDK11B	CCAGCGAGTGAAGACGGCAACCGGCAGCAACTCTGAGG	CCAGCGAGTGAAGACGGCA	ACCGGCAGCAACTCTGAGG
HALFCTRL_AAVS1_32_CDK11B_49	HALFCTRL_CDK11B	TGTGAGAATGGTGCGTCCTCACAGGGTCACCACGACCG	TGTGAGAATGGTGCGTCCT	CACAGGGTCACCACGACCG
HALFCTRL_CDK11B_AAVS1_18_50	HALFCTRL_CDK11B	CTTACCACCACGAACCAGGCTCAAAGTGGTCCGGACTC	CTTACCACCACGAACCAGG	CTCAAAGTGGTCCGGACTC
HALFCTRL_AAVS1_129_CDK11B_51	HALFCTRL_CDK11B	AATGCAGGTCAGAGAAAGCCTGACTTCCCGGGGAACAG	AATGCAGGTCAGAGAAAGC	CTGACTTCCCGGGGAACAG
HALFCTRL_AAVS1_146_CDK17_52	HALFCTRL_CDK17	CATGCCGTCTTCACTCGCTGATGAAAAAATTTAAGAGA	CATGCCGTCTTCACTCGCT	GATGAAAAAATTTAAGAGA
HALFCTRL_CDK17_AAVS1_119_53	HALFCTRL_CDK17	CATAGACGGATCTCAATGGCAGTCTGAAGAGCAGAGCC	CATAGACGGATCTCAATGG	CAGTCTGAAGAGCAGAGCC
HALFCTRL_CDK17_AAVS1_147_54	HALFCTRL_CDK17	CATTGCCATGAAGGAGCCAGAGGAGGGATTCCCTTCTC	CATTGCCATGAAGGAGCCA	GAGGAGGGATTCCCTTCTC
HALFCTRL_CDK17_AAVS1_69_55	HALFCTRL_CDK17	ATCTGTGTTGAGTACTCCGGCTTGGCAAACTCACTCTT	ATCTGTGTTGAGTACTCCG	GCTTGGCAAACTCACTCTT
HALFCTRL_AAVS1_31_CDK17_56	HALFCTRL_CDK17	ATTCCCTTCTCAGGTTACGTTATTTCCAGGATCAACCG	ATTCCCTTCTCAGGTTACG	TTATTTCCAGGATCAACCG
HALFCTRL_CHMP2A_AAVS1_208_57	HALFCTRL_CHMP2A	GTCCAGCTCCCGCATGGCAGCAGGGTCCCGCTTCCCTA	GTCCAGCTCCCGCATGGCA	GCAGGGTCCCGCTTCCCTA
HALFCTRL_AAVS1_160_CHMP2A_58	HALFCTRL_CHMP2A	GCCCGGCGTGCTGACGTCACAGACCTCCCCTCAACTGG	GCCCGGCGTGCTGACGTCA	CAGACCTCCCCTCAACTGG
HALFCTRL_AAVS1_139_CHMP2A_59	HALFCTRL_CHMP2A	GAGCGCGCCGCCGAGTTCCGGGCACTCAGTCCCTCCGC	GAGCGCGCCGCCGAGTTCC	GGGCACTCAGTCCCTCCGC
HALFCTRL_AAVS1_73_CHMP2A_60	HALFCTRL_CHMP2A	CCAGGCCAAGTAGGTGGCCGAGATCATGGATATGAAGG	CCAGGCCAAGTAGGTGGCC	GAGATCATGGATATGAAGG
HALFCTRL_AAVS1_108_CHMP2A_61	HALFCTRL_CHMP2A	AGCATGTTTGCTGCCTCCACTCAAGTCCAACAACTCGA	AGCATGTTTGCTGCCTCCA	CTCAAGTCCAACAACTCGA
HALFCTRL_AAVS1_58_CLTC_62	HALFCTRL_CLTC	CTGGCCCCCCACCGCCCCAGCTGTGGCTGTCCATACGG	CTGGCCCCCCACCGCCCCA	GCTGTGGCTGTCCATACGG
HALFCTRL_CLTC_AAVS1_210_63	HALFCTRL_CLTC	CACGAGTGTGATCCAACCGTATTCCTCCGCCCAGAGCA	CACGAGTGTGATCCAACCG	TATTCCTCCGCCCAGAGCA
HALFCTRL_CLTC_AAVS1_84_64	HALFCTRL_CLTC	GCCCAGGGAAATTACTCGGGCCGCCCGCACAGGCCGCC	GCCCAGGGAAATTACTCGG	GCCGCCCGCACAGGCCGCC
HALFCTRL_CLTC_AAVS1_168_65	HALFCTRL_CLTC	GAAATGAAAAGTAAAATGACTGGCTTCTGCGCCGCCTC	GAAATGAAAAGTAAAATGA	CTGGCTTCTGCGCCGCCTC
HALFCTRL_CLTC_AAVS1_262_66	HALFCTRL_CLTC	CTGCTGTCAGCATCAACTGCGGCCCTGGGAATATAAGG	CTGCTGTCAGCATCAACTG	CGGCCCTGGGAATATAAGG
HALFCTRL_COPB1_AAVS1_139_67	HALFCTRL_COPB1	TGATAGTGTGATCCTGAAGGAGCGCGCCGCCGAGTTCC	TGATAGTGTGATCCTGAAG	GAGCGCGCCGCCGAGTTCC
HALFCTRL_COPB1_AAVS1_223_68	HALFCTRL_COPB1	TAACCAGAAACCATGACGGGCATAGGGTGGCAAAGCCC	TAACCAGAAACCATGACGG	GCATAGGGTGGCAAAGCCC
HALFCTRL_AAVS1_198_COPB1_69	HALFCTRL_COPB1	ATGGTTGGTCACTGTCTCTGAAGGAATCCTCTCAAGGG	ATGGTTGGTCACTGTCTCT	GAAGGAATCCTCTCAAGGG
HALFCTRL_COPB1_AAVS1_47_70	HALFCTRL_COPB1	TCTAGACCCACCAAGAAAGGTGACACACCCCCATTTCC	TCTAGACCCACCAAGAAAG	GTGACACACCCCCATTTCC
HALFCTRL_AAVS1_169_COPB1_71	HALFCTRL_COPB1	AGCACAGACTAGAGAGGTAACAGAAAGAATCTGAAAAG	AGCACAGACTAGAGAGGTA	ACAGAAAGAATCTGAAAAG
HALFCTRL_AAVS1_257_COPS2_72	HALFCTRL_COPS2	CAACACAGCAGAGAGCAAGAACTGGATCATCAGAAGAG	CAACACAGCAGAGAGCAAG	AACTGGATCATCAGAAGAG
HALFCTRL_COPS2_AAVS1_158_73	HALFCTRL_COPS2	TTCATGTGCGATGATGAGGCCAGGCCACCTACTTGGCC	TTCATGTGCGATGATGAGG	CCAGGCCACCTACTTGGCC
HALFCTRL_AAVS1_95_COPS2_74	HALFCTRL_COPS2	TGTCCTGAAGTGGACATAGTGGTTTAAGACAAACACAA	TGTCCTGAAGTGGACATAG	TGGTTTAAGACAAACACAA
HALFCTRL_AAVS1_183_COPS2_75	HALFCTRL_COPS2	GAGCCACATTAACCGGCCCGAGAAGATGATCTGAAAAA	GAGCCACATTAACCGGCCC	GAGAAGATGATCTGAAAAA
HALFCTRL_AAVS1_118_COPS2_76	HALFCTRL_COPS2	AGTAGAGCTCAAAGTGGTCAAAGAAGATGACCCAAAAG	AGTAGAGCTCAAAGTGGTC	AAAGAAGATGACCCAAAAG
HALFCTRL_COPZ1_AAVS1_110_77	HALFCTRL_COPZ1	AAGGTATCTGGTTTACCAGGCGCAAAGTGACAATGGCC	AAGGTATCTGGTTTACCAG	GCGCAAAGTGACAATGGCC
HALFCTRL_AAVS1_76_COPZ1_78	HALFCTRL_COPZ1	TGGTTGATAAACCCACGTGACTGCTGGAGAACATGGAG	TGGTTGATAAACCCACGTG	ACTGCTGGAGAACATGGAG
HALFCTRL_AAVS1_68_COPZ1_79	HALFCTRL_COPZ1	AACCTTAGAGGTTCTGGCAGGAGATCGACTTTTTGCCA	AACCTTAGAGGTTCTGGCA	GGAGATCGACTTTTTGCCA
HALFCTRL_COPZ1_AAVS1_219_80	HALFCTRL_COPZ1	TGGATGAAATTGTAGATGGAAGCATCGCCCCCCTGCTG	TGGATGAAATTGTAGATGG	AAGCATCGCCCCCCTGCTG
HALFCTRL_AAVS1_43_COPZ1_81	HALFCTRL_COPZ1	TGCGTCCTAGGTGTTCACCGAGAGTGATCCCCAGCAGG	TGCGTCCTAGGTGTTCACC	GAGAGTGATCCCCAGCAGG
HALFCTRL_DDX51_AAVS1_241_82	HALFCTRL_DDX51	CTGTGCCCTGCTCCAGCGATCCAGGTCGCCGCCCGCAC	CTGTGCCCTGCTCCAGCGA	TCCAGGTCGCCGCCCGCAC
HALFCTRL_DDX51_AAVS1_10_83	HALFCTRL_DDX51	CCAGGTGCAGGACGACCAGTTGAGTCCTTGGCAAGCCC	CCAGGTGCAGGACGACCAG	TTGAGTCCTTGGCAAGCCC
HALFCTRL_AAVS1_147_DDX51_84	HALFCTRL_DDX51	GAGGAGGGATTCCCTTCTCCTGGTTCCTCGGTACGAGG	GAGGAGGGATTCCCTTCTC	CTGGTTCCTCGGTACGAGG
HALFCTRL_AAVS1_89_DDX51_85	HALFCTRL_DDX51	CTTCCTTACACTTCCCAAGGCCCTGTGGAGAAAAGCCG	CTTCCTTACACTTCCCAAG	GCCCTGTGGAGAAAAGCCG
HALFCTRL_DDX51_AAVS1_168_86	HALFCTRL_DDX51	CTCGCAGAAAGCAACGAGGCTGGCTTCTGCGCCGCCTC	CTCGCAGAAAGCAACGAGG	CTGGCTTCTGCGCCGCCTC
HALFCTRL_DYNC1H1_AAVS1_161_87	HALFCTRL_DYNC1H1	CTGGAGAACCTGAAGAGAGAGGCCCCAGGCCACCTACT	CTGGAGAACCTGAAGAGAG	AGGCCCCAGGCCACCTACT
HALFCTRL_AAVS1_147_DYNC1H1_88	HALFCTRL_DYNC1H1	GAGGAGGGATTCCCTTCTCAAGCTGCAAGCGTCAAGGG	GAGGAGGGATTCCCTTCTC	AAGCTGCAAGCGTCAAGGG
HALFCTRL_AAVS1_4_DYNC1H1_89	HALFCTRL_DYNC1H1	GAATTGGAGCCGCTTCAACCAGCTGCATAAGCAGCAGG	GAATTGGAGCCGCTTCAAC	CAGCTGCATAAGCAGCAGG
HALFCTRL_AAVS1_182_DYNC1H1_90	HALFCTRL_DYNC1H1	ATCGGGGCACAGCGACTCCTGGCCTTCACCCCTGGCGG	ATCGGGGCACAGCGACTCC	TGGCCTTCACCCCTGGCGG
HALFCTRL_AAVS1_80_DYNC1H1_91	HALFCTRL_DYNC1H1	CAGCTCCCATAGCTCAGTCTGATAGACCCTGACACAGG	CAGCTCCCATAGCTCAGTC	TGATAGACCCTGACACAGG
HALFCTRL_AAVS1_241_EEF2_92	HALFCTRL_EEF2	TCCAGGTCGCCGCCCGCACCAGGGTGAAGGCCCACCCG	TCCAGGTCGCCGCCCGCAC	CAGGGTGAAGGCCCACCCG
HALFCTRL_AAVS1_68_EEF2_93	HALFCTRL_EEF2	AACCTTAGAGGTTCTGGCACTGCAGCTCCAGCAGGGCG	AACCTTAGAGGTTCTGGCA	CTGCAGCTCCAGCAGGGCG
HALFCTRL_EEF2_AAVS1_239_94	HALFCTRL_EEF2	GAGGACATCGATAAAGGCGCGGATCGAGACTGGCAACG	GAGGACATCGATAAAGGCG	CGGATCGAGACTGGCAACG
HALFCTRL_EEF2_AAVS1_98_95	HALFCTRL_EEF2	GCGAGGACAAGGACAAAGAGCGGATCCTCCCCGTGTCT	GCGAGGACAAGGACAAAGA	GCGGATCCTCCCCGTGTCT
HALFCTRL_AAVS1_37_EEF2_96	HALFCTRL_EEF2	TCCTTGGCAAGCCCAGGAGACCTGAGGTCCAACACGGG	TCCTTGGCAAGCCCAGGAG	ACCTGAGGTCCAACACGGG
HALFCTRL_EFTUD2_AAVS1_215_97	HALFCTRL_EFTUD2	TTTAAGATCCTGGATGCGGCAGTGGAAATCGCCAGATG	TTTAAGATCCTGGATGCGG	CAGTGGAAATCGCCAGATG
HALFCTRL_EFTUD2_AAVS1_97_98	HALFCTRL_EFTUD2	GGCCACAGAGATCCAAAGGGACAAAGTCCAGGACCGGC	GGCCACAGAGATCCAAAGG	GACAAAGTCCAGGACCGGC
HALFCTRL_AAVS1_125_EFTUD2_99	HALFCTRL_EFTUD2	TTGGCAAACTCACTCTTCGGGTGATGCTGAACACAGAG	TTGGCAAACTCACTCTTCG	GGTGATGCTGAACACAGAG
HALFCTRL_EFTUD2_AAVS1_212_100	HALFCTRL_EFTUD2	CCCAGGAGCCCCTGCACCGCAAACATGCTGTCCTGAAG	CCCAGGAGCCCCTGCACCG	CAAACATGCTGTCCTGAAG
HALFCTRL_AAVS1_93_EFTUD2_101	HALFCTRL_EFTUD2	AGGGGCTCAACATCGGAAGTGGAAGACAGACAGAGAAA	AGGGGCTCAACATCGGAAG	TGGAAGACAGACAGAGAAA
HALFCTRL_AAVS1_225_EIF2S2_102	HALFCTRL_EIF2S2	GGGTACCAGCCTCACCAAGCTCACCTCGTCCCCAGACA	GGGTACCAGCCTCACCAAG	CTCACCTCGTCCCCAGACA
HALFCTRL_AAVS1_174_EIF2S2_103	HALFCTRL_EIF2S2	CCCAGGTGGAGAAACTGGCAAATACTAGAGAAAGATGA	CCCAGGTGGAGAAACTGGC	AAATACTAGAGAAAGATGA
HALFCTRL_EIF2S2_AAVS1_245_104	HALFCTRL_EIF2S2	CCCGTGACAGCCTGGAAGCTTGGCCTGGACCCCACGAG	CCCGTGACAGCCTGGAAGC	TTGGCCTGGACCCCACGAG
HALFCTRL_AAVS1_254_EIF2S2_105	HALFCTRL_EIF2S2	CGGAGAGGACCCAGACACGTTCATAGTGGTTCTATAGA	CGGAGAGGACCCAGACACG	TTCATAGTGGTTCTATAGA
HALFCTRL_AAVS1_216_EIF2S2_106	HALFCTRL_EIF2S2	GGCACAGCAAGGGCACTCGAGAGACTACACATACGAGG	GGCACAGCAAGGGCACTCG	AGAGACTACACATACGAGG
HALFCTRL_AAVS1_67_EIF3A_107	HALFCTRL_EIF3A	AGTAGAGGCGGCCACGACCCATAAAGAACATCCAGAGC	AGTAGAGGCGGCCACGACC	CATAAAGAACATCCAGAGC
HALFCTRL_EIF3A_AAVS1_105_108	HALFCTRL_EIF3A	GATCTGTGGGAGCAACAAGAAGCCCAGAGCAGGGCCTT	GATCTGTGGGAGCAACAAG	AAGCCCAGAGCAGGGCCTT
HALFCTRL_EIF3A_AAVS1_121_109	HALFCTRL_EIF3A	CATCATCCATGCCACGCCGTCACCAATCCTGTCCCTAG	CATCATCCATGCCACGCCG	TCACCAATCCTGTCCCTAG
HALFCTRL_EIF3A_AAVS1_50_110	HALFCTRL_EIF3A	CATCATCCCCCAGACGCCGGGAACCCAGCGAGTGAAGA	CATCATCCCCCAGACGCCG	GGAACCCAGCGAGTGAAGA
HALFCTRL_EIF3A_AAVS1_147_111	HALFCTRL_EIF3A	GAATTGCCGATGAAGACAGGAGGAGGGATTCCCTTCTC	GAATTGCCGATGAAGACAG	GAGGAGGGATTCCCTTCTC
HALFCTRL_EIF3B_AAVS1_145_112	HALFCTRL_EIF3B	GAGATGTTCGACAAGCAGCCTCCTTGCCAGAACCTCTA	GAGATGTTCGACAAGCAGC	CTCCTTGCCAGAACCTCTA
HALFCTRL_AAVS1_226_EIF3B_113	HALFCTRL_EIF3B	GATAGACCAGACTGAGCTACTTGTTGTTCTTCTGCAGG	GATAGACCAGACTGAGCTA	CTTGTTGTTCTTCTGCAGG
HALFCTRL_EIF3B_AAVS1_250_114	HALFCTRL_EIF3B	TTTGCTGTGCTGCACGGAGAAGAAACGAGAGATGGCAC	TTTGCTGTGCTGCACGGAG	AAGAAACGAGAGATGGCAC
HALFCTRL_AAVS1_119_EIF3B_115	HALFCTRL_EIF3B	CAGTCTGAAGAGCAGAGCCGACCCGGGCAGCTCCTCGG	CAGTCTGAAGAGCAGAGCC	GACCCGGGCAGCTCCTCGG
HALFCTRL_AAVS1_92_EIF3B_116	HALFCTRL_EIF3B	CGCGCCGCCGAGTTCCTGGCTTCTGCCAGCTGCTGTGG	CGCGCCGCCGAGTTCCTGG	CTTCTGCCAGCTGCTGTGG
HALFCTRL_AAVS1_27_EIF3C_117	HALFCTRL_EIF3C	GCAGCTCCGAGGCGCCCAGTGCAGCCACGGACACGCAG	GCAGCTCCGAGGCGCCCAG	TGCAGCCACGGACACGCAG
HALFCTRL_AAVS1_252_EIF3C_118	HALFCTRL_EIF3C	TCCCCTCCACCCCACAGTGCTGGGAAAAGCATATGGGA	TCCCCTCCACCCCACAGTG	CTGGGAAAAGCATATGGGA
HALFCTRL_AAVS1_61_EIF3C_119	HALFCTRL_EIF3C	CAGACTGAGCTATGGGAGCGATGCTGAGAAAAATGAGG	CAGACTGAGCTATGGGAGC	GATGCTGAGAAAAATGAGG
HALFCTRL_AAVS1_229_EIF3C_120	HALFCTRL_EIF3C	AGCCCAGGGCCAGTTGAAGGATGCGGATATAGAACCGG	AGCCCAGGGCCAGTTGAAG	GATGCGGATATAGAACCGG
HALFCTRL_AAVS1_180_EIF3C_121	HALFCTRL_EIF3C	GCTGTGCCCCGATGCACACCTCCACACTCACCCAGCAG	GCTGTGCCCCGATGCACAC	CTCCACACTCACCCAGCAG
HALFCTRL_AAVS1_51_EIF3D_122	HALFCTRL_EIF3D	ATCCACCCAAAAGGCAGCCAGTCTCACTCACTGTCAGG	ATCCACCCAAAAGGCAGCC	AGTCTCACTCACTGTCAGG
HALFCTRL_EIF3D_AAVS1_181_123	HALFCTRL_EIF3D	GACATCTGCATGAAGCTGGTGGAGCCAGAGAGGATCCT	GACATCTGCATGAAGCTGG	TGGAGCCAGAGAGGATCCT
HALFCTRL_AAVS1_169_EIF3D_124	HALFCTRL_EIF3D	AGCACAGACTAGAGAGGTAGAGTGCCAAACAGAAAGAG	AGCACAGACTAGAGAGGTA	GAGTGCCAAACAGAAAGAG
HALFCTRL_AAVS1_130_EIF3D_125	HALFCTRL_EIF3D	ACGCAAGGGAGACATCCGTCTTTGACCGCATCACCACG	ACGCAAGGGAGACATCCGT	CTTTGACCGCATCACCACG
HALFCTRL_EIF3D_AAVS1_119_126	HALFCTRL_EIF3D	ACGATCTTTGTCTCTGCGGCAGTCTGAAGAGCAGAGCC	ACGATCTTTGTCTCTGCGG	CAGTCTGAAGAGCAGAGCC
HALFCTRL_EIF3F_AAVS1_17_127	HALFCTRL_EIF3F	ACGCGTATTTCACTGTCAGCTAGCCACTAAGGCAATTG	ACGCGTATTTCACTGTCAG	CTAGCCACTAAGGCAATTG
HALFCTRL_EIF3F_AAVS1_146_128	HALFCTRL_EIF3F	GGCGTGAACATCACTCCCACATGCCGTCTTCACTCGCT	GGCGTGAACATCACTCCCA	CATGCCGTCTTCACTCGCT
HALFCTRL_EIF3F_AAVS1_44_129	HALFCTRL_EIF3F	TTTAATGGGAGTCCCTGGGCCCTAGCCACTAAGGCAAT	TTTAATGGGAGTCCCTGGG	CCCTAGCCACTAAGGCAAT
HALFCTRL_AAVS1_140_EIF3F_130	HALFCTRL_EIF3F	AGAAGACTAGCTGAGCTCTTTTCGGTACTTGGTTAACC	AGAAGACTAGCTGAGCTCT	TTTCGGTACTTGGTTAACC
HALFCTRL_EIF3F_AAVS1_191_131	HALFCTRL_EIF3F	GAGCACTTACTGGTACCGCGGACGCACCATTCTCACAA	GAGCACTTACTGGTACCGC	GGACGCACCATTCTCACAA
HALFCTRL_EIF3G_AAVS1_75_132	HALFCTRL_EIF3G	CTGCATGGACTCCCCGCGGGAGTCGCTTTAACTGGCCC	CTGCATGGACTCCCCGCGG	GAGTCGCTTTAACTGGCCC
HALFCTRL_AAVS1_72_EIF3G_133	HALFCTRL_EIF3G	CCTTTTCCTTCTCCTTCTGCCCCTACAAGGATACGCTG	CCTTTTCCTTCTCCTTCTG	CCCCTACAAGGATACGCTG
HALFCTRL_AAVS1_266_EIF3G_134	HALFCTRL_EIF3G	GACTTCCCAGTGTGCATCGTGGTCCCCAGAGCTAGAGC	GACTTCCCAGTGTGCATCG	TGGTCCCCAGAGCTAGAGC
HALFCTRL_EIF3G_AAVS1_25_135	HALFCTRL_EIF3G	ACGCGCAGCATCCTCGCGGCCGTGTCTGGGTCCTCTCC	ACGCGCAGCATCCTCGCGG	CCGTGTCTGGGTCCTCTCC
HALFCTRL_AAVS1_26_EIF3G_136	HALFCTRL_EIF3G	TTAGGATGGCCTTCTCCGATTCAGGATTGAGACCCGGA	TTAGGATGGCCTTCTCCGA	TTCAGGATTGAGACCCGGA
HALFCTRL_AAVS1_187_EIF3H_137	HALFCTRL_EIF3H	GCTGTCCTGAAGTGGACATCAAGGATCTCTCTCACTAA	GCTGTCCTGAAGTGGACAT	CAAGGATCTCTCTCACTAA
HALFCTRL_AAVS1_106_EIF3H_138	HALFCTRL_EIF3H	CAGAAAGCGGCACAGGCCCATATGCAGCGCCAGAGCCG	CAGAAAGCGGCACAGGCCC	ATATGCAGCGCCAGAGCCG
HALFCTRL_AAVS1_162_EIF3H_139	HALFCTRL_EIF3H	TCGTCCTGCATCCTTCTCCCAGGGAAAGGCAAAGGCAA	TCGTCCTGCATCCTTCTCC	CAGGGAAAGGCAAAGGCAA
HALFCTRL_AAVS1_232_EIF3H_140	HALFCTRL_EIF3H	CGCCGAGAAGGAAGTGCTCCCTCTTCCAGCTCCACCGC	CGCCGAGAAGGAAGTGCTC	CCTCTTCCAGCTCCACCGC
HALFCTRL_EIF3H_AAVS1_189_141	HALFCTRL_EIF3H	ATGATGCTGACTTTGATGACAAGCAGTCACCCCACAGT	ATGATGCTGACTTTGATGA	CAAGCAGTCACCCCACAGT
HALFCTRL_EIF3I_AAVS1_180_142	HALFCTRL_EIF3I	CCCCCAAAGTCAAAACCGCGCTGTGCCCCGATGCACAC	CCCCCAAAGTCAAAACCGC	GCTGTGCCCCGATGCACAC
HALFCTRL_EIF3I_AAVS1_16_143	HALFCTRL_EIF3I	AATCTGGCTCGGATCCCGCGCCTCTCCTGGGCTTGCCA	AATCTGGCTCGGATCCCGC	GCCTCTCCTGGGCTTGCCA
HALFCTRL_AAVS1_81_EIF3I_144	HALFCTRL_EIF3I	CAGAGTGGTCAGCACAGAGCTTTTTCCAGCTACAGCAG	CAGAGTGGTCAGCACAGAG	CTTTTTCCAGCTACAGCAG
HALFCTRL_EIF3I_AAVS1_235_145	HALFCTRL_EIF3I	CGATGATGCACTCCCCCAGCGGCTCCAATTCGGAAGTG	CGATGATGCACTCCCCCAG	CGGCTCCAATTCGGAAGTG
HALFCTRL_AAVS1_15_EIF3I_146	HALFCTRL_EIF3I	CTCCAATGCGGAAGAGAGTAGATTAAGTATAACCGCGA	CTCCAATGCGGAAGAGAGT	AGATTAAGTATAACCGCGA
HALFCTRL_AAVS1_238_EIF4A3_147	HALFCTRL_EIF4A3	TATCAGGAGACTAGGAAGGCCGCAGCAGGTCCTCCCGC	TATCAGGAGACTAGGAAGG	CCGCAGCAGGTCCTCCCGC
HALFCTRL_EIF4A3_AAVS1_123_148	HALFCTRL_EIF4A3	ATGGCGACCACGGCCACGACCCTCTGCTGCGCCACCTG	ATGGCGACCACGGCCACGA	CCCTCTGCTGCGCCACCTG
HALFCTRL_EIF4A3_AAVS1_128_149	HALFCTRL_EIF4A3	CTGAATATCCAAACACTGGGACTCCTGGAAGTGGCCAA	CTGAATATCCAAACACTGG	GACTCCTGGAAGTGGCCAA
HALFCTRL_EIF4A3_AAVS1_244_150	HALFCTRL_EIF4A3	TAATGATGAGGGACACCTGCACAGACTAGAGAGGTAAG	TAATGATGAGGGACACCTG	CACAGACTAGAGAGGTAAG
HALFCTRL_AAVS1_174_EIF4A3_151	HALFCTRL_EIF4A3	CCCAGGTGGAGAAACTGGCTGGCTGACGGAGAAAATGA	CCCAGGTGGAGAAACTGGC	TGGCTGACGGAGAAAATGA
HALFCTRL_EIF5B_AAVS1_24_152	HALFCTRL_EIF5B	GAAAGACAGAAGAGAGAAGGATCCTGTGTCCCCGAGCT	GAAAGACAGAAGAGAGAAG	GATCCTGTGTCCCCGAGCT
HALFCTRL_AAVS1_111_EIF5B_153	HALFCTRL_EIF5B	GTTTATCAACCACTTGGTGTTCTTTATAAGCCACAAGG	GTTTATCAACCACTTGGTG	TTCTTTATAAGCCACAAGG
HALFCTRL_EIF5B_AAVS1_42_154	HALFCTRL_EIF5B	GAAGCCAAGCGTAAAGAAGTCCGGACTCAGGAGAGAGA	GAAGCCAAGCGTAAAGAAG	TCCGGACTCAGGAGAGAGA
HALFCTRL_AAVS1_144_EIF5B_155	HALFCTRL_EIF5B	CCCAACCCCCTAGCCACTAAGACTCTTTGCCAAAGAAG	CCCAACCCCCTAGCCACTA	AGACTCTTTGCCAAAGAAG
HALFCTRL_AAVS1_105_EIF5B_156	HALFCTRL_EIF5B	AAGCCCAGAGCAGGGCCTTACTGTCTTAATTTTGAAGG	AAGCCCAGAGCAGGGCCTT	ACTGTCTTAATTTTGAAGG
HALFCTRL_AAVS1_99_ETF1_157	HALFCTRL_ETF1	AGCTGAGCTCTCGGACCCCGAAGAGAATCTGAGTGCAG	AGCTGAGCTCTCGGACCCC	GAAGAGAATCTGAGTGCAG
HALFCTRL_ETF1_AAVS1_230_158	HALFCTRL_ETF1	CGGACGCGGCGCTCACCCGTCCTGCCCCTTCCCTACAG	CGGACGCGGCGCTCACCCG	TCCTGCCCCTTCCCTACAG
HALFCTRL_AAVS1_267_ETF1_159	HALFCTRL_ETF1	CAGGCCGCCAGGAACTCGGGTAGTAGCCCCTGACCCAG	CAGGCCGCCAGGAACTCGG	GTAGTAGCCCCTGACCCAG
HALFCTRL_ETF1_AAVS1_47_160	HALFCTRL_ETF1	GGCTCCCAGGACTGAAAGGGTGACACACCCCCATTTCC	GGCTCCCAGGACTGAAAGG	GTGACACACCCCCATTTCC
HALFCTRL_ETF1_AAVS1_152_161	HALFCTRL_ETF1	AAAGACCAGATTTCACGAGGAAGCCTGAGCGCCTCTCC	AAAGACCAGATTTCACGAG	GAAGCCTGAGCGCCTCTCC
HALFCTRL_FTSJ3_AAVS1_211_162	HALFCTRL_FTSJ3	GAAGCCCCTAAGGGAACAGAGTGGTTGATAAACCCACG	GAAGCCCCTAAGGGAACAG	AGTGGTTGATAAACCCACG
HALFCTRL_AAVS1_195_FTSJ3_163	HALFCTRL_FTSJ3	CTTTAACTGGCCCTGGCTTTGGTAAGAAGCGAAGCCGT	CTTTAACTGGCCCTGGCTT	TGGTAAGAAGCGAAGCCGT
HALFCTRL_AAVS1_113_FTSJ3_164	HALFCTRL_FTSJ3	GATGCAGGCCTACAAGAAGTTGCCTGTTGGTAAGAAGG	GATGCAGGCCTACAAGAAG	TTGCCTGTTGGTAAGAAGG
HALFCTRL_FTSJ3_AAVS1_191_165	HALFCTRL_FTSJ3	GCTGAAAGATCCATAGCAGGGACGCACCATTCTCACAA	GCTGAAAGATCCATAGCAG	GGACGCACCATTCTCACAA
HALFCTRL_FTSJ3_AAVS1_18_166	HALFCTRL_FTSJ3	GAGTCACCACATTGGGGAGCTCAAAGTGGTCCGGACTC	GAGTCACCACATTGGGGAG	CTCAAAGTGGTCCGGACTC
HALFCTRL_GRPEL2_AAVS1_58_167	HALFCTRL_GRPEL2	ATCAGGAGGGTCCTCAGAACTGGCCCCCCACCGCCCCA	ATCAGGAGGGTCCTCAGAA	CTGGCCCCCCACCGCCCCA
HALFCTRL_AAVS1_220_GRPEL2_168	HALFCTRL_GRPEL2	ATCTGCCTAACAGGAGGTGGCTGCACCCCAACACCAGC	ATCTGCCTAACAGGAGGTG	GCTGCACCCCAACACCAGC
HALFCTRL_GRPEL2_AAVS1_169_169	HALFCTRL_GRPEL2	TCGGGCAAGCCTAATGGTGAGCACAGACTAGAGAGGTA	TCGGGCAAGCCTAATGGTG	AGCACAGACTAGAGAGGTA
HALFCTRL_GRPEL2_AAVS1_54_170	HALFCTRL_GRPEL2	AGGCTCGTTCAGCAAGAGGCCAGCCGTAGAGGTGACCC	AGGCTCGTTCAGCAAGAGG	CCAGCCGTAGAGGTGACCC
HALFCTRL_GRPEL2_AAVS1_34_171	HALFCTRL_GRPEL2	TCTTGTCTTACTAATGCCAGCGGCACAGCAAGGGCACT	TCTTGTCTTACTAATGCCA	GCGGCACAGCAAGGGCACT
HALFCTRL_HEATR1_AAVS1_187_172	HALFCTRL_HEATR1	ATGGTGGCAAAATACCCAAGCTGTCCTGAAGTGGACAT	ATGGTGGCAAAATACCCAA	GCTGTCCTGAAGTGGACAT
HALFCTRL_HEATR1_AAVS1_181_173	HALFCTRL_HEATR1	GATGGCTCACCAATGGCGATGGAGCCAGAGAGGATCCT	GATGGCTCACCAATGGCGA	TGGAGCCAGAGAGGATCCT
HALFCTRL_AAVS1_250_HEATR1_174	HALFCTRL_HEATR1	AAGAAACGAGAGATGGCACCACAGTTCAGCAAAAAAGA	AAGAAACGAGAGATGGCAC	CACAGTTCAGCAAAAAAGA
HALFCTRL_AAVS1_132_HEATR1_175	HALFCTRL_HEATR1	CCTGCATCCTTCTCCAGGCCAGCGTAAGAAAAAGGAAG	CCTGCATCCTTCTCCAGGC	CAGCGTAAGAAAAAGGAAG
HALFCTRL_HEATR1_AAVS1_91_176	HALFCTRL_HEATR1	TTTCTCTTTCTACAAGTGGACCTGGCCCCGGGAGACGC	TTTCTCTTTCTACAAGTGG	ACCTGGCCCCGGGAGACGC
HALFCTRL_AAVS1_171_HNRNPC_177	HALFCTRL_HNRNPC	ACTAAGGCAATTGGGGTGCAAGTTCCGGACCTGAGTAG	ACTAAGGCAATTGGGGTGC	AAGTTCCGGACCTGAGTAG
HALFCTRL_HNRNPC_AAVS1_170_178	HALFCTRL_HNRNPC	ATCTGCAGCGGAGATGTACCAGCCCACCCCAATGCTCC	ATCTGCAGCGGAGATGTAC	CAGCCCACCCCAATGCTCC
HALFCTRL_HNRNPC_AAVS1_241_179	HALFCTRL_HNRNPC	CAGGAAACACTTCACGAAGTCCAGGTCGCCGCCCGCAC	CAGGAAACACTTCACGAAG	TCCAGGTCGCCGCCCGCAC
HALFCTRL_AAVS1_228_HNRNPC_180	HALFCTRL_HNRNPC	AGGGAAGGAGACAAAGTCCTCACAGCTGGAGTTGATCA	AGGGAAGGAGACAAAGTCC	TCACAGCTGGAGTTGATCA
HALFCTRL_HNRNPC_AAVS1_51_181	HALFCTRL_HNRNPC	TCATTAACATACTGAACGAATCCACCCAAAAGGCAGCC	TCATTAACATACTGAACGA	ATCCACCCAAAAGGCAGCC
HALFCTRL_AAVS1_175_HNRNPM_182	HALFCTRL_HNRNPM	ACAAAGGGAGTTTTCCACATCATTGCAAAGCAGGGAGG	ACAAAGGGAGTTTTCCACA	TCATTGCAAAGCAGGGAGG
HALFCTRL_AAVS1_19_HNRNPM_183	HALFCTRL_HNRNPM	GACCCAATATCAGGAGACTGCCCACGCGATCCATGCCG	GACCCAATATCAGGAGACT	GCCCACGCGATCCATGCCG
HALFCTRL_HNRNPM_AAVS1_171_184	HALFCTRL_HNRNPM	GTTAAGTTCGAGTCGCCAGACTAAGGCAATTGGGGTGC	GTTAAGTTCGAGTCGCCAG	ACTAAGGCAATTGGGGTGC
HALFCTRL_HNRNPM_AAVS1_215_185	HALFCTRL_HNRNPM	GCGACGGAGATCAAAATGGCAGTGGAAATCGCCAGATG	GCGACGGAGATCAAAATGG	CAGTGGAAATCGCCAGATG
HALFCTRL_AAVS1_135_HNRNPM_186	HALFCTRL_HNRNPM	CAACTGTGGGGTGACTGCTGAGAGCATGAAAAAAGCTG	CAACTGTGGGGTGACTGCT	GAGAGCATGAAAAAAGCTG
HALFCTRL_AAVS1_239_HNRNPU_187	HALFCTRL_HNRNPU	CGGATCGAGACTGGCAACGGAAAGGCGGAGATAAAAAG	CGGATCGAGACTGGCAACG	GAAAGGCGGAGATAAAAAG
HALFCTRL_AAVS1_177_HNRNPU_188	HALFCTRL_HNRNPU	AGCACAGGCTGCCAAAGCCGGGCCGCTGCTCTTCCCCG	AGCACAGGCTGCCAAAGCC	GGGCCGCTGCTCTTCCCCG
HALFCTRL_AAVS1_248_HNRNPU_189	HALFCTRL_HNRNPU	CCTGGGTCACCTCTACGGCTATCCGCCACGATTCCCAG	CCTGGGTCACCTCTACGGC	TATCCGCCACGATTCCCAG
HALFCTRL_AAVS1_36_HNRNPU_190	HALFCTRL_HNRNPU	AGCCGCTTCAACTGGCCCTCCACGGCCAGGAAAAACAG	AGCCGCTTCAACTGGCCCT	CCACGGCCAGGAAAAACAG
HALFCTRL_HNRNPU_AAVS1_60_191	HALFCTRL_HNRNPU	AAAGCAATAAAAATAAGAGAGTTCCTGGCGGCCTGTGC	AAAGCAATAAAAATAAGAG	AGTTCCTGGCGGCCTGTGC
HALFCTRL_ICK_AAVS1_153_192	HALFCTRL_ICK	ACGTACCCCTACAAAGCAGTCATCTGGCGATTTCCACT	ACGTACCCCTACAAAGCAG	TCATCTGGCGATTTCCACT
HALFCTRL_AAVS1_37_ICK_193	HALFCTRL_ICK	TCCTTGGCAAGCCCAGGAGTTCTGGTCCCATGCAGAGG	TCCTTGGCAAGCCCAGGAG	TTCTGGTCCCATGCAGAGG
HALFCTRL_ICK_AAVS1_146_194	HALFCTRL_ICK	GGTCTCATGGCCTTCAGGGCATGCCGTCTTCACTCGCT	GGTCTCATGGCCTTCAGGG	CATGCCGTCTTCACTCGCT
HALFCTRL_AAVS1_29_ICK_195	HALFCTRL_ICK	CATTAGCAGAAGTGGCCCTTTACCAGCTCATTAAAGAG	CATTAGCAGAAGTGGCCCT	TTACCAGCTCATTAAAGAG
HALFCTRL_AAVS1_63_ICK_196	HALFCTRL_ICK	GGGGAGCTGCCCAAATGAAGAATGCATGAACCTTCGGG	GGGGAGCTGCCCAAATGAA	GAATGCATGAACCTTCGGG
HALFCTRL_INTS9_AAVS1_46_197	HALFCTRL_INTS9	ACAGGCACAGTGTATGCCACTCGGGGACACAGGATCCC	ACAGGCACAGTGTATGCCA	CTCGGGGACACAGGATCCC
HALFCTRL_INTS9_AAVS1_162_198	HALFCTRL_INTS9	CATATCGTCCTGCTCCAGGTCGTCCTGCATCCTTCTCC	CATATCGTCCTGCTCCAGG	TCGTCCTGCATCCTTCTCC
HALFCTRL_INTS9_AAVS1_211_199	HALFCTRL_INTS9	CACCTGCCGATCTGGACGGAGTGGTTGATAAACCCACG	CACCTGCCGATCTGGACGG	AGTGGTTGATAAACCCACG
HALFCTRL_INTS9_AAVS1_240_200	HALFCTRL_INTS9	TTCAGTGATATTAAGGTGGAGGAACCCCTGTAGGGAAG	TTCAGTGATATTAAGGTGG	AGGAACCCCTGTAGGGAAG
HALFCTRL_AAVS1_8_INTS9_201	HALFCTRL_INTS9	CGTGGGTTTATCAACCACTGGATGGAACCGCTCAACAA	CGTGGGTTTATCAACCACT	GGATGGAACCGCTCAACAA
HALFCTRL_AAVS1_255_KARS_202	HALFCTRL_KARS	GAATCTGCCTAACAGGAGGACTGACATCACCTTAAAGG	GAATCTGCCTAACAGGAGG	ACTGACATCACCTTAAAGG
HALFCTRL_KARS_AAVS1_55_203	HALFCTRL_KARS	GAATGATCCCATGCGGCAGGACGTCACGGCGCTGCCCC	GAATGATCCCATGCGGCAG	GACGTCACGGCGCTGCCCC
HALFCTRL_KARS_AAVS1_130_204	HALFCTRL_KARS	GCCATGTAGAACTCACAGGACGCAAGGGAGACATCCGT	GCCATGTAGAACTCACAGG	ACGCAAGGGAGACATCCGT
HALFCTRL_KARS_AAVS1_162_205	HALFCTRL_KARS	TGATGAACATCATCCCAGGTCGTCCTGCATCCTTCTCC	TGATGAACATCATCCCAGG	TCGTCCTGCATCCTTCTCC
HALFCTRL_AAVS1_261_KARS_206	HALFCTRL_KARS	TGCAGGGCGCTGATACCGTAAGAAAGTAGCAGAGAAGG	TGCAGGGCGCTGATACCGT	AAGAAAGTAGCAGAGAAGG
HALFCTRL_AAVS1_5_KPNB1_207	HALFCTRL_KPNB1	GCTTTCTGTCTGCAGCTTGTGGAACATCCTTAACAGGG	GCTTTCTGTCTGCAGCTTG	TGGAACATCCTTAACAGGG
HALFCTRL_AAVS1_165_KPNB1_208	HALFCTRL_KPNB1	TCTGCTGTGTTGCTGCCCAGAATTCCTCAAGTACATGG	TCTGCTGTGTTGCTGCCCA	GAATTCCTCAAGTACATGG
HALFCTRL_AAVS1_57_KPNB1_209	HALFCTRL_KPNB1	AAAGTCCAGGACCGGCTGGGTGTTCTTTAATGAAGGGG	AAAGTCCAGGACCGGCTGG	GTGTTCTTTAATGAAGGGG
HALFCTRL_AAVS1_212_KPNB1_210	HALFCTRL_KPNB1	CAAACATGCTGTCCTGAAGTCTTGGCAAATATAACCGA	CAAACATGCTGTCCTGAAG	TCTTGGCAAATATAACCGA
HALFCTRL_AAVS1_235_KPNB1_211	HALFCTRL_KPNB1	CGGCTCCAATTCGGAAGTGTCTGACTGCCATAATCCAG	CGGCTCCAATTCGGAAGTG	TCTGACTGCCATAATCCAG
HALFCTRL_AAVS1_204_KRAS_212	HALFCTRL_KRAS	CAAGGAGAGAGATGGCTCCAGAACAGTAGACACAAAAC	CAAGGAGAGAGATGGCTCC	AGAACAGTAGACACAAAAC
HALFCTRL_AAVS1_21_KRAS_213	HALFCTRL_KRAS	GGATCTCCCGGTCCCCGCCGCTTTTTATACATTGGTGA	GGATCTCCCGGTCCCCGCC	GCTTTTTATACATTGGTGA
HALFCTRL_KRAS_AAVS1_54_214	HALFCTRL_KRAS	TTTACAATGCAGAGAGTGGCCAGCCGTAGAGGTGACCC	TTTACAATGCAGAGAGTGG	CCAGCCGTAGAGGTGACCC
HALFCTRL_AAVS1_40_KRAS_215	HALFCTRL_KRAS	CCCACTGTTTCCCCTTCCCACATCAGCAAAGACAAGAC	CCCACTGTTTCCCCTTCCC	ACATCAGCAAAGACAAGAC
HALFCTRL_AAVS1_94_KRAS_216	HALFCTRL_KRAS	CCCCGCCCGGCGTCTCCCGGACCAGTACATGAGGACTG	CCCCGCCCGGCGTCTCCCG	GACCAGTACATGAGGACTG
HALFCTRL_AAVS1_94_LSM3_217	HALFCTRL_LSM3	CCCCGCCCGGCGTCTCCCGCACATAAATTCGCTCATCT	CCCCGCCCGGCGTCTCCCG	CACATAAATTCGCTCATCT
HALFCTRL_AAVS1_75_LSM3_218	HALFCTRL_LSM3	GAGTCGCTTTAACTGGCCCGAAATGACCGAGAGCTTCG	GAGTCGCTTTAACTGGCCC	GAAATGACCGAGAGCTTCG
HALFCTRL_AAVS1_124_LSM3_219	HALFCTRL_LSM3	CCGAATCCACAGGAGAACGATGGCGGACGACGTAGACC	CCGAATCCACAGGAGAACG	ATGGCGGACGACGTAGACC
HALFCTRL_LSM3_AAVS1_236_220	HALFCTRL_LSM3	TCTCTTCTAGTCAACGAAAGCACAGAGTGGCTAAGCCC	TCTCTTCTAGTCAACGAAA	GCACAGAGTGGCTAAGCCC
HALFCTRL_AAVS1_252_LSM3_221	HALFCTRL_LSM3	TCCCCTCCACCCCACAGTGTTCCAATGCTCTTTGTCCG	TCCCCTCCACCCCACAGTG	TTCCAATGCTCTTTGTCCG
HALFCTRL_LSM4_AAVS1_226_222	HALFCTRL_LSM4	TTGGTGGAGCTGAAAAATGGATAGACCAGACTGAGCTA	TTGGTGGAGCTGAAAAATG	GATAGACCAGACTGAGCTA
HALFCTRL_AAVS1_61_LSM4_223	HALFCTRL_LSM4	CAGACTGAGCTATGGGAGCGTCCTCTAGGTGTGTTTGG	CAGACTGAGCTATGGGAGC	GTCCTCTAGGTGTGTTTGG
HALFCTRL_AAVS1_108_LSM4_224	HALFCTRL_LSM4	AGCATGTTTGCTGCCTCCACGTGCAGATGACTTCTCGC	AGCATGTTTGCTGCCTCCA	CGTGCAGATGACTTCTCGC
HALFCTRL_LSM4_AAVS1_107_225	HALFCTRL_LSM4	AGAAGCCTGGCAGACAGGCAGTTGAAGCGGCTCCAATT	AGAAGCCTGGCAGACAGGC	AGTTGAAGCGGCTCCAATT
HALFCTRL_LSM4_AAVS1_26_226	HALFCTRL_LSM4	CGGGATCCCACCTCGGCCCTTAGGATGGCCTTCTCCGA	CGGGATCCCACCTCGGCCC	TTAGGATGGCCTTCTCCGA
HALFCTRL_AAVS1_67_LSM6_227	HALFCTRL_LSM6	AGTAGAGGCGGCCACGACCTGCTTTAAGAAGTCACTAG	AGTAGAGGCGGCCACGACC	TGCTTTAAGAAGTCACTAG
HALFCTRL_AAVS1_242_LSM6_228	HALFCTRL_LSM6	CTGGAAGATGCCATGACAGATCATCGGACGACCAGTTG	CTGGAAGATGCCATGACAG	ATCATCGGACGACCAGTTG
HALFCTRL_AAVS1_26_LSM6_229	HALFCTRL_LSM6	TTAGGATGGCCTTCTCCGATTGTGGTAAAATTAAATTC	TTAGGATGGCCTTCTCCGA	TTGTGGTAAAATTAAATTC
HALFCTRL_LSM6_AAVS1_62_230	HALFCTRL_LSM6	GTAGCCATCCAGGCAAGCCTGGACTCCACCAACGCCGA	GTAGCCATCCAGGCAAGCC	TGGACTCCACCAACGCCGA
HALFCTRL_AAVS1_56_LSM6_231	HALFCTRL_LSM6	CACCCTCTGCTGCGCCACCCATCAGTACACAGAAGAGA	CACCCTCTGCTGCGCCACC	CATCAGTACACAGAAGAGA
HALFCTRL_AAVS1_222_LUC7L3_232	HALFCTRL_LUC7L3	CGCTCTCCGGGGCCAGGCTTTTTTGCCTGTTGGGCCAG	CGCTCTCCGGGGCCAGGCT	TTTTTGCCTGTTGGGCCAG
HALFCTRL_LUC7L3_AAVS1_166_233	HALFCTRL_LUC7L3	TTGATGGGAAAACAACACAGAGCCCCTCCAGCCGGTCC	TTGATGGGAAAACAACACA	GAGCCCCTCCAGCCGGTCC
HALFCTRL_LUC7L3_AAVS1_50_234	HALFCTRL_LUC7L3	TCGAAAGTCATATAAGCACGGAACCCAGCGAGTGAAGA	TCGAAAGTCATATAAGCAC	GGAACCCAGCGAGTGAAGA
HALFCTRL_AAVS1_9_LUC7L3_235	HALFCTRL_LUC7L3	CCCGGCGTCTCCCGGGGCCTATTTGTGAACAATTCCGC	CCCGGCGTCTCCCGGGGCC	TATTTGTGAACAATTCCGC
HALFCTRL_LUC7L3_AAVS1_94_236	HALFCTRL_LUC7L3	AAAAGTAGAAGAAGCCCAGCCCCGCCCGGCGTCTCCCG	AAAAGTAGAAGAAGCCCAG	CCCCGCCCGGCGTCTCCCG
HALFCTRL_NACA_AAVS1_119_237	HALFCTRL_NACA	GAAAGTGCTGACCCTGCCGCAGTCTGAAGAGCAGAGCC	GAAAGTGCTGACCCTGCCG	CAGTCTGAAGAGCAGAGCC
HALFCTRL_NACA_AAVS1_155_238	HALFCTRL_NACA	AACAGGCCCCTTCAGGCTGGTGGCCCTTGGCCACTTCC	AACAGGCCCCTTCAGGCTG	GTGGCCCTTGGCCACTTCC
HALFCTRL_AAVS1_101_NACA_239	HALFCTRL_NACA	TCCCGCCTCCCCTTCTTGTCAGTACTGACTATACATGG	TCCCGCCTCCCCTTCTTGT	CAGTACTGACTATACATGG
HALFCTRL_AAVS1_13_NACA_240	HALFCTRL_NACA	ATCAACCACTTGGTGAGGCAAAGGGGCTCCTTCAAGAG	ATCAACCACTTGGTGAGGC	AAAGGGGCTCCTTCAAGAG
HALFCTRL_NACA_AAVS1_225_241	HALFCTRL_NACA	AGCTCATCCTCATCAGCAGGGGTACCAGCCTCACCAAG	AGCTCATCCTCATCAGCAG	GGGTACCAGCCTCACCAAG
HALFCTRL_NAPA_AAVS1_82_242	HALFCTRL_NAPA	CCAGCGTCCACAAAGCAGGTTGGGAACAGCCACAGCAG	CCAGCGTCCACAAAGCAGG	TTGGGAACAGCCACAGCAG
HALFCTRL_NAPA_AAVS1_120_243	HALFCTRL_NAPA	TTTGGCGCTGTACTTGAGGCACGACCTGGTGAACACCT	TTTGGCGCTGTACTTGAGG	CACGACCTGGTGAACACCT
HALFCTRL_AAVS1_115_NAPA_244	HALFCTRL_NAPA	CCCAAATGAAAGGAGTGAGCTGCTGGAGCAGTATCAGA	CCCAAATGAAAGGAGTGAG	CTGCTGGAGCAGTATCAGA
HALFCTRL_AAVS1_230_NAPA_245	HALFCTRL_NAPA	TCCTGCCCCTTCCCTACAGGACAATTCCGGGAAGGAAG	TCCTGCCCCTTCCCTACAG	GACAATTCCGGGAAGGAAG
HALFCTRL_NAPA_AAVS1_115_246	HALFCTRL_NAPA	ATCGACATGCTCAACGCCACCCAAATGAAAGGAGTGAG	ATCGACATGCTCAACGCCA	CCCAAATGAAAGGAGTGAG
HALFCTRL_NUP93_AAVS1_200_247	HALFCTRL_NUP93	AATAAAGGACTGTTTGAAGAGTGCCCTTGCTGTGCCGC	AATAAAGGACTGTTTGAAG	AGTGCCCTTGCTGTGCCGC
HALFCTRL_AAVS1_131_NUP93_248	HALFCTRL_NUP93	CTCTTCGGGGTATCCCAGGCCCGCAATCCAACAAGGAG	CTCTTCGGGGTATCCCAGG	CCCGCAATCCAACAAGGAG
HALFCTRL_NUP93_AAVS1_111_249	HALFCTRL_NUP93	CTTGGCGTACCTTGAGCAGGTTTATCAACCACTTGGTG	CTTGGCGTACCTTGAGCAG	GTTTATCAACCACTTGGTG
HALFCTRL_NUP93_AAVS1_160_250	HALFCTRL_NUP93	GTCTGGGGACACCAATGCGGCCCGGCGTGCTGACGTCA	GTCTGGGGACACCAATGCG	GCCCGGCGTGCTGACGTCA
HALFCTRL_NUP93_AAVS1_139_251	HALFCTRL_NUP93	GAAGTGGCGGACAAAACTGGAGCGCGCCGCCGAGTTCC	GAAGTGGCGGACAAAACTG	GAGCGCGCCGCCGAGTTCC
HALFCTRL_AAVS1_103_NUP98_252	HALFCTRL_NUP98	CAAGGGCCACTTCTGCTAATGAACACAGAAGTCAGGGG	CAAGGGCCACTTCTGCTAA	TGAACACAGAAGTCAGGGG
HALFCTRL_AAVS1_129_NUP98_253	HALFCTRL_NUP98	AATGCAGGTCAGAGAAAGCTTGGAACCAGTACTAGCAG	AATGCAGGTCAGAGAAAGC	TTGGAACCAGTACTAGCAG
HALFCTRL_AAVS1_17_NUP98_254	HALFCTRL_NUP98	CTAGCCACTAAGGCAATTGCAGAGCCAGAGCCCAGAGG	CTAGCCACTAAGGCAATTG	CAGAGCCAGAGCCCAGAGG
HALFCTRL_AAVS1_87_NUP98_255	HALFCTRL_NUP98	CAGGGTGGCCACTGAGAACTTGAAACAAGTGCAAGGGA	CAGGGTGGCCACTGAGAAC	TTGAAACAAGTGCAAGGGA
HALFCTRL_NUP98_AAVS1_191_256	HALFCTRL_NUP98	TGATATTGTGCATATCCGGGGACGCACCATTCTCACAA	TGATATTGTGCATATCCGG	GGACGCACCATTCTCACAA
HALFCTRL_PAPOLA_AAVS1_206_257	HALFCTRL_PAPOLA	GTTCAAGCTTATTAACACGGGAGGAGAATCCACCCAAA	GTTCAAGCTTATTAACACG	GGAGGAGAATCCACCCAAA
HALFCTRL_PAPOLA_AAVS1_48_258	HALFCTRL_PAPOLA	AACAGCAAGATGTTTGAGGCGACCTGCCCAGCACACCC	AACAGCAAGATGTTTGAGG	CGACCTGCCCAGCACACCC
HALFCTRL_PAPOLA_AAVS1_159_259	HALFCTRL_PAPOLA	GTTTGCAGCATTCAACAGAGACCTACTCTCTTCCGCAT	GTTTGCAGCATTCAACAGA	GACCTACTCTCTTCCGCAT
HALFCTRL_PAPOLA_AAVS1_58_260	HALFCTRL_PAPOLA	ACTGTCCATAGACAAGTCGCTGGCCCCCCACCGCCCCA	ACTGTCCATAGACAAGTCG	CTGGCCCCCCACCGCCCCA
HALFCTRL_AAVS1_167_PAPOLA_261	HALFCTRL_PAPOLA	CATCTCTCGTTTCTTAGGAAAGAAAACCAAAACAGAAG	CATCTCTCGTTTCTTAGGA	AAGAAAACCAAAACAGAAG
HALFCTRL_PELP1_AAVS1_138_262	HALFCTRL_PELP1	CCCTGAAGCATTCCCGCCGGTCAGAGCAGCTCAGGTTC	CCCTGAAGCATTCCCGCCG	GTCAGAGCAGCTCAGGTTC
HALFCTRL_AAVS1_96_PELP1_263	HALFCTRL_PELP1	GGGCCCCTATGTCCACTTCTCACAGGACCAGGAACAGG	GGGCCCCTATGTCCACTTC	TCACAGGACCAGGAACAGG
HALFCTRL_PELP1_AAVS1_129_264	HALFCTRL_PELP1	ATTGCTATCCCCTTTCCGGAATGCAGGTCAGAGAAAGC	ATTGCTATCCCCTTTCCGG	AATGCAGGTCAGAGAAAGC
HALFCTRL_AAVS1_224_PELP1_265	HALFCTRL_PELP1	AAGCAGGACCTGCCTGGGATACACCCATGACCAGGGGG	AAGCAGGACCTGCCTGGGA	TACACCCATGACCAGGGGG
HALFCTRL_AAVS1_197_PELP1_266	HALFCTRL_PELP1	GTAAGGAAGCTGCAGCACCGAGCATGAGCCCTAGGCAG	GTAAGGAAGCTGCAGCACC	GAGCATGAGCCCTAGGCAG
HALFCTRL_PHB_AAVS1_203_267	HALFCTRL_PHB	GGATCTCAGTTGTGATGGATGGACACCCCGTTCTCCTG	GGATCTCAGTTGTGATGGA	TGGACACCCCGTTCTCCTG
HALFCTRL_AAVS1_193_PHB_268	HALFCTRL_PHB	CGATTTCCACTGGGCGCCTCAGTCATCACTGGTAGCAA	CGATTTCCACTGGGCGCCT	CAGTCATCACTGGTAGCAA
HALFCTRL_AAVS1_141_PHB_269	HALFCTRL_PHB	TCCCTCCCAGGATCCTCTCCACAATGTCCTGCACTCCA	TCCCTCCCAGGATCCTCTC	CACAATGTCCTGCACTCCA
HALFCTRL_AAVS1_116_PHB_270	HALFCTRL_PHB	AGTTAAAGCGACTCCAATGACTCATTTTCTCATCCCGT	AGTTAAAGCGACTCCAATG	ACTCATTTTCTCATCCCGT
HALFCTRL_AAVS1_80_PHB_271	HALFCTRL_PHB	CAGCTCCCATAGCTCAGTCCATGCCTCACCATTATATA	CAGCTCCCATAGCTCAGTC	CATGCCTCACCATTATATA
HALFCTRL_AAVS1_265_PHF5A_272	HALFCTRL_PHF5A	CACAGGCCCCAGAAGGAGAACCAACACCAGCCTGCTTG	CACAGGCCCCAGAAGGAGA	ACCAACACCAGCCTGCTTG
HALFCTRL_PHF5A_AAVS1_267_273	HALFCTRL_PHF5A	TGTAACTATGGATCTTACCCAGGCCGCCAGGAACTCGG	TGTAACTATGGATCTTACC	CAGGCCGCCAGGAACTCGG
HALFCTRL_PHF5A_AAVS1_15_274	HALFCTRL_PHF5A	AATAGGCATCAGAGACCCCCTCCAATGCGGAAGAGAGT	AATAGGCATCAGAGACCCC	CTCCAATGCGGAAGAGAGT
HALFCTRL_PHF5A_AAVS1_77_275	HALFCTRL_PHF5A	TATGTGATGAGTGTAACTATTCTTAGGGTACCCCACGT	TATGTGATGAGTGTAACTA	TTCTTAGGGTACCCCACGT
HALFCTRL_PHF5A_AAVS1_6_276	HALFCTRL_PHF5A	CATATGCGCACCAGAGTGCATGATGCAGGCCTACAAGA	CATATGCGCACCAGAGTGC	ATGATGCAGGCCTACAAGA
HALFCTRL_AAVS1_211_POLR2A_277	HALFCTRL_POLR2A	AGTGGTTGATAAACCCACGAAGAAGATCATCATCACGG	AGTGGTTGATAAACCCACG	AAGAAGATCATCATCACGG
HALFCTRL_AAVS1_134_POLR2A_278	HALFCTRL_POLR2A	GCTTACGATGGAGCCAGAGTGATGAGCTCCTTAAGTCG	GCTTACGATGGAGCCAGAG	TGATGAGCTCCTTAAGTCG
HALFCTRL_POLR2A_AAVS1_221_279	HALFCTRL_POLR2A	GAACCAAAGAACATGCCGGGGGCAGCGCAAAGTGACAA	GAACCAAAGAACATGCCGG	GGGCAGCGCAAAGTGACAA
HALFCTRL_POLR2A_AAVS1_186_280	HALFCTRL_POLR2A	CAAGGGACAGCCCAAGAAGGAGATGGCTCCAGGAAATG	CAAGGGACAGCCCAAGAAG	GAGATGGCTCCAGGAAATG
HALFCTRL_POLR2A_AAVS1_245_281	HALFCTRL_POLR2A	ACAGGAAGACAGTAAGCGATTGGCCTGGACCCCACGAG	ACAGGAAGACAGTAAGCGA	TTGGCCTGGACCCCACGAG
HALFCTRL_AAVS1_118_POLR2D_282	HALFCTRL_POLR2D	AGTAGAGCTCAAAGTGGTCGGGCAAAGGTTGGCCAAAC	AGTAGAGCTCAAAGTGGTC	GGGCAAAGGTTGGCCAAAC
HALFCTRL_AAVS1_86_POLR2D_283	HALFCTRL_POLR2D	AGCGGCTCCAATTCGGAAGTTAGGAAAGATGAGCTGTG	AGCGGCTCCAATTCGGAAG	TTAGGAAAGATGAGCTGTG
HALFCTRL_POLR2D_AAVS1_240_284	HALFCTRL_POLR2D	GTTTTTGAAACGACTGAAAAGGAACCCCTGTAGGGAAG	GTTTTTGAAACGACTGAAA	AGGAACCCCTGTAGGGAAG
HALFCTRL_AAVS1_193_POLR2D_285	HALFCTRL_POLR2D	CGATTTCCACTGGGCGCCTCAGCAGAATGAGAGTGCAG	CGATTTCCACTGGGCGCCT	CAGCAGAATGAGAGTGCAG
HALFCTRL_AAVS1_174_POLR2D_286	HALFCTRL_POLR2D	CCCAGGTGGAGAAACTGGCAAGCTTCATAAGTTTGAGT	CCCAGGTGGAGAAACTGGC	AAGCTTCATAAGTTTGAGT
HALFCTRL_AAVS1_112_POLR2I_287	HALFCTRL_POLR2I	CCGCTCAGAGGACATCACGTGAACGCTCACTTTTGGCA	CCGCTCAGAGGACATCACG	TGAACGCTCACTTTTGGCA
HALFCTRL_POLR2I_AAVS1_201_288	HALFCTRL_POLR2I	TGTGCACAGCCCCACACTGTGCATCCCCCAGAGGCCCC	TGTGCACAGCCCCACACTG	TGCATCCCCCAGAGGCCCC
HALFCTRL_POLR2I_AAVS1_259_289	HALFCTRL_POLR2I	AACAAGATCACGCACGAAGCTCCAATTCGGAAGTGGGG	AACAAGATCACGCACGAAG	CTCCAATTCGGAAGTGGGG
HALFCTRL_AAVS1_41_POLR2I_290	HALFCTRL_POLR2I	TGGGAAGTCCGCAGCTCCGCTCAGGTGCGGCCACAAGG	TGGGAAGTCCGCAGCTCCG	CTCAGGTGCGGCCACAAGG
HALFCTRL_POLR2I_AAVS1_99_291	HALFCTRL_POLR2I	CACCGCGTAGAGCAGAATGAGCTGAGCTCTCGGACCCC	CACCGCGTAGAGCAGAATG	AGCTGAGCTCTCGGACCCC
HALFCTRL_PRKAB2_AAVS1_25_292	HALFCTRL_PRKAB2	GTTCTGAGACATCTTGTAGCCGTGTCTGGGTCCTCTCC	GTTCTGAGACATCTTGTAG	CCGTGTCTGGGTCCTCTCC
HALFCTRL_AAVS1_213_PRKAB2_293	HALFCTRL_PRKAB2	GCTCGCTCGCTCGCTGGGCGGAGCACAAGATCATGGTG	GCTCGCTCGCTCGCTGGGC	GGAGCACAAGATCATGGTG
HALFCTRL_AAVS1_40_PRKAB2_294	HALFCTRL_PRKAB2	CCCACTGTTTCCCCTTCCCCCAAGGCTGCACGCTCCGA	CCCACTGTTTCCCCTTCCC	CCAAGGCTGCACGCTCCGA
HALFCTRL_PRKAB2_AAVS1_121_295	HALFCTRL_PRKAB2	TTGGTGCTCTCCCTCAGGGTCACCAATCCTGTCCCTAG	TTGGTGCTCTCCCTCAGGG	TCACCAATCCTGTCCCTAG
HALFCTRL_AAVS1_192_PRKAB2_296	HALFCTRL_PRKAB2	GTCCACCATCTCATGCCCCCAAGCTGACTGGTAACCAC	GTCCACCATCTCATGCCCC	CAAGCTGACTGGTAACCAC
HALFCTRL_PRPF18_AAVS1_20_297	HALFCTRL_PRPF18	TTGGAGAGTCCTTAGGGAAGACCACCCCACTTCCGAAT	TTGGAGAGTCCTTAGGGAA	GACCACCCCACTTCCGAAT
HALFCTRL_AAVS1_239_PRPF18_298	HALFCTRL_PRPF18	CGGATCGAGACTGGCAACGATTTTCTTAGGGATTGAAG	CGGATCGAGACTGGCAACG	ATTTTCTTAGGGATTGAAG
HALFCTRL_AAVS1_199_PRPF18_299	HALFCTRL_PRPF18	CATCAGACGCGCCTCGTCCTAGTGACACCGATGGGCCA	CATCAGACGCGCCTCGTCC	TAGTGACACCGATGGGCCA
HALFCTRL_PRPF18_AAVS1_40_300	HALFCTRL_PRPF18	TAGATACAGCCAAAAGAGGCCCACTGTTTCCCCTTCCC	TAGATACAGCCAAAAGAGG	CCCACTGTTTCCCCTTCCC
HALFCTRL_AAVS1_231_PRPF18_301	HALFCTRL_PRPF18	GTGGATTCTCCTCCAACTGTTAGAACTTGAACTGGCAG	GTGGATTCTCCTCCAACTG	TTAGAACTTGAACTGGCAG
HALFCTRL_AAVS1_259_PRPF19_302	HALFCTRL_PRPF19	CTCCAATTCGGAAGTGGGGTAGTAACCATTCTCAGAGA	CTCCAATTCGGAAGTGGGG	TAGTAACCATTCTCAGAGA
HALFCTRL_PRPF19_AAVS1_33_303	HALFCTRL_PRPF19	TAATCATGTTTATGAGCGGATAAGGTGGTCCCAGCTCG	TAATCATGTTTATGAGCGG	ATAAGGTGGTCCCAGCTCG
HALFCTRL_PRPF19_AAVS1_40_304	HALFCTRL_PRPF19	CTCAGCAAATACCGGCAGGCCCACTGTTTCCCCTTCCC	CTCAGCAAATACCGGCAGG	CCCACTGTTTCCCCTTCCC
HALFCTRL_PRPF19_AAVS1_186_305	HALFCTRL_PRPF19	AGACGGGCAATGACACGGCGAGATGGCTCCAGGAAATG	AGACGGGCAATGACACGGC	GAGATGGCTCCAGGAAATG
HALFCTRL_AAVS1_217_PRPF19_306	HALFCTRL_PRPF19	GTGCTGACCACTCTGCCCCGGGAACTTGGCACAGCCTG	GTGCTGACCACTCTGCCCC	GGGAACTTGGCACAGCCTG
HALFCTRL_PRPF31_AAVS1_82_307	HALFCTRL_PRPF31	AGCAGAGCGTCGTATATGGTTGGGAACAGCCACAGCAG	AGCAGAGCGTCGTATATGG	TTGGGAACAGCCACAGCAG
HALFCTRL_PRPF31_AAVS1_268_308	HALFCTRL_PRPF31	CGAGCGCAAATTCGACAAGTTACGTGGCCAAGAAGCAG	CGAGCGCAAATTCGACAAG	TTACGTGGCCAAGAAGCAG
HALFCTRL_AAVS1_238_PRPF31_309	HALFCTRL_PRPF31	TATCAGGAGACTAGGAAGGTCTTCCGCTGTCCATCCAG	TATCAGGAGACTAGGAAGG	TCTTCCGCTGTCCATCCAG
HALFCTRL_PRPF31_AAVS1_248_310	HALFCTRL_PRPF31	CGGCAGACACAGGTAAACGCCTGGGTCACCTCTACGGC	CGGCAGACACAGGTAAACG	CCTGGGTCACCTCTACGGC
HALFCTRL_PRPF31_AAVS1_173_311	HALFCTRL_PRPF31	GAGATTGTGAACCCACAGGGCCGTGACGTCAGCACGCC	GAGATTGTGAACCCACAGG	GCCGTGACGTCAGCACGCC
HALFCTRL_PSMA1_AAVS1_189_312	HALFCTRL_PSMA1	ATTCAACGTACCATGGTGGCAAGCAGTCACCCCACAGT	ATTCAACGTACCATGGTGG	CAAGCAGTCACCCCACAGT
HALFCTRL_AAVS1_260_PSMA1_313	HALFCTRL_PSMA1	GCACAGCGACTCCTGGAAGTATTGCATTATTTCTCTGG	GCACAGCGACTCCTGGAAG	TATTGCATTATTTCTCTGG
HALFCTRL_PSMA1_AAVS1_177_314	HALFCTRL_PSMA1	AGTCAAAATAGTTAGCAGAAGCACAGGCTGCCAAAGCC	AGTCAAAATAGTTAGCAGA	AGCACAGGCTGCCAAAGCC
HALFCTRL_PSMA1_AAVS1_5_315	HALFCTRL_PSMA1	TTTCTGCAGGTTCATCAGCGCTTTCTGTCTGCAGCTTG	TTTCTGCAGGTTCATCAGC	GCTTTCTGTCTGCAGCTTG
HALFCTRL_AAVS1_12_PSMA1_316	HALFCTRL_PSMA1	TTCCGGAGCACTTCCTTCTATGCAGCTCAGCAAGGTGA	TTCCGGAGCACTTCCTTCT	ATGCAGCTCAGCAAGGTGA
HALFCTRL_AAVS1_169_PSMA2_317	HALFCTRL_PSMA2	AGCACAGACTAGAGAGGTATATAAAGTACCTGTAATCG	AGCACAGACTAGAGAGGTA	TATAAAGTACCTGTAATCG
HALFCTRL_PSMA2_AAVS1_213_318	HALFCTRL_PSMA2	TCTGGACAAGTTTACCAGAGCTCGCTCGCTCGCTGGGC	TCTGGACAAGTTTACCAGA	GCTCGCTCGCTCGCTGGGC
HALFCTRL_PSMA2_AAVS1_183_319	HALFCTRL_PSMA2	ATATAGGTTTGGTGTACAGGAGCCACATTAACCGGCCC	ATATAGGTTTGGTGTACAG	GAGCCACATTAACCGGCCC
HALFCTRL_AAVS1_39_PSMA2_320	HALFCTRL_PSMA2	GGACCACCTTATATTCCCACTTCGCTCATCATACAGAA	GGACCACCTTATATTCCCA	CTTCGCTCATCATACAGAA
HALFCTRL_PSMA2_AAVS1_180_321	HALFCTRL_PSMA2	GCAAGAATATACTCAGTCAGCTGTGCCCCGATGCACAC	GCAAGAATATACTCAGTCA	GCTGTGCCCCGATGCACAC
HALFCTRL_AAVS1_76_PSMA3_322	HALFCTRL_PSMA3	TGGTTGATAAACCCACGTGCTTAATTTACAGTAACTAA	TGGTTGATAAACCCACGTG	CTTAATTTACAGTAACTAA
HALFCTRL_AAVS1_191_PSMA3_323	HALFCTRL_PSMA3	GGACGCACCATTCTCACAAGAATATGCTATGAAGGCTG	GGACGCACCATTCTCACAA	GAATATGCTATGAAGGCTG
HALFCTRL_PSMA3_AAVS1_5_324	HALFCTRL_PSMA3	GGTCTTACAGTGTGAATGAGCTTTCTGTCTGCAGCTTG	GGTCTTACAGTGTGAATGA	GCTTTCTGTCTGCAGCTTG
HALFCTRL_PSMA3_AAVS1_12_325	HALFCTRL_PSMA3	TAGCATCTTGCAGACAGAGTTCCGGAGCACTTCCTTCT	TAGCATCTTGCAGACAGAG	TTCCGGAGCACTTCCTTCT
HALFCTRL_AAVS1_189_PSMA3_326	HALFCTRL_PSMA3	CAAGCAGTCACCCCACAGTTTCTTCATAAAGTTTAGAA	CAAGCAGTCACCCCACAGT	TTCTTCATAAAGTTTAGAA
HALFCTRL_AAVS1_227_PSMB2_327	HALFCTRL_PSMB2	CGGCCAGTTTCTCCACCTGTGATTCGAACACTGAAGGT	CGGCCAGTTTCTCCACCTG	TGATTCGAACACTGAAGGT
HALFCTRL_PSMB2_AAVS1_156_328	HALFCTRL_PSMB2	TACCTGGCAGCCTTGGCCACCCCCCGCCCGGCGTCTCC	TACCTGGCAGCCTTGGCCA	CCCCCCGCCCGGCGTCTCC
HALFCTRL_PSMB2_AAVS1_129_329	HALFCTRL_PSMB2	GTGAAGTTAGCTGCTGCCGAATGCAGGTCAGAGAAAGC	GTGAAGTTAGCTGCTGCCG	AATGCAGGTCAGAGAAAGC
HALFCTRL_AAVS1_38_PSMB2_330	HALFCTRL_PSMB2	GTGGGGTACCCTAAGAACTATCTGGACAATATTGCTGG	GTGGGGTACCCTAAGAACT	ATCTGGACAATATTGCTGG
HALFCTRL_AAVS1_83_PSMB2_331	HALFCTRL_PSMB2	GCACAGGCCGCCAGGAACTATCTCACGTGAGAGGGCAG	GCACAGGCCGCCAGGAACT	ATCTCACGTGAGAGGGCAG
HALFCTRL_AAVS1_259_PSMB3_332	HALFCTRL_PSMB3	CTCCAATTCGGAAGTGGGGCCGTACATTTGTTCGGCGC	CTCCAATTCGGAAGTGGGG	CCGTACATTTGTTCGGCGC
HALFCTRL_AAVS1_249_PSMB3_333	HALFCTRL_PSMB3	CTTCCCCTGCATCCCCCAGTTCAGCATGGCTTGGGAGA	CTTCCCCTGCATCCCCCAG	TTCAGCATGGCTTGGGAGA
HALFCTRL_AAVS1_158_PSMB3_334	HALFCTRL_PSMB3	CCAGGCCACCTACTTGGCCAAGCGCCTGTCTGCAGCGA	CCAGGCCACCTACTTGGCC	AAGCGCCTGTCTGCAGCGA
HALFCTRL_PSMB3_AAVS1_50_335	HALFCTRL_PSMB3	TCACCGTTTCTCATACAAGGGAACCCAGCGAGTGAAGA	TCACCGTTTCTCATACAAG	GGAACCCAGCGAGTGAAGA
HALFCTRL_AAVS1_2_PSMB3_336	HALFCTRL_PSMB3	GGGACTCTTTAAGGAAAGAATTATGTCCTATAACGGAG	GGGACTCTTTAAGGAAAGA	ATTATGTCCTATAACGGAG
HALFCTRL_AAVS1_3_PSMC4_337	HALFCTRL_PSMC4	CCCCGTCGTTCCTGGCCCTAAGATGAACCTCTCTGAGG	CCCCGTCGTTCCTGGCCCT	AAGATGAACCTCTCTGAGG
HALFCTRL_PSMC4_AAVS1_220_338	HALFCTRL_PSMC4	TGATGTACGCGGACATCGGATCTGCCTAACAGGAGGTG	TGATGTACGCGGACATCGG	ATCTGCCTAACAGGAGGTG
HALFCTRL_AAVS1_220_PSMC4_339	HALFCTRL_PSMC4	ATCTGCCTAACAGGAGGTGACCATGTTGGCAAAGGCGG	ATCTGCCTAACAGGAGGTG	ACCATGTTGGCAAAGGCGG
HALFCTRL_AAVS1_160_PSMC4_340	HALFCTRL_PSMC4	GCCCGGCGTGCTGACGTCAAGATTCGATGCTCAGACAG	GCCCGGCGTGCTGACGTCA	AGATTCGATGCTCAGACAG
HALFCTRL_PSMC4_AAVS1_110_341	HALFCTRL_PSMC4	ATGGACATCCAGAAGCAGGGCGCAAAGTGACAATGGCC	ATGGACATCCAGAAGCAGG	GCGCAAAGTGACAATGGCC
HALFCTRL_PSMD1_AAVS1_116_342	HALFCTRL_PSMD1	TACAGATGACAAAAACTGCAGTTAAAGCGACTCCAATG	TACAGATGACAAAAACTGC	AGTTAAAGCGACTCCAATG
HALFCTRL_AAVS1_235_PSMD1_343	HALFCTRL_PSMD1	CGGCTCCAATTCGGAAGTGGTACCAAAAGAAAAAGAAA	CGGCTCCAATTCGGAAGTG	GTACCAAAAGAAAAAGAAA
HALFCTRL_AAVS1_207_PSMD1_344	HALFCTRL_PSMD1	CCAGGAACCCCTGTAGGGACCAGAGCCACAATAAGCCA	CCAGGAACCCCTGTAGGGA	CCAGAGCCACAATAAGCCA
HALFCTRL_AAVS1_49_PSMD1_345	HALFCTRL_PSMD1	CCCTAGTGGCCCCACTGTGCAAGGACGCCAACCACAGA	CCCTAGTGGCCCCACTGTG	CAAGGACGCCAACCACAGA
HALFCTRL_AAVS1_246_PSMD1_346	HALFCTRL_PSMD1	AATATGTCCCAGATAGCACCATGGCCCAAAAATCGAGG	AATATGTCCCAGATAGCAC	CATGGCCCAAAAATCGAGG
HALFCTRL_PSMD11_AAVS1_121_347	HALFCTRL_PSMD11	CTGCGGGAGTTGAAAAAGATCACCAATCCTGTCCCTAG	CTGCGGGAGTTGAAAAAGA	TCACCAATCCTGTCCCTAG
HALFCTRL_AAVS1_262_PSMD11_348	HALFCTRL_PSMD11	CGGCCCTGGGAATATAAGGTGCACTTCGGTATGCAGGG	CGGCCCTGGGAATATAAGG	TGCACTTCGGTATGCAGGG
HALFCTRL_AAVS1_117_PSMD11_349	HALFCTRL_PSMD11	CTGTTTCCCCTTCCCAGGCTTTGTACTTTGATACCAAG	CTGTTTCCCCTTCCCAGGC	TTTGTACTTTGATACCAAG
HALFCTRL_PSMD11_AAVS1_231_350	HALFCTRL_PSMD11	CGTAAGTTTTATCTACTGGGTGGATTCTCCTCCAACTG	CGTAAGTTTTATCTACTGG	GTGGATTCTCCTCCAACTG
HALFCTRL_PSMD11_AAVS1_106_351	HALFCTRL_PSMD11	CTACTCAGCACCGACCGGGCAGAAAGCGGCACAGGCCC	CTACTCAGCACCGACCGGG	CAGAAAGCGGCACAGGCCC
HALFCTRL_PSMD6_AAVS1_167_352	HALFCTRL_PSMD6	ATGCCGCTGGAGAACCTGGCATCTCTCGTTTCTTAGGA	ATGCCGCTGGAGAACCTGG	CATCTCTCGTTTCTTAGGA
HALFCTRL_PSMD6_AAVS1_228_353	HALFCTRL_PSMD6	CTGCGCGATACGCAAGTCGAGGGAAGGAGACAAAGTCC	CTGCGCGATACGCAAGTCG	AGGGAAGGAGACAAAGTCC
HALFCTRL_PSMD6_AAVS1_225_354	HALFCTRL_PSMD6	CTTCCGGTCCCGTCTCCGCGGGTACCAGCCTCACCAAG	CTTCCGGTCCCGTCTCCGC	GGGTACCAGCCTCACCAAG
HALFCTRL_AAVS1_122_PSMD6_355	HALFCTRL_PSMD6	GGGCTCAACATCGGAAGAGATCCGGCAAGAGCAAACCG	GGGCTCAACATCGGAAGAG	ATCCGGCAAGAGCAAACCG
HALFCTRL_AAVS1_119_PSMD6_356	HALFCTRL_PSMD6	CAGTCTGAAGAGCAGAGCCAAGACATATGACAAAACTG	CAGTCTGAAGAGCAGAGCC	AAGACATATGACAAAACTG
HALFCTRL_PSMD7_AAVS1_243_357	HALFCTRL_PSMD7	ATCATTGATGTGAAGCCGATGGCCACTGAGAACCGGGC	ATCATTGATGTGAAGCCGA	TGGCCACTGAGAACCGGGC
HALFCTRL_AAVS1_31_PSMD7_358	HALFCTRL_PSMD7	ATTCCCTTCTCAGGTTACGACCTGGAAAAAGTCGCCAC	ATTCCCTTCTCAGGTTACG	ACCTGGAAAAAGTCGCCAC
HALFCTRL_AAVS1_90_PSMD7_359	HALFCTRL_PSMD7	CCTGCCTGGAGAAGGATGCCACACTGAGCAGCACCAGG	CCTGCCTGGAGAAGGATGC	CACACTGAGCAGCACCAGG
HALFCTRL_PSMD7_AAVS1_32_360	HALFCTRL_PSMD7	AAGACCAATGACCAGATGGTGTGAGAATGGTGCGTCCT	AAGACCAATGACCAGATGG	TGTGAGAATGGTGCGTCCT
HALFCTRL_PSMD7_AAVS1_218_361	HALFCTRL_PSMD7	CAGGCTGACATCTGGCAGCAGCCCAGGGCCAGGAACGA	CAGGCTGACATCTGGCAGC	AGCCCAGGGCCAGGAACGA
HALFCTRL_AAVS1_42_RAN_362	HALFCTRL_RAN	TCCGGACTCAGGAGAGAGACACCGAAAGAAGAATCTTC	TCCGGACTCAGGAGAGAGA	CACCGAAAGAAGAATCTTC
HALFCTRL_AAVS1_87_RAN_363	HALFCTRL_RAN	CAGGGTGGCCACTGAGAACTTTCCGTTTCAGCCACCTT	CAGGGTGGCCACTGAGAAC	TTTCCGTTTCAGCCACCTT
HALFCTRL_RAN_AAVS1_252_364	HALFCTRL_RAN	AGCTTGTATTGGTTGGTGATCCCCTCCACCCCACAGTG	AGCTTGTATTGGTTGGTGA	TCCCCTCCACCCCACAGTG
HALFCTRL_RAN_AAVS1_63_365	HALFCTRL_RAN	AATTCGGTGGACTGAGAGAGGGGAGCTGCCCAAATGAA	AATTCGGTGGACTGAGAGA	GGGGAGCTGCCCAAATGAA
HALFCTRL_AAVS1_25_RAN_366	HALFCTRL_RAN	CCGTGTCTGGGTCCTCTCCCTACTTTGAACTGGACCTG	CCGTGTCTGGGTCCTCTCC	CTACTTTGAACTGGACCTG
HALFCTRL_RANGRF_AAVS1_249_367	HALFCTRL_RANGRF	AAAGGCGCCCCCGAACAGCCTTCCCCTGCATCCCCCAG	AAAGGCGCCCCCGAACAGC	CTTCCCCTGCATCCCCCAG
HALFCTRL_AAVS1_90_RANGRF_368	HALFCTRL_RANGRF	CCTGCCTGGAGAAGGATGCACTTCATCAGGCCTTGCTG	CCTGCCTGGAGAAGGATGC	ACTTCATCAGGCCTTGCTG
HALFCTRL_AAVS1_133_RANGRF_369	HALFCTRL_RANGRF	ACAGAAAAGCCCCATCCTTTTTGGAGAACCTGGCCCTG	ACAGAAAAGCCCCATCCTT	TTTGGAGAACCTGGCCCTG
HALFCTRL_AAVS1_118_RANGRF_370	HALFCTRL_RANGRF	AGTAGAGCTCAAAGTGGTCTGCAGGTGACAGATTTTCG	AGTAGAGCTCAAAGTGGTC	TGCAGGTGACAGATTTTCG
HALFCTRL_AAVS1_198_RANGRF_371	HALFCTRL_RANGRF	ATGGTTGGTCACTGTCTCTATAGCTAAGGAAAACCAGC	ATGGTTGGTCACTGTCTCT	ATAGCTAAGGAAAACCAGC
HALFCTRL_RBM17_AAVS1_46_372	HALFCTRL_RBM17	GCAGCTCTCACTCAGGCAACTCGGGGACACAGGATCCC	GCAGCTCTCACTCAGGCAA	CTCGGGGACACAGGATCCC
HALFCTRL_RBM17_AAVS1_225_373	HALFCTRL_RBM17	AAGACAGACATGAAGCAAGGGGTACCAGCCTCACCAAG	AAGACAGACATGAAGCAAG	GGGTACCAGCCTCACCAAG
HALFCTRL_RBM17_AAVS1_209_374	HALFCTRL_RBM17	CAGTCATTGACCTGAAGCGGCAGTCACCCCACAGTTGG	CAGTCATTGACCTGAAGCG	GCAGTCACCCCACAGTTGG
HALFCTRL_RBM17_AAVS1_66_375	HALFCTRL_RBM17	TCTCCTGCCAGGGGCACGGGTCCCTAGTGGCCCCACTG	TCTCCTGCCAGGGGCACGG	GTCCCTAGTGGCCCCACTG
HALFCTRL_AAVS1_201_RBM17_376	HALFCTRL_RBM17	TGCATCCCCCAGAGGCCCCCTCAGGATCCTGTTCCCAG	TGCATCCCCCAGAGGCCCC	CTCAGGATCCTGTTCCCAG
HALFCTRL_AAVS1_128_RFC4_377	HALFCTRL_RFC4	GACTCCTGGAAGTGGCCAATTTGACAAACTAGAAGCTG	GACTCCTGGAAGTGGCCAA	TTTGACAAACTAGAAGCTG
HALFCTRL_RFC4_AAVS1_221_378	HALFCTRL_RFC4	ATGTTTTTCCAGTTCCAGGGGGCAGCGCAAAGTGACAA	ATGTTTTTCCAGTTCCAGG	GGGCAGCGCAAAGTGACAA
HALFCTRL_RFC4_AAVS1_236_379	HALFCTRL_RFC4	CAGATAAGACAGAATCGGGGCACAGAGTGGCTAAGCCC	CAGATAAGACAGAATCGGG	GCACAGAGTGGCTAAGCCC
HALFCTRL_AAVS1_188_RFC4_380	HALFCTRL_RFC4	GGATTCTCCTCCAACTGTGGAATCACAATCTTAAAAGG	GGATTCTCCTCCAACTGTG	GAATCACAATCTTAAAAGG
HALFCTRL_AAVS1_99_RFC4_381	HALFCTRL_RFC4	AGCTGAGCTCTCGGACCCCCGGAATTTTGAACATCTAG	AGCTGAGCTCTCGGACCCC	CGGAATTTTGAACATCTAG
HALFCTRL_AAVS1_180_RINT1_382	HALFCTRL_RINT1	GCTGTGCCCCGATGCACACGACGAAAGGAAGAACCTCG	GCTGTGCCCCGATGCACAC	GACGAAAGGAAGAACCTCG
HALFCTRL_RINT1_AAVS1_257_383	HALFCTRL_RINT1	TTTCAGAGATGGTTGACGGCAACACAGCAGAGAGCAAG	TTTCAGAGATGGTTGACGG	CAACACAGCAGAGAGCAAG
HALFCTRL_AAVS1_80_RINT1_384	HALFCTRL_RINT1	CAGCTCCCATAGCTCAGTCAGCAGACAAGGAATATCAG	CAGCTCCCATAGCTCAGTC	AGCAGACAAGGAATATCAG
HALFCTRL_AAVS1_173_RINT1_385	HALFCTRL_RINT1	GCCGTGACGTCAGCACGCCTTATGCCAGAATTTAACTG	GCCGTGACGTCAGCACGCC	TTATGCCAGAATTTAACTG
HALFCTRL_AAVS1_259_RINT1_386	HALFCTRL_RINT1	CTCCAATTCGGAAGTGGGGGAGGCGAGATGCTACCAGC	CTCCAATTCGGAAGTGGGG	GAGGCGAGATGCTACCAGC
HALFCTRL_AAVS1_207_RPA1_387	HALFCTRL_RPA1	CCAGGAACCCCTGTAGGGAGGGGGAACACAGTCCAAAG	CCAGGAACCCCTGTAGGGA	GGGGGAACACAGTCCAAAG
HALFCTRL_RPA1_AAVS1_138_388	HALFCTRL_RPA1	GCGAATCCTGACATCCCAGGTCAGAGCAGCTCAGGTTC	GCGAATCCTGACATCCCAG	GTCAGAGCAGCTCAGGTTC
HALFCTRL_AAVS1_141_RPA1_389	HALFCTRL_RPA1	TCCCTCCCAGGATCCTCTCCAGTTGAACCCTCTCGTGG	TCCCTCCCAGGATCCTCTC	CAGTTGAACCCTCTCGTGG
HALFCTRL_AAVS1_91_RPA1_390	HALFCTRL_RPA1	ACCTGGCCCCGGGAGACGCTTGTGAACACTCTGAAAGA	ACCTGGCCCCGGGAGACGC	TTGTGAACACTCTGAAAGA
HALFCTRL_RPA1_AAVS1_155_391	HALFCTRL_RPA1	TCTCTGATCTAAAGAGCGGGTGGCCCTTGGCCACTTCC	TCTCTGATCTAAAGAGCGG	GTGGCCCTTGGCCACTTCC
HALFCTRL_AAVS1_34_RPA2_392	HALFCTRL_RPA2	GCGGCACAGCAAGGGCACTAAGCCGAAAAGAAATCAGT	GCGGCACAGCAAGGGCACT	AAGCCGAAAAGAAATCAGT
HALFCTRL_AAVS1_158_RPA2_393	HALFCTRL_RPA2	CCAGGCCACCTACTTGGCCTTTTCTGGAGCATGGGCAG	CCAGGCCACCTACTTGGCC	TTTTCTGGAGCATGGGCAG
HALFCTRL_RPA2_AAVS1_107_394	HALFCTRL_RPA2	ATCATCAGACATGCAGAGAAGTTGAAGCGGCTCCAATT	ATCATCAGACATGCAGAGA	AGTTGAAGCGGCTCCAATT
HALFCTRL_AAVS1_92_RPA2_395	HALFCTRL_RPA2	CGCGCCGCCGAGTTCCTGGATGGCAGCTCCTCATACGG	CGCGCCGCCGAGTTCCTGG	ATGGCAGCTCCTCATACGG
HALFCTRL_RPA2_AAVS1_70_396	HALFCTRL_RPA2	GTCACGATTCTCCGCAAAGGAACCAGAGCCACATTAAC	GTCACGATTCTCCGCAAAG	GAACCAGAGCCACATTAAC
HALFCTRL_AAVS1_249_RPL10_397	HALFCTRL_RPL10	CTTCCCCTGCATCCCCCAGGCCCTTTCACTTCAGAAAC	CTTCCCCTGCATCCCCCAG	GCCCTTTCACTTCAGAAAC
HALFCTRL_AAVS1_114_RPL10_398	HALFCTRL_RPL10	CAGGTCAGCGCCCCCCGCCGTTTGCTGCCTCATGAGCA	CAGGTCAGCGCCCCCCGCC	GTTTGCTGCCTCATGAGCA
HALFCTRL_RPL10_AAVS1_28_399	HALFCTRL_RPL10	ATGACCCAAAGGTTCCCAGAGTGACAATGGCCAGGGCC	ATGACCCAAAGGTTCCCAG	AGTGACAATGGCCAGGGCC
HALFCTRL_RPL10_AAVS1_116_400	HALFCTRL_RPL10	TGTATCTACATTCTTGACGAGTTAAAGCGACTCCAATG	TGTATCTACATTCTTGACG	AGTTAAAGCGACTCCAATG
HALFCTRL_RPL10_AAVS1_265_401	HALFCTRL_RPL10	ATGAGCAGCTGTCCTCTGACACAGGCCCCAGAAGGAGA	ATGAGCAGCTGTCCTCTGA	CACAGGCCCCAGAAGGAGA
HALFCTRL_AAVS1_112_RPL10A_402	HALFCTRL_RPL10A	CCGCTCAGAGGACATCACGGCCGTGGATATCCCCCACA	CCGCTCAGAGGACATCACG	GCCGTGGATATCCCCCACA
HALFCTRL_RPL10A_AAVS1_103_403	HALFCTRL_RPL10A	CCCACTCACCTTCTTCATTCAAGGGCCACTTCTGCTAA	CCCACTCACCTTCTTCATT	CAAGGGCCACTTCTGCTAA
HALFCTRL_AAVS1_70_RPL10A_404	HALFCTRL_RPL10A	GAACCAGAGCCACATTAACTCCTCCCAGGTGTTATGTC	GAACCAGAGCCACATTAAC	TCCTCCCAGGTGTTATGTC
HALFCTRL_AAVS1_4_RPL10A_405	HALFCTRL_RPL10A	GAATTGGAGCCGCTTCAACCGCGACACCCTGTACGAGG	GAATTGGAGCCGCTTCAAC	CGCGACACCCTGTACGAGG
HALFCTRL_AAVS1_102_RPL10A_406	HALFCTRL_RPL10A	TACCAGGCTGCCTTTTGGGCTTATTTAAACCTGGGCCG	TACCAGGCTGCCTTTTGGG	CTTATTTAAACCTGGGCCG
HALFCTRL_RPL11_AAVS1_7_407	HALFCTRL_RPL11	GGCCCCTCGAACTGTGCAGCATCCTAAGAAACGAGAGA	GGCCCCTCGAACTGTGCAG	CATCCTAAGAAACGAGAGA
HALFCTRL_AAVS1_239_RPL11_408	HALFCTRL_RPL11	CGGATCGAGACTGGCAACGTGAAAAGGAGAACCCCATG	CGGATCGAGACTGGCAACG	TGAAAAGGAGAACCCCATG
HALFCTRL_AAVS1_29_RPL11_409	HALFCTRL_RPL11	CATTAGCAGAAGTGGCCCTTCACCTTTGGAAAACACAG	CATTAGCAGAAGTGGCCCT	TCACCTTTGGAAAACACAG
HALFCTRL_RPL11_AAVS1_58_410	HALFCTRL_RPL11	TCAAATATGACCCAAGCATCTGGCCCCCCACCGCCCCA	TCAAATATGACCCAAGCAT	CTGGCCCCCCACCGCCCCA
HALFCTRL_RPL11_AAVS1_27_411	HALFCTRL_RPL11	GCAGAAGAAATCTTGGAGAGCAGCTCCGAGGCGCCCAG	GCAGAAGAAATCTTGGAGA	GCAGCTCCGAGGCGCCCAG
HALFCTRL_AAVS1_108_RPL12_412	HALFCTRL_RPL12	AGCATGTTTGCTGCCTCCATCATCGATGACATCAACAG	AGCATGTTTGCTGCCTCCA	TCATCGATGACATCAACAG
HALFCTRL_AAVS1_21_RPL12_413	HALFCTRL_RPL12	GGATCTCCCGGTCCCCGCCTTCTGCAGTTAAACACAGT	GGATCTCCCGGTCCCCGCC	TTCTGCAGTTAAACACAGT
HALFCTRL_AAVS1_24_RPL12_414	HALFCTRL_RPL12	GATCCTGTGTCCCCGAGCTTCTAGTCTCCAAAAAAAGT	GATCCTGTGTCCCCGAGCT	TCTAGTCTCCAAAAAAAGT
HALFCTRL_AAVS1_72_RPL12_415	HALFCTRL_RPL12	CCTTTTCCTTCTCCTTCTGGATAACGTACCAGACCCAG	CCTTTTCCTTCTCCTTCTG	GATAACGTACCAGACCCAG
HALFCTRL_RPL12_AAVS1_18_416	HALFCTRL_RPL12	CTCTTACCAGAGAGTTCTCCTCAAAGTGGTCCGGACTC	CTCTTACCAGAGAGTTCTC	CTCAAAGTGGTCCGGACTC
HALFCTRL_RPL13_AAVS1_32_417	HALFCTRL_RPL13	CTCCACCAGACGTAAGGCCTGTGAGAATGGTGCGTCCT	CTCCACCAGACGTAAGGCC	TGTGAGAATGGTGCGTCCT
HALFCTRL_AAVS1_211_RPL13_418	HALFCTRL_RPL13	AGTGGTTGATAAACCCACGCAGGCTGAAGAACTGAAAC	AGTGGTTGATAAACCCACG	CAGGCTGAAGAACTGAAAC
HALFCTRL_RPL13_AAVS1_233_419	HALFCTRL_RPL13	TCCAGGCTGAAGCCGCGGCTGTCCCCTCCACCCCACAG	TCCAGGCTGAAGCCGCGGC	TGTCCCCTCCACCCCACAG
HALFCTRL_RPL13_AAVS1_49_420	HALFCTRL_RPL13	GTTCACTTACGTTCCGGACCCCTAGTGGCCCCACTGTG	GTTCACTTACGTTCCGGAC	CCCTAGTGGCCCCACTGTG
HALFCTRL_AAVS1_137_RPL13_421	HALFCTRL_RPL13	ATATAAGGTGGTCCCAGCTGCGCCCAGCCGGAATGGCA	ATATAAGGTGGTCCCAGCT	GCGCCCAGCCGGAATGGCA
HALFCTRL_RPL13A_AAVS1_127_422	HALFCTRL_RPL13A	TGGCAGAGGCTACGGAAACCCCCACAGTGGGGCCACTA	TGGCAGAGGCTACGGAAAC	CCCCACAGTGGGGCCACTA
HALFCTRL_RPL13A_AAVS1_55_423	HALFCTRL_RPL13A	ACCTTGAGACGGTCCAGAGGACGTCACGGCGCTGCCCC	ACCTTGAGACGGTCCAGAG	GACGTCACGGCGCTGCCCC
HALFCTRL_AAVS1_68_RPL13A_424	HALFCTRL_RPL13A	AACCTTAGAGGTTCTGGCAAGCTCACCTTGTCGTAGGG	AACCTTAGAGGTTCTGGCA	AGCTCACCTTGTCGTAGGG
HALFCTRL_RPL13A_AAVS1_262_425	HALFCTRL_RPL13A	CACAGGTCCTGGTGCTTGACGGCCCTGGGAATATAAGG	CACAGGTCCTGGTGCTTGA	CGGCCCTGGGAATATAAGG
HALFCTRL_AAVS1_114_RPL13A_426	HALFCTRL_RPL13A	CAGGTCAGCGCCCCCCGCCTGCCCCACAAAACCAAGCG	CAGGTCAGCGCCCCCCGCC	TGCCCCACAAAACCAAGCG
HALFCTRL_AAVS1_237_RPL14_427	HALFCTRL_RPL14	TATGTCCCAGATAGCACTGATGGTGAGTCTTACTGTTG	TATGTCCCAGATAGCACTG	ATGGTGAGTCTTACTGTTG
HALFCTRL_AAVS1_171_RPL14_428	HALFCTRL_RPL14	ACTAAGGCAATTGGGGTGCGTTATGAAGGCAAAGAAAA	ACTAAGGCAATTGGGGTGC	GTTATGAAGGCAAAGAAAA
HALFCTRL_RPL14_AAVS1_72_429	HALFCTRL_RPL14	TGTTCTAGGCTTTGGTCGACCTTTTCCTTCTCCTTCTG	TGTTCTAGGCTTTGGTCGA	CCTTTTCCTTCTCCTTCTG
HALFCTRL_AAVS1_181_RPL14_430	HALFCTRL_RPL14	TGGAGCCAGAGAGGATCCTGGCGCTGCTTTCTGGCCTG	TGGAGCCAGAGAGGATCCT	GGCGCTGCTTTCTGGCCTG
HALFCTRL_RPL14_AAVS1_196_431	HALFCTRL_RPL14	CATCCTCAAGTTTCCGCACCTCTAAGGTTTGCTTACGA	CATCCTCAAGTTTCCGCAC	CTCTAAGGTTTGCTTACGA
HALFCTRL_RPL18_AAVS1_144_432	HALFCTRL_RPL18	CAGCCGCATCCTCAGGGCACCCAACCCCCTAGCCACTA	CAGCCGCATCCTCAGGGCA	CCCAACCCCCTAGCCACTA
HALFCTRL_AAVS1_76_RPL18_433	HALFCTRL_RPL18	TGGTTGATAAACCCACGTGCTTCCCTAGGTCCTCGCAA	TGGTTGATAAACCCACGTG	CTTCCCTAGGTCCTCGCAA
HALFCTRL_RPL18_AAVS1_89_434	HALFCTRL_RPL18	ACCATAACTGATGATGTGCCTTCCTTACACTTCCCAAG	ACCATAACTGATGATGTGC	CTTCCTTACACTTCCCAAG
HALFCTRL_AAVS1_249_RPL18_435	HALFCTRL_RPL18	CTTCCCCTGCATCCCCCAGGTATCACTCACCGGAGAGC	CTTCCCCTGCATCCCCCAG	GTATCACTCACCGGAGAGC
HALFCTRL_AAVS1_178_RPL18_436	HALFCTRL_RPL18	CATCGTAAGCAAACCTTAGCGGGAAAACAAGACGGCCG	CATCGTAAGCAAACCTTAG	CGGGAAAACAAGACGGCCG
HALFCTRL_AAVS1_186_RPL18A_437	HALFCTRL_RPL18A	GAGATGGCTCCAGGAAATGCGCGGCCAGCAAGTGCCGC	GAGATGGCTCCAGGAAATG	CGCGGCCAGCAAGTGCCGC
HALFCTRL_AAVS1_252_RPL18A_438	HALFCTRL_RPL18A	TCCCCTCCACCCCACAGTGCGTGGAACTGCTTGACAGC	TCCCCTCCACCCCACAGTG	CGTGGAACTGCTTGACAGC
HALFCTRL_RPL18A_AAVS1_95_439	HALFCTRL_RPL18A	CACTGGGTGACAGCGCCTGTGTCCTGAAGTGGACATAG	CACTGGGTGACAGCGCCTG	TGTCCTGAAGTGGACATAG
HALFCTRL_AAVS1_241_RPL18A_440	HALFCTRL_RPL18A	TCCAGGTCGCCGCCCGCACTTTCAGCTACGAGAGTACA	TCCAGGTCGCCGCCCGCAC	TTTCAGCTACGAGAGTACA
HALFCTRL_RPL18A_AAVS1_98_441	HALFCTRL_RPL18A	GATACAAAGTACCAGAAGCGCGGATCCTCCCCGTGTCT	GATACAAAGTACCAGAAGC	GCGGATCCTCCCCGTGTCT
HALFCTRL_AAVS1_51_RPL23_442	HALFCTRL_RPL23	ATCCACCCAAAAGGCAGCCAACCAGAGCTCAGAAAAAA	ATCCACCCAAAAGGCAGCC	AACCAGAGCTCAGAAAAAA
HALFCTRL_RPL23_AAVS1_210_443	HALFCTRL_RPL23	ATCCGGAATTTCGCACCAGTATTCCTCCGCCCAGAGCA	ATCCGGAATTTCGCACCAG	TATTCCTCCGCCCAGAGCA
HALFCTRL_AAVS1_63_RPL23_444	HALFCTRL_RPL23	GGGGAGCTGCCCAAATGAAAGTCATACCGTAGAAAAGA	GGGGAGCTGCCCAAATGAA	AGTCATACCGTAGAAAAGA
HALFCTRL_RPL23_AAVS1_38_445	HALFCTRL_RPL23	CAGCATTGGATGCAATCCGGTGGGGTACCCTAAGAACT	CAGCATTGGATGCAATCCG	GTGGGGTACCCTAAGAACT
HALFCTRL_RPL23_AAVS1_83_446	HALFCTRL_RPL23	GCTCCTACCGGAAGACCCAGCACAGGCCGCCAGGAACT	GCTCCTACCGGAAGACCCA	GCACAGGCCGCCAGGAACT
HALFCTRL_AAVS1_205_RPL26_447	HALFCTRL_RPL26	CTCTTCCAGCCCCCTGTCAATGGCACAACTGTCCACGT	CTCTTCCAGCCCCCTGTCA	ATGGCACAACTGTCCACGT
HALFCTRL_RPL26_AAVS1_53_448	HALFCTRL_RPL26	CATAATCTTCCTTCGAATGAGAGGTGACCCGAATCCAC	CATAATCTTCCTTCGAATG	AGAGGTGACCCGAATCCAC
HALFCTRL_AAVS1_247_RPL26_449	HALFCTRL_RPL26	GGACGAGAAACACAGCCCCTACATTGAACGGGTGCAGC	GGACGAGAAACACAGCCCC	TACATTGAACGGGTGCAGC
HALFCTRL_RPL26_AAVS1_12_450	HALFCTRL_RPL26	GAAACCATTGAGAAGATGCTTCCGGAGCACTTCCTTCT	GAAACCATTGAGAAGATGC	TTCCGGAGCACTTCCTTCT
HALFCTRL_AAVS1_265_RPL26_451	HALFCTRL_RPL26	CACAGGCCCCAGAAGGAGACGATCCATGCCCATCCGAA	CACAGGCCCCAGAAGGAGA	CGATCCATGCCCATCCGAA
HALFCTRL_AAVS1_66_RPL27_452	HALFCTRL_RPL27	GTCCCTAGTGGCCCCACTGTTTGTCCCCAGGTACTCTG	GTCCCTAGTGGCCCCACTG	TTTGTCCCCAGGTACTCTG
HALFCTRL_RPL27_AAVS1_238_453	HALFCTRL_RPL27	GATTTTATCTTTGATCTCTTATCAGGAGACTAGGAAGG	GATTTTATCTTTGATCTCT	TATCAGGAGACTAGGAAGG
HALFCTRL_AAVS1_229_RPL27_454	HALFCTRL_RPL27	AGCCCAGGGCCAGTTGAAGGGCAGCTGTCACTTTGCGG	AGCCCAGGGCCAGTTGAAG	GGCAGCTGTCACTTTGCGG
HALFCTRL_RPL27_AAVS1_14_455	HALFCTRL_RPL27	TCATTTAGAACATTGATGACCCGGAGGAGGCCCTCATC	TCATTTAGAACATTGATGA	CCCGGAGGAGGCCCTCATC
HALFCTRL_RPL27_AAVS1_148_456	HALFCTRL_RPL27	CAATCACCTAATGCCCACAGGTCCCAGCTCGGGGACAC	CAATCACCTAATGCCCACA	GGTCCCAGCTCGGGGACAC
HALFCTRL_AAVS1_205_RPL31_457	HALFCTRL_RPL31	CTCTTCCAGCCCCCTGTCAAATTCATCTGTTAAGCTAG	CTCTTCCAGCCCCCTGTCA	AATTCATCTGTTAAGCTAG
HALFCTRL_RPL31_AAVS1_145_458	HALFCTRL_RPL31	CTGGGATGTAAAAAGGTTGCTCCTTGCCAGAACCTCTA	CTGGGATGTAAAAAGGTTG	CTCCTTGCCAGAACCTCTA
HALFCTRL_RPL31_AAVS1_122_459	HALFCTRL_RPL31	ACTGTCTGTAGATCTGTAAGGGCTCAACATCGGAAGAG	ACTGTCTGTAGATCTGTAA	GGGCTCAACATCGGAAGAG
HALFCTRL_AAVS1_247_RPL31_460	HALFCTRL_RPL31	GGACGAGAAACACAGCCCCGAGAACTTACTTTTGAAAG	GGACGAGAAACACAGCCCC	GAGAACTTACTTTTGAAAG
HALFCTRL_RPL31_AAVS1_67_461	HALFCTRL_RPL31	CACACCAACAATTTAAAAAAGTAGAGGCGGCCACGACC	CACACCAACAATTTAAAAA	AGTAGAGGCGGCCACGACC
HALFCTRL_RPL32_AAVS1_46_462	HALFCTRL_RPL32	GAAACATTGTGAGCGATCTCTCGGGGACACAGGATCCC	GAAACATTGTGAGCGATCT	CTCGGGGACACAGGATCCC
HALFCTRL_AAVS1_268_RPL32_463	HALFCTRL_RPL32	TTACGTGGCCAAGAAGCAGTTTCCTTCAGCGTAACTGG	TTACGTGGCCAAGAAGCAG	TTTCCTTCAGCGTAACTGG
HALFCTRL_AAVS1_94_RPL32_464	HALFCTRL_RPL32	CCCCGCCCGGCGTCTCCCGTTGCTTCCATAACCAATGT	CCCCGCCCGGCGTCTCCCG	TTGCTTCCATAACCAATGT
HALFCTRL_RPL32_AAVS1_201_465	HALFCTRL_RPL32	CGATCTTGGGCTTCACAAGTGCATCCCCCAGAGGCCCC	CGATCTTGGGCTTCACAAG	TGCATCCCCCAGAGGCCCC
HALFCTRL_RPL32_AAVS1_229_466	HALFCTRL_RPL32	GTCCACAACGTCAAGGAGCAGCCCAGGGCCAGTTGAAG	GTCCACAACGTCAAGGAGC	AGCCCAGGGCCAGTTGAAG
HALFCTRL_RPL34_AAVS1_195_467	HALFCTRL_RPL34	TACAGCCTAGTTTTGTTAGCTTTAACTGGCCCTGGCTT	TACAGCCTAGTTTTGTTAG	CTTTAACTGGCCCTGGCTT
HALFCTRL_RPL34_AAVS1_24_468	HALFCTRL_RPL34	GATTTTCTGCTCCTCGATAGATCCTGTGTCCCCGAGCT	GATTTTCTGCTCCTCGATA	GATCCTGTGTCCCCGAGCT
HALFCTRL_RPL34_AAVS1_79_469	HALFCTRL_RPL34	ACAATCTCATAAGAACTTTTCACTCTTCGGGGTATCCC	ACAATCTCATAAGAACTTT	TCACTCTTCGGGGTATCCC
HALFCTRL_AAVS1_241_RPL34_470	HALFCTRL_RPL34	TCCAGGTCGCCGCCCGCACAACAAAGAAACATGTCAGC	TCCAGGTCGCCGCCCGCAC	AACAAAGAAACATGTCAGC
HALFCTRL_RPL34_AAVS1_235_471	HALFCTRL_RPL34	GTTTACCTTTATACCAAGACGGCTCCAATTCGGAAGTG	GTTTACCTTTATACCAAGA	CGGCTCCAATTCGGAAGTG
HALFCTRL_RPL35A_AAVS1_160_472	HALFCTRL_RPL35A	GCAGATGCTGTACCCCTCAGCCCGGCGTGCTGACGTCA	GCAGATGCTGTACCCCTCA	GCCCGGCGTGCTGACGTCA
HALFCTRL_RPL35A_AAVS1_180_473	HALFCTRL_RPL35A	ACTTTTCCCCAGATGACTCGCTGTGCCCCGATGCACAC	ACTTTTCCCCAGATGACTC	GCTGTGCCCCGATGCACAC
HALFCTRL_RPL35A_AAVS1_198_474	HALFCTRL_RPL35A	CGAAGCAATCTTCCTGCTAATGGTTGGTCACTGTCTCT	CGAAGCAATCTTCCTGCTA	ATGGTTGGTCACTGTCTCT
HALFCTRL_AAVS1_35_RPL35A_475	HALFCTRL_RPL35A	AGAAAAACGGTGATGATGCTAGAATTCTGTTTCATCTC	AGAAAAACGGTGATGATGC	TAGAATTCTGTTTCATCTC
HALFCTRL_RPL35A_AAVS1_166_476	HALFCTRL_RPL35A	GCAACACAGTCACTCCTGGGAGCCCCTCCAGCCGGTCC	GCAACACAGTCACTCCTGG	GAGCCCCTCCAGCCGGTCC
HALFCTRL_RPL36_AAVS1_20_477	HALFCTRL_RPL36	GGAGGGGCTCAGTCTTTCTGACCACCCCACTTCCGAAT	GGAGGGGCTCAGTCTTTCT	GACCACCCCACTTCCGAAT
HALFCTRL_AAVS1_265_RPL36_478	HALFCTRL_RPL36	CACAGGCCCCAGAAGGAGAGCAGCAGCTTTCCTCATGG	CACAGGCCCCAGAAGGAGA	GCAGCAGCTTTCCTCATGG
HALFCTRL_AAVS1_137_RPL36_479	HALFCTRL_RPL36	ATATAAGGTGGTCCCAGCTCCAGGCACAGCCGACGCCG	ATATAAGGTGGTCCCAGCT	CCAGGCACAGCCGACGCCG
HALFCTRL_AAVS1_252_RPL36_480	HALFCTRL_RPL36	TCCCCTCCACCCCACAGTGCTACGCTACCCTATGGCCG	TCCCCTCCACCCCACAGTG	CTACGCTACCCTATGGCCG
HALFCTRL_RPL36_AAVS1_172_481	HALFCTRL_RPL36	GAGGAGCTGAGCAACGTACGTGGCCTGGGTCACCTCTA	GAGGAGCTGAGCAACGTAC	GTGGCCTGGGTCACCTCTA
HALFCTRL_AAVS1_48_RPL37_482	HALFCTRL_RPL37	CGACCTGCCCAGCACACCCGGCCTTAGAGCCACAGCGG	CGACCTGCCCAGCACACCC	GGCCTTAGAGCCACAGCGG
HALFCTRL_RPL37_AAVS1_214_483	HALFCTRL_RPL37	CGAAGGGAACGTCATCGTTCAATATCAGGAGACTAGGA	CGAAGGGAACGTCATCGTT	CAATATCAGGAGACTAGGA
HALFCTRL_RPL37_AAVS1_120_484	HALFCTRL_RPL37	TGACATTCTTAAGATGAACCACGACCTGGTGAACACCT	TGACATTCTTAAGATGAAC	CACGACCTGGTGAACACCT
HALFCTRL_RPL37_AAVS1_55_485	HALFCTRL_RPL37	GCAGGCATGGATTCCGTGAGACGTCACGGCGCTGCCCC	GCAGGCATGGATTCCGTGA	GACGTCACGGCGCTGCCCC
HALFCTRL_RPL37_AAVS1_72_486	HALFCTRL_RPL37	TTAGATAACTGGAGTGCCACCTTTTCCTTCTCCTTCTG	TTAGATAACTGGAGTGCCA	CCTTTTCCTTCTCCTTCTG
HALFCTRL_AAVS1_101_RPL37A_487	HALFCTRL_RPL37A	TCCCGCCTCCCCTTCTTGTCCAAACGTACCAAGAAAGT	TCCCGCCTCCCCTTCTTGT	CCAAACGTACCAAGAAAGT
HALFCTRL_AAVS1_152_RPL37A_488	HALFCTRL_RPL37A	GAAGCCTGAGCGCCTCTCCTTCACCATTTTCCGGAGGG	GAAGCCTGAGCGCCTCTCC	TTCACCATTTTCCGGAGGG
HALFCTRL_AAVS1_168_RPL37A_489	HALFCTRL_RPL37A	CTGGCTTCTGCGCCGCCTCGGTTCCTGCATGAAGACAG	CTGGCTTCTGCGCCGCCTC	GGTTCCTGCATGAAGACAG
HALFCTRL_RPL37A_AAVS1_265_490	HALFCTRL_RPL37A	GCAAGTGTACTTGGCGTGCCACAGGCCCCAGAAGGAGA	GCAAGTGTACTTGGCGTGC	CACAGGCCCCAGAAGGAGA
HALFCTRL_AAVS1_239_RPL37A_491	HALFCTRL_RPL37A	CGGATCGAGACTGGCAACGTCCTTCAGTCTTCTGATGG	CGGATCGAGACTGGCAACG	TCCTTCAGTCTTCTGATGG
HALFCTRL_AAVS1_4_RPL4_492	HALFCTRL_RPL4	GAATTGGAGCCGCTTCAACTTGCAGCACAAGCTCCGGG	GAATTGGAGCCGCTTCAAC	TTGCAGCACAAGCTCCGGG
HALFCTRL_RPL4_AAVS1_12_493	HALFCTRL_RPL4	AAGAGCCCTTCGAGCACCATTCCGGAGCACTTCCTTCT	AAGAGCCCTTCGAGCACCA	TTCCGGAGCACTTCCTTCT
HALFCTRL_RPL4_AAVS1_142_494	HALFCTRL_RPL4	CTTTATCTTCAACTACCAACCCTGGAAGATGCCATGAC	CTTTATCTTCAACTACCAA	CCCTGGAAGATGCCATGAC
HALFCTRL_AAVS1_91_RPL4_495	HALFCTRL_RPL4	ACCTGGCCCCGGGAGACGCAAATCAGATGAGAAGGCGG	ACCTGGCCCCGGGAGACGC	AAATCAGATGAGAAGGCGG
HALFCTRL_RPL4_AAVS1_35_496	HALFCTRL_RPL4	GAGAAGAAACCTACTACAGAGAAAAACGGTGATGATGC	GAGAAGAAACCTACTACAG	AGAAAAACGGTGATGATGC
HALFCTRL_RPL5_AAVS1_205_497	HALFCTRL_RPL5	ATTTAATGCAGAAGTACATCTCTTCCAGCCCCCTGTCA	ATTTAATGCAGAAGTACAT	CTCTTCCAGCCCCCTGTCA
HALFCTRL_RPL5_AAVS1_174_498	HALFCTRL_RPL5	AGGCTTGTCTATCCCTCACCCCAGGTGGAGAAACTGGC	AGGCTTGTCTATCCCTCAC	CCCAGGTGGAGAAACTGGC
HALFCTRL_RPL5_AAVS1_155_499	HALFCTRL_RPL5	TGAAATTTAGAAGACGACGGTGGCCCTTGGCCACTTCC	TGAAATTTAGAAGACGACG	GTGGCCCTTGGCCACTTCC
HALFCTRL_RPL5_AAVS1_140_500	HALFCTRL_RPL5	TACCCTGCGGGCCAGCAGCAGAAGACTAGCTGAGCTCT	TACCCTGCGGGCCAGCAGC	AGAAGACTAGCTGAGCTCT
HALFCTRL_AAVS1_237_RPL5_501	HALFCTRL_RPL5	TATGTCCCAGATAGCACTGTCTTGAATAGCTTCTCAAT	TATGTCCCAGATAGCACTG	TCTTGAATAGCTTCTCAAT
HALFCTRL_AAVS1_100_RPL6_502	HALFCTRL_RPL6	GCTCCGGAAAGAGCATCCTCCAAGAAGGTTGATGCTGG	GCTCCGGAAAGAGCATCCT	CCAAGAAGGTTGATGCTGG
HALFCTRL_AAVS1_161_RPL6_503	HALFCTRL_RPL6	AGGCCCCAGGCCACCTACTCAGAGCAAACACAGATCGC	AGGCCCCAGGCCACCTACT	CAGAGCAAACACAGATCGC
HALFCTRL_RPL6_AAVS1_122_504	HALFCTRL_RPL6	ATCTTCGACACAGAAAAAGGGGCTCAACATCGGAAGAG	ATCTTCGACACAGAAAAAG	GGGCTCAACATCGGAAGAG
HALFCTRL_RPL6_AAVS1_161_505	HALFCTRL_RPL6	TAGGTTGAAAAGAAAAAGAAGGCCCCAGGCCACCTACT	TAGGTTGAAAAGAAAAAGA	AGGCCCCAGGCCACCTACT
HALFCTRL_RPL6_AAVS1_90_506	HALFCTRL_RPL6	TCCCTTACCTTGGATTTAGCCTGCCTGGAGAAGGATGC	TCCCTTACCTTGGATTTAG	CCTGCCTGGAGAAGGATGC
HALFCTRL_AAVS1_47_RPL7_507	HALFCTRL_RPL7	GTGACACACCCCCATTTCCGTTGGAAAACGCTTCAAAG	GTGACACACCCCCATTTCC	GTTGGAAAACGCTTCAAAG
HALFCTRL_AAVS1_129_RPL7_508	HALFCTRL_RPL7	AATGCAGGTCAGAGAAAGCGTTTGTCATCAGAATCAGA	AATGCAGGTCAGAGAAAGC	GTTTGTCATCAGAATCAGA
HALFCTRL_AAVS1_206_RPL7_509	HALFCTRL_RPL7	GGAGGAGAATCCACCCAAAATCAATGGAGTGAGCCCAA	GGAGGAGAATCCACCCAAA	ATCAATGGAGTGAGCCCAA
HALFCTRL_AAVS1_61_RPL7_510	HALFCTRL_RPL7	CAGACTGAGCTATGGGAGCAAGAAGTTTGCCCAAAAGA	CAGACTGAGCTATGGGAGC	AAGAAGTTTGCCCAAAAGA
HALFCTRL_RPL7_AAVS1_95_511	HALFCTRL_RPL7	ACTCACTCTACACCCTCCATGTCCTGAAGTGGACATAG	ACTCACTCTACACCCTCCA	TGTCCTGAAGTGGACATAG
HALFCTRL_RPL7A_AAVS1_48_512	HALFCTRL_RPL7A	TTCAGATCCGCCGTCACTGCGACCTGCCCAGCACACCC	TTCAGATCCGCCGTCACTG	CGACCTGCCCAGCACACCC
HALFCTRL_AAVS1_19_RPL7A_513	HALFCTRL_RPL7A	GACCCAATATCAGGAGACTCACGACGTGGATCCCATCG	GACCCAATATCAGGAGACT	CACGACGTGGATCCCATCG
HALFCTRL_RPL7A_AAVS1_53_514	HALFCTRL_RPL7A	GCCCAGCCGAAAGGAAAGAAGAGGTGACCCGAATCCAC	GCCCAGCCGAAAGGAAAGA	AGAGGTGACCCGAATCCAC
HALFCTRL_RPL7A_AAVS1_145_515	HALFCTRL_RPL7A	TACGAGTTCACCTGTGTGACTCCTTGCCAGAACCTCTA	TACGAGTTCACCTGTGTGA	CTCCTTGCCAGAACCTCTA
HALFCTRL_RPL7A_AAVS1_117_516	HALFCTRL_RPL7A	AGAAGAAGGCTGCTGGCAACTGTTTCCCCTTCCCAGGC	AGAAGAAGGCTGCTGGCAA	CTGTTTCCCCTTCCCAGGC
HALFCTRL_AAVS1_165_RPLP0_517	HALFCTRL_RPLP0	TCTGCTGTGTTGCTGCCCATTGTGGGAGCAGACAATGT	TCTGCTGTGTTGCTGCCCA	TTGTGGGAGCAGACAATGT
HALFCTRL_AAVS1_24_RPLP0_518	HALFCTRL_RPLP0	GATCCTGTGTCCCCGAGCTCTTTTACCTTTTCAGCAAG	GATCCTGTGTCCCCGAGCT	CTTTTACCTTTTCAGCAAG
HALFCTRL_AAVS1_22_RPLP0_519	HALFCTRL_RPLP0	AAAAGGCAGCCTGGTAGACACTGCTGCCTCATATCCGG	AAAAGGCAGCCTGGTAGAC	ACTGCTGCCTCATATCCGG
HALFCTRL_RPLP0_AAVS1_88_520	HALFCTRL_RPLP0	TGCACTTACGATGATCTTATGCAGACAGAAAGCGGCAC	TGCACTTACGATGATCTTA	TGCAGACAGAAAGCGGCAC
HALFCTRL_AAVS1_110_RPLP0_521	HALFCTRL_RPLP0	GCGCAAAGTGACAATGGCCGAAGTGCTTGATATCACAG	GCGCAAAGTGACAATGGCC	GAAGTGCTTGATATCACAG
HALFCTRL_AAVS1_2_RPLP2_522	HALFCTRL_RPLP2	GGGACTCTTTAAGGAAAGATATCGAGGCGGACGACGAC	GGGACTCTTTAAGGAAAGA	TATCGAGGCGGACGACGAC
HALFCTRL_RPLP2_AAVS1_129_523	HALFCTRL_RPLP2	AAGAAAGATGAGAAGAAGGAATGCAGGTCAGAGAAAGC	AAGAAAGATGAGAAGAAGG	AATGCAGGTCAGAGAAAGC
HALFCTRL_RPLP2_AAVS1_58_524	HALFCTRL_RPLP2	TTGATGTCCTTGGCGCTGGCTGGCCCCCCACCGCCCCA	TTGATGTCCTTGGCGCTGG	CTGGCCCCCCACCGCCCCA
HALFCTRL_AAVS1_245_RPLP2_525	HALFCTRL_RPLP2	TTGGCCTGGACCCCACGAGGGCCGCTACCTTGTTGAGC	TTGGCCTGGACCCCACGAG	GGCCGCTACCTTGTTGAGC
HALFCTRL_RPLP2_AAVS1_192_526	HALFCTRL_RPLP2	AGCAGGAATTTAATCAAAAGTCCACCATCTCATGCCCC	AGCAGGAATTTAATCAAAA	GTCCACCATCTCATGCCCC
HALFCTRL_AAVS1_248_RPN2_527	HALFCTRL_RPN2	CCTGGGTCACCTCTACGGCGTTCCGCGAGCCTGAGAAG	CCTGGGTCACCTCTACGGC	GTTCCGCGAGCCTGAGAAG
HALFCTRL_RPN2_AAVS1_219_528	HALFCTRL_RPN2	CTCACCTCACATCCTGAGAAAGCATCGCCCCCCTGCTG	CTCACCTCACATCCTGAGA	AAGCATCGCCCCCCTGCTG
HALFCTRL_RPN2_AAVS1_179_529	HALFCTRL_RPN2	AATGTATTGGACACCACGGGATGTTGAGCCCCTCCAGC	AATGTATTGGACACCACGG	GATGTTGAGCCCCTCCAGC
HALFCTRL_RPN2_AAVS1_243_530	HALFCTRL_RPN2	GGCACATACCACATTCCAGTGGCCACTGAGAACCGGGC	GGCACATACCACATTCCAG	TGGCCACTGAGAACCGGGC
HALFCTRL_RPN2_AAVS1_140_531	HALFCTRL_RPN2	GAGAGCACAGCAGCTGCAGAGAAGACTAGCTGAGCTCT	GAGAGCACAGCAGCTGCAG	AGAAGACTAGCTGAGCTCT
HALFCTRL_AAVS1_6_RPS11_532	HALFCTRL_RPS11	ATGATGCAGGCCTACAAGAGTAGTGCAGATAGTCTCGG	ATGATGCAGGCCTACAAGA	GTAGTGCAGATAGTCTCGG
HALFCTRL_RPS11_AAVS1_164_533	HALFCTRL_RPS11	TAATGTGTCCATTCGAGGGGGGGGTTAGACCCAATATC	TAATGTGTCCATTCGAGGG	GGGGGTTAGACCCAATATC
HALFCTRL_AAVS1_261_RPS11_534	HALFCTRL_RPS11	TGCAGGGCGCTGATACCGTTGCGCTCACCTGAAGCAGG	TGCAGGGCGCTGATACCGT	TGCGCTCACCTGAAGCAGG
HALFCTRL_AAVS1_173_RPS11_535	HALFCTRL_RPS11	GCCGTGACGTCAGCACGCCAGCGCACTGTCTTGCTCAG	GCCGTGACGTCAGCACGCC	AGCGCACTGTCTTGCTCAG
HALFCTRL_AAVS1_179_RPS11_536	HALFCTRL_RPS11	GATGTTGAGCCCCTCCAGCCTTGTGGCGCTTCTCGAAG	GATGTTGAGCCCCTCCAGC	CTTGTGGCGCTTCTCGAAG
HALFCTRL_AAVS1_6_RPS13_537	HALFCTRL_RPS13	ATGATGCAGGCCTACAAGATGTTCGAAAGCATCTTGAG	ATGATGCAGGCCTACAAGA	TGTTCGAAAGCATCTTGAG
HALFCTRL_AAVS1_241_RPS13_538	HALFCTRL_RPS13	TCCAGGTCGCCGCCCGCACCTATTTCCAATTGGGAGGG	TCCAGGTCGCCGCCCGCAC	CTATTTCCAATTGGGAGGG
HALFCTRL_RPS13_AAVS1_258_539	HALFCTRL_RPS13	AACACTCACCGATCTGTGACGAGAAACACAGCCCCAGG	AACACTCACCGATCTGTGA	CGAGAAACACAGCCCCAGG
HALFCTRL_AAVS1_141_RPS13_540	HALFCTRL_RPS13	TCCCTCCCAGGATCCTCTCGGGTCGCATGCATGCTCCC	TCCCTCCCAGGATCCTCTC	GGGTCGCATGCATGCTCCC
HALFCTRL_RPS13_AAVS1_54_541	HALFCTRL_RPS13	TAATCCTGAGAGATTCACACCAGCCGTAGAGGTGACCC	TAATCCTGAGAGATTCACA	CCAGCCGTAGAGGTGACCC
HALFCTRL_RPS14_AAVS1_247_542	HALFCTRL_RPS14	AAACCATCTGCCGTGTGACGGACGAGAAACACAGCCCC	AAACCATCTGCCGTGTGAC	GGACGAGAAACACAGCCCC
HALFCTRL_RPS14_AAVS1_172_543	HALFCTRL_RPS14	ACCCAGCTCCTTGCACCTCGTGGCCTGGGTCACCTCTA	ACCCAGCTCCTTGCACCTC	GTGGCCTGGGTCACCTCTA
HALFCTRL_RPS14_AAVS1_193_544	HALFCTRL_RPS14	TGACAGCACTCGCAGGAAGCGATTTCCACTGGGCGCCT	TGACAGCACTCGCAGGAAG	CGATTTCCACTGGGCGCCT
HALFCTRL_RPS14_AAVS1_198_545	HALFCTRL_RPS14	CCCGATCTTCATACCCGAGATGGTTGGTCACTGTCTCT	CCCGATCTTCATACCCGAG	ATGGTTGGTCACTGTCTCT
HALFCTRL_RPS14_AAVS1_63_546	HALFCTRL_RPS14	GACTGGGCCCCAGGTCCAGGGGGAGCTGCCCAAATGAA	GACTGGGCCCCAGGTCCAG	GGGGAGCTGCCCAAATGAA
HALFCTRL_RPS15A_AAVS1_262_547	HALFCTRL_RPS15A	GACGTGCAACTCAAAGACCCGGCCCTGGGAATATAAGG	GACGTGCAACTCAAAGACC	CGGCCCTGGGAATATAAGG
HALFCTRL_AAVS1_238_RPS15A_548	HALFCTRL_RPS15A	TATCAGGAGACTAGGAAGGTATCTTTTGTAGGTTACAT	TATCAGGAGACTAGGAAGG	TATCTTTTGTAGGTTACAT
HALFCTRL_AAVS1_95_RPS15A_549	HALFCTRL_RPS15A	TGTCCTGAAGTGGACATAGATGGTGCGCATGAATGTCC	TGTCCTGAAGTGGACATAG	ATGGTGCGCATGAATGTCC
HALFCTRL_RPS15A_AAVS1_166_550	HALFCTRL_RPS15A	ACTCTTGAGAGCATCTGCCGAGCCCCTCCAGCCGGTCC	ACTCTTGAGAGCATCTGCC	GAGCCCCTCCAGCCGGTCC
HALFCTRL_RPS15A_AAVS1_143_551	HALFCTRL_RPS15A	CAAACGCCAGGTGCTTATTTTCCCTAAGGCCCTGCTCT	CAAACGCCAGGTGCTTATT	TTCCCTAAGGCCCTGCTCT
HALFCTRL_AAVS1_194_RPS17_552	HALFCTRL_RPS17	GAGTTCCGGCGGCACAGCAGCCTTCACAGAAGAAAAGC	GAGTTCCGGCGGCACAGCA	GCCTTCACAGAAGAAAAGC
HALFCTRL_AAVS1_63_RPS17_553	HALFCTRL_RPS17	GGGGAGCTGCCCAAATGAAGTTGCGGAGCTTTTTGCTG	GGGGAGCTGCCCAAATGAA	GTTGCGGAGCTTTTTGCTG
HALFCTRL_RPS17_AAVS1_224_554	HALFCTRL_RPS17	CGGTCCTCAGCCCACAGAGAAGCAGGACCTGCCTGGGA	CGGTCCTCAGCCCACAGAG	AAGCAGGACCTGCCTGGGA
HALFCTRL_RPS17_AAVS1_183_555	HALFCTRL_RPS17	AGCCAGGGCTGACACAAAGGAGCCACATTAACCGGCCC	AGCCAGGGCTGACACAAAG	GAGCCACATTAACCGGCCC
HALFCTRL_AAVS1_111_RPS17_556	HALFCTRL_RPS17	GTTTATCAACCACTTGGTGGTTAGCATGGAGACACCAA	GTTTATCAACCACTTGGTG	GTTAGCATGGAGACACCAA
HALFCTRL_AAVS1_131_RPS24_557	HALFCTRL_RPS24	CTCTTCGGGGTATCCCAGGCCAGGCGTGCCTTTTGGAG	CTCTTCGGGGTATCCCAGG	CCAGGCGTGCCTTTTGGAG
HALFCTRL_AAVS1_231_RPS24_558	HALFCTRL_RPS24	GTGGATTCTCCTCCAACTGCTCTTGCAAGTCTATGTTT	GTGGATTCTCCTCCAACTG	CTCTTGCAAGTCTATGTTT
HALFCTRL_RPS24_AAVS1_52_559	HALFCTRL_RPS24	TCAGTCTTCCTCCAGGTAACCCAGGGCCAGGAACGACG	TCAGTCTTCCTCCAGGTAA	CCCAGGGCCAGGAACGACG
HALFCTRL_RPS24_AAVS1_24_560	HALFCTRL_RPS24	ACAAAGATGACATCCGGTGGATCCTGTGTCCCCGAGCT	ACAAAGATGACATCCGGTG	GATCCTGTGTCCCCGAGCT
HALFCTRL_AAVS1_268_RPS24_561	HALFCTRL_RPS24	TTACGTGGCCAAGAAGCAGTCTTGCGAAAAATCCACAG	TTACGTGGCCAAGAAGCAG	TCTTGCGAAAAATCCACAG
HALFCTRL_AAVS1_32_RPS26_562	HALFCTRL_RPS26	TGTGAGAATGGTGCGTCCTGCAGCGAATAGGCTGCACG	TGTGAGAATGGTGCGTCCT	GCAGCGAATAGGCTGCACG
HALFCTRL_RPS26_AAVS1_233_563	HALFCTRL_RPS26	CGATCTCGTGAAGCCCGCATGTCCCCTCCACCCCACAG	CGATCTCGTGAAGCCCGCA	TGTCCCCTCCACCCCACAG
HALFCTRL_AAVS1_260_RPS26_564	HALFCTRL_RPS26	GCACAGCGACTCCTGGAAGGTCGCAGACAAAGAAAAGA	GCACAGCGACTCCTGGAAG	GTCGCAGACAAAGAAAAGA
HALFCTRL_AAVS1_240_RPS26_565	HALFCTRL_RPS26	AGGAACCCCTGTAGGGAAGCTGAAGCGAGCGTCTTCGA	AGGAACCCCTGTAGGGAAG	CTGAAGCGAGCGTCTTCGA
HALFCTRL_AAVS1_40_RPS26_566	HALFCTRL_RPS26	CCCACTGTTTCCCCTTCCCGTCGTGCCAAAAAGGGCCG	CCCACTGTTTCCCCTTCCC	GTCGTGCCAAAAAGGGCCG
HALFCTRL_AAVS1_240_RPS27A_567	HALFCTRL_RPS27A	AGGAACCCCTGTAGGGAAGGCCCGTACCTCGAGGGTGA	AGGAACCCCTGTAGGGAAG	GCCCGTACCTCGAGGGTGA
HALFCTRL_AAVS1_79_RPS27A_568	HALFCTRL_RPS27A	TCACTCTTCGGGGTATCCCTTTCGTGAAAACCCTTACG	TCACTCTTCGGGGTATCCC	TTTCGTGAAAACCCTTACG
HALFCTRL_AAVS1_76_RPS27A_569	HALFCTRL_RPS27A	TGGTTGATAAACCCACGTGCTGGCAAGCAGCTGGAAGA	TGGTTGATAAACCCACGTG	CTGGCAAGCAGCTGGAAGA
HALFCTRL_AAVS1_222_RPS27A_570	HALFCTRL_RPS27A	CGCTCTCCGGGGCCAGGCTGCTCACCTTATAATATTTC	CGCTCTCCGGGGCCAGGCT	GCTCACCTTATAATATTTC
HALFCTRL_RPS27A_AAVS1_34_571	HALFCTRL_RPS27A	CTACTTGCCTTCCTTATCCGCGGCACAGCAAGGGCACT	CTACTTGCCTTCCTTATCC	GCGGCACAGCAAGGGCACT
HALFCTRL_AAVS1_77_RPS3A_572	HALFCTRL_RPS3A	TTCTTAGGGTACCCCACGTCAGTGTATTTTCCAAGTAG	TTCTTAGGGTACCCCACGT	CAGTGTATTTTCCAAGTAG
HALFCTRL_AAVS1_47_RPS3A_573	HALFCTRL_RPS3A	GTGACACACCCCCATTTCCAAGTTTCGGTCCCAGATGA	GTGACACACCCCCATTTCC	AAGTTTCGGTCCCAGATGA
HALFCTRL_AAVS1_182_RPS3A_574	HALFCTRL_RPS3A	ATCGGGGCACAGCGACTCCTTGTAGAAATTGCATCTGA	ATCGGGGCACAGCGACTCC	TTGTAGAAATTGCATCTGA
HALFCTRL_RPS3A_AAVS1_240_575	HALFCTRL_RPS3A	AATGGCTTATCTTAACAGGAGGAACCCCTGTAGGGAAG	AATGGCTTATCTTAACAGG	AGGAACCCCTGTAGGGAAG
HALFCTRL_AAVS1_198_RPS3A_576	HALFCTRL_RPS3A	ATGGTTGGTCACTGTCTCTTATGTGTAGGTTTATTCCA	ATGGTTGGTCACTGTCTCT	TATGTGTAGGTTTATTCCA
HALFCTRL_AAVS1_168_RPS7_577	HALFCTRL_RPS7	CTGGCTTCTGCGCCGCCTCGTGCACGATGCCATCCTTG	CTGGCTTCTGCGCCGCCTC	GTGCACGATGCCATCCTTG
HALFCTRL_AAVS1_225_RPS7_578	HALFCTRL_RPS7	GGGTACCAGCCTCACCAAGCTGAATATTACGGCAGCTA	GGGTACCAGCCTCACCAAG	CTGAATATTACGGCAGCTA
HALFCTRL_RPS7_AAVS1_198_579	HALFCTRL_RPS7	GAATCCGCGTCAAACTAGAATGGTTGGTCACTGTCTCT	GAATCCGCGTCAAACTAGA	ATGGTTGGTCACTGTCTCT
HALFCTRL_AAVS1_200_RPS7_580	HALFCTRL_RPS7	AGTGCCCTTGCTGTGCCGCTCTTAGGCTCTTCTGGAGC	AGTGCCCTTGCTGTGCCGC	TCTTAGGCTCTTCTGGAGC
HALFCTRL_RPS7_AAVS1_219_581	HALFCTRL_RPS7	AAGCCCAATGGCGAGAAGCAAGCATCGCCCCCCTGCTG	AAGCCCAATGGCGAGAAGC	AAGCATCGCCCCCCTGCTG
HALFCTRL_AAVS1_31_RPS9_582	HALFCTRL_RPS9	ATTCCCTTCTCAGGTTACGACCTTCGAACAGACGCCGT	ATTCCCTTCTCAGGTTACG	ACCTTCGAACAGACGCCGT
HALFCTRL_AAVS1_162_RPS9_583	HALFCTRL_RPS9	TCGTCCTGCATCCTTCTCCGAGAGACGCCTGCAGACCC	TCGTCCTGCATCCTTCTCC	GAGAGACGCCTGCAGACCC
HALFCTRL_RPS9_AAVS1_210_584	HALFCTRL_RPS9	ACCGATCAGCTTCAGCTCTTATTCCTCCGCCCAGAGCA	ACCGATCAGCTTCAGCTCT	TATTCCTCCGCCCAGAGCA
HALFCTRL_AAVS1_139_RPS9_585	HALFCTRL_RPS9	GAGCGCGCCGCCGAGTTCCGGGCTCCGGAACAAACGTG	GAGCGCGCCGCCGAGTTCC	GGGCTCCGGAACAAACGTG
HALFCTRL_AAVS1_92_RPS9_586	HALFCTRL_RPS9	CGCGCCGCCGAGTTCCTGGGTGGTACCTGATATGGCGC	CGCGCCGCCGAGTTCCTGG	GTGGTACCTGATATGGCGC
HALFCTRL_AAVS1_30_RPSA_587	HALFCTRL_RPSA	CACCGCCCCAAGGATCTCCCAGATTGAAAAAGAAGAGC	CACCGCCCCAAGGATCTCC	CAGATTGAAAAAGAAGAGC
HALFCTRL_RPSA_AAVS1_19_588	HALFCTRL_RPSA	ACCTGGCCAGTATTCCTGGGACCCAATATCAGGAGACT	ACCTGGCCAGTATTCCTGG	GACCCAATATCAGGAGACT
HALFCTRL_AAVS1_79_RPSA_589	HALFCTRL_RPSA	TCACTCTTCGGGGTATCCCGCTGAGAAGGCAGTGACCA	TCACTCTTCGGGGTATCCC	GCTGAGAAGGCAGTGACCA
HALFCTRL_RPSA_AAVS1_13_590	HALFCTRL_RPSA	TGGAGCGCTCAGCCTGCCAATCAACCACTTGGTGAGGC	TGGAGCGCTCAGCCTGCCA	ATCAACCACTTGGTGAGGC
HALFCTRL_RPSA_AAVS1_75_591	HALFCTRL_RPSA	ACCTTGTTGTTGCATGGGAGAGTCGCTTTAACTGGCCC	ACCTTGTTGTTGCATGGGA	GAGTCGCTTTAACTGGCCC
HALFCTRL_RPTOR_AAVS1_27_592	HALFCTRL_RPTOR	GTTCTGCCAGATCCTGCCGGCAGCTCCGAGGCGCCCAG	GTTCTGCCAGATCCTGCCG	GCAGCTCCGAGGCGCCCAG
HALFCTRL_RPTOR_AAVS1_266_593	HALFCTRL_RPTOR	CCCAGATGAAAACGAGAAGGACTTCCCAGTGTGCATCG	CCCAGATGAAAACGAGAAG	GACTTCCCAGTGTGCATCG
HALFCTRL_RPTOR_AAVS1_79_594	HALFCTRL_RPTOR	GCGAAACAGCCGTGTCAGGTCACTCTTCGGGGTATCCC	GCGAAACAGCCGTGTCAGG	TCACTCTTCGGGGTATCCC
HALFCTRL_AAVS1_242_RPTOR_595	HALFCTRL_RPTOR	CTGGAAGATGCCATGACAGTGCAGTTTTTCATCGACGG	CTGGAAGATGCCATGACAG	TGCAGTTTTTCATCGACGG
HALFCTRL_RPTOR_AAVS1_169_596	HALFCTRL_RPTOR	TGTGCTTCAGATCGTGAAGAGCACAGACTAGAGAGGTA	TGTGCTTCAGATCGTGAAG	AGCACAGACTAGAGAGGTA
HALFCTRL_AAVS1_14_RRM1_597	HALFCTRL_RRM1	CCCGGAGGAGGCCCTCATCATTGAAAGATCTTACCGAG	CCCGGAGGAGGCCCTCATC	ATTGAAAGATCTTACCGAG
HALFCTRL_AAVS1_25_RRM1_598	HALFCTRL_RRM1	CCGTGTCTGGGTCCTCTCCTTCCCCAGGATCTGAGCAG	CCGTGTCTGGGTCCTCTCC	TTCCCCAGGATCTGAGCAG
HALFCTRL_RRM1_AAVS1_35_599	HALFCTRL_RRM1	GAGTACACCAGCAAAGATGAGAAAAACGGTGATGATGC	GAGTACACCAGCAAAGATG	AGAAAAACGGTGATGATGC
HALFCTRL_AAVS1_102_RRM1_600	HALFCTRL_RRM1	TACCAGGCTGCCTTTTGGGTTCTCCAAAGAGCACACCA	TACCAGGCTGCCTTTTGGG	TTCTCCAAAGAGCACACCA
HALFCTRL_RRM1_AAVS1_101_601	HALFCTRL_RRM1	GATCTCTTCATGAAACGAGTCCCGCCTCCCCTTCTTGT	GATCTCTTCATGAAACGAG	TCCCGCCTCCCCTTCTTGT
HALFCTRL_RUVBL2_AAVS1_161_602	HALFCTRL_RUVBL2	ATCACCATCGACAAGGCGAAGGCCCCAGGCCACCTACT	ATCACCATCGACAAGGCGA	AGGCCCCAGGCCACCTACT
HALFCTRL_RUVBL2_AAVS1_99_603	HALFCTRL_RUVBL2	CTCCAGAAACGCAAGGAGGAGCTGAGCTCTCGGACCCC	CTCCAGAAACGCAAGGAGG	AGCTGAGCTCTCGGACCCC
HALFCTRL_RUVBL2_AAVS1_181_604	HALFCTRL_RUVBL2	GCTGACGCAGGCCTTCCGGTGGAGCCAGAGAGGATCCT	GCTGACGCAGGCCTTCCGG	TGGAGCCAGAGAGGATCCT
HALFCTRL_AAVS1_147_RUVBL2_605	HALFCTRL_RUVBL2	GAGGAGGGATTCCCTTCTCTGATCATGGCCACCAACCG	GAGGAGGGATTCCCTTCTC	TGATCATGGCCACCAACCG
HALFCTRL_RUVBL2_AAVS1_205_606	HALFCTRL_RUVBL2	CTGCCCGCACCGGATGCGGCTCTTCCAGCCCCCTGTCA	CTGCCCGCACCGGATGCGG	CTCTTCCAGCCCCCTGTCA
HALFCTRL_AAVS1_32_SDAD1_607	HALFCTRL_SDAD1	TGTGAGAATGGTGCGTCCTAAAAAGAAGAAAAAACCAG	TGTGAGAATGGTGCGTCCT	AAAAAGAAGAAAAAACCAG
HALFCTRL_SDAD1_AAVS1_51_608	HALFCTRL_SDAD1	CTGAACAGCATGCCCATGGATCCACCCAAAAGGCAGCC	CTGAACAGCATGCCCATGG	ATCCACCCAAAAGGCAGCC
HALFCTRL_SDAD1_AAVS1_247_609	HALFCTRL_SDAD1	CCAAGAAAGAATGTCAAAGGGACGAGAAACACAGCCCC	CCAAGAAAGAATGTCAAAG	GGACGAGAAACACAGCCCC
HALFCTRL_SDAD1_AAVS1_63_610	HALFCTRL_SDAD1	CCGCCGGCCTACATCGAGGGGGGAGCTGCCCAAATGAA	CCGCCGGCCTACATCGAGG	GGGGAGCTGCCCAAATGAA
HALFCTRL_SDAD1_AAVS1_58_611	HALFCTRL_SDAD1	CATCACCTAGTACCCCCAGCTGGCCCCCCACCGCCCCA	CATCACCTAGTACCCCCAG	CTGGCCCCCCACCGCCCCA
HALFCTRL_SF3A1_AAVS1_103_612	HALFCTRL_SF3A1	GAGGAGATCCAGAAGCCAGCAAGGGCCACTTCTGCTAA	GAGGAGATCCAGAAGCCAG	CAAGGGCCACTTCTGCTAA
HALFCTRL_SF3A1_AAVS1_127_613	HALFCTRL_SF3A1	ACCACGCCAGAGGAGCTGGCCCCACAGTGGGGCCACTA	ACCACGCCAGAGGAGCTGG	CCCCACAGTGGGGCCACTA
HALFCTRL_AAVS1_43_SF3A1_614	HALFCTRL_SF3A1	TGCGTCCTAGGTGTTCACCGACAGCCTCATGCCAGAGG	TGCGTCCTAGGTGTTCACC	GACAGCCTCATGCCAGAGG
HALFCTRL_AAVS1_141_SF3A1_615	HALFCTRL_SF3A1	TCCCTCCCAGGATCCTCTCCTAGTGGAACAGTACACCA	TCCCTCCCAGGATCCTCTC	CTAGTGGAACAGTACACCA
HALFCTRL_AAVS1_71_SF3A1_616	HALFCTRL_SF3A1	AGATGGCACAGGCCCCAGAGAGGATGACAAACAGGAGA	AGATGGCACAGGCCCCAGA	GAGGATGACAAACAGGAGA
HALFCTRL_SF3A2_AAVS1_259_617	HALFCTRL_SF3A2	GATGGACCCCAGATGCAGGCTCCAATTCGGAAGTGGGG	GATGGACCCCAGATGCAGG	CTCCAATTCGGAAGTGGGG
HALFCTRL_SF3A2_AAVS1_208_618	HALFCTRL_SF3A2	CGAGAGCAACCGTGACCGCGCAGGGTCCCGCTTCCCTA	CGAGAGCAACCGTGACCGC	GCAGGGTCCCGCTTCCCTA
HALFCTRL_AAVS1_255_SF3A2_619	HALFCTRL_SF3A2	GAATCTGCCTAACAGGAGGCTACCTGGCACATACGCAG	GAATCTGCCTAACAGGAGG	CTACCTGGCACATACGCAG
HALFCTRL_SF3A2_AAVS1_61_620	HALFCTRL_SF3A2	AGGCCGCTTCACCCCAGGGCAGACTGAGCTATGGGAGC	AGGCCGCTTCACCCCAGGG	CAGACTGAGCTATGGGAGC
HALFCTRL_AAVS1_196_SF3A2_621	HALFCTRL_SF3A2	CTCTAAGGTTTGCTTACGAGTGGCAAAGACTCAGGCAG	CTCTAAGGTTTGCTTACGA	GTGGCAAAGACTCAGGCAG
HALFCTRL_AAVS1_103_SF3B3_622	HALFCTRL_SF3B3	CAAGGGCCACTTCTGCTAATATTGCCCCATTCCAGGGG	CAAGGGCCACTTCTGCTAA	TATTGCCCCATTCCAGGGG
HALFCTRL_AAVS1_174_SF3B3_623	HALFCTRL_SF3B3	CCCAGGTGGAGAAACTGGCGCAGACAATGATCCAACAG	CCCAGGTGGAGAAACTGGC	GCAGACAATGATCCAACAG
HALFCTRL_AAVS1_248_SF3B3_624	HALFCTRL_SF3B3	CCTGGGTCACCTCTACGGCTTCATCACTCGGATCACAG	CCTGGGTCACCTCTACGGC	TTCATCACTCGGATCACAG
HALFCTRL_SF3B3_AAVS1_120_625	HALFCTRL_SF3B3	ATGTGTCTCCTTCTTCCAGCACGACCTGGTGAACACCT	ATGTGTCTCCTTCTTCCAG	CACGACCTGGTGAACACCT
HALFCTRL_AAVS1_130_SF3B3_626	HALFCTRL_SF3B3	ACGCAAGGGAGACATCCGTGGTCCCGCCCACAGAGAGG	ACGCAAGGGAGACATCCGT	GGTCCCGCCCACAGAGAGG
HALFCTRL_SF3B4_AAVS1_61_627	HALFCTRL_SF3B4	ACCACAGGATTGGGAGCAGCAGACTGAGCTATGGGAGC	ACCACAGGATTGGGAGCAG	CAGACTGAGCTATGGGAGC
HALFCTRL_SF3B4_AAVS1_185_628	HALFCTRL_SF3B4	TGCCGGGCCGATCTCCGAGTTGGCCACGTAACCTGAGA	TGCCGGGCCGATCTCCGAG	TTGGCCACGTAACCTGAGA
HALFCTRL_AAVS1_164_SF3B4_629	HALFCTRL_SF3B4	GGGGGTTAGACCCAATATCCTGGACCCCCAGGCTCTGG	GGGGGTTAGACCCAATATC	CTGGACCCCCAGGCTCTGG
HALFCTRL_AAVS1_116_SF3B4_630	HALFCTRL_SF3B4	AGTTAAAGCGACTCCAATGAGGTTCCCAATGAAAATGT	AGTTAAAGCGACTCCAATG	AGGTTCCCAATGAAAATGT
HALFCTRL_AAVS1_201_SF3B4_631	HALFCTRL_SF3B4	TGCATCCCCCAGAGGCCCCCCATGGGAGATCCGAATGG	TGCATCCCCCAGAGGCCCC	CCATGGGAGATCCGAATGG
HALFCTRL_AAVS1_61_SF3B5_632	HALFCTRL_SF3B5	CAGACTGAGCTATGGGAGCTTGCTCTCATTCTCCGCAA	CAGACTGAGCTATGGGAGC	TTGCTCTCATTCTCCGCAA
HALFCTRL_AAVS1_208_SF3B5_633	HALFCTRL_SF3B5	GCAGGGTCCCGCTTCCCTAACTCGTACTGCTCCTACAT	GCAGGGTCCCGCTTCCCTA	ACTCGTACTGCTCCTACAT
HALFCTRL_AAVS1_183_SF3B5_634	HALFCTRL_SF3B5	GAGCCACATTAACCGGCCCTGTCGGCTGGCGGTCCACA	GAGCCACATTAACCGGCCC	TGTCGGCTGGCGGTCCACA
HALFCTRL_SF3B5_AAVS1_114_635	HALFCTRL_SF3B5	CTTTTCCATCAAGTTGAAGCAGGTCAGCGCCCCCCGCC	CTTTTCCATCAAGTTGAAG	CAGGTCAGCGCCCCCCGCC
HALFCTRL_AAVS1_111_SF3B5_636	HALFCTRL_SF3B5	GTTTATCAACCACTTGGTGCCGCCAGCCGACAAGCCCG	GTTTATCAACCACTTGGTG	CCGCCAGCCGACAAGCCCG
HALFCTRL_AAVS1_19_SFPQ_637	HALFCTRL_SFPQ	GACCCAATATCAGGAGACTCATGCTGGGCAAAACGAGG	GACCCAATATCAGGAGACT	CATGCTGGGCAAAACGAGG
HALFCTRL_AAVS1_262_SFPQ_638	HALFCTRL_SFPQ	CGGCCCTGGGAATATAAGGCCCCGCCGCCTCGATGCGG	CGGCCCTGGGAATATAAGG	CCCCGCCGCCTCGATGCGG
HALFCTRL_SFPQ_AAVS1_220_639	HALFCTRL_SFPQ	CGGGCCTAAGTACGCCTGGATCTGCCTAACAGGAGGTG	CGGGCCTAAGTACGCCTGG	ATCTGCCTAACAGGAGGTG
HALFCTRL_SFPQ_AAVS1_31_640	HALFCTRL_SFPQ	CCACACCTCCTCAGGCCGGATTCCCTTCTCAGGTTACG	CCACACCTCCTCAGGCCGG	ATTCCCTTCTCAGGTTACG
HALFCTRL_AAVS1_116_SFPQ_641	HALFCTRL_SFPQ	AGTTAAAGCGACTCCAATGGTCACCTCGGCCCCTCCCG	AGTTAAAGCGACTCCAATG	GTCACCTCGGCCCCTCCCG
HALFCTRL_SHFM1_AAVS1_234_642	HALFCTRL_SHFM1	TGGGATGATGACAATGTAGACTTGGGAACAGCCACAGC	TGGGATGATGACAATGTAG	ACTTGGGAACAGCCACAGC
HALFCTRL_SHFM1_AAVS1_121_643	HALFCTRL_SHFM1	GTAGACTTAGGTCTGTTAGTCACCAATCCTGTCCCTAG	GTAGACTTAGGTCTGTTAG	TCACCAATCCTGTCCCTAG
HALFCTRL_SHFM1_AAVS1_76_644	HALFCTRL_SHFM1	GAAGATGCACATGTCTGGGTGGTTGATAAACCCACGTG	GAAGATGCACATGTCTGGG	TGGTTGATAAACCCACGTG
HALFCTRL_SHFM1_AAVS1_191_645	HALFCTRL_SHFM1	TTCTATTTTTAGACTGGGCGGACGCACCATTCTCACAA	TTCTATTTTTAGACTGGGC	GGACGCACCATTCTCACAA
HALFCTRL_SHFM1_AAVS1_4_646	HALFCTRL_SHFM1	CCCAGCGGTTACCTTCGGCGAATTGGAGCCGCTTCAAC	CCCAGCGGTTACCTTCGGC	GAATTGGAGCCGCTTCAAC
HALFCTRL_SNRNP200_AAVS1_181_647	HALFCTRL_SNRNP200	GTTCGCAGGACTTCTGTGGTGGAGCCAGAGAGGATCCT	GTTCGCAGGACTTCTGTGG	TGGAGCCAGAGAGGATCCT
HALFCTRL_AAVS1_257_SNRNP200_648	HALFCTRL_SNRNP200	CAACACAGCAGAGAGCAAGCTGCAATACGAGTACAAGG	CAACACAGCAGAGAGCAAG	CTGCAATACGAGTACAAGG
HALFCTRL_AAVS1_81_SNRNP200_649	HALFCTRL_SNRNP200	CAGAGTGGTCAGCACAGAGAAAATGCATCAATATCCCG	CAGAGTGGTCAGCACAGAG	AAAATGCATCAATATCCCG
HALFCTRL_AAVS1_51_SNRNP200_650	HALFCTRL_SNRNP200	ATCCACCCAAAAGGCAGCCGACGACAACGTGTTTGTGG	ATCCACCCAAAAGGCAGCC	GACGACAACGTGTTTGTGG
HALFCTRL_AAVS1_137_SNRNP200_651	HALFCTRL_SNRNP200	ATATAAGGTGGTCCCAGCTTTTGTCGATCATCTTGCAG	ATATAAGGTGGTCCCAGCT	TTTGTCGATCATCTTGCAG
HALFCTRL_SNRNP70_AAVS1_133_652	HALFCTRL_SNRNP70	TACCTCTCATCGTAGCGGGACAGAAAAGCCCCATCCTT	TACCTCTCATCGTAGCGGG	ACAGAAAAGCCCCATCCTT
HALFCTRL_SNRNP70_AAVS1_57_653	HALFCTRL_SNRNP70	TCACGGAGTCGCGACAAGGAAAGTCCAGGACCGGCTGG	TCACGGAGTCGCGACAAGG	AAAGTCCAGGACCGGCTGG
HALFCTRL_SNRNP70_AAVS1_182_654	HALFCTRL_SNRNP70	CTGGAGGCCCATCATCAGGATCGGGGCACAGCGACTCC	CTGGAGGCCCATCATCAGG	ATCGGGGCACAGCGACTCC
HALFCTRL_SNRNP70_AAVS1_193_655	HALFCTRL_SNRNP70	GATGTGCTCACCTAGCCGCCGATTTCCACTGGGCGCCT	GATGTGCTCACCTAGCCGC	CGATTTCCACTGGGCGCCT
HALFCTRL_SNRNP70_AAVS1_71_656	HALFCTRL_SNRNP70	CTCCCGCTCCCGGGACCGGAGATGGCACAGGCCCCAGA	CTCCCGCTCCCGGGACCGG	AGATGGCACAGGCCCCAGA
HALFCTRL_SNRPD1_AAVS1_201_657	HALFCTRL_SNRPD1	AGGTCCATGGAACAATCACTGCATCCCCCAGAGGCCCC	AGGTCCATGGAACAATCAC	TGCATCCCCCAGAGGCCCC
HALFCTRL_SNRPD1_AAVS1_43_658	HALFCTRL_SNRPD1	AATCTAAGAAAAGGGAAGCTGCGTCCTAGGTGTTCACC	AATCTAAGAAAAGGGAAGC	TGCGTCCTAGGTGTTCACC
HALFCTRL_SNRPD1_AAVS1_173_659	HALFCTRL_SNRPD1	GAATTGAAGAACGGAACACGCCGTGACGTCAGCACGCC	GAATTGAAGAACGGAACAC	GCCGTGACGTCAGCACGCC
HALFCTRL_SNRPD1_AAVS1_182_660	HALFCTRL_SNRPD1	TTGAGAGACATTATCGCCTATCGGGGCACAGCGACTCC	TTGAGAGACATTATCGCCT	ATCGGGGCACAGCGACTCC
HALFCTRL_AAVS1_152_SNRPD1_661	HALFCTRL_SNRPD1	GAAGCCTGAGCGCCTCTCCTAACCATTGAATTGAAGAA	GAAGCCTGAGCGCCTCTCC	TAACCATTGAATTGAAGAA
HALFCTRL_SNRPD2_AAVS1_168_662	HALFCTRL_SNRPD2	CCTATCGAAGGCCTTCACGCTGGCTTCTGCGCCGCCTC	CCTATCGAAGGCCTTCACG	CTGGCTTCTGCGCCGCCTC
HALFCTRL_AAVS1_168_SNRPD2_663	HALFCTRL_SNRPD2	CTGGCTTCTGCGCCGCCTCAGGAGGAGGAATTTAACAC	CTGGCTTCTGCGCCGCCTC	AGGAGGAGGAATTTAACAC
HALFCTRL_AAVS1_224_SNRPD2_664	HALFCTRL_SNRPD2	AAGCAGGACCTGCCTGGGACAGGAGTTTCTTATTGTTG	AAGCAGGACCTGCCTGGGA	CAGGAGTTTCTTATTGTTG
HALFCTRL_AAVS1_2_SNRPD2_665	HALFCTRL_SNRPD2	GGGACTCTTTAAGGAAAGATTCTTGCCCTTGCCACTCT	GGGACTCTTTAAGGAAAGA	TTCTTGCCCTTGCCACTCT
HALFCTRL_SNRPD2_AAVS1_139_666	HALFCTRL_SNRPD2	ACTCTTGGGCTTGTTGAGGGAGCGCGCCGCCGAGTTCC	ACTCTTGGGCTTGTTGAGG	GAGCGCGCCGCCGAGTTCC
HALFCTRL_SNRPE_AAVS1_39_667	HALFCTRL_SNRPE	TTCTGCATCATCTAATACAGGACCACCTTATATTCCCA	TTCTGCATCATCTAATACA	GGACCACCTTATATTCCCA
HALFCTRL_SNRPE_AAVS1_60_668	HALFCTRL_SNRPE	CTTCTGCACTTTCTGACCCAGTTCCTGGCGGCCTGTGC	CTTCTGCACTTTCTGACCC	AGTTCCTGGCGGCCTGTGC
HALFCTRL_SNRPE_AAVS1_50_669	HALFCTRL_SNRPE	CCCTGGCCACGGTACGCCAGGAACCCAGCGAGTGAAGA	CCCTGGCCACGGTACGCCA	GGAACCCAGCGAGTGAAGA
HALFCTRL_SNRPE_AAVS1_109_670	HALFCTRL_SNRPE	CAGGTCGGATCATGCTAAACCCGGAGAGGACCCAGACA	CAGGTCGGATCATGCTAAA	CCCGGAGAGGACCCAGACA
HALFCTRL_AAVS1_215_SNRPE_671	HALFCTRL_SNRPE	CAGTGGAAATCGCCAGATGTTTCAGAGATCGCGGATTC	CAGTGGAAATCGCCAGATG	TTTCAGAGATCGCGGATTC
HALFCTRL_SUPT5H_AAVS1_163_672	HALFCTRL_SUPT5H	ACTTGTACTCACTGAGTGGTTCCCAGGGCCGGTTAATG	ACTTGTACTCACTGAGTGG	TTCCCAGGGCCGGTTAATG
HALFCTRL_SUPT5H_AAVS1_52_673	HALFCTRL_SUPT5H	TGTGGGTTGTAGCCACCAGCCCAGGGCCAGGAACGACG	TGTGGGTTGTAGCCACCAG	CCCAGGGCCAGGAACGACG
HALFCTRL_SUPT5H_AAVS1_76_674	HALFCTRL_SUPT5H	CATCAAACAGCCTCTGTGGTGGTTGATAAACCCACGTG	CATCAAACAGCCTCTGTGG	TGGTTGATAAACCCACGTG
HALFCTRL_SUPT5H_AAVS1_81_675	HALFCTRL_SUPT5H	GAGCTTCCCCAGGAAGCGGCAGAGTGGTCAGCACAGAG	GAGCTTCCCCAGGAAGCGG	CAGAGTGGTCAGCACAGAG
HALFCTRL_SUPT5H_AAVS1_23_676	HALFCTRL_SUPT5H	TGCGGCTGCCATCATGCAGTGGAGTCCATTAGCAGAAG	TGCGGCTGCCATCATGCAG	TGGAGTCCATTAGCAGAAG
HALFCTRL_AAVS1_78_TAF2_677	HALFCTRL_TAF2	GCGCTGATACCGTCGGCGTTACATCCCATATTTGGTGG	GCGCTGATACCGTCGGCGT	TACATCCCATATTTGGTGG
HALFCTRL_AAVS1_141_TAF2_678	HALFCTRL_TAF2	TCCCTCCCAGGATCCTCTCAGGTACTTCACATGACTGG	TCCCTCCCAGGATCCTCTC	AGGTACTTCACATGACTGG
HALFCTRL_TAF2_AAVS1_57_679	HALFCTRL_TAF2	CTTTGGATCAGCCCAAAGGAAAGTCCAGGACCGGCTGG	CTTTGGATCAGCCCAAAGG	AAAGTCCAGGACCGGCTGG
HALFCTRL_TAF2_AAVS1_121_680	HALFCTRL_TAF2	GACAGTAAAGAAAAGGACATCACCAATCCTGTCCCTAG	GACAGTAAAGAAAAGGACA	TCACCAATCCTGTCCCTAG
HALFCTRL_TAF2_AAVS1_50_681	HALFCTRL_TAF2	TAAACAGGAAGGTCTACTGGGAACCCAGCGAGTGAAGA	TAAACAGGAAGGTCTACTG	GGAACCCAGCGAGTGAAGA
HALFCTRL_TUBA1B_AAVS1_56_682	HALFCTRL_TUBA1B	CTGCGCTTGGTTTTGATGGCACCCTCTGCTGCGCCACC	CTGCGCTTGGTTTTGATGG	CACCCTCTGCTGCGCCACC
HALFCTRL_AAVS1_239_TUBA1B_683	HALFCTRL_TUBA1B	CGGATCGAGACTGGCAACGGATATGGCTGCCCTTGAGA	CGGATCGAGACTGGCAACG	GATATGGCTGCCCTTGAGA
HALFCTRL_AAVS1_153_TUBA1B_684	HALFCTRL_TUBA1B	TCATCTGGCGATTTCCACTACCAAGAAGCCCTGAAGAC	TCATCTGGCGATTTCCACT	ACCAAGAAGCCCTGAAGAC
HALFCTRL_AAVS1_260_TUBA1B_685	HALFCTRL_TUBA1B	GCACAGCGACTCCTGGAAGCTTGCTGCCTGTTGTACCG	GCACAGCGACTCCTGGAAG	CTTGCTGCCTGTTGTACCG
HALFCTRL_AAVS1_60_TUBA1B_686	HALFCTRL_TUBA1B	AGTTCCTGGCGGCCTGTGCAGACGTTCCATGAGCAGGG	AGTTCCTGGCGGCCTGTGC	AGACGTTCCATGAGCAGGG
HALFCTRL_TUBB_AAVS1_187_687	HALFCTRL_TUBB	GTTGACTGCCAACTTGCGGGCTGTCCTGAAGTGGACAT	GTTGACTGCCAACTTGCGG	GCTGTCCTGAAGTGGACAT
HALFCTRL_AAVS1_152_TUBB_688	HALFCTRL_TUBB	GAAGCCTGAGCGCCTCTCCTGGGCACCGCCCCACCGCG	GAAGCCTGAGCGCCTCTCC	TGGGCACCGCCCCACCGCG
HALFCTRL_TUBB_AAVS1_147_689	HALFCTRL_TUBB	GCGCGAAGTCTTTTGTCGGGAGGAGGGATTCCCTTCTC	GCGCGAAGTCTTTTGTCGG	GAGGAGGGATTCCCTTCTC
HALFCTRL_TUBB_AAVS1_196_690	HALFCTRL_TUBB	TTGCCCCTCTCACCAGCCGCTCTAAGGTTTGCTTACGA	TTGCCCCTCTCACCAGCCG	CTCTAAGGTTTGCTTACGA
HALFCTRL_TUBB_AAVS1_152_691	HALFCTRL_TUBB	CTAGGGCATGGCATCCCGTGAAGCCTGAGCGCCTCTCC	CTAGGGCATGGCATCCCGT	GAAGCCTGAGCGCCTCTCC
HALFCTRL_TUBGCP3_AAVS1_231_692	HALFCTRL_TUBGCP3	GTCACTGTCCAGCAGGCAGGTGGATTCTCCTCCAACTG	GTCACTGTCCAGCAGGCAG	GTGGATTCTCCTCCAACTG
HALFCTRL_AAVS1_61_TUBGCP3_693	HALFCTRL_TUBGCP3	CAGACTGAGCTATGGGAGCCTGACAGTTGTAAAGAGGG	CAGACTGAGCTATGGGAGC	CTGACAGTTGTAAAGAGGG
HALFCTRL_TUBGCP3_AAVS1_204_694	HALFCTRL_TUBGCP3	CCACATGCAGGCAATGAGGCAAGGAGAGAGATGGCTCC	CCACATGCAGGCAATGAGG	CAAGGAGAGAGATGGCTCC
HALFCTRL_AAVS1_54_TUBGCP3_695	HALFCTRL_TUBGCP3	CCAGCCGTAGAGGTGACCCAGACAGTGAAGGACCCCAG	CCAGCCGTAGAGGTGACCC	AGACAGTGAAGGACCCCAG
HALFCTRL_AAVS1_10_TUBGCP3_696	HALFCTRL_TUBGCP3	TTGAGTCCTTGGCAAGCCCCAGTCCTGAGATCCTGCGA	TTGAGTCCTTGGCAAGCCC	CAGTCCTGAGATCCTGCGA
HALFCTRL_AAVS1_187_U2AF1_697	HALFCTRL_U2AF1	GCTGTCCTGAAGTGGACATACAGAGAATGCACACGAGG	GCTGTCCTGAAGTGGACAT	ACAGAGAATGCACACGAGG
HALFCTRL_U2AF1_AAVS1_242_698	HALFCTRL_U2AF1	AACAAACCTGGCTAAACGTCTGGAAGATGCCATGACAG	AACAAACCTGGCTAAACGT	CTGGAAGATGCCATGACAG
HALFCTRL_U2AF1_AAVS1_144_699	HALFCTRL_U2AF1	TTCTCGGTGCCGAAGATGGCCCAACCCCCTAGCCACTA	TTCTCGGTGCCGAAGATGG	CCCAACCCCCTAGCCACTA
HALFCTRL_AAVS1_169_U2AF1_700	HALFCTRL_U2AF1	AGCACAGACTAGAGAGGTACTGCCGTCAGTATGAGATG	AGCACAGACTAGAGAGGTA	CTGCCGTCAGTATGAGATG
HALFCTRL_AAVS1_90_U2AF1_701	HALFCTRL_U2AF1	CCTGCCTGGAGAAGGATGCGAATACTCACTTCTTGCGA	CCTGCCTGGAGAAGGATGC	GAATACTCACTTCTTGCGA
HALFCTRL_AAVS1_58_U2AF2_702	HALFCTRL_U2AF2	CTGGCCCCCCACCGCCCCATTCTGGCAGTCAAACACAG	CTGGCCCCCCACCGCCCCA	TTCTGGCAGTCAAACACAG
HALFCTRL_U2AF2_AAVS1_119_703	HALFCTRL_U2AF2	CCGGCGCAACCGGGACCAGCAGTCTGAAGAGCAGAGCC	CCGGCGCAACCGGGACCAG	CAGTCTGAAGAGCAGAGCC
HALFCTRL_AAVS1_133_U2AF2_704	HALFCTRL_U2AF2	ACAGAAAAGCCCCATCCTTGCCAACACTGGGTTGCCAG	ACAGAAAAGCCCCATCCTT	GCCAACACTGGGTTGCCAG
HALFCTRL_U2AF2_AAVS1_6_705	HALFCTRL_U2AF2	GAGCCGGGACCGCAAACGCATGATGCAGGCCTACAAGA	GAGCCGGGACCGCAAACGC	ATGATGCAGGCCTACAAGA
HALFCTRL_AAVS1_262_U2AF2_706	HALFCTRL_U2AF2	CGGCCCTGGGAATATAAGGTCACCAGGCACATAGACGG	CGGCCCTGGGAATATAAGG	TCACCAGGCACATAGACGG
HALFCTRL_USP39_AAVS1_82_707	HALFCTRL_USP39	TACCAGAAAAAAGATGGGATTGGGAACAGCCACAGCAG	TACCAGAAAAAAGATGGGA	TTGGGAACAGCCACAGCAG
HALFCTRL_AAVS1_166_USP39_708	HALFCTRL_USP39	GAGCCCCTCCAGCCGGTCCTTTCTTACAGATTTGGAAG	GAGCCCCTCCAGCCGGTCC	TTTCTTACAGATTTGGAAG
HALFCTRL_USP39_AAVS1_227_709	HALFCTRL_USP39	CTTACCTGAAGGACAGCGTCGGCCAGTTTCTCCACCTG	CTTACCTGAAGGACAGCGT	CGGCCAGTTTCTCCACCTG
HALFCTRL_AAVS1_37_USP39_710	HALFCTRL_USP39	TCCTTGGCAAGCCCAGGAGCGGCCGAGTCGTCCAGCGC	TCCTTGGCAAGCCCAGGAG	CGGCCGAGTCGTCCAGCGC
HALFCTRL_AAVS1_160_USP39_711	HALFCTRL_USP39	GCCCGGCGTGCTGACGTCACACAACTCGATGCTTACGG	GCCCGGCGTGCTGACGTCA	CACAACTCGATGCTTACGG
HALFCTRL_AAVS1_69_VCP_712	HALFCTRL_VCP	GCTTGGCAAACTCACTCTTCCATTGATCAAGAAGAAGA	GCTTGGCAAACTCACTCTT	CCATTGATCAAGAAGAAGA
HALFCTRL_AAVS1_145_VCP_713	HALFCTRL_VCP	CTCCTTGCCAGAACCTCTATTCTGGCAGACTCATGGCG	CTCCTTGCCAGAACCTCTA	TTCTGGCAGACTCATGGCG
HALFCTRL_VCP_AAVS1_189_714	HALFCTRL_VCP	GATGAGACCATTGATGCCGCAAGCAGTCACCCCACAGT	GATGAGACCATTGATGCCG	CAAGCAGTCACCCCACAGT
HALFCTRL_AAVS1_165_VCP_715	HALFCTRL_VCP	TCTGCTGTGTTGCTGCCCATAACCTGGGAAGACATCGG	TCTGCTGTGTTGCTGCCCA	TAACCTGGGAAGACATCGG
HALFCTRL_AAVS1_90_VCP_716	HALFCTRL_VCP	CCTGCCTGGAGAAGGATGCGGGGAGCCTATCAAACGAG	CCTGCCTGGAGAAGGATGC	GGGGAGCCTATCAAACGAG
HALFCTRL_WDR5_AAVS1_41_717	HALFCTRL_WDR5	AGACAATAAGGTTGGACTGTGGGAAGTCCGCAGCTCCG	AGACAATAAGGTTGGACTG	TGGGAAGTCCGCAGCTCCG
HALFCTRL_AAVS1_241_WDR5_718	HALFCTRL_WDR5	TCCAGGTCGCCGCCCGCACCCAATTTCTCTGTTACTGG	TCCAGGTCGCCGCCCGCAC	CCAATTTCTCTGTTACTGG
HALFCTRL_AAVS1_240_WDR5_719	HALFCTRL_WDR5	AGGAACCCCTGTAGGGAAGACTCACTTGTCCAGCGTGG	AGGAACCCCTGTAGGGAAG	ACTCACTTGTCCAGCGTGG
HALFCTRL_WDR5_AAVS1_239_720	HALFCTRL_WDR5	ATCTGAGGCAGAAACAAGACGGATCGAGACTGGCAACG	ATCTGAGGCAGAAACAAGA	CGGATCGAGACTGGCAACG
HALFCTRL_WDR5_AAVS1_68_721	HALFCTRL_WDR5	AGTGCCTGAAGACGTACACAACCTTAGAGGTTCTGGCA	AGTGCCTGAAGACGTACAC	AACCTTAGAGGTTCTGGCA
HALFCTRL_AAVS1_195_XRCC6_722	HALFCTRL_XRCC6	CTTTAACTGGCCCTGGCTTATCATGGCAACTCCAGAGC	CTTTAACTGGCCCTGGCTT	ATCATGGCAACTCCAGAGC
HALFCTRL_AAVS1_128_XRCC6_723	HALFCTRL_XRCC6	GACTCCTGGAAGTGGCCAAGATAGAGCTTTATTGGAGG	GACTCCTGGAAGTGGCCAA	GATAGAGCTTTATTGGAGG
HALFCTRL_AAVS1_54_XRCC6_724	HALFCTRL_XRCC6	CCAGCCGTAGAGGTGACCCGCCGGGCCAGGACCAAAGC	CCAGCCGTAGAGGTGACCC	GCCGGGCCAGGACCAAAGC
HALFCTRL_XRCC6_AAVS1_118_725	HALFCTRL_XRCC6	CAAAGCCACAAAATAAGGAAGTAGAGCTCAAAGTGGTC	CAAAGCCACAAAATAAGGA	AGTAGAGCTCAAAGTGGTC
HALFCTRL_XRCC6_AAVS1_134_726	HALFCTRL_XRCC6	CCTTTAATACAAGTACAGGGCTTACGATGGAGCCAGAG	CCTTTAATACAAGTACAGG	GCTTACGATGGAGCCAGAG
HALFCTRL_YY1_AAVS1_186_727	HALFCTRL_YY1	GATATTGACCATGAGACAGGAGATGGCTCCAGGAAATG	GATATTGACCATGAGACAG	GAGATGGCTCCAGGAAATG
HALFCTRL_YY1_AAVS1_230_728	HALFCTRL_YY1	GACTACATTGAACAAACGCTCCTGCCCCTTCCCTACAG	GACTACATTGAACAAACGC	TCCTGCCCCTTCCCTACAG
HALFCTRL_AAVS1_213_YY1_729	HALFCTRL_YY1	GCTCGCTCGCTCGCTGGGCCGACCCGGGCAACAAGAAG	GCTCGCTCGCTCGCTGGGC	CGACCCGGGCAACAAGAAG
HALFCTRL_AAVS1_31_YY1_730	HALFCTRL_YY1	ATTCCCTTCTCAGGTTACGGTGCAGATCAAGACCCTGG	ATTCCCTTCTCAGGTTACG	GTGCAGATCAAGACCCTGG
HALFCTRL_AAVS1_90_YY1_731	HALFCTRL_YY1	CCTGCCTGGAGAAGGATGCCTCATCCCGGTGCCCGCGC	CCTGCCTGGAGAAGGATGC	CTCATCCCGGTGCCCGCGC
chr8_128775852_dist203_2	chr8_128775852	GATCTCATGCCTTCTGGTGCCACTCCAAAAAGAGACAC	GATCTCATGCCTTCTGGTG	CCACTCCAAAAAGAGACAC
chr8_128775852_dist246_3	chr8_128775852	GATCTCATGCCTTCTGGTGTACGGAATTGTGCCTGAGA	GATCTCATGCCTTCTGGTG	TACGGAATTGTGCCTGAGA
chr8_128775852_dist331_6	chr8_128775852	GATCTCATGCCTTCTGGTGTGTCCCACTCTCCAGATGG	GATCTCATGCCTTCTGGTG	TGTCCCACTCTCCAGATGG
chr8_128775852_dist182_7	chr8_128775852	AATATTCTGAATAATTCGCCCACTCCAAAAAGAGACAC	AATATTCTGAATAATTCGC	CCACTCCAAAAAGAGACAC
chr8_128775852_dist225_8	chr8_128775852	AATATTCTGAATAATTCGCTACGGAATTGTGCCTGAGA	AATATTCTGAATAATTCGC	TACGGAATTGTGCCTGAGA
chr8_128775852_dist310_11	chr8_128775852	AATATTCTGAATAATTCGCTGTCCCACTCTCCAGATGG	AATATTCTGAATAATTCGC	TGTCCCACTCTCCAGATGG
chr8_128775852_dist139_12	chr8_128775852	TAGCTGGTGATATTCTCACCCACTCCAAAAAGAGACAC	TAGCTGGTGATATTCTCAC	CCACTCCAAAAAGAGACAC
chr8_128775852_dist182_13	chr8_128775852	TAGCTGGTGATATTCTCACTACGGAATTGTGCCTGAGA	TAGCTGGTGATATTCTCAC	TACGGAATTGTGCCTGAGA
chr8_128775852_dist267_16	chr8_128775852	TAGCTGGTGATATTCTCACTGTCCCACTCTCCAGATGG	TAGCTGGTGATATTCTCAC	TGTCCCACTCTCCAGATGG
chr8_128775852_dist215_17	chr8_128775852	GTGCAGTGACCTCACCAGACCACTCCAAAAAGAGACAC	GTGCAGTGACCTCACCAGA	CCACTCCAAAAAGAGACAC
chr8_128775852_dist258_18	chr8_128775852	GTGCAGTGACCTCACCAGATACGGAATTGTGCCTGAGA	GTGCAGTGACCTCACCAGA	TACGGAATTGTGCCTGAGA
chr8_128775852_dist343_21	chr8_128775852	GTGCAGTGACCTCACCAGATGTCCCACTCTCCAGATGG	GTGCAGTGACCTCACCAGA	TGTCCCACTCTCCAGATGG
chr8_128775852_dist134_22	chr8_128775852	AATATCACCAGCTAACTGCCCACTCCAAAAAGAGACAC	AATATCACCAGCTAACTGC	CCACTCCAAAAAGAGACAC
chr8_128775852_dist177_23	chr8_128775852	AATATCACCAGCTAACTGCTACGGAATTGTGCCTGAGA	AATATCACCAGCTAACTGC	TACGGAATTGTGCCTGAGA
chr8_128775852_dist262_26	chr8_128775852	AATATCACCAGCTAACTGCTGTCCCACTCTCCAGATGG	AATATCACCAGCTAACTGC	TGTCCCACTCTCCAGATGG
chr10_8121280_dist221_27	chr10_8121280	GTTCACAAGATGGCACTAAAAAAAAAAAGACTGGACTC	GTTCACAAGATGGCACTAA	AAAAAAAAAGACTGGACTC
chr10_8121280_dist264_28	chr10_8121280	GTTCACAAGATGGCACTAATCCAAAGAGAAAGAGAGAC	GTTCACAAGATGGCACTAA	TCCAAAGAGAAAGAGAGAC
chr10_8121280_dist190_29	chr10_8121280	GTTCACAAGATGGCACTAATTGCTTACAGGCTATTCTA	GTTCACAAGATGGCACTAA	TTGCTTACAGGCTATTCTA
chr10_8121280_dist266_30	chr10_8121280	GTTCACAAGATGGCACTAACTCTCTTTCTCTTTGGAGA	GTTCACAAGATGGCACTAA	CTCTCTTTCTCTTTGGAGA
chr10_8121280_dist268_31	chr10_8121280	GTTCACAAGATGGCACTAACTCTTTCTCTTTGGAGAAG	GTTCACAAGATGGCACTAA	CTCTTTCTCTTTGGAGAAG
chr10_8121280_dist212_32	chr10_8121280	TAATTTGCAGTTCACAAGAAAAAAAAAAGACTGGACTC	TAATTTGCAGTTCACAAGA	AAAAAAAAAGACTGGACTC
chr10_8121280_dist255_33	chr10_8121280	TAATTTGCAGTTCACAAGATCCAAAGAGAAAGAGAGAC	TAATTTGCAGTTCACAAGA	TCCAAAGAGAAAGAGAGAC
chr10_8121280_dist181_34	chr10_8121280	TAATTTGCAGTTCACAAGATTGCTTACAGGCTATTCTA	TAATTTGCAGTTCACAAGA	TTGCTTACAGGCTATTCTA
chr10_8121280_dist257_35	chr10_8121280	TAATTTGCAGTTCACAAGACTCTCTTTCTCTTTGGAGA	TAATTTGCAGTTCACAAGA	CTCTCTTTCTCTTTGGAGA
chr10_8121280_dist259_36	chr10_8121280	TAATTTGCAGTTCACAAGACTCTTTCTCTTTGGAGAAG	TAATTTGCAGTTCACAAGA	CTCTTTCTCTTTGGAGAAG
chr10_8121280_dist168_37	chr10_8121280	AGGCGCTGACTCCTATCCCAAAAAAAAAGACTGGACTC	AGGCGCTGACTCCTATCCC	AAAAAAAAAGACTGGACTC
chr10_8121280_dist211_38	chr10_8121280	AGGCGCTGACTCCTATCCCTCCAAAGAGAAAGAGAGAC	AGGCGCTGACTCCTATCCC	TCCAAAGAGAAAGAGAGAC
chr10_8121280_dist137_39	chr10_8121280	AGGCGCTGACTCCTATCCCTTGCTTACAGGCTATTCTA	AGGCGCTGACTCCTATCCC	TTGCTTACAGGCTATTCTA
chr10_8121280_dist213_40	chr10_8121280	AGGCGCTGACTCCTATCCCCTCTCTTTCTCTTTGGAGA	AGGCGCTGACTCCTATCCC	CTCTCTTTCTCTTTGGAGA
chr10_8121280_dist215_41	chr10_8121280	AGGCGCTGACTCCTATCCCCTCTTTCTCTTTGGAGAAG	AGGCGCTGACTCCTATCCC	CTCTTTCTCTTTGGAGAAG
chr10_8121280_dist149_42	chr10_8121280	GAGCAGACTTCTAAGACTGAAAAAAAAAGACTGGACTC	GAGCAGACTTCTAAGACTG	AAAAAAAAAGACTGGACTC
chr10_8121280_dist192_43	chr10_8121280	GAGCAGACTTCTAAGACTGTCCAAAGAGAAAGAGAGAC	GAGCAGACTTCTAAGACTG	TCCAAAGAGAAAGAGAGAC
chr10_8121280_dist118_44	chr10_8121280	GAGCAGACTTCTAAGACTGTTGCTTACAGGCTATTCTA	GAGCAGACTTCTAAGACTG	TTGCTTACAGGCTATTCTA
chr10_8121280_dist194_45	chr10_8121280	GAGCAGACTTCTAAGACTGCTCTCTTTCTCTTTGGAGA	GAGCAGACTTCTAAGACTG	CTCTCTTTCTCTTTGGAGA
chr10_8121280_dist196_46	chr10_8121280	GAGCAGACTTCTAAGACTGCTCTTTCTCTTTGGAGAAG	GAGCAGACTTCTAAGACTG	CTCTTTCTCTTTGGAGAAG
chr10_8121280_dist187_47	chr10_8121280	ATTTTATGACTGTCAACCCAAAAAAAAAGACTGGACTC	ATTTTATGACTGTCAACCC	AAAAAAAAAGACTGGACTC
chr10_8121280_dist230_48	chr10_8121280	ATTTTATGACTGTCAACCCTCCAAAGAGAAAGAGAGAC	ATTTTATGACTGTCAACCC	TCCAAAGAGAAAGAGAGAC
chr10_8121280_dist156_49	chr10_8121280	ATTTTATGACTGTCAACCCTTGCTTACAGGCTATTCTA	ATTTTATGACTGTCAACCC	TTGCTTACAGGCTATTCTA
chr10_8121280_dist232_50	chr10_8121280	ATTTTATGACTGTCAACCCCTCTCTTTCTCTTTGGAGA	ATTTTATGACTGTCAACCC	CTCTCTTTCTCTTTGGAGA
chr10_8121280_dist234_51	chr10_8121280	ATTTTATGACTGTCAACCCCTCTTTCTCTTTGGAGAAG	ATTTTATGACTGTCAACCC	CTCTTTCTCTTTGGAGAAG
chr10_8104090_dist200_52	chr10_8104090	CTGTCCCAGCTAGGACTGCCAGTTCTTGAAAAAGGCTC	CTGTCCCAGCTAGGACTGC	CAGTTCTTGAAAAAGGCTC
chr10_8104090_dist229_53	chr10_8104090	CTGTCCCAGCTAGGACTGCCGCCTTCCTAAGTACCCAA	CTGTCCCAGCTAGGACTGC	CGCCTTCCTAAGTACCCAA
chr10_8104090_dist251_54	chr10_8104090	CTGTCCCAGCTAGGACTGCACGCTGCAGTGCATGCCAA	CTGTCCCAGCTAGGACTGC	ACGCTGCAGTGCATGCCAA
chr10_8104090_dist211_55	chr10_8104090	CTGTCCCAGCTAGGACTGCAAGAACTGAGAAGAGCCGT	CTGTCCCAGCTAGGACTGC	AAGAACTGAGAAGAGCCGT
chr10_8104090_dist224_56	chr10_8104090	CTGTCCCAGCTAGGACTGCAGCCGTTGGGTACTTAGGA	CTGTCCCAGCTAGGACTGC	AGCCGTTGGGTACTTAGGA
chr10_8104090_dist167_57	chr10_8104090	GCTGGGTCAGCCCCTTCTGCAGTTCTTGAAAAAGGCTC	GCTGGGTCAGCCCCTTCTG	CAGTTCTTGAAAAAGGCTC
chr10_8104090_dist196_58	chr10_8104090	GCTGGGTCAGCCCCTTCTGCGCCTTCCTAAGTACCCAA	GCTGGGTCAGCCCCTTCTG	CGCCTTCCTAAGTACCCAA
chr10_8104090_dist218_59	chr10_8104090	GCTGGGTCAGCCCCTTCTGACGCTGCAGTGCATGCCAA	GCTGGGTCAGCCCCTTCTG	ACGCTGCAGTGCATGCCAA
chr10_8104090_dist178_60	chr10_8104090	GCTGGGTCAGCCCCTTCTGAAGAACTGAGAAGAGCCGT	GCTGGGTCAGCCCCTTCTG	AAGAACTGAGAAGAGCCGT
chr10_8104090_dist191_61	chr10_8104090	GCTGGGTCAGCCCCTTCTGAGCCGTTGGGTACTTAGGA	GCTGGGTCAGCCCCTTCTG	AGCCGTTGGGTACTTAGGA
chr10_8104090_dist143_62	chr10_8104090	TGCCTTTTTGTGTCGCTGGCAGTTCTTGAAAAAGGCTC	TGCCTTTTTGTGTCGCTGG	CAGTTCTTGAAAAAGGCTC
chr10_8104090_dist172_63	chr10_8104090	TGCCTTTTTGTGTCGCTGGCGCCTTCCTAAGTACCCAA	TGCCTTTTTGTGTCGCTGG	CGCCTTCCTAAGTACCCAA
chr10_8104090_dist194_64	chr10_8104090	TGCCTTTTTGTGTCGCTGGACGCTGCAGTGCATGCCAA	TGCCTTTTTGTGTCGCTGG	ACGCTGCAGTGCATGCCAA
chr10_8104090_dist154_65	chr10_8104090	TGCCTTTTTGTGTCGCTGGAAGAACTGAGAAGAGCCGT	TGCCTTTTTGTGTCGCTGG	AAGAACTGAGAAGAGCCGT
chr10_8104090_dist167_66	chr10_8104090	TGCCTTTTTGTGTCGCTGGAGCCGTTGGGTACTTAGGA	TGCCTTTTTGTGTCGCTGG	AGCCGTTGGGTACTTAGGA
chr10_8104090_dist119_67	chr10_8104090	GCAGCCCAAGCCAGGCCGCCAGTTCTTGAAAAAGGCTC	GCAGCCCAAGCCAGGCCGC	CAGTTCTTGAAAAAGGCTC
chr10_8104090_dist148_68	chr10_8104090	GCAGCCCAAGCCAGGCCGCCGCCTTCCTAAGTACCCAA	GCAGCCCAAGCCAGGCCGC	CGCCTTCCTAAGTACCCAA
chr10_8104090_dist170_69	chr10_8104090	GCAGCCCAAGCCAGGCCGCACGCTGCAGTGCATGCCAA	GCAGCCCAAGCCAGGCCGC	ACGCTGCAGTGCATGCCAA
chr10_8104090_dist130_70	chr10_8104090	GCAGCCCAAGCCAGGCCGCAAGAACTGAGAAGAGCCGT	GCAGCCCAAGCCAGGCCGC	AAGAACTGAGAAGAGCCGT
chr10_8104090_dist143_71	chr10_8104090	GCAGCCCAAGCCAGGCCGCAGCCGTTGGGTACTTAGGA	GCAGCCCAAGCCAGGCCGC	AGCCGTTGGGTACTTAGGA
chr10_8104090_dist112_72	chr10_8104090	ACCGGCTGCAGCCCAAGCCCAGTTCTTGAAAAAGGCTC	ACCGGCTGCAGCCCAAGCC	CAGTTCTTGAAAAAGGCTC
chr10_8104090_dist141_73	chr10_8104090	ACCGGCTGCAGCCCAAGCCCGCCTTCCTAAGTACCCAA	ACCGGCTGCAGCCCAAGCC	CGCCTTCCTAAGTACCCAA
chr10_8104090_dist163_74	chr10_8104090	ACCGGCTGCAGCCCAAGCCACGCTGCAGTGCATGCCAA	ACCGGCTGCAGCCCAAGCC	ACGCTGCAGTGCATGCCAA
chr10_8104090_dist123_75	chr10_8104090	ACCGGCTGCAGCCCAAGCCAAGAACTGAGAAGAGCCGT	ACCGGCTGCAGCCCAAGCC	AAGAACTGAGAAGAGCCGT
chr10_8104090_dist136_76	chr10_8104090	ACCGGCTGCAGCCCAAGCCAGCCGTTGGGTACTTAGGA	ACCGGCTGCAGCCCAAGCC	AGCCGTTGGGTACTTAGGA
chr14_38057574_dist175_77	chr14_38057574	ACGGCTCCTGCGGCCCCGGCCGCGCGCGTCCTAACGCG	ACGGCTCCTGCGGCCCCGG	CCGCGCGCGTCCTAACGCG
chr14_38057574_dist176_78	chr14_38057574	ACGGCTCCTGCGGCCCCGGCGCGCGCGTCCTAACGCGC	ACGGCTCCTGCGGCCCCGG	CGCGCGCGTCCTAACGCGC
chr14_38057574_dist199_79	chr14_38057574	ACGGCTCCTGCGGCCCCGGGGCAGGTCGCATCACCCAG	ACGGCTCCTGCGGCCCCGG	GGCAGGTCGCATCACCCAG
chr14_38057574_dist202_80	chr14_38057574	ACGGCTCCTGCGGCCCCGGAGGTCGCATCACCCAGAGG	ACGGCTCCTGCGGCCCCGG	AGGTCGCATCACCCAGAGG
chr14_38057574_dist205_81	chr14_38057574	ACGGCTCCTGCGGCCCCGGTCGCATCACCCAGAGGTGG	ACGGCTCCTGCGGCCCCGG	TCGCATCACCCAGAGGTGG
chr14_38057574_dist172_82	chr14_38057574	GTTACGGCTCCTGCGGCCCCCGCGCGCGTCCTAACGCG	GTTACGGCTCCTGCGGCCC	CCGCGCGCGTCCTAACGCG
chr14_38057574_dist173_83	chr14_38057574	GTTACGGCTCCTGCGGCCCCGCGCGCGTCCTAACGCGC	GTTACGGCTCCTGCGGCCC	CGCGCGCGTCCTAACGCGC
chr14_38057574_dist196_84	chr14_38057574	GTTACGGCTCCTGCGGCCCGGCAGGTCGCATCACCCAG	GTTACGGCTCCTGCGGCCC	GGCAGGTCGCATCACCCAG
chr14_38057574_dist199_85	chr14_38057574	GTTACGGCTCCTGCGGCCCAGGTCGCATCACCCAGAGG	GTTACGGCTCCTGCGGCCC	AGGTCGCATCACCCAGAGG
chr14_38057574_dist202_86	chr14_38057574	GTTACGGCTCCTGCGGCCCTCGCATCACCCAGAGGTGG	GTTACGGCTCCTGCGGCCC	TCGCATCACCCAGAGGTGG
chr14_38057574_dist166_87	chr14_38057574	CGCCTCGTTACGGCTCCTGCCGCGCGCGTCCTAACGCG	CGCCTCGTTACGGCTCCTG	CCGCGCGCGTCCTAACGCG
chr14_38057574_dist167_88	chr14_38057574	CGCCTCGTTACGGCTCCTGCGCGCGCGTCCTAACGCGC	CGCCTCGTTACGGCTCCTG	CGCGCGCGTCCTAACGCGC
chr14_38057574_dist190_89	chr14_38057574	CGCCTCGTTACGGCTCCTGGGCAGGTCGCATCACCCAG	CGCCTCGTTACGGCTCCTG	GGCAGGTCGCATCACCCAG
chr14_38057574_dist193_90	chr14_38057574	CGCCTCGTTACGGCTCCTGAGGTCGCATCACCCAGAGG	CGCCTCGTTACGGCTCCTG	AGGTCGCATCACCCAGAGG
chr14_38057574_dist196_91	chr14_38057574	CGCCTCGTTACGGCTCCTGTCGCATCACCCAGAGGTGG	CGCCTCGTTACGGCTCCTG	TCGCATCACCCAGAGGTGG
chr14_38057574_dist139_92	chr14_38057574	ACCTAAAAGTCAACAAAGACCGCGCGCGTCCTAACGCG	ACCTAAAAGTCAACAAAGA	CCGCGCGCGTCCTAACGCG
chr14_38057574_dist140_93	chr14_38057574	ACCTAAAAGTCAACAAAGACGCGCGCGTCCTAACGCGC	ACCTAAAAGTCAACAAAGA	CGCGCGCGTCCTAACGCGC
chr14_38057574_dist163_94	chr14_38057574	ACCTAAAAGTCAACAAAGAGGCAGGTCGCATCACCCAG	ACCTAAAAGTCAACAAAGA	GGCAGGTCGCATCACCCAG
chr14_38057574_dist166_95	chr14_38057574	ACCTAAAAGTCAACAAAGAAGGTCGCATCACCCAGAGG	ACCTAAAAGTCAACAAAGA	AGGTCGCATCACCCAGAGG
chr14_38057574_dist169_96	chr14_38057574	ACCTAAAAGTCAACAAAGATCGCATCACCCAGAGGTGG	ACCTAAAAGTCAACAAAGA	TCGCATCACCCAGAGGTGG
chr14_38057574_dist117_97	chr14_38057574	TAAATCTCCTGTTGAGCCCCCGCGCGCGTCCTAACGCG	TAAATCTCCTGTTGAGCCC	CCGCGCGCGTCCTAACGCG
chr14_38057574_dist118_98	chr14_38057574	TAAATCTCCTGTTGAGCCCCGCGCGCGTCCTAACGCGC	TAAATCTCCTGTTGAGCCC	CGCGCGCGTCCTAACGCGC
chr14_38057574_dist141_99	chr14_38057574	TAAATCTCCTGTTGAGCCCGGCAGGTCGCATCACCCAG	TAAATCTCCTGTTGAGCCC	GGCAGGTCGCATCACCCAG
chr14_38057574_dist144_100	chr14_38057574	TAAATCTCCTGTTGAGCCCAGGTCGCATCACCCAGAGG	TAAATCTCCTGTTGAGCCC	AGGTCGCATCACCCAGAGG
chr14_38057574_dist147_101	chr14_38057574	TAAATCTCCTGTTGAGCCCTCGCATCACCCAGAGGTGG	TAAATCTCCTGTTGAGCCC	TCGCATCACCCAGAGGTGG
chr6_152008510_dist193_102	chr6_152008510	AGGTTGTATGAACTTGAGTTCAGCAAAGATGTTCCCAC	AGGTTGTATGAACTTGAGT	TCAGCAAAGATGTTCCCAC
chr6_152008510_dist175_103	chr6_152008510	AGGTTGTATGAACTTGAGTTGTTTTGAGCAGTGCCCAG	AGGTTGTATGAACTTGAGT	TGTTTTGAGCAGTGCCCAG
chr6_152008510_dist258_104	chr6_152008510	AGGTTGTATGAACTTGAGTCAGACTCTGCTATCATCTG	AGGTTGTATGAACTTGAGT	CAGACTCTGCTATCATCTG
chr6_152008510_dist261_105	chr6_152008510	AGGTTGTATGAACTTGAGTACTCTGCTATCATCTGGGG	AGGTTGTATGAACTTGAGT	ACTCTGCTATCATCTGGGG
chr6_152008510_dist316_106	chr6_152008510	AGGTTGTATGAACTTGAGTCAGGCTAAAATAAAAAATC	AGGTTGTATGAACTTGAGT	CAGGCTAAAATAAAAAATC
chr6_152008510_dist163_107	chr6_152008510	GTAACAGGAGCTGAGAGCATCAGCAAAGATGTTCCCAC	GTAACAGGAGCTGAGAGCA	TCAGCAAAGATGTTCCCAC
chr6_152008510_dist145_108	chr6_152008510	GTAACAGGAGCTGAGAGCATGTTTTGAGCAGTGCCCAG	GTAACAGGAGCTGAGAGCA	TGTTTTGAGCAGTGCCCAG
chr6_152008510_dist228_109	chr6_152008510	GTAACAGGAGCTGAGAGCACAGACTCTGCTATCATCTG	GTAACAGGAGCTGAGAGCA	CAGACTCTGCTATCATCTG
chr6_152008510_dist231_110	chr6_152008510	GTAACAGGAGCTGAGAGCAACTCTGCTATCATCTGGGG	GTAACAGGAGCTGAGAGCA	ACTCTGCTATCATCTGGGG
chr6_152008510_dist286_111	chr6_152008510	GTAACAGGAGCTGAGAGCACAGGCTAAAATAAAAAATC	GTAACAGGAGCTGAGAGCA	CAGGCTAAAATAAAAAATC
chr6_152008510_dist227_112	chr6_152008510	GTTAGCTGTGATCTGAAGTTCAGCAAAGATGTTCCCAC	GTTAGCTGTGATCTGAAGT	TCAGCAAAGATGTTCCCAC
chr6_152008510_dist209_113	chr6_152008510	GTTAGCTGTGATCTGAAGTTGTTTTGAGCAGTGCCCAG	GTTAGCTGTGATCTGAAGT	TGTTTTGAGCAGTGCCCAG
chr6_152008510_dist292_114	chr6_152008510	GTTAGCTGTGATCTGAAGTCAGACTCTGCTATCATCTG	GTTAGCTGTGATCTGAAGT	CAGACTCTGCTATCATCTG
chr6_152008510_dist295_115	chr6_152008510	GTTAGCTGTGATCTGAAGTACTCTGCTATCATCTGGGG	GTTAGCTGTGATCTGAAGT	ACTCTGCTATCATCTGGGG
chr6_152008510_dist350_116	chr6_152008510	GTTAGCTGTGATCTGAAGTCAGGCTAAAATAAAAAATC	GTTAGCTGTGATCTGAAGT	CAGGCTAAAATAAAAAATC
chr6_152008510_dist228_117	chr6_152008510	AGTTAGCTGTGATCTGAAGTCAGCAAAGATGTTCCCAC	AGTTAGCTGTGATCTGAAG	TCAGCAAAGATGTTCCCAC
chr6_152008510_dist210_118	chr6_152008510	AGTTAGCTGTGATCTGAAGTGTTTTGAGCAGTGCCCAG	AGTTAGCTGTGATCTGAAG	TGTTTTGAGCAGTGCCCAG
chr6_152008510_dist293_119	chr6_152008510	AGTTAGCTGTGATCTGAAGCAGACTCTGCTATCATCTG	AGTTAGCTGTGATCTGAAG	CAGACTCTGCTATCATCTG
chr6_152008510_dist296_120	chr6_152008510	AGTTAGCTGTGATCTGAAGACTCTGCTATCATCTGGGG	AGTTAGCTGTGATCTGAAG	ACTCTGCTATCATCTGGGG
chr6_152008510_dist351_121	chr6_152008510	AGTTAGCTGTGATCTGAAGCAGGCTAAAATAAAAAATC	AGTTAGCTGTGATCTGAAG	CAGGCTAAAATAAAAAATC
chr6_152008510_dist273_122	chr6_152008510	GATCAGCCAAACTATAGACTCAGCAAAGATGTTCCCAC	GATCAGCCAAACTATAGAC	TCAGCAAAGATGTTCCCAC
chr6_152008510_dist255_123	chr6_152008510	GATCAGCCAAACTATAGACTGTTTTGAGCAGTGCCCAG	GATCAGCCAAACTATAGAC	TGTTTTGAGCAGTGCCCAG
chr6_152008510_dist338_124	chr6_152008510	GATCAGCCAAACTATAGACCAGACTCTGCTATCATCTG	GATCAGCCAAACTATAGAC	CAGACTCTGCTATCATCTG
chr6_152008510_dist341_125	chr6_152008510	GATCAGCCAAACTATAGACACTCTGCTATCATCTGGGG	GATCAGCCAAACTATAGAC	ACTCTGCTATCATCTGGGG
chr6_152008510_dist396_126	chr6_152008510	GATCAGCCAAACTATAGACCAGGCTAAAATAAAAAATC	GATCAGCCAAACTATAGAC	CAGGCTAAAATAAAAAATC
chr10_8087218_dist211_127	chr10_8087218	CTGAAATGTGACCGGCCCCCCAGCGAGAGGTAAAACCT	CTGAAATGTGACCGGCCCC	CCAGCGAGAGGTAAAACCT
chr10_8087218_dist212_128	chr10_8087218	CTGAAATGTGACCGGCCCCTCCAGCGAGAGGTAAAACC	CTGAAATGTGACCGGCCCC	TCCAGCGAGAGGTAAAACC
chr10_8087218_dist236_129	chr10_8087218	CTGAAATGTGACCGGCCCCTGCTCACCGCATCTCAGGC	CTGAAATGTGACCGGCCCC	TGCTCACCGCATCTCAGGC
chr10_8087218_dist237_130	chr10_8087218	CTGAAATGTGACCGGCCCCCTGCTCACCGCATCTCAGG	CTGAAATGTGACCGGCCCC	CTGCTCACCGCATCTCAGG
chr10_8087218_dist261_131	chr10_8087218	CTGAAATGTGACCGGCCCCCCGCTGCCGTCCTGGCCGC	CTGAAATGTGACCGGCCCC	CCGCTGCCGTCCTGGCCGC
chr10_8087218_dist204_132	chr10_8087218	AGGCGGCCTGAAATGTGACCCAGCGAGAGGTAAAACCT	AGGCGGCCTGAAATGTGAC	CCAGCGAGAGGTAAAACCT
chr10_8087218_dist205_133	chr10_8087218	AGGCGGCCTGAAATGTGACTCCAGCGAGAGGTAAAACC	AGGCGGCCTGAAATGTGAC	TCCAGCGAGAGGTAAAACC
chr10_8087218_dist229_134	chr10_8087218	AGGCGGCCTGAAATGTGACTGCTCACCGCATCTCAGGC	AGGCGGCCTGAAATGTGAC	TGCTCACCGCATCTCAGGC
chr10_8087218_dist230_135	chr10_8087218	AGGCGGCCTGAAATGTGACCTGCTCACCGCATCTCAGG	AGGCGGCCTGAAATGTGAC	CTGCTCACCGCATCTCAGG
chr10_8087218_dist254_136	chr10_8087218	AGGCGGCCTGAAATGTGACCCGCTGCCGTCCTGGCCGC	AGGCGGCCTGAAATGTGAC	CCGCTGCCGTCCTGGCCGC
chr10_8087218_dist175_137	chr10_8087218	AAACTGACAGATCTGGCGGCCAGCGAGAGGTAAAACCT	AAACTGACAGATCTGGCGG	CCAGCGAGAGGTAAAACCT
chr10_8087218_dist176_138	chr10_8087218	AAACTGACAGATCTGGCGGTCCAGCGAGAGGTAAAACC	AAACTGACAGATCTGGCGG	TCCAGCGAGAGGTAAAACC
chr10_8087218_dist200_139	chr10_8087218	AAACTGACAGATCTGGCGGTGCTCACCGCATCTCAGGC	AAACTGACAGATCTGGCGG	TGCTCACCGCATCTCAGGC
chr10_8087218_dist201_140	chr10_8087218	AAACTGACAGATCTGGCGGCTGCTCACCGCATCTCAGG	AAACTGACAGATCTGGCGG	CTGCTCACCGCATCTCAGG
chr10_8087218_dist225_141	chr10_8087218	AAACTGACAGATCTGGCGGCCGCTGCCGTCCTGGCCGC	AAACTGACAGATCTGGCGG	CCGCTGCCGTCCTGGCCGC
chr10_8087218_dist174_142	chr10_8087218	GAAACTGACAGATCTGGCGCCAGCGAGAGGTAAAACCT	GAAACTGACAGATCTGGCG	CCAGCGAGAGGTAAAACCT
chr10_8087218_dist175_143	chr10_8087218	GAAACTGACAGATCTGGCGTCCAGCGAGAGGTAAAACC	GAAACTGACAGATCTGGCG	TCCAGCGAGAGGTAAAACC
chr10_8087218_dist199_144	chr10_8087218	GAAACTGACAGATCTGGCGTGCTCACCGCATCTCAGGC	GAAACTGACAGATCTGGCG	TGCTCACCGCATCTCAGGC
chr10_8087218_dist200_145	chr10_8087218	GAAACTGACAGATCTGGCGCTGCTCACCGCATCTCAGG	GAAACTGACAGATCTGGCG	CTGCTCACCGCATCTCAGG
chr10_8087218_dist224_146	chr10_8087218	GAAACTGACAGATCTGGCGCCGCTGCCGTCCTGGCCGC	GAAACTGACAGATCTGGCG	CCGCTGCCGTCCTGGCCGC
chr10_8087218_dist173_147	chr10_8087218	TGAAACTGACAGATCTGGCCCAGCGAGAGGTAAAACCT	TGAAACTGACAGATCTGGC	CCAGCGAGAGGTAAAACCT
chr10_8087218_dist174_148	chr10_8087218	TGAAACTGACAGATCTGGCTCCAGCGAGAGGTAAAACC	TGAAACTGACAGATCTGGC	TCCAGCGAGAGGTAAAACC
chr10_8087218_dist198_149	chr10_8087218	TGAAACTGACAGATCTGGCTGCTCACCGCATCTCAGGC	TGAAACTGACAGATCTGGC	TGCTCACCGCATCTCAGGC
chr10_8087218_dist199_150	chr10_8087218	TGAAACTGACAGATCTGGCCTGCTCACCGCATCTCAGG	TGAAACTGACAGATCTGGC	CTGCTCACCGCATCTCAGG
chr10_8087218_dist223_151	chr10_8087218	TGAAACTGACAGATCTGGCCCGCTGCCGTCCTGGCCGC	TGAAACTGACAGATCTGGC	CCGCTGCCGTCCTGGCCGC
chr14_38110587_dist204_152	chr14_38110587	GCTGTTTACAGCTACAGAAATATGTGTTTCATTTTTGG	GCTGTTTACAGCTACAGAA	ATATGTGTTTCATTTTTGG
chr14_38110587_dist282_153	chr14_38110587	GCTGTTTACAGCTACAGAATAGTCTCACCACAGTGAAG	GCTGTTTACAGCTACAGAA	TAGTCTCACCACAGTGAAG
chr14_38110587_dist283_154	chr14_38110587	GCTGTTTACAGCTACAGAAAGTCTCACCACAGTGAAGA	GCTGTTTACAGCTACAGAA	AGTCTCACCACAGTGAAGA
chr14_38110587_dist293_155	chr14_38110587	GCTGTTTACAGCTACAGAAAGGCTATCCCTCTTCACTG	GCTGTTTACAGCTACAGAA	AGGCTATCCCTCTTCACTG
chr14_38110587_dist487_156	chr14_38110587	GCTGTTTACAGCTACAGAATATGGGGAAATTTATCACC	GCTGTTTACAGCTACAGAA	TATGGGGAAATTTATCACC
chr14_38110587_dist196_157	chr14_38110587	CTGTAAACAGCCTGAAGCTATATGTGTTTCATTTTTGG	CTGTAAACAGCCTGAAGCT	ATATGTGTTTCATTTTTGG
chr14_38110587_dist274_158	chr14_38110587	CTGTAAACAGCCTGAAGCTTAGTCTCACCACAGTGAAG	CTGTAAACAGCCTGAAGCT	TAGTCTCACCACAGTGAAG
chr14_38110587_dist275_159	chr14_38110587	CTGTAAACAGCCTGAAGCTAGTCTCACCACAGTGAAGA	CTGTAAACAGCCTGAAGCT	AGTCTCACCACAGTGAAGA
chr14_38110587_dist285_160	chr14_38110587	CTGTAAACAGCCTGAAGCTAGGCTATCCCTCTTCACTG	CTGTAAACAGCCTGAAGCT	AGGCTATCCCTCTTCACTG
chr14_38110587_dist479_161	chr14_38110587	CTGTAAACAGCCTGAAGCTTATGGGGAAATTTATCACC	CTGTAAACAGCCTGAAGCT	TATGGGGAAATTTATCACC
chr14_38110587_dist285_162	chr14_38110587	ACATTGACATATTGTACATATATGTGTTTCATTTTTGG	ACATTGACATATTGTACAT	ATATGTGTTTCATTTTTGG
chr14_38110587_dist363_163	chr14_38110587	ACATTGACATATTGTACATTAGTCTCACCACAGTGAAG	ACATTGACATATTGTACAT	TAGTCTCACCACAGTGAAG
chr14_38110587_dist364_164	chr14_38110587	ACATTGACATATTGTACATAGTCTCACCACAGTGAAGA	ACATTGACATATTGTACAT	AGTCTCACCACAGTGAAGA
chr14_38110587_dist374_165	chr14_38110587	ACATTGACATATTGTACATAGGCTATCCCTCTTCACTG	ACATTGACATATTGTACAT	AGGCTATCCCTCTTCACTG
chr14_38110587_dist568_166	chr14_38110587	ACATTGACATATTGTACATTATGGGGAAATTTATCACC	ACATTGACATATTGTACAT	TATGGGGAAATTTATCACC
chr14_38110587_dist144_167	chr14_38110587	AGCAGAATAGGTAAATATGATATGTGTTTCATTTTTGG	AGCAGAATAGGTAAATATG	ATATGTGTTTCATTTTTGG
chr14_38110587_dist222_168	chr14_38110587	AGCAGAATAGGTAAATATGTAGTCTCACCACAGTGAAG	AGCAGAATAGGTAAATATG	TAGTCTCACCACAGTGAAG
chr14_38110587_dist223_169	chr14_38110587	AGCAGAATAGGTAAATATGAGTCTCACCACAGTGAAGA	AGCAGAATAGGTAAATATG	AGTCTCACCACAGTGAAGA
chr14_38110587_dist233_170	chr14_38110587	AGCAGAATAGGTAAATATGAGGCTATCCCTCTTCACTG	AGCAGAATAGGTAAATATG	AGGCTATCCCTCTTCACTG
chr14_38110587_dist427_171	chr14_38110587	AGCAGAATAGGTAAATATGTATGGGGAAATTTATCACC	AGCAGAATAGGTAAATATG	TATGGGGAAATTTATCACC
chr14_38110587_dist419_172	chr14_38110587	TGAGTGTAAAACTAGAGGAATATGTGTTTCATTTTTGG	TGAGTGTAAAACTAGAGGA	ATATGTGTTTCATTTTTGG
chr14_38110587_dist497_173	chr14_38110587	TGAGTGTAAAACTAGAGGATAGTCTCACCACAGTGAAG	TGAGTGTAAAACTAGAGGA	TAGTCTCACCACAGTGAAG
chr14_38110587_dist498_174	chr14_38110587	TGAGTGTAAAACTAGAGGAAGTCTCACCACAGTGAAGA	TGAGTGTAAAACTAGAGGA	AGTCTCACCACAGTGAAGA
chr14_38110587_dist508_175	chr14_38110587	TGAGTGTAAAACTAGAGGAAGGCTATCCCTCTTCACTG	TGAGTGTAAAACTAGAGGA	AGGCTATCCCTCTTCACTG
chr14_38110587_dist702_176	chr14_38110587	TGAGTGTAAAACTAGAGGATATGGGGAAATTTATCACC	TGAGTGTAAAACTAGAGGA	TATGGGGAAATTTATCACC
chr10_89578000_dist91_177	chr10_89578000	AAGAGCAAGTGCCCTCAGCCCCTCCGCGCCGGCGACCG	AAGAGCAAGTGCCCTCAGC	CCCTCCGCGCCGGCGACCG
chr10_89578000_dist100_178	chr10_89578000	AAGAGCAAGTGCCCTCAGCGAGCACGCCCCCTCCGCGC	AAGAGCAAGTGCCCTCAGC	GAGCACGCCCCCTCCGCGC
chr10_89578000_dist121_179	chr10_89578000	AAGAGCAAGTGCCCTCAGCCCTCACTGTTTCTAAGCCT	AAGAGCAAGTGCCCTCAGC	CCTCACTGTTTCTAAGCCT
chr10_89578000_dist119_180	chr10_89578000	AAGAGCAAGTGCCCTCAGCCCAGGCTTAGAAACAGTGA	AAGAGCAAGTGCCCTCAGC	CCAGGCTTAGAAACAGTGA
chr10_89578000_dist186_181	chr10_89578000	AAGAGCAAGTGCCCTCAGCCTGAGACTTTCTGCGAAGC	AAGAGCAAGTGCCCTCAGC	CTGAGACTTTCTGCGAAGC
chr10_89578000_dist178_182	chr10_89578000	CAGGAAGGAAACGCAACCTGTGCTGCTCGCAGACACGC	CAGGAAGGAAACGCAACCT	GTGCTGCTCGCAGACACGC
chr10_89578000_dist171_183	chr10_89578000	CAGCCGGCCTCACACAGGACTGAGACTTTCTGCGAAGC	CAGCCGGCCTCACACAGGA	CTGAGACTTTCTGCGAAGC
chr10_89578000_dist184_184	chr10_89578000	CAGGAAGGAAACGCAACCTCTGCGAGCAGCACTCGCTA	CAGGAAGGAAACGCAACCT	CTGCGAGCAGCACTCGCTA
chr10_89578000_dist157_185	chr10_89578000	CAGGAAGGAAACGCAACCTCTGAGACTTTCTGCGAAGC	CAGGAAGGAAACGCAACCT	CTGAGACTTTCTGCGAAGC
chr10_89578000_dist266_186	chr10_89578000	CAGCCGGCCTCACACAGGAAAGTCCCTGCCCTTCTCGC	CAGCCGGCCTCACACAGGA	AAGTCCCTGCCCTTCTCGC
chr10_89578000_dist288_187	chr10_89578000	AAGAGCAAGTGCCCTCAGCTGCCCTTCTCGCGGGCTCG	AAGAGCAAGTGCCCTCAGC	TGCCCTTCTCGCGGGCTCG
chr10_89578000_dist251_188	chr10_89578000	CAGGAAGGAAACGCAACCTAAAGTCCCTGCCCTTCTCG	CAGGAAGGAAACGCAACCT	AAAGTCCCTGCCCTTCTCG
chr10_89578000_dist217_189	chr10_89578000	CAGGAAGGAAACGCAACCTACAGACACTACCTTTGGGA	CAGGAAGGAAACGCAACCT	ACAGACACTACCTTTGGGA
chr10_89578000_dist294_190	chr10_89578000	AAGAGCAAGTGCCCTCAGCGCGCCCCGAGCCCGCGAGA	AAGAGCAAGTGCCCTCAGC	GCGCCCCGAGCCCGCGAGA
chr10_89578000_dist252_191	chr10_89578000	CAGGAAGGAAACGCAACCTAAGTCCCTGCCCTTCTCGC	CAGGAAGGAAACGCAACCT	AAGTCCCTGCCCTTCTCGC
chr10_89578000_dist259_192	chr10_89578000	CAGGAAGGAAACGCAACCTTGCCCTTCTCGCGGGCTCG	CAGGAAGGAAACGCAACCT	TGCCCTTCTCGCGGGCTCG
chr10_89578000_dist281_193	chr10_89578000	AAGAGCAAGTGCCCTCAGCAAGTCCCTGCCCTTCTCGC	AAGAGCAAGTGCCCTCAGC	AAGTCCCTGCCCTTCTCGC
chr10_89578000_dist213_194	chr10_89578000	AAGAGCAAGTGCCCTCAGCCTGCGAGCAGCACTCGCTA	AAGAGCAAGTGCCCTCAGC	CTGCGAGCAGCACTCGCTA
chr10_89578000_dist265_195	chr10_89578000	CAGCCGGCCTCACACAGGAAAAGTCCCTGCCCTTCTCG	CAGCCGGCCTCACACAGGA	AAAGTCCCTGCCCTTCTCG
chr10_89578000_dist244_196	chr10_89578000	CAGCCGGCCTCACACAGGAGTGATAAGCGCCTTCCCAA	CAGCCGGCCTCACACAGGA	GTGATAAGCGCCTTCCCAA
chr10_89578000_dist265_197	chr10_89578000	CAGGAAGGAAACGCAACCTGCGCCCCGAGCCCGCGAGA	CAGGAAGGAAACGCAACCT	GCGCCCCGAGCCCGCGAGA
chr10_89578000_dist230_198	chr10_89578000	CAGGAAGGAAACGCAACCTGTGATAAGCGCCTTCCCAA	CAGGAAGGAAACGCAACCT	GTGATAAGCGCCTTCCCAA
chr10_89578000_dist280_199	chr10_89578000	AAGAGCAAGTGCCCTCAGCAAAGTCCCTGCCCTTCTCG	AAGAGCAAGTGCCCTCAGC	AAAGTCCCTGCCCTTCTCG
chr10_89578000_dist273_200	chr10_89578000	CAGCCGGCCTCACACAGGATGCCCTTCTCGCGGGCTCG	CAGCCGGCCTCACACAGGA	TGCCCTTCTCGCGGGCTCG
chr10_89578000_dist259_201	chr10_89578000	AAGAGCAAGTGCCCTCAGCGTGATAAGCGCCTTCCCAA	AAGAGCAAGTGCCCTCAGC	GTGATAAGCGCCTTCCCAA
chr6_151969862_dist221_202	chr6_151969862	TTCTTTTGCCACTGGGAGGAAGCAGCTGGAAAGGCCTG	TTCTTTTGCCACTGGGAGG	AAGCAGCTGGAAAGGCCTG
chr6_151969862_dist222_203	chr6_151969862	TTCTTTTGCCACTGGGAGGGAAGCAGCTGGAAAGGCCT	TTCTTTTGCCACTGGGAGG	GAAGCAGCTGGAAAGGCCT
chr6_151969862_dist203_204	chr6_151969862	TTCTTTTGCCACTGGGAGGGGGACCCAGCGAGCTCCCC	TTCTTTTGCCACTGGGAGG	GGGACCCAGCGAGCTCCCC
chr6_151969862_dist250_205	chr6_151969862	TTCTTTTGCCACTGGGAGGGATAGACAAGCAAAACACA	TTCTTTTGCCACTGGGAGG	GATAGACAAGCAAAACACA
chr6_151969862_dist251_206	chr6_151969862	TTCTTTTGCCACTGGGAGGAGATAGACAAGCAAAACAC	TTCTTTTGCCACTGGGAGG	AGATAGACAAGCAAAACAC
chr6_151969862_dist279_207	chr6_151969862	CTGAGTCTGTTTCCAGGCAAAGCAGCTGGAAAGGCCTG	CTGAGTCTGTTTCCAGGCA	AAGCAGCTGGAAAGGCCTG
chr6_151969862_dist280_208	chr6_151969862	CTGAGTCTGTTTCCAGGCAGAAGCAGCTGGAAAGGCCT	CTGAGTCTGTTTCCAGGCA	GAAGCAGCTGGAAAGGCCT
chr6_151969862_dist261_209	chr6_151969862	CTGAGTCTGTTTCCAGGCAGGGACCCAGCGAGCTCCCC	CTGAGTCTGTTTCCAGGCA	GGGACCCAGCGAGCTCCCC
chr6_151969862_dist308_210	chr6_151969862	CTGAGTCTGTTTCCAGGCAGATAGACAAGCAAAACACA	CTGAGTCTGTTTCCAGGCA	GATAGACAAGCAAAACACA
chr6_151969862_dist309_211	chr6_151969862	CTGAGTCTGTTTCCAGGCAAGATAGACAAGCAAAACAC	CTGAGTCTGTTTCCAGGCA	AGATAGACAAGCAAAACAC
chr6_151969862_dist232_212	chr6_151969862	CAGTCTGCCCACCTCCCAGAAGCAGCTGGAAAGGCCTG	CAGTCTGCCCACCTCCCAG	AAGCAGCTGGAAAGGCCTG
chr6_151969862_dist233_213	chr6_151969862	CAGTCTGCCCACCTCCCAGGAAGCAGCTGGAAAGGCCT	CAGTCTGCCCACCTCCCAG	GAAGCAGCTGGAAAGGCCT
chr6_151969862_dist214_214	chr6_151969862	CAGTCTGCCCACCTCCCAGGGGACCCAGCGAGCTCCCC	CAGTCTGCCCACCTCCCAG	GGGACCCAGCGAGCTCCCC
chr6_151969862_dist261_215	chr6_151969862	CAGTCTGCCCACCTCCCAGGATAGACAAGCAAAACACA	CAGTCTGCCCACCTCCCAG	GATAGACAAGCAAAACACA
chr6_151969862_dist262_216	chr6_151969862	CAGTCTGCCCACCTCCCAGAGATAGACAAGCAAAACAC	CAGTCTGCCCACCTCCCAG	AGATAGACAAGCAAAACAC
chr6_151969862_dist280_217	chr6_151969862	TCTGAGTCTGTTTCCAGGCAAGCAGCTGGAAAGGCCTG	TCTGAGTCTGTTTCCAGGC	AAGCAGCTGGAAAGGCCTG
chr6_151969862_dist281_218	chr6_151969862	TCTGAGTCTGTTTCCAGGCGAAGCAGCTGGAAAGGCCT	TCTGAGTCTGTTTCCAGGC	GAAGCAGCTGGAAAGGCCT
chr6_151969862_dist262_219	chr6_151969862	TCTGAGTCTGTTTCCAGGCGGGACCCAGCGAGCTCCCC	TCTGAGTCTGTTTCCAGGC	GGGACCCAGCGAGCTCCCC
chr6_151969862_dist309_220	chr6_151969862	TCTGAGTCTGTTTCCAGGCGATAGACAAGCAAAACACA	TCTGAGTCTGTTTCCAGGC	GATAGACAAGCAAAACACA
chr6_151969862_dist310_221	chr6_151969862	TCTGAGTCTGTTTCCAGGCAGATAGACAAGCAAAACAC	TCTGAGTCTGTTTCCAGGC	AGATAGACAAGCAAAACAC
chr6_151969862_dist288_222	chr6_151969862	ACAGACTCAGAGTTGTTAGAAGCAGCTGGAAAGGCCTG	ACAGACTCAGAGTTGTTAG	AAGCAGCTGGAAAGGCCTG
chr6_151969862_dist289_223	chr6_151969862	ACAGACTCAGAGTTGTTAGGAAGCAGCTGGAAAGGCCT	ACAGACTCAGAGTTGTTAG	GAAGCAGCTGGAAAGGCCT
chr6_151969862_dist270_224	chr6_151969862	ACAGACTCAGAGTTGTTAGGGGACCCAGCGAGCTCCCC	ACAGACTCAGAGTTGTTAG	GGGACCCAGCGAGCTCCCC
chr6_151969862_dist317_225	chr6_151969862	ACAGACTCAGAGTTGTTAGGATAGACAAGCAAAACACA	ACAGACTCAGAGTTGTTAG	GATAGACAAGCAAAACACA
chr6_151969862_dist318_226	chr6_151969862	ACAGACTCAGAGTTGTTAGAGATAGACAAGCAAAACAC	ACAGACTCAGAGTTGTTAG	AGATAGACAAGCAAAACAC
chr14_38085317_dist286_227	chr14_38085317	TACTTGGCATGAAAAGCCTGTGAGAGAGAAATTCCAGA	TACTTGGCATGAAAAGCCT	GTGAGAGAGAAATTCCAGA
chr14_38085317_dist335_228	chr14_38085317	TACTTGGCATGAAAAGCCTAGCCAGAAGAATCAGGGAA	TACTTGGCATGAAAAGCCT	AGCCAGAAGAATCAGGGAA
chr14_38085317_dist340_229	chr14_38085317	TACTTGGCATGAAAAGCCTATTCTAGCCAGAAGAATCA	TACTTGGCATGAAAAGCCT	ATTCTAGCCAGAAGAATCA
chr14_38085317_dist345_230	chr14_38085317	TACTTGGCATGAAAAGCCTCTTCTGGCTAGAATGATGA	TACTTGGCATGAAAAGCCT	CTTCTGGCTAGAATGATGA
chr14_38085317_dist346_231	chr14_38085317	TACTTGGCATGAAAAGCCTTTCTGGCTAGAATGATGAA	TACTTGGCATGAAAAGCCT	TTCTGGCTAGAATGATGAA
chr14_38085317_dist287_232	chr14_38085317	ACTTGGCATGAAAAGCCTTGTGAGAGAGAAATTCCAGA	ACTTGGCATGAAAAGCCTT	GTGAGAGAGAAATTCCAGA
chr14_38085317_dist336_233	chr14_38085317	ACTTGGCATGAAAAGCCTTAGCCAGAAGAATCAGGGAA	ACTTGGCATGAAAAGCCTT	AGCCAGAAGAATCAGGGAA
chr14_38085317_dist341_234	chr14_38085317	ACTTGGCATGAAAAGCCTTATTCTAGCCAGAAGAATCA	ACTTGGCATGAAAAGCCTT	ATTCTAGCCAGAAGAATCA
chr14_38085317_dist346_235	chr14_38085317	ACTTGGCATGAAAAGCCTTCTTCTGGCTAGAATGATGA	ACTTGGCATGAAAAGCCTT	CTTCTGGCTAGAATGATGA
chr14_38085317_dist347_236	chr14_38085317	ACTTGGCATGAAAAGCCTTTTCTGGCTAGAATGATGAA	ACTTGGCATGAAAAGCCTT	TTCTGGCTAGAATGATGAA
chr14_38085317_dist309_237	chr14_38085317	AAAATTGAATCATTCTCAGGTGAGAGAGAAATTCCAGA	AAAATTGAATCATTCTCAG	GTGAGAGAGAAATTCCAGA
chr14_38085317_dist358_238	chr14_38085317	AAAATTGAATCATTCTCAGAGCCAGAAGAATCAGGGAA	AAAATTGAATCATTCTCAG	AGCCAGAAGAATCAGGGAA
chr14_38085317_dist363_239	chr14_38085317	AAAATTGAATCATTCTCAGATTCTAGCCAGAAGAATCA	AAAATTGAATCATTCTCAG	ATTCTAGCCAGAAGAATCA
chr14_38085317_dist368_240	chr14_38085317	AAAATTGAATCATTCTCAGCTTCTGGCTAGAATGATGA	AAAATTGAATCATTCTCAG	CTTCTGGCTAGAATGATGA
chr14_38085317_dist369_241	chr14_38085317	AAAATTGAATCATTCTCAGTTCTGGCTAGAATGATGAA	AAAATTGAATCATTCTCAG	TTCTGGCTAGAATGATGAA
chr14_38085317_dist370_242	chr14_38085317	GTGTTGAGATTATTAGAAAGTGAGAGAGAAATTCCAGA	GTGTTGAGATTATTAGAAA	GTGAGAGAGAAATTCCAGA
chr14_38085317_dist419_243	chr14_38085317	GTGTTGAGATTATTAGAAAAGCCAGAAGAATCAGGGAA	GTGTTGAGATTATTAGAAA	AGCCAGAAGAATCAGGGAA
chr14_38085317_dist424_244	chr14_38085317	GTGTTGAGATTATTAGAAAATTCTAGCCAGAAGAATCA	GTGTTGAGATTATTAGAAA	ATTCTAGCCAGAAGAATCA
chr14_38085317_dist429_245	chr14_38085317	GTGTTGAGATTATTAGAAACTTCTGGCTAGAATGATGA	GTGTTGAGATTATTAGAAA	CTTCTGGCTAGAATGATGA
chr14_38085317_dist430_246	chr14_38085317	GTGTTGAGATTATTAGAAATTCTGGCTAGAATGATGAA	GTGTTGAGATTATTAGAAA	TTCTGGCTAGAATGATGAA
chr14_38085317_dist412_247	chr14_38085317	ACCATGCTCAATCAAGTAAGTGAGAGAGAAATTCCAGA	ACCATGCTCAATCAAGTAA	GTGAGAGAGAAATTCCAGA
chr14_38085317_dist461_248	chr14_38085317	ACCATGCTCAATCAAGTAAAGCCAGAAGAATCAGGGAA	ACCATGCTCAATCAAGTAA	AGCCAGAAGAATCAGGGAA
chr14_38085317_dist466_249	chr14_38085317	ACCATGCTCAATCAAGTAAATTCTAGCCAGAAGAATCA	ACCATGCTCAATCAAGTAA	ATTCTAGCCAGAAGAATCA
chr14_38085317_dist471_250	chr14_38085317	ACCATGCTCAATCAAGTAACTTCTGGCTAGAATGATGA	ACCATGCTCAATCAAGTAA	CTTCTGGCTAGAATGATGA
chr14_38085317_dist472_251	chr14_38085317	ACCATGCTCAATCAAGTAATTCTGGCTAGAATGATGAA	ACCATGCTCAATCAAGTAA	TTCTGGCTAGAATGATGAA
chr8_128738989_dist152_252	chr8_128738989	GTTTTGGCCAGAGATGCAGAGCTGGGTGCAGTGCCTCA	GTTTTGGCCAGAGATGCAG	AGCTGGGTGCAGTGCCTCA
chr8_128738989_dist135_253	chr8_128738989	GTTTTGGCCAGAGATGCAGAGATAGGATTACAGCCATG	GTTTTGGCCAGAGATGCAG	AGATAGGATTACAGCCATG
chr8_128738989_dist324_254	chr8_128738989	GTTTTGGCCAGAGATGCAGTTCTAAGACAGAAGAATGA	GTTTTGGCCAGAGATGCAG	TTCTAAGACAGAAGAATGA
chr8_128738989_dist325_255	chr8_128738989	GTTTTGGCCAGAGATGCAGTCTAAGACAGAAGAATGAG	GTTTTGGCCAGAGATGCAG	TCTAAGACAGAAGAATGAG
chr8_128738989_dist568_257	chr8_128738989	CTCTGTGAATGGCACCTTGAGCTGGGTGCAGTGCCTCA	CTCTGTGAATGGCACCTTG	AGCTGGGTGCAGTGCCTCA
chr8_128738989_dist551_258	chr8_128738989	CTCTGTGAATGGCACCTTGAGATAGGATTACAGCCATG	CTCTGTGAATGGCACCTTG	AGATAGGATTACAGCCATG
chr8_128738989_dist740_259	chr8_128738989	CTCTGTGAATGGCACCTTGTTCTAAGACAGAAGAATGA	CTCTGTGAATGGCACCTTG	TTCTAAGACAGAAGAATGA
chr8_128738989_dist741_260	chr8_128738989	CTCTGTGAATGGCACCTTGTCTAAGACAGAAGAATGAG	CTCTGTGAATGGCACCTTG	TCTAAGACAGAAGAATGAG
chr8_128738989_dist569_267	chr8_128738989	AAGGTGCCATTCACAGAGTAGCTGGGTGCAGTGCCTCA	AAGGTGCCATTCACAGAGT	AGCTGGGTGCAGTGCCTCA
chr8_128738989_dist552_268	chr8_128738989	AAGGTGCCATTCACAGAGTAGATAGGATTACAGCCATG	AAGGTGCCATTCACAGAGT	AGATAGGATTACAGCCATG
chr8_128738989_dist741_269	chr8_128738989	AAGGTGCCATTCACAGAGTTTCTAAGACAGAAGAATGA	AAGGTGCCATTCACAGAGT	TTCTAAGACAGAAGAATGA
chr8_128738989_dist742_270	chr8_128738989	AAGGTGCCATTCACAGAGTTCTAAGACAGAAGAATGAG	AAGGTGCCATTCACAGAGT	TCTAAGACAGAAGAATGAG
chr8_128746469_dist271_277	chr8_128746469	CCTGGATGTCAACGAGGGCGCATGTACGCTGTTCAAGA	CCTGGATGTCAACGAGGGC	GCATGTACGCTGTTCAAGA
chr8_128746469_dist238_278	chr8_128746469	CCTGGATGTCAACGAGGGCCGCTGAGCTGCAAACTCAA	CCTGGATGTCAACGAGGGC	CGCTGAGCTGCAAACTCAA
chr8_128746469_dist303_280	chr8_128746469	CCTGGATGTCAACGAGGGCAAAACAATTCGGGGGAAAG	CCTGGATGTCAACGAGGGC	AAAACAATTCGGGGGAAAG
chr8_128746469_dist267_282	chr8_128746469	CGCGCCTGGATGTCAACGAGCATGTACGCTGTTCAAGA	CGCGCCTGGATGTCAACGA	GCATGTACGCTGTTCAAGA
chr8_128746469_dist234_283	chr8_128746469	CGCGCCTGGATGTCAACGACGCTGAGCTGCAAACTCAA	CGCGCCTGGATGTCAACGA	CGCTGAGCTGCAAACTCAA
chr8_128746469_dist299_285	chr8_128746469	CGCGCCTGGATGTCAACGAAAAACAATTCGGGGGAAAG	CGCGCCTGGATGTCAACGA	AAAACAATTCGGGGGAAAG
chr8_128746469_dist266_287	chr8_128746469	TCGCGCCTGGATGTCAACGGCATGTACGCTGTTCAAGA	TCGCGCCTGGATGTCAACG	GCATGTACGCTGTTCAAGA
chr8_128746469_dist233_288	chr8_128746469	TCGCGCCTGGATGTCAACGCGCTGAGCTGCAAACTCAA	TCGCGCCTGGATGTCAACG	CGCTGAGCTGCAAACTCAA
chr8_128746469_dist298_290	chr8_128746469	TCGCGCCTGGATGTCAACGAAAACAATTCGGGGGAAAG	TCGCGCCTGGATGTCAACG	AAAACAATTCGGGGGAAAG
chr8_128746469_dist247_292	chr8_128746469	TGATCTCTGCTGCCAGTAGGCATGTACGCTGTTCAAGA	TGATCTCTGCTGCCAGTAG	GCATGTACGCTGTTCAAGA
chr8_128746469_dist214_293	chr8_128746469	TGATCTCTGCTGCCAGTAGCGCTGAGCTGCAAACTCAA	TGATCTCTGCTGCCAGTAG	CGCTGAGCTGCAAACTCAA
chr8_128746469_dist279_295	chr8_128746469	TGATCTCTGCTGCCAGTAGAAAACAATTCGGGGGAAAG	TGATCTCTGCTGCCAGTAG	AAAACAATTCGGGGGAAAG
chr8_128746469_dist246_297	chr8_128746469	GATCTCTGCTGCCAGTAGAGCATGTACGCTGTTCAAGA	GATCTCTGCTGCCAGTAGA	GCATGTACGCTGTTCAAGA
chr8_128746469_dist213_298	chr8_128746469	GATCTCTGCTGCCAGTAGACGCTGAGCTGCAAACTCAA	GATCTCTGCTGCCAGTAGA	CGCTGAGCTGCAAACTCAA
chr8_128746469_dist278_300	chr8_128746469	GATCTCTGCTGCCAGTAGAAAAACAATTCGGGGGAAAG	GATCTCTGCTGCCAGTAGA	AAAACAATTCGGGGGAAAG
chr6_151998853_dist151_302	chr6_151998853	AAGAGTATTATGAACAATATCAATAATAGAGTCGCCCT	AAGAGTATTATGAACAATA	TCAATAATAGAGTCGCCCT
chr6_151998853_dist169_303	chr6_151998853	AAGAGTATTATGAACAATATGGGAAGCAGAGTTTGCAA	AAGAGTATTATGAACAATA	TGGGAAGCAGAGTTTGCAA
chr6_151998853_dist170_304	chr6_151998853	AAGAGTATTATGAACAATAGGGAAGCAGAGTTTGCAAA	AAGAGTATTATGAACAATA	GGGAAGCAGAGTTTGCAAA
chr6_151998853_dist247_305	chr6_151998853	AAGAGTATTATGAACAATAATGCTGAAACTGCTTCTCA	AAGAGTATTATGAACAATA	ATGCTGAAACTGCTTCTCA
chr6_151998853_dist145_306	chr6_151998853	AAGAGTATTATGAACAATAACTCTATTATTGACAATGT	AAGAGTATTATGAACAATA	ACTCTATTATTGACAATGT
chr6_151998853_dist108_307	chr6_151998853	AGAACAAACCAGTGGGGACTCAATAATAGAGTCGCCCT	AGAACAAACCAGTGGGGAC	TCAATAATAGAGTCGCCCT
chr6_151998853_dist126_308	chr6_151998853	AGAACAAACCAGTGGGGACTGGGAAGCAGAGTTTGCAA	AGAACAAACCAGTGGGGAC	TGGGAAGCAGAGTTTGCAA
chr6_151998853_dist127_309	chr6_151998853	AGAACAAACCAGTGGGGACGGGAAGCAGAGTTTGCAAA	AGAACAAACCAGTGGGGAC	GGGAAGCAGAGTTTGCAAA
chr6_151998853_dist204_310	chr6_151998853	AGAACAAACCAGTGGGGACATGCTGAAACTGCTTCTCA	AGAACAAACCAGTGGGGAC	ATGCTGAAACTGCTTCTCA
chr6_151998853_dist102_311	chr6_151998853	AGAACAAACCAGTGGGGACACTCTATTATTGACAATGT	AGAACAAACCAGTGGGGAC	ACTCTATTATTGACAATGT
chr6_151998853_dist103_312	chr6_151998853	GGCAAAGAACAAACCAGTGTCAATAATAGAGTCGCCCT	GGCAAAGAACAAACCAGTG	TCAATAATAGAGTCGCCCT
chr6_151998853_dist121_313	chr6_151998853	GGCAAAGAACAAACCAGTGTGGGAAGCAGAGTTTGCAA	GGCAAAGAACAAACCAGTG	TGGGAAGCAGAGTTTGCAA
chr6_151998853_dist122_314	chr6_151998853	GGCAAAGAACAAACCAGTGGGGAAGCAGAGTTTGCAAA	GGCAAAGAACAAACCAGTG	GGGAAGCAGAGTTTGCAAA
chr6_151998853_dist199_315	chr6_151998853	GGCAAAGAACAAACCAGTGATGCTGAAACTGCTTCTCA	GGCAAAGAACAAACCAGTG	ATGCTGAAACTGCTTCTCA
chr6_151998853_dist97_316	chr6_151998853	GGCAAAGAACAAACCAGTGACTCTATTATTGACAATGT	GGCAAAGAACAAACCAGTG	ACTCTATTATTGACAATGT
chr6_151998853_dist231_317	chr6_151998853	CTGAGTGAATACTACTGGGTCAATAATAGAGTCGCCCT	CTGAGTGAATACTACTGGG	TCAATAATAGAGTCGCCCT
chr6_151998853_dist249_318	chr6_151998853	CTGAGTGAATACTACTGGGTGGGAAGCAGAGTTTGCAA	CTGAGTGAATACTACTGGG	TGGGAAGCAGAGTTTGCAA
chr6_151998853_dist250_319	chr6_151998853	CTGAGTGAATACTACTGGGGGGAAGCAGAGTTTGCAAA	CTGAGTGAATACTACTGGG	GGGAAGCAGAGTTTGCAAA
chr6_151998853_dist327_320	chr6_151998853	CTGAGTGAATACTACTGGGATGCTGAAACTGCTTCTCA	CTGAGTGAATACTACTGGG	ATGCTGAAACTGCTTCTCA
chr6_151998853_dist225_321	chr6_151998853	CTGAGTGAATACTACTGGGACTCTATTATTGACAATGT	CTGAGTGAATACTACTGGG	ACTCTATTATTGACAATGT
chr6_151998853_dist102_322	chr6_151998853	TGGCAAAGAACAAACCAGTTCAATAATAGAGTCGCCCT	TGGCAAAGAACAAACCAGT	TCAATAATAGAGTCGCCCT
chr6_151998853_dist120_323	chr6_151998853	TGGCAAAGAACAAACCAGTTGGGAAGCAGAGTTTGCAA	TGGCAAAGAACAAACCAGT	TGGGAAGCAGAGTTTGCAA
chr6_151998853_dist121_324	chr6_151998853	TGGCAAAGAACAAACCAGTGGGAAGCAGAGTTTGCAAA	TGGCAAAGAACAAACCAGT	GGGAAGCAGAGTTTGCAAA
chr6_151998853_dist198_325	chr6_151998853	TGGCAAAGAACAAACCAGTATGCTGAAACTGCTTCTCA	TGGCAAAGAACAAACCAGT	ATGCTGAAACTGCTTCTCA
chr6_151998853_dist96_326	chr6_151998853	TGGCAAAGAACAAACCAGTACTCTATTATTGACAATGT	TGGCAAAGAACAAACCAGT	ACTCTATTATTGACAATGT
chr15_75081577_dist211_327	chr15_75081577	GACCGGAAATCCCGTCTAGGGTGAGCAGCAGCAGAATT	GACCGGAAATCCCGTCTAG	GGTGAGCAGCAGCAGAATT
chr15_75081577_dist241_328	chr15_75081577	GACCGGAAATCCCGTCTAGCTCAGCACCCCCACTGCAC	GACCGGAAATCCCGTCTAG	CTCAGCACCCCCACTGCAC
chr15_75081577_dist266_329	chr15_75081577	GACCGGAAATCCCGTCTAGCCCCCGCAGCCTGCGCTGG	GACCGGAAATCCCGTCTAG	CCCCCGCAGCCTGCGCTGG
chr15_75081577_dist269_330	chr15_75081577	GACCGGAAATCCCGTCTAGTGACCCCCGCAGCCTGCGC	GACCGGAAATCCCGTCTAG	TGACCCCCGCAGCCTGCGC
chr15_75081577_dist184_331	chr15_75081577	GACCGGAAATCCCGTCTAGGTAGGCATCTCCAAGACCC	GACCGGAAATCCCGTCTAG	GTAGGCATCTCCAAGACCC
chr15_75081577_dist190_332	chr15_75081577	CTGCCCCCAATGGTTCAGTGGTGAGCAGCAGCAGAATT	CTGCCCCCAATGGTTCAGT	GGTGAGCAGCAGCAGAATT
chr15_75081577_dist220_333	chr15_75081577	CTGCCCCCAATGGTTCAGTCTCAGCACCCCCACTGCAC	CTGCCCCCAATGGTTCAGT	CTCAGCACCCCCACTGCAC
chr15_75081577_dist245_334	chr15_75081577	CTGCCCCCAATGGTTCAGTCCCCCGCAGCCTGCGCTGG	CTGCCCCCAATGGTTCAGT	CCCCCGCAGCCTGCGCTGG
chr15_75081577_dist248_335	chr15_75081577	CTGCCCCCAATGGTTCAGTTGACCCCCGCAGCCTGCGC	CTGCCCCCAATGGTTCAGT	TGACCCCCGCAGCCTGCGC
chr15_75081577_dist163_336	chr15_75081577	CTGCCCCCAATGGTTCAGTGTAGGCATCTCCAAGACCC	CTGCCCCCAATGGTTCAGT	GTAGGCATCTCCAAGACCC
chr15_75081577_dist157_337	chr15_75081577	CCAAATTATAGCAACACACGGTGAGCAGCAGCAGAATT	CCAAATTATAGCAACACAC	GGTGAGCAGCAGCAGAATT
chr15_75081577_dist187_338	chr15_75081577	CCAAATTATAGCAACACACCTCAGCACCCCCACTGCAC	CCAAATTATAGCAACACAC	CTCAGCACCCCCACTGCAC
chr15_75081577_dist212_339	chr15_75081577	CCAAATTATAGCAACACACCCCCCGCAGCCTGCGCTGG	CCAAATTATAGCAACACAC	CCCCCGCAGCCTGCGCTGG
chr15_75081577_dist215_340	chr15_75081577	CCAAATTATAGCAACACACTGACCCCCGCAGCCTGCGC	CCAAATTATAGCAACACAC	TGACCCCCGCAGCCTGCGC
chr15_75081577_dist130_341	chr15_75081577	CCAAATTATAGCAACACACGTAGGCATCTCCAAGACCC	CCAAATTATAGCAACACAC	GTAGGCATCTCCAAGACCC
chr15_75081577_dist225_342	chr15_75081577	CCTCTCCCAAACCACTAGAGGTGAGCAGCAGCAGAATT	CCTCTCCCAAACCACTAGA	GGTGAGCAGCAGCAGAATT
chr15_75081577_dist255_343	chr15_75081577	CCTCTCCCAAACCACTAGACTCAGCACCCCCACTGCAC	CCTCTCCCAAACCACTAGA	CTCAGCACCCCCACTGCAC
chr15_75081577_dist280_344	chr15_75081577	CCTCTCCCAAACCACTAGACCCCCGCAGCCTGCGCTGG	CCTCTCCCAAACCACTAGA	CCCCCGCAGCCTGCGCTGG
chr15_75081577_dist283_345	chr15_75081577	CCTCTCCCAAACCACTAGATGACCCCCGCAGCCTGCGC	CCTCTCCCAAACCACTAGA	TGACCCCCGCAGCCTGCGC
chr15_75081577_dist198_346	chr15_75081577	CCTCTCCCAAACCACTAGAGTAGGCATCTCCAAGACCC	CCTCTCCCAAACCACTAGA	GTAGGCATCTCCAAGACCC
chr15_75081577_dist196_347	chr15_75081577	GGTCCCACTGAACCATTGGGGTGAGCAGCAGCAGAATT	GGTCCCACTGAACCATTGG	GGTGAGCAGCAGCAGAATT
chr15_75081577_dist226_348	chr15_75081577	GGTCCCACTGAACCATTGGCTCAGCACCCCCACTGCAC	GGTCCCACTGAACCATTGG	CTCAGCACCCCCACTGCAC
chr15_75081577_dist251_349	chr15_75081577	GGTCCCACTGAACCATTGGCCCCCGCAGCCTGCGCTGG	GGTCCCACTGAACCATTGG	CCCCCGCAGCCTGCGCTGG
chr15_75081577_dist254_350	chr15_75081577	GGTCCCACTGAACCATTGGTGACCCCCGCAGCCTGCGC	GGTCCCACTGAACCATTGG	TGACCCCCGCAGCCTGCGC
chr15_75081577_dist169_351	chr15_75081577	GGTCCCACTGAACCATTGGGTAGGCATCTCCAAGACCC	GGTCCCACTGAACCATTGG	GTAGGCATCTCCAAGACCC
chr14_38085624_dist203_352	chr14_38085624	AGCCAGAAGAATCAGGGAACACAGCAACATATAAAGTC	AGCCAGAAGAATCAGGGAA	CACAGCAACATATAAAGTC
chr14_38085624_dist489_353	chr14_38085624	AGCCAGAAGAATCAGGGAATGCTTTTGAAACTGACAGC	AGCCAGAAGAATCAGGGAA	TGCTTTTGAAACTGACAGC
chr14_38085624_dist153_354	chr14_38085624	AGCCAGAAGAATCAGGGAACTTCAGAGTAAACAAAAGC	AGCCAGAAGAATCAGGGAA	CTTCAGAGTAAACAAAAGC
chr14_38085624_dist704_355	chr14_38085624	AGCCAGAAGAATCAGGGAACTGGTTCCAGCTAGACAGG	AGCCAGAAGAATCAGGGAA	CTGGTTCCAGCTAGACAGG
chr14_38085624_dist704_356	chr14_38085624	AGCCAGAAGAATCAGGGAACCTGTCTAGCTGGAACCAG	AGCCAGAAGAATCAGGGAA	CCTGTCTAGCTGGAACCAG
chr14_38085624_dist198_357	chr14_38085624	ATTCTAGCCAGAAGAATCACACAGCAACATATAAAGTC	ATTCTAGCCAGAAGAATCA	CACAGCAACATATAAAGTC
chr14_38085624_dist484_358	chr14_38085624	ATTCTAGCCAGAAGAATCATGCTTTTGAAACTGACAGC	ATTCTAGCCAGAAGAATCA	TGCTTTTGAAACTGACAGC
chr14_38085624_dist148_359	chr14_38085624	ATTCTAGCCAGAAGAATCACTTCAGAGTAAACAAAAGC	ATTCTAGCCAGAAGAATCA	CTTCAGAGTAAACAAAAGC
chr14_38085624_dist699_360	chr14_38085624	ATTCTAGCCAGAAGAATCACTGGTTCCAGCTAGACAGG	ATTCTAGCCAGAAGAATCA	CTGGTTCCAGCTAGACAGG
chr14_38085624_dist699_361	chr14_38085624	ATTCTAGCCAGAAGAATCACCTGTCTAGCTGGAACCAG	ATTCTAGCCAGAAGAATCA	CCTGTCTAGCTGGAACCAG
chr14_38085624_dist164_362	chr14_38085624	AAGTGTCAAAAACATTGATCACAGCAACATATAAAGTC	AAGTGTCAAAAACATTGAT	CACAGCAACATATAAAGTC
chr14_38085624_dist450_363	chr14_38085624	AAGTGTCAAAAACATTGATTGCTTTTGAAACTGACAGC	AAGTGTCAAAAACATTGAT	TGCTTTTGAAACTGACAGC
chr14_38085624_dist114_364	chr14_38085624	AAGTGTCAAAAACATTGATCTTCAGAGTAAACAAAAGC	AAGTGTCAAAAACATTGAT	CTTCAGAGTAAACAAAAGC
chr14_38085624_dist665_365	chr14_38085624	AAGTGTCAAAAACATTGATCTGGTTCCAGCTAGACAGG	AAGTGTCAAAAACATTGAT	CTGGTTCCAGCTAGACAGG
chr14_38085624_dist665_366	chr14_38085624	AAGTGTCAAAAACATTGATCCTGTCTAGCTGGAACCAG	AAGTGTCAAAAACATTGAT	CCTGTCTAGCTGGAACCAG
chr14_38085624_dist134_367	chr14_38085624	CAGTCCATAACTGCAGAAACACAGCAACATATAAAGTC	CAGTCCATAACTGCAGAAA	CACAGCAACATATAAAGTC
chr14_38085624_dist420_368	chr14_38085624	CAGTCCATAACTGCAGAAATGCTTTTGAAACTGACAGC	CAGTCCATAACTGCAGAAA	TGCTTTTGAAACTGACAGC
chr14_38085624_dist84_369	chr14_38085624	CAGTCCATAACTGCAGAAACTTCAGAGTAAACAAAAGC	CAGTCCATAACTGCAGAAA	CTTCAGAGTAAACAAAAGC
chr14_38085624_dist635_370	chr14_38085624	CAGTCCATAACTGCAGAAACTGGTTCCAGCTAGACAGG	CAGTCCATAACTGCAGAAA	CTGGTTCCAGCTAGACAGG
chr14_38085624_dist635_371	chr14_38085624	CAGTCCATAACTGCAGAAACCTGTCTAGCTGGAACCAG	CAGTCCATAACTGCAGAAA	CCTGTCTAGCTGGAACCAG
chr14_38085624_dist193_372	chr14_38085624	CTTCTGGCTAGAATGATGACACAGCAACATATAAAGTC	CTTCTGGCTAGAATGATGA	CACAGCAACATATAAAGTC
chr14_38085624_dist479_373	chr14_38085624	CTTCTGGCTAGAATGATGATGCTTTTGAAACTGACAGC	CTTCTGGCTAGAATGATGA	TGCTTTTGAAACTGACAGC
chr14_38085624_dist143_374	chr14_38085624	CTTCTGGCTAGAATGATGACTTCAGAGTAAACAAAAGC	CTTCTGGCTAGAATGATGA	CTTCAGAGTAAACAAAAGC
chr14_38085624_dist694_375	chr14_38085624	CTTCTGGCTAGAATGATGACTGGTTCCAGCTAGACAGG	CTTCTGGCTAGAATGATGA	CTGGTTCCAGCTAGACAGG
chr14_38085624_dist694_376	chr14_38085624	CTTCTGGCTAGAATGATGACCTGTCTAGCTGGAACCAG	CTTCTGGCTAGAATGATGA	CCTGTCTAGCTGGAACCAG
chr13_48878749_dist123_377	chr13_48878749	GGTCGGCCTCTCCCACAAACTCCATCAATCACTACAGA	GGTCGGCCTCTCCCACAAA	CTCCATCAATCACTACAGA
chr13_48878749_dist136_378	chr13_48878749	GGTCGGCCTCTCCCACAAAATGGAGCGTAACTCTTTAG	GGTCGGCCTCTCCCACAAA	ATGGAGCGTAACTCTTTAG
chr13_48878749_dist149_379	chr13_48878749	GGTCGGCCTCTCCCACAAACTTTAGAGGAACTGAAACA	GGTCGGCCTCTCCCACAAA	CTTTAGAGGAACTGAAACA
chr13_48878749_dist150_380	chr13_48878749	GGTCGGCCTCTCCCACAAATTTAGAGGAACTGAAACAT	GGTCGGCCTCTCCCACAAA	TTTAGAGGAACTGAAACAT
chr13_48878749_dist248_381	chr13_48878749	GGTCGGCCTCTCCCACAAACTTGCGTGTTAGTCGGCTT	GGTCGGCCTCTCCCACAAA	CTTGCGTGTTAGTCGGCTT
chr13_48878749_dist107_382	chr13_48878749	TTGTCCAAGGCTTTCTGGTCTCCATCAATCACTACAGA	TTGTCCAAGGCTTTCTGGT	CTCCATCAATCACTACAGA
chr13_48878749_dist120_383	chr13_48878749	TTGTCCAAGGCTTTCTGGTATGGAGCGTAACTCTTTAG	TTGTCCAAGGCTTTCTGGT	ATGGAGCGTAACTCTTTAG
chr13_48878749_dist133_384	chr13_48878749	TTGTCCAAGGCTTTCTGGTCTTTAGAGGAACTGAAACA	TTGTCCAAGGCTTTCTGGT	CTTTAGAGGAACTGAAACA
chr13_48878749_dist134_385	chr13_48878749	TTGTCCAAGGCTTTCTGGTTTTAGAGGAACTGAAACAT	TTGTCCAAGGCTTTCTGGT	TTTAGAGGAACTGAAACAT
chr13_48878749_dist232_386	chr13_48878749	TTGTCCAAGGCTTTCTGGTCTTGCGTGTTAGTCGGCTT	TTGTCCAAGGCTTTCTGGT	CTTGCGTGTTAGTCGGCTT
chr13_48878749_dist185_387	chr13_48878749	GTTCACGCGATGCAACAGTCTCCATCAATCACTACAGA	GTTCACGCGATGCAACAGT	CTCCATCAATCACTACAGA
chr13_48878749_dist198_388	chr13_48878749	GTTCACGCGATGCAACAGTATGGAGCGTAACTCTTTAG	GTTCACGCGATGCAACAGT	ATGGAGCGTAACTCTTTAG
chr13_48878749_dist211_389	chr13_48878749	GTTCACGCGATGCAACAGTCTTTAGAGGAACTGAAACA	GTTCACGCGATGCAACAGT	CTTTAGAGGAACTGAAACA
chr13_48878749_dist212_390	chr13_48878749	GTTCACGCGATGCAACAGTTTTAGAGGAACTGAAACAT	GTTCACGCGATGCAACAGT	TTTAGAGGAACTGAAACAT
chr13_48878749_dist310_391	chr13_48878749	GTTCACGCGATGCAACAGTCTTGCGTGTTAGTCGGCTT	GTTCACGCGATGCAACAGT	CTTGCGTGTTAGTCGGCTT
chr13_48878749_dist132_392	chr13_48878749	TGAAGTCCATTTGTGGGAGCTCCATCAATCACTACAGA	TGAAGTCCATTTGTGGGAG	CTCCATCAATCACTACAGA
chr13_48878749_dist145_393	chr13_48878749	TGAAGTCCATTTGTGGGAGATGGAGCGTAACTCTTTAG	TGAAGTCCATTTGTGGGAG	ATGGAGCGTAACTCTTTAG
chr13_48878749_dist158_394	chr13_48878749	TGAAGTCCATTTGTGGGAGCTTTAGAGGAACTGAAACA	TGAAGTCCATTTGTGGGAG	CTTTAGAGGAACTGAAACA
chr13_48878749_dist159_395	chr13_48878749	TGAAGTCCATTTGTGGGAGTTTAGAGGAACTGAAACAT	TGAAGTCCATTTGTGGGAG	TTTAGAGGAACTGAAACAT
chr13_48878749_dist257_396	chr13_48878749	TGAAGTCCATTTGTGGGAGCTTGCGTGTTAGTCGGCTT	TGAAGTCCATTTGTGGGAG	CTTGCGTGTTAGTCGGCTT
chr13_48878749_dist114_397	chr13_48878749	GAGGCCGACCAGAAAGCCTCTCCATCAATCACTACAGA	GAGGCCGACCAGAAAGCCT	CTCCATCAATCACTACAGA
chr13_48878749_dist127_398	chr13_48878749	GAGGCCGACCAGAAAGCCTATGGAGCGTAACTCTTTAG	GAGGCCGACCAGAAAGCCT	ATGGAGCGTAACTCTTTAG
chr13_48878749_dist140_399	chr13_48878749	GAGGCCGACCAGAAAGCCTCTTTAGAGGAACTGAAACA	GAGGCCGACCAGAAAGCCT	CTTTAGAGGAACTGAAACA
chr13_48878749_dist141_400	chr13_48878749	GAGGCCGACCAGAAAGCCTTTTAGAGGAACTGAAACAT	GAGGCCGACCAGAAAGCCT	TTTAGAGGAACTGAAACAT
chr13_48878749_dist239_401	chr13_48878749	GAGGCCGACCAGAAAGCCTCTTGCGTGTTAGTCGGCTT	GAGGCCGACCAGAAAGCCT	CTTGCGTGTTAGTCGGCTT
chr6_151979329_dist155_402	chr6_151979329	ACAAGGTACCTTTCTTGGAGTCAAACTAACCTGAAACT	ACAAGGTACCTTTCTTGGA	GTCAAACTAACCTGAAACT
chr6_151979329_dist176_403	chr6_151979329	ACAAGGTACCTTTCTTGGAATATTTAGAGATACGGAAA	ACAAGGTACCTTTCTTGGA	ATATTTAGAGATACGGAAA
chr6_151979329_dist261_404	chr6_151979329	ACAAGGTACCTTTCTTGGATAGCTCAGGAATACCAGAG	ACAAGGTACCTTTCTTGGA	TAGCTCAGGAATACCAGAG
chr6_151979329_dist262_405	chr6_151979329	ACAAGGTACCTTTCTTGGAATAGCTCAGGAATACCAGA	ACAAGGTACCTTTCTTGGA	ATAGCTCAGGAATACCAGA
chr6_151979329_dist263_406	chr6_151979329	ACAAGGTACCTTTCTTGGAGATAGCTCAGGAATACCAG	ACAAGGTACCTTTCTTGGA	GATAGCTCAGGAATACCAG
chr6_151979329_dist116_407	chr6_151979329	GCAGTTAACGTCCAGGTGAGTCAAACTAACCTGAAACT	GCAGTTAACGTCCAGGTGA	GTCAAACTAACCTGAAACT
chr6_151979329_dist137_408	chr6_151979329	GCAGTTAACGTCCAGGTGAATATTTAGAGATACGGAAA	GCAGTTAACGTCCAGGTGA	ATATTTAGAGATACGGAAA
chr6_151979329_dist222_409	chr6_151979329	GCAGTTAACGTCCAGGTGATAGCTCAGGAATACCAGAG	GCAGTTAACGTCCAGGTGA	TAGCTCAGGAATACCAGAG
chr6_151979329_dist223_410	chr6_151979329	GCAGTTAACGTCCAGGTGAATAGCTCAGGAATACCAGA	GCAGTTAACGTCCAGGTGA	ATAGCTCAGGAATACCAGA
chr6_151979329_dist224_411	chr6_151979329	GCAGTTAACGTCCAGGTGAGATAGCTCAGGAATACCAG	GCAGTTAACGTCCAGGTGA	GATAGCTCAGGAATACCAG
chr6_151979329_dist166_412	chr6_151979329	GATTTTAGCCATCCAAGAAGTCAAACTAACCTGAAACT	GATTTTAGCCATCCAAGAA	GTCAAACTAACCTGAAACT
chr6_151979329_dist187_413	chr6_151979329	GATTTTAGCCATCCAAGAAATATTTAGAGATACGGAAA	GATTTTAGCCATCCAAGAA	ATATTTAGAGATACGGAAA
chr6_151979329_dist272_414	chr6_151979329	GATTTTAGCCATCCAAGAATAGCTCAGGAATACCAGAG	GATTTTAGCCATCCAAGAA	TAGCTCAGGAATACCAGAG
chr6_151979329_dist273_415	chr6_151979329	GATTTTAGCCATCCAAGAAATAGCTCAGGAATACCAGA	GATTTTAGCCATCCAAGAA	ATAGCTCAGGAATACCAGA
chr6_151979329_dist274_416	chr6_151979329	GATTTTAGCCATCCAAGAAGATAGCTCAGGAATACCAG	GATTTTAGCCATCCAAGAA	GATAGCTCAGGAATACCAG
chr6_151979329_dist110_417	chr6_151979329	TGGGCTGCAGTTAACGTCCGTCAAACTAACCTGAAACT	TGGGCTGCAGTTAACGTCC	GTCAAACTAACCTGAAACT
chr6_151979329_dist131_418	chr6_151979329	TGGGCTGCAGTTAACGTCCATATTTAGAGATACGGAAA	TGGGCTGCAGTTAACGTCC	ATATTTAGAGATACGGAAA
chr6_151979329_dist216_419	chr6_151979329	TGGGCTGCAGTTAACGTCCTAGCTCAGGAATACCAGAG	TGGGCTGCAGTTAACGTCC	TAGCTCAGGAATACCAGAG
chr6_151979329_dist217_420	chr6_151979329	TGGGCTGCAGTTAACGTCCATAGCTCAGGAATACCAGA	TGGGCTGCAGTTAACGTCC	ATAGCTCAGGAATACCAGA
chr6_151979329_dist218_421	chr6_151979329	TGGGCTGCAGTTAACGTCCGATAGCTCAGGAATACCAG	TGGGCTGCAGTTAACGTCC	GATAGCTCAGGAATACCAG
chr6_151979329_dist266_422	chr6_151979329	AGTGCATCCCAAAAAACATGTCAAACTAACCTGAAACT	AGTGCATCCCAAAAAACAT	GTCAAACTAACCTGAAACT
chr6_151979329_dist287_423	chr6_151979329	AGTGCATCCCAAAAAACATATATTTAGAGATACGGAAA	AGTGCATCCCAAAAAACAT	ATATTTAGAGATACGGAAA
chr6_151979329_dist372_424	chr6_151979329	AGTGCATCCCAAAAAACATTAGCTCAGGAATACCAGAG	AGTGCATCCCAAAAAACAT	TAGCTCAGGAATACCAGAG
chr6_151979329_dist373_425	chr6_151979329	AGTGCATCCCAAAAAACATATAGCTCAGGAATACCAGA	AGTGCATCCCAAAAAACAT	ATAGCTCAGGAATACCAGA
chr6_151979329_dist374_426	chr6_151979329	AGTGCATCCCAAAAAACATGATAGCTCAGGAATACCAG	AGTGCATCCCAAAAAACAT	GATAGCTCAGGAATACCAG
chr14_38058297_dist214_427	chr14_38058297	CAGTTAATGAAAGGAGGAGACAACACCAGCTCAAGCAG	CAGTTAATGAAAGGAGGAG	ACAACACCAGCTCAAGCAG
chr14_38058297_dist185_428	chr14_38058297	CAGTTAATGAAAGGAGGAGCATACACAAGGGCTCAGGC	CAGTTAATGAAAGGAGGAG	CATACACAAGGGCTCAGGC
chr14_38058297_dist205_429	chr14_38058297	CAGTTAATGAAAGGAGGAGGGCAGGCCTCTGCTTGAGC	CAGTTAATGAAAGGAGGAG	GGCAGGCCTCTGCTTGAGC
chr14_38058297_dist256_430	chr14_38058297	CAGTTAATGAAAGGAGGAGAGACTTACAAAGAAATAGG	CAGTTAATGAAAGGAGGAG	AGACTTACAAAGAAATAGG
chr14_38058297_dist283_431	chr14_38058297	CAGTTAATGAAAGGAGGAGAAAGTGAGCCTGCTATCAA	CAGTTAATGAAAGGAGGAG	AAAGTGAGCCTGCTATCAA
chr14_38058297_dist212_432	chr14_38058297	TTCAGTTAATGAAAGGAGGACAACACCAGCTCAAGCAG	TTCAGTTAATGAAAGGAGG	ACAACACCAGCTCAAGCAG
chr14_38058297_dist183_433	chr14_38058297	TTCAGTTAATGAAAGGAGGCATACACAAGGGCTCAGGC	TTCAGTTAATGAAAGGAGG	CATACACAAGGGCTCAGGC
chr14_38058297_dist203_434	chr14_38058297	TTCAGTTAATGAAAGGAGGGGCAGGCCTCTGCTTGAGC	TTCAGTTAATGAAAGGAGG	GGCAGGCCTCTGCTTGAGC
chr14_38058297_dist254_435	chr14_38058297	TTCAGTTAATGAAAGGAGGAGACTTACAAAGAAATAGG	TTCAGTTAATGAAAGGAGG	AGACTTACAAAGAAATAGG
chr14_38058297_dist281_436	chr14_38058297	TTCAGTTAATGAAAGGAGGAAAGTGAGCCTGCTATCAA	TTCAGTTAATGAAAGGAGG	AAAGTGAGCCTGCTATCAA
chr14_38058297_dist209_437	chr14_38058297	CACTTCAGTTAATGAAAGGACAACACCAGCTCAAGCAG	CACTTCAGTTAATGAAAGG	ACAACACCAGCTCAAGCAG
chr14_38058297_dist180_438	chr14_38058297	CACTTCAGTTAATGAAAGGCATACACAAGGGCTCAGGC	CACTTCAGTTAATGAAAGG	CATACACAAGGGCTCAGGC
chr14_38058297_dist200_439	chr14_38058297	CACTTCAGTTAATGAAAGGGGCAGGCCTCTGCTTGAGC	CACTTCAGTTAATGAAAGG	GGCAGGCCTCTGCTTGAGC
chr14_38058297_dist251_440	chr14_38058297	CACTTCAGTTAATGAAAGGAGACTTACAAAGAAATAGG	CACTTCAGTTAATGAAAGG	AGACTTACAAAGAAATAGG
chr14_38058297_dist278_441	chr14_38058297	CACTTCAGTTAATGAAAGGAAAGTGAGCCTGCTATCAA	CACTTCAGTTAATGAAAGG	AAAGTGAGCCTGCTATCAA
chr14_38058297_dist142_442	chr14_38058297	CCTCCCCAGATGAGAGAAAACAACACCAGCTCAAGCAG	CCTCCCCAGATGAGAGAAA	ACAACACCAGCTCAAGCAG
chr14_38058297_dist113_443	chr14_38058297	CCTCCCCAGATGAGAGAAACATACACAAGGGCTCAGGC	CCTCCCCAGATGAGAGAAA	CATACACAAGGGCTCAGGC
chr14_38058297_dist133_444	chr14_38058297	CCTCCCCAGATGAGAGAAAGGCAGGCCTCTGCTTGAGC	CCTCCCCAGATGAGAGAAA	GGCAGGCCTCTGCTTGAGC
chr14_38058297_dist184_445	chr14_38058297	CCTCCCCAGATGAGAGAAAAGACTTACAAAGAAATAGG	CCTCCCCAGATGAGAGAAA	AGACTTACAAAGAAATAGG
chr14_38058297_dist211_446	chr14_38058297	CCTCCCCAGATGAGAGAAAAAAGTGAGCCTGCTATCAA	CCTCCCCAGATGAGAGAAA	AAAGTGAGCCTGCTATCAA
chr14_38058297_dist141_447	chr14_38058297	GCCTCCCCAGATGAGAGAAACAACACCAGCTCAAGCAG	GCCTCCCCAGATGAGAGAA	ACAACACCAGCTCAAGCAG
chr14_38058297_dist112_448	chr14_38058297	GCCTCCCCAGATGAGAGAACATACACAAGGGCTCAGGC	GCCTCCCCAGATGAGAGAA	CATACACAAGGGCTCAGGC
chr14_38058297_dist132_449	chr14_38058297	GCCTCCCCAGATGAGAGAAGGCAGGCCTCTGCTTGAGC	GCCTCCCCAGATGAGAGAA	GGCAGGCCTCTGCTTGAGC
chr14_38058297_dist183_450	chr14_38058297	GCCTCCCCAGATGAGAGAAAGACTTACAAAGAAATAGG	GCCTCCCCAGATGAGAGAA	AGACTTACAAAGAAATAGG
chr14_38058297_dist210_451	chr14_38058297	GCCTCCCCAGATGAGAGAAAAAGTGAGCCTGCTATCAA	GCCTCCCCAGATGAGAGAA	AAAGTGAGCCTGCTATCAA
chr10_8117520_dist187_452	chr10_8117520	GGGACCCCAGATGTCACCCAATAATCCCTTCACTGTGG	GGGACCCCAGATGTCACCC	AATAATCCCTTCACTGTGG
chr10_8117520_dist268_453	chr10_8117520	GGGACCCCAGATGTCACCCAGTTACACACTCCATCCAC	GGGACCCCAGATGTCACCC	AGTTACACACTCCATCCAC
chr10_8117520_dist177_454	chr10_8117520	GGGACCCCAGATGTCACCCATGAATACCACCACAGTGA	GGGACCCCAGATGTCACCC	ATGAATACCACCACAGTGA
chr10_8117520_dist178_455	chr10_8117520	GGGACCCCAGATGTCACCCTGAATACCACCACAGTGAA	GGGACCCCAGATGTCACCC	TGAATACCACCACAGTGAA
chr10_8117520_dist324_456	chr10_8117520	GGGACCCCAGATGTCACCCATTTGCTAAGATAGTGCAG	GGGACCCCAGATGTCACCC	ATTTGCTAAGATAGTGCAG
chr10_8117520_dist168_457	chr10_8117520	ACACACTGCCACTCACTAGAATAATCCCTTCACTGTGG	ACACACTGCCACTCACTAG	AATAATCCCTTCACTGTGG
chr10_8117520_dist249_458	chr10_8117520	ACACACTGCCACTCACTAGAGTTACACACTCCATCCAC	ACACACTGCCACTCACTAG	AGTTACACACTCCATCCAC
chr10_8117520_dist158_459	chr10_8117520	ACACACTGCCACTCACTAGATGAATACCACCACAGTGA	ACACACTGCCACTCACTAG	ATGAATACCACCACAGTGA
chr10_8117520_dist159_460	chr10_8117520	ACACACTGCCACTCACTAGTGAATACCACCACAGTGAA	ACACACTGCCACTCACTAG	TGAATACCACCACAGTGAA
chr10_8117520_dist305_461	chr10_8117520	ACACACTGCCACTCACTAGATTTGCTAAGATAGTGCAG	ACACACTGCCACTCACTAG	ATTTGCTAAGATAGTGCAG
chr10_8117520_dist135_462	chr10_8117520	GTCCTCCTTCGAGGGCAGGAATAATCCCTTCACTGTGG	GTCCTCCTTCGAGGGCAGG	AATAATCCCTTCACTGTGG
chr10_8117520_dist216_463	chr10_8117520	GTCCTCCTTCGAGGGCAGGAGTTACACACTCCATCCAC	GTCCTCCTTCGAGGGCAGG	AGTTACACACTCCATCCAC
chr10_8117520_dist125_464	chr10_8117520	GTCCTCCTTCGAGGGCAGGATGAATACCACCACAGTGA	GTCCTCCTTCGAGGGCAGG	ATGAATACCACCACAGTGA
chr10_8117520_dist126_465	chr10_8117520	GTCCTCCTTCGAGGGCAGGTGAATACCACCACAGTGAA	GTCCTCCTTCGAGGGCAGG	TGAATACCACCACAGTGAA
chr10_8117520_dist272_466	chr10_8117520	GTCCTCCTTCGAGGGCAGGATTTGCTAAGATAGTGCAG	GTCCTCCTTCGAGGGCAGG	ATTTGCTAAGATAGTGCAG
chr10_8117520_dist132_467	chr10_8117520	CCAGTCCTCCTTCGAGGGCAATAATCCCTTCACTGTGG	CCAGTCCTCCTTCGAGGGC	AATAATCCCTTCACTGTGG
chr10_8117520_dist213_468	chr10_8117520	CCAGTCCTCCTTCGAGGGCAGTTACACACTCCATCCAC	CCAGTCCTCCTTCGAGGGC	AGTTACACACTCCATCCAC
chr10_8117520_dist122_469	chr10_8117520	CCAGTCCTCCTTCGAGGGCATGAATACCACCACAGTGA	CCAGTCCTCCTTCGAGGGC	ATGAATACCACCACAGTGA
chr10_8117520_dist123_470	chr10_8117520	CCAGTCCTCCTTCGAGGGCTGAATACCACCACAGTGAA	CCAGTCCTCCTTCGAGGGC	TGAATACCACCACAGTGAA
chr10_8117520_dist269_471	chr10_8117520	CCAGTCCTCCTTCGAGGGCATTTGCTAAGATAGTGCAG	CCAGTCCTCCTTCGAGGGC	ATTTGCTAAGATAGTGCAG
chr10_8117520_dist128_472	chr10_8117520	CTTCCCAGTCCTCCTTCGAAATAATCCCTTCACTGTGG	CTTCCCAGTCCTCCTTCGA	AATAATCCCTTCACTGTGG
chr10_8117520_dist209_473	chr10_8117520	CTTCCCAGTCCTCCTTCGAAGTTACACACTCCATCCAC	CTTCCCAGTCCTCCTTCGA	AGTTACACACTCCATCCAC
chr10_8117520_dist118_474	chr10_8117520	CTTCCCAGTCCTCCTTCGAATGAATACCACCACAGTGA	CTTCCCAGTCCTCCTTCGA	ATGAATACCACCACAGTGA
chr10_8117520_dist119_475	chr10_8117520	CTTCCCAGTCCTCCTTCGATGAATACCACCACAGTGAA	CTTCCCAGTCCTCCTTCGA	TGAATACCACCACAGTGAA
chr10_8117520_dist265_476	chr10_8117520	CTTCCCAGTCCTCCTTCGAATTTGCTAAGATAGTGCAG	CTTCCCAGTCCTCCTTCGA	ATTTGCTAAGATAGTGCAG
chr15_75063582_dist512_477	chr15_75063582	CCTGGGAGGACCATGTCCCAGAATCTAGAATTCAGGCC	CCTGGGAGGACCATGTCCC	AGAATCTAGAATTCAGGCC
chr15_75063582_dist517_478	chr15_75063582	CCTGGGAGGACCATGTCCCGAATTCTAGATTCTGAAAG	CCTGGGAGGACCATGTCCC	GAATTCTAGATTCTGAAAG
chr15_75063582_dist521_479	chr15_75063582	CCTGGGAGGACCATGTCCCTCTAGATTCTGAAAGAGGC	CCTGGGAGGACCATGTCCC	TCTAGATTCTGAAAGAGGC
chr15_75063582_dist524_480	chr15_75063582	CCTGGGAGGACCATGTCCCAGATTCTGAAAGAGGCAGG	CCTGGGAGGACCATGTCCC	AGATTCTGAAAGAGGCAGG
chr15_75063582_dist549_481	chr15_75063582	CCTGGGAGGACCATGTCCCGTAATCACCCAGAGTGCAA	CCTGGGAGGACCATGTCCC	GTAATCACCCAGAGTGCAA
chr15_75063582_dist470_482	chr15_75063582	AGCAGGCGCATGTCTGCTCAGAATCTAGAATTCAGGCC	AGCAGGCGCATGTCTGCTC	AGAATCTAGAATTCAGGCC
chr15_75063582_dist475_483	chr15_75063582	AGCAGGCGCATGTCTGCTCGAATTCTAGATTCTGAAAG	AGCAGGCGCATGTCTGCTC	GAATTCTAGATTCTGAAAG
chr15_75063582_dist479_484	chr15_75063582	AGCAGGCGCATGTCTGCTCTCTAGATTCTGAAAGAGGC	AGCAGGCGCATGTCTGCTC	TCTAGATTCTGAAAGAGGC
chr15_75063582_dist482_485	chr15_75063582	AGCAGGCGCATGTCTGCTCAGATTCTGAAAGAGGCAGG	AGCAGGCGCATGTCTGCTC	AGATTCTGAAAGAGGCAGG
chr15_75063582_dist507_486	chr15_75063582	AGCAGGCGCATGTCTGCTCGTAATCACCCAGAGTGCAA	AGCAGGCGCATGTCTGCTC	GTAATCACCCAGAGTGCAA
chr15_75063582_dist437_487	chr15_75063582	CCCTGTCGGGCAGGCTCAGAGAATCTAGAATTCAGGCC	CCCTGTCGGGCAGGCTCAG	AGAATCTAGAATTCAGGCC
chr15_75063582_dist442_488	chr15_75063582	CCCTGTCGGGCAGGCTCAGGAATTCTAGATTCTGAAAG	CCCTGTCGGGCAGGCTCAG	GAATTCTAGATTCTGAAAG
chr15_75063582_dist446_489	chr15_75063582	CCCTGTCGGGCAGGCTCAGTCTAGATTCTGAAAGAGGC	CCCTGTCGGGCAGGCTCAG	TCTAGATTCTGAAAGAGGC
chr15_75063582_dist449_490	chr15_75063582	CCCTGTCGGGCAGGCTCAGAGATTCTGAAAGAGGCAGG	CCCTGTCGGGCAGGCTCAG	AGATTCTGAAAGAGGCAGG
chr15_75063582_dist474_491	chr15_75063582	CCCTGTCGGGCAGGCTCAGGTAATCACCCAGAGTGCAA	CCCTGTCGGGCAGGCTCAG	GTAATCACCCAGAGTGCAA
chr15_75063582_dist429_492	chr15_75063582	TCACACTGCCCTGTCGGGCAGAATCTAGAATTCAGGCC	TCACACTGCCCTGTCGGGC	AGAATCTAGAATTCAGGCC
chr15_75063582_dist434_493	chr15_75063582	TCACACTGCCCTGTCGGGCGAATTCTAGATTCTGAAAG	TCACACTGCCCTGTCGGGC	GAATTCTAGATTCTGAAAG
chr15_75063582_dist438_494	chr15_75063582	TCACACTGCCCTGTCGGGCTCTAGATTCTGAAAGAGGC	TCACACTGCCCTGTCGGGC	TCTAGATTCTGAAAGAGGC
chr15_75063582_dist441_495	chr15_75063582	TCACACTGCCCTGTCGGGCAGATTCTGAAAGAGGCAGG	TCACACTGCCCTGTCGGGC	AGATTCTGAAAGAGGCAGG
chr15_75063582_dist466_496	chr15_75063582	TCACACTGCCCTGTCGGGCGTAATCACCCAGAGTGCAA	TCACACTGCCCTGTCGGGC	GTAATCACCCAGAGTGCAA
chr15_75063582_dist440_497	chr15_75063582	CCTCTGAGCCTGCCCGACAAGAATCTAGAATTCAGGCC	CCTCTGAGCCTGCCCGACA	AGAATCTAGAATTCAGGCC
chr15_75063582_dist445_498	chr15_75063582	CCTCTGAGCCTGCCCGACAGAATTCTAGATTCTGAAAG	CCTCTGAGCCTGCCCGACA	GAATTCTAGATTCTGAAAG
chr15_75063582_dist449_499	chr15_75063582	CCTCTGAGCCTGCCCGACATCTAGATTCTGAAAGAGGC	CCTCTGAGCCTGCCCGACA	TCTAGATTCTGAAAGAGGC
chr15_75063582_dist452_500	chr15_75063582	CCTCTGAGCCTGCCCGACAAGATTCTGAAAGAGGCAGG	CCTCTGAGCCTGCCCGACA	AGATTCTGAAAGAGGCAGG
chr15_75063582_dist477_501	chr15_75063582	CCTCTGAGCCTGCCCGACAGTAATCACCCAGAGTGCAA	CCTCTGAGCCTGCCCGACA	GTAATCACCCAGAGTGCAA
chr6_151980519_dist124_502	chr6_151980519	AATACTTGCCTTAGCAGGCGCATCATTGGACAATCAAA	AATACTTGCCTTAGCAGGC	GCATCATTGGACAATCAAA
chr6_151980519_dist190_503	chr6_151980519	AATACTTGCCTTAGCAGGCTTAGCCATGAGAAACTCAA	AATACTTGCCTTAGCAGGC	TTAGCCATGAGAAACTCAA
chr6_151980519_dist183_504	chr6_151980519	AATACTTGCCTTAGCAGGCTTTACCATTGAGTTTCTCA	AATACTTGCCTTAGCAGGC	TTTACCATTGAGTTTCTCA
chr6_151980519_dist205_505	chr6_151980519	AATACTTGCCTTAGCAGGCCTAATGAATGCTAATGAAT	AATACTTGCCTTAGCAGGC	CTAATGAATGCTAATGAAT
chr6_151980519_dist253_506	chr6_151980519	AATACTTGCCTTAGCAGGCCTTTCATGAGGCTGACTCA	AATACTTGCCTTAGCAGGC	CTTTCATGAGGCTGACTCA
chr6_151980519_dist450_507	chr6_151980519	CCTAAACCAAGATATGCTAGCATCATTGGACAATCAAA	CCTAAACCAAGATATGCTA	GCATCATTGGACAATCAAA
chr6_151980519_dist516_508	chr6_151980519	CCTAAACCAAGATATGCTATTAGCCATGAGAAACTCAA	CCTAAACCAAGATATGCTA	TTAGCCATGAGAAACTCAA
chr6_151980519_dist509_509	chr6_151980519	CCTAAACCAAGATATGCTATTTACCATTGAGTTTCTCA	CCTAAACCAAGATATGCTA	TTTACCATTGAGTTTCTCA
chr6_151980519_dist531_510	chr6_151980519	CCTAAACCAAGATATGCTACTAATGAATGCTAATGAAT	CCTAAACCAAGATATGCTA	CTAATGAATGCTAATGAAT
chr6_151980519_dist579_511	chr6_151980519	CCTAAACCAAGATATGCTACTTTCATGAGGCTGACTCA	CCTAAACCAAGATATGCTA	CTTTCATGAGGCTGACTCA
chr6_151980519_dist474_512	chr6_151980519	CTTAGAAGAAGGAAGCTCGGCATCATTGGACAATCAAA	CTTAGAAGAAGGAAGCTCG	GCATCATTGGACAATCAAA
chr6_151980519_dist540_513	chr6_151980519	CTTAGAAGAAGGAAGCTCGTTAGCCATGAGAAACTCAA	CTTAGAAGAAGGAAGCTCG	TTAGCCATGAGAAACTCAA
chr6_151980519_dist533_514	chr6_151980519	CTTAGAAGAAGGAAGCTCGTTTACCATTGAGTTTCTCA	CTTAGAAGAAGGAAGCTCG	TTTACCATTGAGTTTCTCA
chr6_151980519_dist555_515	chr6_151980519	CTTAGAAGAAGGAAGCTCGCTAATGAATGCTAATGAAT	CTTAGAAGAAGGAAGCTCG	CTAATGAATGCTAATGAAT
chr6_151980519_dist603_516	chr6_151980519	CTTAGAAGAAGGAAGCTCGCTTTCATGAGGCTGACTCA	CTTAGAAGAAGGAAGCTCG	CTTTCATGAGGCTGACTCA
chr6_151980519_dist475_517	chr6_151980519	GCTTAGAAGAAGGAAGCTCGCATCATTGGACAATCAAA	GCTTAGAAGAAGGAAGCTC	GCATCATTGGACAATCAAA
chr6_151980519_dist541_518	chr6_151980519	GCTTAGAAGAAGGAAGCTCTTAGCCATGAGAAACTCAA	GCTTAGAAGAAGGAAGCTC	TTAGCCATGAGAAACTCAA
chr6_151980519_dist534_519	chr6_151980519	GCTTAGAAGAAGGAAGCTCTTTACCATTGAGTTTCTCA	GCTTAGAAGAAGGAAGCTC	TTTACCATTGAGTTTCTCA
chr6_151980519_dist556_520	chr6_151980519	GCTTAGAAGAAGGAAGCTCCTAATGAATGCTAATGAAT	GCTTAGAAGAAGGAAGCTC	CTAATGAATGCTAATGAAT
chr6_151980519_dist604_521	chr6_151980519	GCTTAGAAGAAGGAAGCTCCTTTCATGAGGCTGACTCA	GCTTAGAAGAAGGAAGCTC	CTTTCATGAGGCTGACTCA
chr6_151980519_dist484_522	chr6_151980519	CAGTCTAAGGCTTAGAAGAGCATCATTGGACAATCAAA	CAGTCTAAGGCTTAGAAGA	GCATCATTGGACAATCAAA
chr6_151980519_dist550_523	chr6_151980519	CAGTCTAAGGCTTAGAAGATTAGCCATGAGAAACTCAA	CAGTCTAAGGCTTAGAAGA	TTAGCCATGAGAAACTCAA
chr6_151980519_dist543_524	chr6_151980519	CAGTCTAAGGCTTAGAAGATTTACCATTGAGTTTCTCA	CAGTCTAAGGCTTAGAAGA	TTTACCATTGAGTTTCTCA
chr6_151980519_dist565_525	chr6_151980519	CAGTCTAAGGCTTAGAAGACTAATGAATGCTAATGAAT	CAGTCTAAGGCTTAGAAGA	CTAATGAATGCTAATGAAT
chr6_151980519_dist613_526	chr6_151980519	CAGTCTAAGGCTTAGAAGACTTTCATGAGGCTGACTCA	CAGTCTAAGGCTTAGAAGA	CTTTCATGAGGCTGACTCA
chr15_75061338_dist144_527	chr15_75061338	GGAAGAATTGGGCATCAGATCCCCAAGACAGTGGGTAA	GGAAGAATTGGGCATCAGA	TCCCCAAGACAGTGGGTAA
chr15_75061338_dist150_528	chr15_75061338	GGAAGAATTGGGCATCAGAGTGGGGTCCCCAAGACAGT	GGAAGAATTGGGCATCAGA	GTGGGGTCCCCAAGACAGT
chr15_75061338_dist167_529	chr15_75061338	GGAAGAATTGGGCATCAGATTGCCTTTTTATTTGGGGT	GGAAGAATTGGGCATCAGA	TTGCCTTTTTATTTGGGGT
chr15_75061338_dist168_530	chr15_75061338	GGAAGAATTGGGCATCAGAGTTGCCTTTTTATTTGGGG	GGAAGAATTGGGCATCAGA	GTTGCCTTTTTATTTGGGG
chr15_75061338_dist161_531	chr15_75061338	GGAAGAATTGGGCATCAGAGACCCCACCCCAAATAAAA	GGAAGAATTGGGCATCAGA	GACCCCACCCCAAATAAAA
chr15_75061338_dist134_532	chr15_75061338	TGATGGATTGGGAAGAATTTCCCCAAGACAGTGGGTAA	TGATGGATTGGGAAGAATT	TCCCCAAGACAGTGGGTAA
chr15_75061338_dist140_533	chr15_75061338	TGATGGATTGGGAAGAATTGTGGGGTCCCCAAGACAGT	TGATGGATTGGGAAGAATT	GTGGGGTCCCCAAGACAGT
chr15_75061338_dist157_534	chr15_75061338	TGATGGATTGGGAAGAATTTTGCCTTTTTATTTGGGGT	TGATGGATTGGGAAGAATT	TTGCCTTTTTATTTGGGGT
chr15_75061338_dist158_535	chr15_75061338	TGATGGATTGGGAAGAATTGTTGCCTTTTTATTTGGGG	TGATGGATTGGGAAGAATT	GTTGCCTTTTTATTTGGGG
chr15_75061338_dist151_536	chr15_75061338	TGATGGATTGGGAAGAATTGACCCCACCCCAAATAAAA	TGATGGATTGGGAAGAATT	GACCCCACCCCAAATAAAA
chr15_75061338_dist210_537	chr15_75061338	CTCCTAACCCCAAAAAAGTTCCCCAAGACAGTGGGTAA	CTCCTAACCCCAAAAAAGT	TCCCCAAGACAGTGGGTAA
chr15_75061338_dist216_538	chr15_75061338	CTCCTAACCCCAAAAAAGTGTGGGGTCCCCAAGACAGT	CTCCTAACCCCAAAAAAGT	GTGGGGTCCCCAAGACAGT
chr15_75061338_dist233_539	chr15_75061338	CTCCTAACCCCAAAAAAGTTTGCCTTTTTATTTGGGGT	CTCCTAACCCCAAAAAAGT	TTGCCTTTTTATTTGGGGT
chr15_75061338_dist234_540	chr15_75061338	CTCCTAACCCCAAAAAAGTGTTGCCTTTTTATTTGGGG	CTCCTAACCCCAAAAAAGT	GTTGCCTTTTTATTTGGGG
chr15_75061338_dist227_541	chr15_75061338	CTCCTAACCCCAAAAAAGTGACCCCACCCCAAATAAAA	CTCCTAACCCCAAAAAAGT	GACCCCACCCCAAATAAAA
chr15_75061338_dist209_542	chr15_75061338	TCCTAACCCCAAAAAAGTCTCCCCAAGACAGTGGGTAA	TCCTAACCCCAAAAAAGTC	TCCCCAAGACAGTGGGTAA
chr15_75061338_dist215_543	chr15_75061338	TCCTAACCCCAAAAAAGTCGTGGGGTCCCCAAGACAGT	TCCTAACCCCAAAAAAGTC	GTGGGGTCCCCAAGACAGT
chr15_75061338_dist232_544	chr15_75061338	TCCTAACCCCAAAAAAGTCTTGCCTTTTTATTTGGGGT	TCCTAACCCCAAAAAAGTC	TTGCCTTTTTATTTGGGGT
chr15_75061338_dist233_545	chr15_75061338	TCCTAACCCCAAAAAAGTCGTTGCCTTTTTATTTGGGG	TCCTAACCCCAAAAAAGTC	GTTGCCTTTTTATTTGGGG
chr15_75061338_dist226_546	chr15_75061338	TCCTAACCCCAAAAAAGTCGACCCCACCCCAAATAAAA	TCCTAACCCCAAAAAAGTC	GACCCCACCCCAAATAAAA
chr15_75061338_dist255_547	chr15_75061338	GGCAGGATTCACTGTTGAATCCCCAAGACAGTGGGTAA	GGCAGGATTCACTGTTGAA	TCCCCAAGACAGTGGGTAA
chr15_75061338_dist261_548	chr15_75061338	GGCAGGATTCACTGTTGAAGTGGGGTCCCCAAGACAGT	GGCAGGATTCACTGTTGAA	GTGGGGTCCCCAAGACAGT
chr15_75061338_dist278_549	chr15_75061338	GGCAGGATTCACTGTTGAATTGCCTTTTTATTTGGGGT	GGCAGGATTCACTGTTGAA	TTGCCTTTTTATTTGGGGT
chr15_75061338_dist279_550	chr15_75061338	GGCAGGATTCACTGTTGAAGTTGCCTTTTTATTTGGGG	GGCAGGATTCACTGTTGAA	GTTGCCTTTTTATTTGGGG
chr15_75061338_dist272_551	chr15_75061338	GGCAGGATTCACTGTTGAAGACCCCACCCCAAATAAAA	GGCAGGATTCACTGTTGAA	GACCCCACCCCAAATAAAA
chr14_38034953_dist224_552	chr14_38034953	TCTTCATGAACATAAGCATACTCTAGCCTACTAGACAA	TCTTCATGAACATAAGCAT	ACTCTAGCCTACTAGACAA
chr14_38034953_dist225_553	chr14_38034953	TCTTCATGAACATAAGCATGACTCTAGCCTACTAGACA	TCTTCATGAACATAAGCAT	GACTCTAGCCTACTAGACA
chr14_38034953_dist224_554	chr14_38034953	TCTTCATGAACATAAGCATTTGTCTAGTAGGCTAGAGT	TCTTCATGAACATAAGCAT	TTGTCTAGTAGGCTAGAGT
chr14_38034953_dist250_555	chr14_38034953	TCTTCATGAACATAAGCATGTTATCTTCTTTTAGCCAC	TCTTCATGAACATAAGCAT	GTTATCTTCTTTTAGCCAC
chr14_38034953_dist268_556	chr14_38034953	TCTTCATGAACATAAGCATATCTTTTCATGTTAGCCAG	TCTTCATGAACATAAGCAT	ATCTTTTCATGTTAGCCAG
chr14_38034953_dist336_557	chr14_38034953	AACCTGTTACTATTTACATACTCTAGCCTACTAGACAA	AACCTGTTACTATTTACAT	ACTCTAGCCTACTAGACAA
chr14_38034953_dist337_558	chr14_38034953	AACCTGTTACTATTTACATGACTCTAGCCTACTAGACA	AACCTGTTACTATTTACAT	GACTCTAGCCTACTAGACA
chr14_38034953_dist336_559	chr14_38034953	AACCTGTTACTATTTACATTTGTCTAGTAGGCTAGAGT	AACCTGTTACTATTTACAT	TTGTCTAGTAGGCTAGAGT
chr14_38034953_dist362_560	chr14_38034953	AACCTGTTACTATTTACATGTTATCTTCTTTTAGCCAC	AACCTGTTACTATTTACAT	GTTATCTTCTTTTAGCCAC
chr14_38034953_dist380_561	chr14_38034953	AACCTGTTACTATTTACATATCTTTTCATGTTAGCCAG	AACCTGTTACTATTTACAT	ATCTTTTCATGTTAGCCAG
chr14_38034953_dist359_562	chr14_38034953	GTGCTTACTATGTTTAAGAACTCTAGCCTACTAGACAA	GTGCTTACTATGTTTAAGA	ACTCTAGCCTACTAGACAA
chr14_38034953_dist360_563	chr14_38034953	GTGCTTACTATGTTTAAGAGACTCTAGCCTACTAGACA	GTGCTTACTATGTTTAAGA	GACTCTAGCCTACTAGACA
chr14_38034953_dist359_564	chr14_38034953	GTGCTTACTATGTTTAAGATTGTCTAGTAGGCTAGAGT	GTGCTTACTATGTTTAAGA	TTGTCTAGTAGGCTAGAGT
chr14_38034953_dist385_565	chr14_38034953	GTGCTTACTATGTTTAAGAGTTATCTTCTTTTAGCCAC	GTGCTTACTATGTTTAAGA	GTTATCTTCTTTTAGCCAC
chr14_38034953_dist403_566	chr14_38034953	GTGCTTACTATGTTTAAGAATCTTTTCATGTTAGCCAG	GTGCTTACTATGTTTAAGA	ATCTTTTCATGTTAGCCAG
chr14_38034953_dist366_567	chr14_38034953	CTATGTTTAAGAAGGCCAAACTCTAGCCTACTAGACAA	CTATGTTTAAGAAGGCCAA	ACTCTAGCCTACTAGACAA
chr14_38034953_dist367_568	chr14_38034953	CTATGTTTAAGAAGGCCAAGACTCTAGCCTACTAGACA	CTATGTTTAAGAAGGCCAA	GACTCTAGCCTACTAGACA
chr14_38034953_dist366_569	chr14_38034953	CTATGTTTAAGAAGGCCAATTGTCTAGTAGGCTAGAGT	CTATGTTTAAGAAGGCCAA	TTGTCTAGTAGGCTAGAGT
chr14_38034953_dist392_570	chr14_38034953	CTATGTTTAAGAAGGCCAAGTTATCTTCTTTTAGCCAC	CTATGTTTAAGAAGGCCAA	GTTATCTTCTTTTAGCCAC
chr14_38034953_dist410_571	chr14_38034953	CTATGTTTAAGAAGGCCAAATCTTTTCATGTTAGCCAG	CTATGTTTAAGAAGGCCAA	ATCTTTTCATGTTAGCCAG
chr14_38034953_dist384_572	chr14_38034953	CTTGGTAAAATTATCCCATACTCTAGCCTACTAGACAA	CTTGGTAAAATTATCCCAT	ACTCTAGCCTACTAGACAA
chr14_38034953_dist385_573	chr14_38034953	CTTGGTAAAATTATCCCATGACTCTAGCCTACTAGACA	CTTGGTAAAATTATCCCAT	GACTCTAGCCTACTAGACA
chr14_38034953_dist384_574	chr14_38034953	CTTGGTAAAATTATCCCATTTGTCTAGTAGGCTAGAGT	CTTGGTAAAATTATCCCAT	TTGTCTAGTAGGCTAGAGT
chr14_38034953_dist410_575	chr14_38034953	CTTGGTAAAATTATCCCATGTTATCTTCTTTTAGCCAC	CTTGGTAAAATTATCCCAT	GTTATCTTCTTTTAGCCAC
chr14_38034953_dist428_576	chr14_38034953	CTTGGTAAAATTATCCCATATCTTTTCATGTTAGCCAG	CTTGGTAAAATTATCCCAT	ATCTTTTCATGTTAGCCAG
chr10_8114377_dist218_577	chr10_8114377	AGAAAATCACAGCTAAGAAGAAGTTACTCCCCACAGGG	AGAAAATCACAGCTAAGAA	GAAGTTACTCCCCACAGGG
chr10_8114377_dist222_578	chr10_8114377	AGAAAATCACAGCTAAGAAAACAGAAGTTACTCCCCAC	AGAAAATCACAGCTAAGAA	AACAGAAGTTACTCCCCAC
chr10_8114377_dist259_579	chr10_8114377	AGAAAATCACAGCTAAGAAGGGGGCCCAGAATCAAGAA	AGAAAATCACAGCTAAGAA	GGGGGCCCAGAATCAAGAA
chr10_8114377_dist287_580	chr10_8114377	AGAAAATCACAGCTAAGAAGTATTTTTAAAGGCAAATG	AGAAAATCACAGCTAAGAA	GTATTTTTAAAGGCAAATG
chr10_8114377_dist351_581	chr10_8114377	AGAAAATCACAGCTAAGAAGTCTCTTGATCTTGAGAGT	AGAAAATCACAGCTAAGAA	GTCTCTTGATCTTGAGAGT
chr10_8114377_dist171_582	chr10_8114377	GGTGGAGAACCCTTGGCTCGAAGTTACTCCCCACAGGG	GGTGGAGAACCCTTGGCTC	GAAGTTACTCCCCACAGGG
chr10_8114377_dist175_583	chr10_8114377	GGTGGAGAACCCTTGGCTCAACAGAAGTTACTCCCCAC	GGTGGAGAACCCTTGGCTC	AACAGAAGTTACTCCCCAC
chr10_8114377_dist212_584	chr10_8114377	GGTGGAGAACCCTTGGCTCGGGGGCCCAGAATCAAGAA	GGTGGAGAACCCTTGGCTC	GGGGGCCCAGAATCAAGAA
chr10_8114377_dist240_585	chr10_8114377	GGTGGAGAACCCTTGGCTCGTATTTTTAAAGGCAAATG	GGTGGAGAACCCTTGGCTC	GTATTTTTAAAGGCAAATG
chr10_8114377_dist304_586	chr10_8114377	GGTGGAGAACCCTTGGCTCGTCTCTTGATCTTGAGAGT	GGTGGAGAACCCTTGGCTC	GTCTCTTGATCTTGAGAGT
chr10_8114377_dist165_587	chr10_8114377	CTCAAGGGTGGAGAACCCTGAAGTTACTCCCCACAGGG	CTCAAGGGTGGAGAACCCT	GAAGTTACTCCCCACAGGG
chr10_8114377_dist169_588	chr10_8114377	CTCAAGGGTGGAGAACCCTAACAGAAGTTACTCCCCAC	CTCAAGGGTGGAGAACCCT	AACAGAAGTTACTCCCCAC
chr10_8114377_dist206_589	chr10_8114377	CTCAAGGGTGGAGAACCCTGGGGGCCCAGAATCAAGAA	CTCAAGGGTGGAGAACCCT	GGGGGCCCAGAATCAAGAA
chr10_8114377_dist234_590	chr10_8114377	CTCAAGGGTGGAGAACCCTGTATTTTTAAAGGCAAATG	CTCAAGGGTGGAGAACCCT	GTATTTTTAAAGGCAAATG
chr10_8114377_dist298_591	chr10_8114377	CTCAAGGGTGGAGAACCCTGTCTCTTGATCTTGAGAGT	CTCAAGGGTGGAGAACCCT	GTCTCTTGATCTTGAGAGT
chr10_8114377_dist154_592	chr10_8114377	CCGCCACAGTTCTCAAGGGGAAGTTACTCCCCACAGGG	CCGCCACAGTTCTCAAGGG	GAAGTTACTCCCCACAGGG
chr10_8114377_dist158_593	chr10_8114377	CCGCCACAGTTCTCAAGGGAACAGAAGTTACTCCCCAC	CCGCCACAGTTCTCAAGGG	AACAGAAGTTACTCCCCAC
chr10_8114377_dist195_594	chr10_8114377	CCGCCACAGTTCTCAAGGGGGGGGCCCAGAATCAAGAA	CCGCCACAGTTCTCAAGGG	GGGGGCCCAGAATCAAGAA
chr10_8114377_dist223_595	chr10_8114377	CCGCCACAGTTCTCAAGGGGTATTTTTAAAGGCAAATG	CCGCCACAGTTCTCAAGGG	GTATTTTTAAAGGCAAATG
chr10_8114377_dist287_596	chr10_8114377	CCGCCACAGTTCTCAAGGGGTCTCTTGATCTTGAGAGT	CCGCCACAGTTCTCAAGGG	GTCTCTTGATCTTGAGAGT
chr10_8114377_dist151_597	chr10_8114377	CTTCCGCCACAGTTCTCAAGAAGTTACTCCCCACAGGG	CTTCCGCCACAGTTCTCAA	GAAGTTACTCCCCACAGGG
chr10_8114377_dist155_598	chr10_8114377	CTTCCGCCACAGTTCTCAAAACAGAAGTTACTCCCCAC	CTTCCGCCACAGTTCTCAA	AACAGAAGTTACTCCCCAC
chr10_8114377_dist192_599	chr10_8114377	CTTCCGCCACAGTTCTCAAGGGGGCCCAGAATCAAGAA	CTTCCGCCACAGTTCTCAA	GGGGGCCCAGAATCAAGAA
chr10_8114377_dist220_600	chr10_8114377	CTTCCGCCACAGTTCTCAAGTATTTTTAAAGGCAAATG	CTTCCGCCACAGTTCTCAA	GTATTTTTAAAGGCAAATG
chr10_8114377_dist284_601	chr10_8114377	CTTCCGCCACAGTTCTCAAGTCTCTTGATCTTGAGAGT	CTTCCGCCACAGTTCTCAA	GTCTCTTGATCTTGAGAGT
chr6_151982816_dist262_602	chr6_151982816	TTTGAGCACCAATAAGTTTTTAAAACAATCATGGCGGA	TTTGAGCACCAATAAGTTT	TTAAAACAATCATGGCGGA
chr6_151982816_dist269_603	chr6_151982816	TTTGAGCACCAATAAGTTTAGGAAACTTAAAACAATCA	TTTGAGCACCAATAAGTTT	AGGAAACTTAAAACAATCA
chr6_151982816_dist357_604	chr6_151982816	TTTGAGCACCAATAAGTTTGGCACCTAAACCAATTAGA	TTTGAGCACCAATAAGTTT	GGCACCTAAACCAATTAGA
chr6_151982816_dist379_605	chr6_151982816	TTTGAGCACCAATAAGTTTTGTGCCATTGGCACACAGC	TTTGAGCACCAATAAGTTT	TGTGCCATTGGCACACAGC
chr6_151982816_dist430_606	chr6_151982816	TTTGAGCACCAATAAGTTTTTCACACCTGGCAGAGTGG	TTTGAGCACCAATAAGTTT	TTCACACCTGGCAGAGTGG
chr6_151982816_dist375_607	chr6_151982816	GCTCTTGAGAACAAAGTGATTAAAACAATCATGGCGGA	GCTCTTGAGAACAAAGTGA	TTAAAACAATCATGGCGGA
chr6_151982816_dist382_608	chr6_151982816	GCTCTTGAGAACAAAGTGAAGGAAACTTAAAACAATCA	GCTCTTGAGAACAAAGTGA	AGGAAACTTAAAACAATCA
chr6_151982816_dist470_609	chr6_151982816	GCTCTTGAGAACAAAGTGAGGCACCTAAACCAATTAGA	GCTCTTGAGAACAAAGTGA	GGCACCTAAACCAATTAGA
chr6_151982816_dist492_610	chr6_151982816	GCTCTTGAGAACAAAGTGATGTGCCATTGGCACACAGC	GCTCTTGAGAACAAAGTGA	TGTGCCATTGGCACACAGC
chr6_151982816_dist543_611	chr6_151982816	GCTCTTGAGAACAAAGTGATTCACACCTGGCAGAGTGG	GCTCTTGAGAACAAAGTGA	TTCACACCTGGCAGAGTGG
chr6_151982816_dist409_612	chr6_151982816	TGTTTCCTAATGCACGCACTTAAAACAATCATGGCGGA	TGTTTCCTAATGCACGCAC	TTAAAACAATCATGGCGGA
chr6_151982816_dist416_613	chr6_151982816	TGTTTCCTAATGCACGCACAGGAAACTTAAAACAATCA	TGTTTCCTAATGCACGCAC	AGGAAACTTAAAACAATCA
chr6_151982816_dist504_614	chr6_151982816	TGTTTCCTAATGCACGCACGGCACCTAAACCAATTAGA	TGTTTCCTAATGCACGCAC	GGCACCTAAACCAATTAGA
chr6_151982816_dist526_615	chr6_151982816	TGTTTCCTAATGCACGCACTGTGCCATTGGCACACAGC	TGTTTCCTAATGCACGCAC	TGTGCCATTGGCACACAGC
chr6_151982816_dist577_616	chr6_151982816	TGTTTCCTAATGCACGCACTTCACACCTGGCAGAGTGG	TGTTTCCTAATGCACGCAC	TTCACACCTGGCAGAGTGG
chr6_151982816_dist415_617	chr6_151982816	GCATTAGGAAACAAGACATTTAAAACAATCATGGCGGA	GCATTAGGAAACAAGACAT	TTAAAACAATCATGGCGGA
chr6_151982816_dist422_618	chr6_151982816	GCATTAGGAAACAAGACATAGGAAACTTAAAACAATCA	GCATTAGGAAACAAGACAT	AGGAAACTTAAAACAATCA
chr6_151982816_dist510_619	chr6_151982816	GCATTAGGAAACAAGACATGGCACCTAAACCAATTAGA	GCATTAGGAAACAAGACAT	GGCACCTAAACCAATTAGA
chr6_151982816_dist532_620	chr6_151982816	GCATTAGGAAACAAGACATTGTGCCATTGGCACACAGC	GCATTAGGAAACAAGACAT	TGTGCCATTGGCACACAGC
chr6_151982816_dist583_621	chr6_151982816	GCATTAGGAAACAAGACATTTCACACCTGGCAGAGTGG	GCATTAGGAAACAAGACAT	TTCACACCTGGCAGAGTGG
chr6_151982816_dist447_622	chr6_151982816	AGGGGTGGCTTCTAATCAGTTAAAACAATCATGGCGGA	AGGGGTGGCTTCTAATCAG	TTAAAACAATCATGGCGGA
chr6_151982816_dist454_623	chr6_151982816	AGGGGTGGCTTCTAATCAGAGGAAACTTAAAACAATCA	AGGGGTGGCTTCTAATCAG	AGGAAACTTAAAACAATCA
chr6_151982816_dist542_624	chr6_151982816	AGGGGTGGCTTCTAATCAGGGCACCTAAACCAATTAGA	AGGGGTGGCTTCTAATCAG	GGCACCTAAACCAATTAGA
chr6_151982816_dist564_625	chr6_151982816	AGGGGTGGCTTCTAATCAGTGTGCCATTGGCACACAGC	AGGGGTGGCTTCTAATCAG	TGTGCCATTGGCACACAGC
chr6_151982816_dist615_626	chr6_151982816	AGGGGTGGCTTCTAATCAGTTCACACCTGGCAGAGTGG	AGGGGTGGCTTCTAATCAG	TTCACACCTGGCAGAGTGG
chr15_75120166_dist169_627	chr15_75120166	AAGTATTCAGGCCAAACTTGAAACCTGGATGTCCGGGT	AAGTATTCAGGCCAAACTT	GAAACCTGGATGTCCGGGT
chr15_75120166_dist190_628	chr15_75120166	AAGTATTCAGGCCAAACTTGAGCGCTTTTGCTACACAC	AAGTATTCAGGCCAAACTT	GAGCGCTTTTGCTACACAC
chr15_75120166_dist191_629	chr15_75120166	AAGTATTCAGGCCAAACTTAGCGCTTTTGCTACACACA	AAGTATTCAGGCCAAACTT	AGCGCTTTTGCTACACACA
chr15_75120166_dist279_630	chr15_75120166	AAGTATTCAGGCCAAACTTCACCACGAGGGCTGAGAGA	AAGTATTCAGGCCAAACTT	CACCACGAGGGCTGAGAGA
chr15_75120166_dist290_631	chr15_75120166	AAGTATTCAGGCCAAACTTGGAGGCAGAGTCACCACGA	AAGTATTCAGGCCAAACTT	GGAGGCAGAGTCACCACGA
chr15_75120166_dist141_632	chr15_75120166	TGACATAGCTTGTCAGTGAGAAACCTGGATGTCCGGGT	TGACATAGCTTGTCAGTGA	GAAACCTGGATGTCCGGGT
chr15_75120166_dist162_633	chr15_75120166	TGACATAGCTTGTCAGTGAGAGCGCTTTTGCTACACAC	TGACATAGCTTGTCAGTGA	GAGCGCTTTTGCTACACAC
chr15_75120166_dist163_634	chr15_75120166	TGACATAGCTTGTCAGTGAAGCGCTTTTGCTACACACA	TGACATAGCTTGTCAGTGA	AGCGCTTTTGCTACACACA
chr15_75120166_dist251_635	chr15_75120166	TGACATAGCTTGTCAGTGACACCACGAGGGCTGAGAGA	TGACATAGCTTGTCAGTGA	CACCACGAGGGCTGAGAGA
chr15_75120166_dist262_636	chr15_75120166	TGACATAGCTTGTCAGTGAGGAGGCAGAGTCACCACGA	TGACATAGCTTGTCAGTGA	GGAGGCAGAGTCACCACGA
chr15_75120166_dist123_637	chr15_75120166	AGGGAACAGCAGACCAAGTGAAACCTGGATGTCCGGGT	AGGGAACAGCAGACCAAGT	GAAACCTGGATGTCCGGGT
chr15_75120166_dist144_638	chr15_75120166	AGGGAACAGCAGACCAAGTGAGCGCTTTTGCTACACAC	AGGGAACAGCAGACCAAGT	GAGCGCTTTTGCTACACAC
chr15_75120166_dist145_639	chr15_75120166	AGGGAACAGCAGACCAAGTAGCGCTTTTGCTACACACA	AGGGAACAGCAGACCAAGT	AGCGCTTTTGCTACACACA
chr15_75120166_dist233_640	chr15_75120166	AGGGAACAGCAGACCAAGTCACCACGAGGGCTGAGAGA	AGGGAACAGCAGACCAAGT	CACCACGAGGGCTGAGAGA
chr15_75120166_dist244_641	chr15_75120166	AGGGAACAGCAGACCAAGTGGAGGCAGAGTCACCACGA	AGGGAACAGCAGACCAAGT	GGAGGCAGAGTCACCACGA
chr15_75120166_dist120_642	chr15_75120166	GAACAGCAGACCAAGTTGGGAAACCTGGATGTCCGGGT	GAACAGCAGACCAAGTTGG	GAAACCTGGATGTCCGGGT
chr15_75120166_dist141_643	chr15_75120166	GAACAGCAGACCAAGTTGGGAGCGCTTTTGCTACACAC	GAACAGCAGACCAAGTTGG	GAGCGCTTTTGCTACACAC
chr15_75120166_dist142_644	chr15_75120166	GAACAGCAGACCAAGTTGGAGCGCTTTTGCTACACACA	GAACAGCAGACCAAGTTGG	AGCGCTTTTGCTACACACA
chr15_75120166_dist230_645	chr15_75120166	GAACAGCAGACCAAGTTGGCACCACGAGGGCTGAGAGA	GAACAGCAGACCAAGTTGG	CACCACGAGGGCTGAGAGA
chr15_75120166_dist241_646	chr15_75120166	GAACAGCAGACCAAGTTGGGGAGGCAGAGTCACCACGA	GAACAGCAGACCAAGTTGG	GGAGGCAGAGTCACCACGA
chr15_75120166_dist208_647	chr15_75120166	GATATACCTAAAATGGTAGGAAACCTGGATGTCCGGGT	GATATACCTAAAATGGTAG	GAAACCTGGATGTCCGGGT
chr15_75120166_dist229_648	chr15_75120166	GATATACCTAAAATGGTAGGAGCGCTTTTGCTACACAC	GATATACCTAAAATGGTAG	GAGCGCTTTTGCTACACAC
chr15_75120166_dist230_649	chr15_75120166	GATATACCTAAAATGGTAGAGCGCTTTTGCTACACACA	GATATACCTAAAATGGTAG	AGCGCTTTTGCTACACACA
chr15_75120166_dist318_650	chr15_75120166	GATATACCTAAAATGGTAGCACCACGAGGGCTGAGAGA	GATATACCTAAAATGGTAG	CACCACGAGGGCTGAGAGA
chr15_75120166_dist329_651	chr15_75120166	GATATACCTAAAATGGTAGGGAGGCAGAGTCACCACGA	GATATACCTAAAATGGTAG	GGAGGCAGAGTCACCACGA
chr15_75084150_dist180_652	chr15_75084150	AGAATGTTCTAGATTGAACCAGTGAAGCATCACCAGCA	AGAATGTTCTAGATTGAAC	CAGTGAAGCATCACCAGCA
chr15_75084150_dist214_653	chr15_75084150	AGAATGTTCTAGATTGAACGGAGACGTGCGGACAACCC	AGAATGTTCTAGATTGAAC	GGAGACGTGCGGACAACCC
chr15_75084150_dist224_654	chr15_75084150	AGAATGTTCTAGATTGAACTGCACTACAGGGAGACGTG	AGAATGTTCTAGATTGAAC	TGCACTACAGGGAGACGTG
chr15_75084150_dist234_655	chr15_75084150	AGAATGTTCTAGATTGAACAAGGAGCACCTGCACTACA	AGAATGTTCTAGATTGAAC	AAGGAGCACCTGCACTACA
chr15_75084150_dist252_656	chr15_75084150	AGAATGTTCTAGATTGAACAGGCTAATTGGAAACAGGA	AGAATGTTCTAGATTGAAC	AGGCTAATTGGAAACAGGA
chr15_75084150_dist111_657	chr15_75084150	AAATCCAGAACAACTGGCCCAGTGAAGCATCACCAGCA	AAATCCAGAACAACTGGCC	CAGTGAAGCATCACCAGCA
chr15_75084150_dist145_658	chr15_75084150	AAATCCAGAACAACTGGCCGGAGACGTGCGGACAACCC	AAATCCAGAACAACTGGCC	GGAGACGTGCGGACAACCC
chr15_75084150_dist155_659	chr15_75084150	AAATCCAGAACAACTGGCCTGCACTACAGGGAGACGTG	AAATCCAGAACAACTGGCC	TGCACTACAGGGAGACGTG
chr15_75084150_dist165_660	chr15_75084150	AAATCCAGAACAACTGGCCAAGGAGCACCTGCACTACA	AAATCCAGAACAACTGGCC	AAGGAGCACCTGCACTACA
chr15_75084150_dist183_661	chr15_75084150	AAATCCAGAACAACTGGCCAGGCTAATTGGAAACAGGA	AAATCCAGAACAACTGGCC	AGGCTAATTGGAAACAGGA
chr15_75084150_dist106_662	chr15_75084150	CAGACAAATCCAGAACAACCAGTGAAGCATCACCAGCA	CAGACAAATCCAGAACAAC	CAGTGAAGCATCACCAGCA
chr15_75084150_dist140_663	chr15_75084150	CAGACAAATCCAGAACAACGGAGACGTGCGGACAACCC	CAGACAAATCCAGAACAAC	GGAGACGTGCGGACAACCC
chr15_75084150_dist150_664	chr15_75084150	CAGACAAATCCAGAACAACTGCACTACAGGGAGACGTG	CAGACAAATCCAGAACAAC	TGCACTACAGGGAGACGTG
chr15_75084150_dist160_665	chr15_75084150	CAGACAAATCCAGAACAACAAGGAGCACCTGCACTACA	CAGACAAATCCAGAACAAC	AAGGAGCACCTGCACTACA
chr15_75084150_dist178_666	chr15_75084150	CAGACAAATCCAGAACAACAGGCTAATTGGAAACAGGA	CAGACAAATCCAGAACAAC	AGGCTAATTGGAAACAGGA
chr15_75084150_dist131_667	chr15_75084150	ACATTGACATGAAGAGTCCCAGTGAAGCATCACCAGCA	ACATTGACATGAAGAGTCC	CAGTGAAGCATCACCAGCA
chr15_75084150_dist165_668	chr15_75084150	ACATTGACATGAAGAGTCCGGAGACGTGCGGACAACCC	ACATTGACATGAAGAGTCC	GGAGACGTGCGGACAACCC
chr15_75084150_dist175_669	chr15_75084150	ACATTGACATGAAGAGTCCTGCACTACAGGGAGACGTG	ACATTGACATGAAGAGTCC	TGCACTACAGGGAGACGTG
chr15_75084150_dist185_670	chr15_75084150	ACATTGACATGAAGAGTCCAAGGAGCACCTGCACTACA	ACATTGACATGAAGAGTCC	AAGGAGCACCTGCACTACA
chr15_75084150_dist203_671	chr15_75084150	ACATTGACATGAAGAGTCCAGGCTAATTGGAAACAGGA	ACATTGACATGAAGAGTCC	AGGCTAATTGGAAACAGGA
chr15_75084150_dist239_672	chr15_75084150	TGAATTGAATTCTATATCACAGTGAAGCATCACCAGCA	TGAATTGAATTCTATATCA	CAGTGAAGCATCACCAGCA
chr15_75084150_dist273_673	chr15_75084150	TGAATTGAATTCTATATCAGGAGACGTGCGGACAACCC	TGAATTGAATTCTATATCA	GGAGACGTGCGGACAACCC
chr15_75084150_dist283_674	chr15_75084150	TGAATTGAATTCTATATCATGCACTACAGGGAGACGTG	TGAATTGAATTCTATATCA	TGCACTACAGGGAGACGTG
chr15_75084150_dist293_675	chr15_75084150	TGAATTGAATTCTATATCAAAGGAGCACCTGCACTACA	TGAATTGAATTCTATATCA	AAGGAGCACCTGCACTACA
chr15_75084150_dist311_676	chr15_75084150	TGAATTGAATTCTATATCAAGGCTAATTGGAAACAGGA	TGAATTGAATTCTATATCA	AGGCTAATTGGAAACAGGA
chr10_8068942_dist152_677	chr10_8068942	CTATCCCTGGTTTGTGGGTAGGCTGCGCTAGACTGCCG	CTATCCCTGGTTTGTGGGT	AGGCTGCGCTAGACTGCCG
chr10_8068942_dist268_678	chr10_8068942	CTATCCCTGGTTTGTGGGTCACAGTGGGAGTTTGCTGT	CTATCCCTGGTTTGTGGGT	CACAGTGGGAGTTTGCTGT
chr10_8068942_dist151_679	chr10_8068942	CTATCCCTGGTTTGTGGGTGGCTGCGCTAGACTGCCGA	CTATCCCTGGTTTGTGGGT	GGCTGCGCTAGACTGCCGA
chr10_8068942_dist269_680	chr10_8068942	CTATCCCTGGTTTGTGGGTCAGCAAACTCCCACTGTGA	CTATCCCTGGTTTGTGGGT	CAGCAAACTCCCACTGTGA
chr10_8068942_dist281_681	chr10_8068942	CTATCCCTGGTTTGTGGGTTGGAGCTTCCCATCACAGT	CTATCCCTGGTTTGTGGGT	TGGAGCTTCCCATCACAGT
chr10_8068942_dist160_682	chr10_8068942	CCGAGCCAACCCACAAACCAGGCTGCGCTAGACTGCCG	CCGAGCCAACCCACAAACC	AGGCTGCGCTAGACTGCCG
chr10_8068942_dist276_683	chr10_8068942	CCGAGCCAACCCACAAACCCACAGTGGGAGTTTGCTGT	CCGAGCCAACCCACAAACC	CACAGTGGGAGTTTGCTGT
chr10_8068942_dist159_684	chr10_8068942	CCGAGCCAACCCACAAACCGGCTGCGCTAGACTGCCGA	CCGAGCCAACCCACAAACC	GGCTGCGCTAGACTGCCGA
chr10_8068942_dist277_685	chr10_8068942	CCGAGCCAACCCACAAACCCAGCAAACTCCCACTGTGA	CCGAGCCAACCCACAAACC	CAGCAAACTCCCACTGTGA
chr10_8068942_dist289_686	chr10_8068942	CCGAGCCAACCCACAAACCTGGAGCTTCCCATCACAGT	CCGAGCCAACCCACAAACC	TGGAGCTTCCCATCACAGT
chr10_8068942_dist159_687	chr10_8068942	CGAGCCAACCCACAAACCAAGGCTGCGCTAGACTGCCG	CGAGCCAACCCACAAACCA	AGGCTGCGCTAGACTGCCG
chr10_8068942_dist275_688	chr10_8068942	CGAGCCAACCCACAAACCACACAGTGGGAGTTTGCTGT	CGAGCCAACCCACAAACCA	CACAGTGGGAGTTTGCTGT
chr10_8068942_dist158_689	chr10_8068942	CGAGCCAACCCACAAACCAGGCTGCGCTAGACTGCCGA	CGAGCCAACCCACAAACCA	GGCTGCGCTAGACTGCCGA
chr10_8068942_dist276_690	chr10_8068942	CGAGCCAACCCACAAACCACAGCAAACTCCCACTGTGA	CGAGCCAACCCACAAACCA	CAGCAAACTCCCACTGTGA
chr10_8068942_dist288_691	chr10_8068942	CGAGCCAACCCACAAACCATGGAGCTTCCCATCACAGT	CGAGCCAACCCACAAACCA	TGGAGCTTCCCATCACAGT
chr10_8068942_dist132_692	chr10_8068942	AAACAGAGAGTGCTAAGATAGGCTGCGCTAGACTGCCG	AAACAGAGAGTGCTAAGAT	AGGCTGCGCTAGACTGCCG
chr10_8068942_dist248_693	chr10_8068942	AAACAGAGAGTGCTAAGATCACAGTGGGAGTTTGCTGT	AAACAGAGAGTGCTAAGAT	CACAGTGGGAGTTTGCTGT
chr10_8068942_dist131_694	chr10_8068942	AAACAGAGAGTGCTAAGATGGCTGCGCTAGACTGCCGA	AAACAGAGAGTGCTAAGAT	GGCTGCGCTAGACTGCCGA
chr10_8068942_dist249_695	chr10_8068942	AAACAGAGAGTGCTAAGATCAGCAAACTCCCACTGTGA	AAACAGAGAGTGCTAAGAT	CAGCAAACTCCCACTGTGA
chr10_8068942_dist261_696	chr10_8068942	AAACAGAGAGTGCTAAGATTGGAGCTTCCCATCACAGT	AAACAGAGAGTGCTAAGAT	TGGAGCTTCCCATCACAGT
chr10_8068942_dist128_697	chr10_8068942	AGAGAGTGCTAAGATAGGAAGGCTGCGCTAGACTGCCG	AGAGAGTGCTAAGATAGGA	AGGCTGCGCTAGACTGCCG
chr10_8068942_dist244_698	chr10_8068942	AGAGAGTGCTAAGATAGGACACAGTGGGAGTTTGCTGT	AGAGAGTGCTAAGATAGGA	CACAGTGGGAGTTTGCTGT
chr10_8068942_dist127_699	chr10_8068942	AGAGAGTGCTAAGATAGGAGGCTGCGCTAGACTGCCGA	AGAGAGTGCTAAGATAGGA	GGCTGCGCTAGACTGCCGA
chr10_8068942_dist245_700	chr10_8068942	AGAGAGTGCTAAGATAGGACAGCAAACTCCCACTGTGA	AGAGAGTGCTAAGATAGGA	CAGCAAACTCCCACTGTGA
chr10_8068942_dist257_701	chr10_8068942	AGAGAGTGCTAAGATAGGATGGAGCTTCCCATCACAGT	AGAGAGTGCTAAGATAGGA	TGGAGCTTCCCATCACAGT
chr6_151997066_dist185_702	chr6_151997066	ATTTTGTTTCACCATAGCCGAGTTACGAGGTAGAGTCA	ATTTTGTTTCACCATAGCC	GAGTTACGAGGTAGAGTCA
chr6_151997066_dist206_703	chr6_151997066	ATTTTGTTTCACCATAGCCGTTTGGACTGCATCTGAGA	ATTTTGTTTCACCATAGCC	GTTTGGACTGCATCTGAGA
chr6_151997066_dist207_704	chr6_151997066	ATTTTGTTTCACCATAGCCTTTGGACTGCATCTGAGAA	ATTTTGTTTCACCATAGCC	TTTGGACTGCATCTGAGAA
chr6_151997066_dist273_705	chr6_151997066	ATTTTGTTTCACCATAGCCAGCAAGCCAGAATGGAAGT	ATTTTGTTTCACCATAGCC	AGCAAGCCAGAATGGAAGT
chr6_151997066_dist285_706	chr6_151997066	ATTTTGTTTCACCATAGCCTGGAAGTAGGACAAAGAAC	ATTTTGTTTCACCATAGCC	TGGAAGTAGGACAAAGAAC
chr6_151997066_dist127_707	chr6_151997066	TTGGTCCTTAAATCTATGGGAGTTACGAGGTAGAGTCA	TTGGTCCTTAAATCTATGG	GAGTTACGAGGTAGAGTCA
chr6_151997066_dist148_708	chr6_151997066	TTGGTCCTTAAATCTATGGGTTTGGACTGCATCTGAGA	TTGGTCCTTAAATCTATGG	GTTTGGACTGCATCTGAGA
chr6_151997066_dist149_709	chr6_151997066	TTGGTCCTTAAATCTATGGTTTGGACTGCATCTGAGAA	TTGGTCCTTAAATCTATGG	TTTGGACTGCATCTGAGAA
chr6_151997066_dist215_710	chr6_151997066	TTGGTCCTTAAATCTATGGAGCAAGCCAGAATGGAAGT	TTGGTCCTTAAATCTATGG	AGCAAGCCAGAATGGAAGT
chr6_151997066_dist227_711	chr6_151997066	TTGGTCCTTAAATCTATGGTGGAAGTAGGACAAAGAAC	TTGGTCCTTAAATCTATGG	TGGAAGTAGGACAAAGAAC
chr6_151997066_dist124_712	chr6_151997066	AAATTGGTCCTTAAATCTAGAGTTACGAGGTAGAGTCA	AAATTGGTCCTTAAATCTA	GAGTTACGAGGTAGAGTCA
chr6_151997066_dist145_713	chr6_151997066	AAATTGGTCCTTAAATCTAGTTTGGACTGCATCTGAGA	AAATTGGTCCTTAAATCTA	GTTTGGACTGCATCTGAGA
chr6_151997066_dist146_714	chr6_151997066	AAATTGGTCCTTAAATCTATTTGGACTGCATCTGAGAA	AAATTGGTCCTTAAATCTA	TTTGGACTGCATCTGAGAA
chr6_151997066_dist212_715	chr6_151997066	AAATTGGTCCTTAAATCTAAGCAAGCCAGAATGGAAGT	AAATTGGTCCTTAAATCTA	AGCAAGCCAGAATGGAAGT
chr6_151997066_dist224_716	chr6_151997066	AAATTGGTCCTTAAATCTATGGAAGTAGGACAAAGAAC	AAATTGGTCCTTAAATCTA	TGGAAGTAGGACAAAGAAC
chr6_151997066_dist199_717	chr6_151997066	CGTAAGTCAAGCCAGGCTAGAGTTACGAGGTAGAGTCA	CGTAAGTCAAGCCAGGCTA	GAGTTACGAGGTAGAGTCA
chr6_151997066_dist220_718	chr6_151997066	CGTAAGTCAAGCCAGGCTAGTTTGGACTGCATCTGAGA	CGTAAGTCAAGCCAGGCTA	GTTTGGACTGCATCTGAGA
chr6_151997066_dist221_719	chr6_151997066	CGTAAGTCAAGCCAGGCTATTTGGACTGCATCTGAGAA	CGTAAGTCAAGCCAGGCTA	TTTGGACTGCATCTGAGAA
chr6_151997066_dist287_720	chr6_151997066	CGTAAGTCAAGCCAGGCTAAGCAAGCCAGAATGGAAGT	CGTAAGTCAAGCCAGGCTA	AGCAAGCCAGAATGGAAGT
chr6_151997066_dist299_721	chr6_151997066	CGTAAGTCAAGCCAGGCTATGGAAGTAGGACAAAGAAC	CGTAAGTCAAGCCAGGCTA	TGGAAGTAGGACAAAGAAC
chr6_151997066_dist164_722	chr6_151997066	GCAAAATTCGAATTGATGCGAGTTACGAGGTAGAGTCA	GCAAAATTCGAATTGATGC	GAGTTACGAGGTAGAGTCA
chr6_151997066_dist185_723	chr6_151997066	GCAAAATTCGAATTGATGCGTTTGGACTGCATCTGAGA	GCAAAATTCGAATTGATGC	GTTTGGACTGCATCTGAGA
chr6_151997066_dist186_724	chr6_151997066	GCAAAATTCGAATTGATGCTTTGGACTGCATCTGAGAA	GCAAAATTCGAATTGATGC	TTTGGACTGCATCTGAGAA
chr6_151997066_dist252_725	chr6_151997066	GCAAAATTCGAATTGATGCAGCAAGCCAGAATGGAAGT	GCAAAATTCGAATTGATGC	AGCAAGCCAGAATGGAAGT
chr6_151997066_dist264_726	chr6_151997066	GCAAAATTCGAATTGATGCTGGAAGTAGGACAAAGAAC	GCAAAATTCGAATTGATGC	TGGAAGTAGGACAAAGAAC
chr10_89602228_dist238_727	chr10_89602228	TCCTCAGGAAGCTATCATGGGTATTTTCTGTAAAGAGA	TCCTCAGGAAGCTATCATG	GGTATTTTCTGTAAAGAGA
chr10_89602228_dist239_728	chr10_89602228	TCCTCAGGAAGCTATCATGTGGTATTTTCTGTAAAGAG	TCCTCAGGAAGCTATCATG	TGGTATTTTCTGTAAAGAG
chr10_89602228_dist123_729	chr10_89602228	TCCTCAGGAAGCTATCATGGGAATGCTTCAGAGGCCAG	TCCTCAGGAAGCTATCATG	GGAATGCTTCAGAGGCCAG
chr10_89602228_dist122_730	chr10_89602228	TCCTCAGGAAGCTATCATGAGGAATGCTTCAGAGGCCA	TCCTCAGGAAGCTATCATG	AGGAATGCTTCAGAGGCCA
chr10_89602228_dist121_731	chr10_89602228	TCCTCAGGAAGCTATCATGAAGGAATGCTTCAGAGGCC	TCCTCAGGAAGCTATCATG	AAGGAATGCTTCAGAGGCC
chr10_89602228_dist242_732	chr10_89602228	ACCTCATGATAGCTTCCTGGGTATTTTCTGTAAAGAGA	ACCTCATGATAGCTTCCTG	GGTATTTTCTGTAAAGAGA
chr10_89602228_dist243_733	chr10_89602228	ACCTCATGATAGCTTCCTGTGGTATTTTCTGTAAAGAG	ACCTCATGATAGCTTCCTG	TGGTATTTTCTGTAAAGAG
chr10_89602228_dist127_734	chr10_89602228	ACCTCATGATAGCTTCCTGGGAATGCTTCAGAGGCCAG	ACCTCATGATAGCTTCCTG	GGAATGCTTCAGAGGCCAG
chr10_89602228_dist126_735	chr10_89602228	ACCTCATGATAGCTTCCTGAGGAATGCTTCAGAGGCCA	ACCTCATGATAGCTTCCTG	AGGAATGCTTCAGAGGCCA
chr10_89602228_dist125_736	chr10_89602228	ACCTCATGATAGCTTCCTGAAGGAATGCTTCAGAGGCC	ACCTCATGATAGCTTCCTG	AAGGAATGCTTCAGAGGCC
chr10_89602228_dist321_737	chr10_89602228	TTGCCAAAGATCTCACAACGGTATTTTCTGTAAAGAGA	TTGCCAAAGATCTCACAAC	GGTATTTTCTGTAAAGAGA
chr10_89602228_dist322_738	chr10_89602228	TTGCCAAAGATCTCACAACTGGTATTTTCTGTAAAGAG	TTGCCAAAGATCTCACAAC	TGGTATTTTCTGTAAAGAG
chr10_89602228_dist206_739	chr10_89602228	TTGCCAAAGATCTCACAACGGAATGCTTCAGAGGCCAG	TTGCCAAAGATCTCACAAC	GGAATGCTTCAGAGGCCAG
chr10_89602228_dist205_740	chr10_89602228	TTGCCAAAGATCTCACAACAGGAATGCTTCAGAGGCCA	TTGCCAAAGATCTCACAAC	AGGAATGCTTCAGAGGCCA
chr10_89602228_dist204_741	chr10_89602228	TTGCCAAAGATCTCACAACAAGGAATGCTTCAGAGGCC	TTGCCAAAGATCTCACAAC	AAGGAATGCTTCAGAGGCC
chr10_89602228_dist707_742	chr10_89602228	CCGCACCCGGCCTATCAGTGGTATTTTCTGTAAAGAGA	CCGCACCCGGCCTATCAGT	GGTATTTTCTGTAAAGAGA
chr10_89602228_dist708_743	chr10_89602228	CCGCACCCGGCCTATCAGTTGGTATTTTCTGTAAAGAG	CCGCACCCGGCCTATCAGT	TGGTATTTTCTGTAAAGAG
chr10_89602228_dist592_744	chr10_89602228	CCGCACCCGGCCTATCAGTGGAATGCTTCAGAGGCCAG	CCGCACCCGGCCTATCAGT	GGAATGCTTCAGAGGCCAG
chr10_89602228_dist591_745	chr10_89602228	CCGCACCCGGCCTATCAGTAGGAATGCTTCAGAGGCCA	CCGCACCCGGCCTATCAGT	AGGAATGCTTCAGAGGCCA
chr10_89602228_dist590_746	chr10_89602228	CCGCACCCGGCCTATCAGTAAGGAATGCTTCAGAGGCC	CCGCACCCGGCCTATCAGT	AAGGAATGCTTCAGAGGCC
chr10_89602228_dist710_747	chr10_89602228	CCCACTGATAGGCCGGGTGGGTATTTTCTGTAAAGAGA	CCCACTGATAGGCCGGGTG	GGTATTTTCTGTAAAGAGA
chr10_89602228_dist711_748	chr10_89602228	CCCACTGATAGGCCGGGTGTGGTATTTTCTGTAAAGAG	CCCACTGATAGGCCGGGTG	TGGTATTTTCTGTAAAGAG
chr10_89602228_dist595_749	chr10_89602228	CCCACTGATAGGCCGGGTGGGAATGCTTCAGAGGCCAG	CCCACTGATAGGCCGGGTG	GGAATGCTTCAGAGGCCAG
chr10_89602228_dist594_750	chr10_89602228	CCCACTGATAGGCCGGGTGAGGAATGCTTCAGAGGCCA	CCCACTGATAGGCCGGGTG	AGGAATGCTTCAGAGGCCA
chr10_89602228_dist593_751	chr10_89602228	CCCACTGATAGGCCGGGTGAAGGAATGCTTCAGAGGCC	CCCACTGATAGGCCGGGTG	AAGGAATGCTTCAGAGGCC
chr15_75121480_dist212_752	chr15_75121480	CAAGTGGAAGATCAAAATCTCAACTCTGACTTTGCTGA	CAAGTGGAAGATCAAAATC	TCAACTCTGACTTTGCTGA
chr15_75121480_dist243_753	chr15_75121480	CAAGTGGAAGATCAAAATCCTCAGTTGCATCCAAGTCT	CAAGTGGAAGATCAAAATC	CTCAGTTGCATCCAAGTCT
chr15_75121480_dist229_754	chr15_75121480	CAAGTGGAAGATCAAAATCGAGCAGAAGAGCCAAGACT	CAAGTGGAAGATCAAAATC	GAGCAGAAGAGCCAAGACT
chr15_75121480_dist244_755	chr15_75121480	CAAGTGGAAGATCAAAATCGACTTGGATGCAACTGAGT	CAAGTGGAAGATCAAAATC	GACTTGGATGCAACTGAGT
chr15_75121480_dist276_756	chr15_75121480	CAAGTGGAAGATCAAAATCCCCCCCAGAAGAATAGTGA	CAAGTGGAAGATCAAAATC	CCCCCCAGAAGAATAGTGA
chr15_75121480_dist197_757	chr15_75121480	TTTGGTCATTCAATTCAAGTCAACTCTGACTTTGCTGA	TTTGGTCATTCAATTCAAG	TCAACTCTGACTTTGCTGA
chr15_75121480_dist228_758	chr15_75121480	TTTGGTCATTCAATTCAAGCTCAGTTGCATCCAAGTCT	TTTGGTCATTCAATTCAAG	CTCAGTTGCATCCAAGTCT
chr15_75121480_dist214_759	chr15_75121480	TTTGGTCATTCAATTCAAGGAGCAGAAGAGCCAAGACT	TTTGGTCATTCAATTCAAG	GAGCAGAAGAGCCAAGACT
chr15_75121480_dist229_760	chr15_75121480	TTTGGTCATTCAATTCAAGGACTTGGATGCAACTGAGT	TTTGGTCATTCAATTCAAG	GACTTGGATGCAACTGAGT
chr15_75121480_dist261_761	chr15_75121480	TTTGGTCATTCAATTCAAGCCCCCCAGAAGAATAGTGA	TTTGGTCATTCAATTCAAG	CCCCCCAGAAGAATAGTGA
chr15_75121480_dist248_762	chr15_75121480	ACTCAGGGGAAAACAGCACTCAACTCTGACTTTGCTGA	ACTCAGGGGAAAACAGCAC	TCAACTCTGACTTTGCTGA
chr15_75121480_dist279_763	chr15_75121480	ACTCAGGGGAAAACAGCACCTCAGTTGCATCCAAGTCT	ACTCAGGGGAAAACAGCAC	CTCAGTTGCATCCAAGTCT
chr15_75121480_dist265_764	chr15_75121480	ACTCAGGGGAAAACAGCACGAGCAGAAGAGCCAAGACT	ACTCAGGGGAAAACAGCAC	GAGCAGAAGAGCCAAGACT
chr15_75121480_dist280_765	chr15_75121480	ACTCAGGGGAAAACAGCACGACTTGGATGCAACTGAGT	ACTCAGGGGAAAACAGCAC	GACTTGGATGCAACTGAGT
chr15_75121480_dist312_766	chr15_75121480	ACTCAGGGGAAAACAGCACCCCCCCAGAAGAATAGTGA	ACTCAGGGGAAAACAGCAC	CCCCCCAGAAGAATAGTGA
chr15_75121480_dist247_767	chr15_75121480	CTCAGGGGAAAACAGCACATCAACTCTGACTTTGCTGA	CTCAGGGGAAAACAGCACA	TCAACTCTGACTTTGCTGA
chr15_75121480_dist278_768	chr15_75121480	CTCAGGGGAAAACAGCACACTCAGTTGCATCCAAGTCT	CTCAGGGGAAAACAGCACA	CTCAGTTGCATCCAAGTCT
chr15_75121480_dist264_769	chr15_75121480	CTCAGGGGAAAACAGCACAGAGCAGAAGAGCCAAGACT	CTCAGGGGAAAACAGCACA	GAGCAGAAGAGCCAAGACT
chr15_75121480_dist279_770	chr15_75121480	CTCAGGGGAAAACAGCACAGACTTGGATGCAACTGAGT	CTCAGGGGAAAACAGCACA	GACTTGGATGCAACTGAGT
chr15_75121480_dist311_771	chr15_75121480	CTCAGGGGAAAACAGCACACCCCCCAGAAGAATAGTGA	CTCAGGGGAAAACAGCACA	CCCCCCAGAAGAATAGTGA
chr15_75121480_dist261_772	chr15_75121480	AGAACTGTGCTGGACTCAGTCAACTCTGACTTTGCTGA	AGAACTGTGCTGGACTCAG	TCAACTCTGACTTTGCTGA
chr15_75121480_dist292_773	chr15_75121480	AGAACTGTGCTGGACTCAGCTCAGTTGCATCCAAGTCT	AGAACTGTGCTGGACTCAG	CTCAGTTGCATCCAAGTCT
chr15_75121480_dist278_774	chr15_75121480	AGAACTGTGCTGGACTCAGGAGCAGAAGAGCCAAGACT	AGAACTGTGCTGGACTCAG	GAGCAGAAGAGCCAAGACT
chr15_75121480_dist293_775	chr15_75121480	AGAACTGTGCTGGACTCAGGACTTGGATGCAACTGAGT	AGAACTGTGCTGGACTCAG	GACTTGGATGCAACTGAGT
chr15_75121480_dist325_776	chr15_75121480	AGAACTGTGCTGGACTCAGCCCCCCAGAAGAATAGTGA	AGAACTGTGCTGGACTCAG	CCCCCCAGAAGAATAGTGA
chr14_38026994_dist270_777	chr14_38026994	TTCTAAAAAAGCTCAGTGAAGAAAGGAGAACAACAGAG	TTCTAAAAAAGCTCAGTGA	AGAAAGGAGAACAACAGAG
chr14_38026994_dist285_778	chr14_38026994	TTCTAAAAAAGCTCAGTGAAGGGACTAAGATTTCAGAA	TTCTAAAAAAGCTCAGTGA	AGGGACTAAGATTTCAGAA
chr14_38026994_dist303_779	chr14_38026994	TTCTAAAAAAGCTCAGTGATAAGATAAAGACTAATAGA	TTCTAAAAAAGCTCAGTGA	TAAGATAAAGACTAATAGA
chr14_38026994_dist304_780	chr14_38026994	TTCTAAAAAAGCTCAGTGAGTAAGATAAAGACTAATAG	TTCTAAAAAAGCTCAGTGA	GTAAGATAAAGACTAATAG
chr14_38026994_dist327_781	chr14_38026994	TTCTAAAAAAGCTCAGTGATGTTTAAAAGTGTTGAAGA	TTCTAAAAAAGCTCAGTGA	TGTTTAAAAGTGTTGAAGA
chr14_38026994_dist291_782	chr14_38026994	GTATCACTTTCACCACTGAAGAAAGGAGAACAACAGAG	GTATCACTTTCACCACTGA	AGAAAGGAGAACAACAGAG
chr14_38026994_dist306_783	chr14_38026994	GTATCACTTTCACCACTGAAGGGACTAAGATTTCAGAA	GTATCACTTTCACCACTGA	AGGGACTAAGATTTCAGAA
chr14_38026994_dist324_784	chr14_38026994	GTATCACTTTCACCACTGATAAGATAAAGACTAATAGA	GTATCACTTTCACCACTGA	TAAGATAAAGACTAATAGA
chr14_38026994_dist325_785	chr14_38026994	GTATCACTTTCACCACTGAGTAAGATAAAGACTAATAG	GTATCACTTTCACCACTGA	GTAAGATAAAGACTAATAG
chr14_38026994_dist348_786	chr14_38026994	GTATCACTTTCACCACTGATGTTTAAAAGTGTTGAAGA	GTATCACTTTCACCACTGA	TGTTTAAAAGTGTTGAAGA
chr14_38026994_dist306_787	chr14_38026994	AGTTCACTAGGGCCTTCAGAGAAAGGAGAACAACAGAG	AGTTCACTAGGGCCTTCAG	AGAAAGGAGAACAACAGAG
chr14_38026994_dist321_788	chr14_38026994	AGTTCACTAGGGCCTTCAGAGGGACTAAGATTTCAGAA	AGTTCACTAGGGCCTTCAG	AGGGACTAAGATTTCAGAA
chr14_38026994_dist339_789	chr14_38026994	AGTTCACTAGGGCCTTCAGTAAGATAAAGACTAATAGA	AGTTCACTAGGGCCTTCAG	TAAGATAAAGACTAATAGA
chr14_38026994_dist340_790	chr14_38026994	AGTTCACTAGGGCCTTCAGGTAAGATAAAGACTAATAG	AGTTCACTAGGGCCTTCAG	GTAAGATAAAGACTAATAG
chr14_38026994_dist363_791	chr14_38026994	AGTTCACTAGGGCCTTCAGTGTTTAAAAGTGTTGAAGA	AGTTCACTAGGGCCTTCAG	TGTTTAAAAGTGTTGAAGA
chr14_38026994_dist316_792	chr14_38026994	CTTGTTGCATAGTTCACTAAGAAAGGAGAACAACAGAG	CTTGTTGCATAGTTCACTA	AGAAAGGAGAACAACAGAG
chr14_38026994_dist331_793	chr14_38026994	CTTGTTGCATAGTTCACTAAGGGACTAAGATTTCAGAA	CTTGTTGCATAGTTCACTA	AGGGACTAAGATTTCAGAA
chr14_38026994_dist349_794	chr14_38026994	CTTGTTGCATAGTTCACTATAAGATAAAGACTAATAGA	CTTGTTGCATAGTTCACTA	TAAGATAAAGACTAATAGA
chr14_38026994_dist350_795	chr14_38026994	CTTGTTGCATAGTTCACTAGTAAGATAAAGACTAATAG	CTTGTTGCATAGTTCACTA	GTAAGATAAAGACTAATAG
chr14_38026994_dist373_796	chr14_38026994	CTTGTTGCATAGTTCACTATGTTTAAAAGTGTTGAAGA	CTTGTTGCATAGTTCACTA	TGTTTAAAAGTGTTGAAGA
chr14_38026994_dist318_797	chr14_38026994	GTGAACTATGCAACAAGAAAGAAAGGAGAACAACAGAG	GTGAACTATGCAACAAGAA	AGAAAGGAGAACAACAGAG
chr14_38026994_dist333_798	chr14_38026994	GTGAACTATGCAACAAGAAAGGGACTAAGATTTCAGAA	GTGAACTATGCAACAAGAA	AGGGACTAAGATTTCAGAA
chr14_38026994_dist351_799	chr14_38026994	GTGAACTATGCAACAAGAATAAGATAAAGACTAATAGA	GTGAACTATGCAACAAGAA	TAAGATAAAGACTAATAGA
chr14_38026994_dist352_800	chr14_38026994	GTGAACTATGCAACAAGAAGTAAGATAAAGACTAATAG	GTGAACTATGCAACAAGAA	GTAAGATAAAGACTAATAG
chr14_38026994_dist375_801	chr14_38026994	GTGAACTATGCAACAAGAATGTTTAAAAGTGTTGAAGA	GTGAACTATGCAACAAGAA	TGTTTAAAAGTGTTGAAGA
chr8_128774948_dist177_802	chr8_128774948	CTTTAATGGGCTCCAGTCCTGTGTGCTGGTTACTAAGC	CTTTAATGGGCTCCAGTCC	TGTGTGCTGGTTACTAAGC
chr8_128774948_dist199_803	chr8_128774948	CTTTAATGGGCTCCAGTCCGATGCTCAGTAAAAAAATG	CTTTAATGGGCTCCAGTCC	GATGCTCAGTAAAAAAATG
chr8_128774948_dist200_804	chr8_128774948	CTTTAATGGGCTCCAGTCCATGCTCAGTAAAAAAATGT	CTTTAATGGGCTCCAGTCC	ATGCTCAGTAAAAAAATGT
chr8_128774948_dist218_805	chr8_128774948	CTTTAATGGGCTCCAGTCCTGGGTTGAATGAATACATG	CTTTAATGGGCTCCAGTCC	TGGGTTGAATGAATACATG
chr8_128774948_dist219_806	chr8_128774948	CTTTAATGGGCTCCAGTCCGGGTTGAATGAATACATGA	CTTTAATGGGCTCCAGTCC	GGGTTGAATGAATACATGA
chr8_128774948_dist209_807	chr8_128774948	GGATGGCAAGAACAACAAGTGTGTGCTGGTTACTAAGC	GGATGGCAAGAACAACAAG	TGTGTGCTGGTTACTAAGC
chr8_128774948_dist231_808	chr8_128774948	GGATGGCAAGAACAACAAGGATGCTCAGTAAAAAAATG	GGATGGCAAGAACAACAAG	GATGCTCAGTAAAAAAATG
chr8_128774948_dist232_809	chr8_128774948	GGATGGCAAGAACAACAAGATGCTCAGTAAAAAAATGT	GGATGGCAAGAACAACAAG	ATGCTCAGTAAAAAAATGT
chr8_128774948_dist250_810	chr8_128774948	GGATGGCAAGAACAACAAGTGGGTTGAATGAATACATG	GGATGGCAAGAACAACAAG	TGGGTTGAATGAATACATG
chr8_128774948_dist251_811	chr8_128774948	GGATGGCAAGAACAACAAGGGGTTGAATGAATACATGA	GGATGGCAAGAACAACAAG	GGGTTGAATGAATACATGA
chr8_128774948_dist202_812	chr8_128774948	AAGAACAACAAGAGGAAGGTGTGTGCTGGTTACTAAGC	AAGAACAACAAGAGGAAGG	TGTGTGCTGGTTACTAAGC
chr8_128774948_dist224_813	chr8_128774948	AAGAACAACAAGAGGAAGGGATGCTCAGTAAAAAAATG	AAGAACAACAAGAGGAAGG	GATGCTCAGTAAAAAAATG
chr8_128774948_dist225_814	chr8_128774948	AAGAACAACAAGAGGAAGGATGCTCAGTAAAAAAATGT	AAGAACAACAAGAGGAAGG	ATGCTCAGTAAAAAAATGT
chr8_128774948_dist243_815	chr8_128774948	AAGAACAACAAGAGGAAGGTGGGTTGAATGAATACATG	AAGAACAACAAGAGGAAGG	TGGGTTGAATGAATACATG
chr8_128774948_dist244_816	chr8_128774948	AAGAACAACAAGAGGAAGGGGGTTGAATGAATACATGA	AAGAACAACAAGAGGAAGG	GGGTTGAATGAATACATGA
chr8_128774948_dist178_817	chr8_128774948	TGGACTGGAGCCCATTAAATGTGTGCTGGTTACTAAGC	TGGACTGGAGCCCATTAAA	TGTGTGCTGGTTACTAAGC
chr8_128774948_dist200_818	chr8_128774948	TGGACTGGAGCCCATTAAAGATGCTCAGTAAAAAAATG	TGGACTGGAGCCCATTAAA	GATGCTCAGTAAAAAAATG
chr8_128774948_dist201_819	chr8_128774948	TGGACTGGAGCCCATTAAAATGCTCAGTAAAAAAATGT	TGGACTGGAGCCCATTAAA	ATGCTCAGTAAAAAAATGT
chr8_128774948_dist219_820	chr8_128774948	TGGACTGGAGCCCATTAAATGGGTTGAATGAATACATG	TGGACTGGAGCCCATTAAA	TGGGTTGAATGAATACATG
chr8_128774948_dist220_821	chr8_128774948	TGGACTGGAGCCCATTAAAGGGTTGAATGAATACATGA	TGGACTGGAGCCCATTAAA	GGGTTGAATGAATACATGA
chr8_128774948_dist175_822	chr8_128774948	ACTGGAGCCCATTAAAGGGTGTGTGCTGGTTACTAAGC	ACTGGAGCCCATTAAAGGG	TGTGTGCTGGTTACTAAGC
chr8_128774948_dist197_823	chr8_128774948	ACTGGAGCCCATTAAAGGGGATGCTCAGTAAAAAAATG	ACTGGAGCCCATTAAAGGG	GATGCTCAGTAAAAAAATG
chr8_128774948_dist198_824	chr8_128774948	ACTGGAGCCCATTAAAGGGATGCTCAGTAAAAAAATGT	ACTGGAGCCCATTAAAGGG	ATGCTCAGTAAAAAAATGT
chr8_128774948_dist216_825	chr8_128774948	ACTGGAGCCCATTAAAGGGTGGGTTGAATGAATACATG	ACTGGAGCCCATTAAAGGG	TGGGTTGAATGAATACATG
chr8_128774948_dist217_826	chr8_128774948	ACTGGAGCCCATTAAAGGGGGGTTGAATGAATACATGA	ACTGGAGCCCATTAAAGGG	GGGTTGAATGAATACATGA
chr9_135812916_dist478_827	chr9_135812916	AAGTGCAGGAGCCCAGGCCCTTTATGTAGGATGGGTTG	AAGTGCAGGAGCCCAGGCC	CTTTATGTAGGATGGGTTG
chr9_135812916_dist485_828	chr9_135812916	AAGTGCAGGAGCCCAGGCCGTAGGGCCTTTATGTAGGA	AAGTGCAGGAGCCCAGGCC	GTAGGGCCTTTATGTAGGA
chr9_135812916_dist489_829	chr9_135812916	AAGTGCAGGAGCCCAGGCCTAGAGTAGGGCCTTTATGT	AAGTGCAGGAGCCCAGGCC	TAGAGTAGGGCCTTTATGT
chr9_135812916_dist476_830	chr9_135812916	AAGTGCAGGAGCCCAGGCCCACAACCCATCCTACATAA	AAGTGCAGGAGCCCAGGCC	CACAACCCATCCTACATAA
chr9_135812916_dist500_831	chr9_135812916	AAGTGCAGGAGCCCAGGCCCTACTCTAGGAAAGCAGAG	AAGTGCAGGAGCCCAGGCC	CTACTCTAGGAAAGCAGAG
chr9_135812916_dist483_832	chr9_135812916	AATTAAAGTGCAGGAGCCCCTTTATGTAGGATGGGTTG	AATTAAAGTGCAGGAGCCC	CTTTATGTAGGATGGGTTG
chr9_135812916_dist490_833	chr9_135812916	AATTAAAGTGCAGGAGCCCGTAGGGCCTTTATGTAGGA	AATTAAAGTGCAGGAGCCC	GTAGGGCCTTTATGTAGGA
chr9_135812916_dist494_834	chr9_135812916	AATTAAAGTGCAGGAGCCCTAGAGTAGGGCCTTTATGT	AATTAAAGTGCAGGAGCCC	TAGAGTAGGGCCTTTATGT
chr9_135812916_dist481_835	chr9_135812916	AATTAAAGTGCAGGAGCCCCACAACCCATCCTACATAA	AATTAAAGTGCAGGAGCCC	CACAACCCATCCTACATAA
chr9_135812916_dist505_836	chr9_135812916	AATTAAAGTGCAGGAGCCCCTACTCTAGGAAAGCAGAG	AATTAAAGTGCAGGAGCCC	CTACTCTAGGAAAGCAGAG
chr9_135812916_dist491_837	chr9_135812916	AGGGCTTGAATTAAAGTGCCTTTATGTAGGATGGGTTG	AGGGCTTGAATTAAAGTGC	CTTTATGTAGGATGGGTTG
chr9_135812916_dist498_838	chr9_135812916	AGGGCTTGAATTAAAGTGCGTAGGGCCTTTATGTAGGA	AGGGCTTGAATTAAAGTGC	GTAGGGCCTTTATGTAGGA
chr9_135812916_dist502_839	chr9_135812916	AGGGCTTGAATTAAAGTGCTAGAGTAGGGCCTTTATGT	AGGGCTTGAATTAAAGTGC	TAGAGTAGGGCCTTTATGT
chr9_135812916_dist489_840	chr9_135812916	AGGGCTTGAATTAAAGTGCCACAACCCATCCTACATAA	AGGGCTTGAATTAAAGTGC	CACAACCCATCCTACATAA
chr9_135812916_dist513_841	chr9_135812916	AGGGCTTGAATTAAAGTGCCTACTCTAGGAAAGCAGAG	AGGGCTTGAATTAAAGTGC	CTACTCTAGGAAAGCAGAG
chr9_135812916_dist509_842	chr9_135812916	ACACTCACTGCAAGTCACACTTTATGTAGGATGGGTTG	ACACTCACTGCAAGTCACA	CTTTATGTAGGATGGGTTG
chr9_135812916_dist516_843	chr9_135812916	ACACTCACTGCAAGTCACAGTAGGGCCTTTATGTAGGA	ACACTCACTGCAAGTCACA	GTAGGGCCTTTATGTAGGA
chr9_135812916_dist520_844	chr9_135812916	ACACTCACTGCAAGTCACATAGAGTAGGGCCTTTATGT	ACACTCACTGCAAGTCACA	TAGAGTAGGGCCTTTATGT
chr9_135812916_dist507_845	chr9_135812916	ACACTCACTGCAAGTCACACACAACCCATCCTACATAA	ACACTCACTGCAAGTCACA	CACAACCCATCCTACATAA
chr9_135812916_dist531_846	chr9_135812916	ACACTCACTGCAAGTCACACTACTCTAGGAAAGCAGAG	ACACTCACTGCAAGTCACA	CTACTCTAGGAAAGCAGAG
chr9_135812916_dist513_847	chr9_135812916	ACTTGCAGTGAGTGTGGCCCTTTATGTAGGATGGGTTG	ACTTGCAGTGAGTGTGGCC	CTTTATGTAGGATGGGTTG
chr9_135812916_dist520_848	chr9_135812916	ACTTGCAGTGAGTGTGGCCGTAGGGCCTTTATGTAGGA	ACTTGCAGTGAGTGTGGCC	GTAGGGCCTTTATGTAGGA
chr9_135812916_dist524_849	chr9_135812916	ACTTGCAGTGAGTGTGGCCTAGAGTAGGGCCTTTATGT	ACTTGCAGTGAGTGTGGCC	TAGAGTAGGGCCTTTATGT
chr9_135812916_dist511_850	chr9_135812916	ACTTGCAGTGAGTGTGGCCCACAACCCATCCTACATAA	ACTTGCAGTGAGTGTGGCC	CACAACCCATCCTACATAA
chr9_135812916_dist535_851	chr9_135812916	ACTTGCAGTGAGTGTGGCCCTACTCTAGGAAAGCAGAG	ACTTGCAGTGAGTGTGGCC	CTACTCTAGGAAAGCAGAG
chr10_8127383_dist343_852	chr10_8127383	GTCCTCTAGATGTTCAGCCCAGATGCTCACACTACGCC	GTCCTCTAGATGTTCAGCC	CAGATGCTCACACTACGCC
chr10_8127383_dist500_853	chr10_8127383	GTCCTCTAGATGTTCAGCCAAAAAAGGGAAGATCAGCC	GTCCTCTAGATGTTCAGCC	AAAAAAGGGAAGATCAGCC
chr10_8127383_dist513_854	chr10_8127383	GTCCTCTAGATGTTCAGCCTAACCAATTTGGTAAAAAA	GTCCTCTAGATGTTCAGCC	TAACCAATTTGGTAAAAAA
chr10_8127383_dist522_855	chr10_8127383	GTCCTCTAGATGTTCAGCCAAATTGGTTATTTTCCTGC	GTCCTCTAGATGTTCAGCC	AAATTGGTTATTTTCCTGC
chr10_8127383_dist172_856	chr10_8127383	GTCCTCTAGATGTTCAGCCTGGACTGCTGTGCTAAGAG	GTCCTCTAGATGTTCAGCC	TGGACTGCTGTGCTAAGAG
chr10_8127383_dist348_857	chr10_8127383	GGCCTGGCTGAACATCTAGCAGATGCTCACACTACGCC	GGCCTGGCTGAACATCTAG	CAGATGCTCACACTACGCC
chr10_8127383_dist505_858	chr10_8127383	GGCCTGGCTGAACATCTAGAAAAAAGGGAAGATCAGCC	GGCCTGGCTGAACATCTAG	AAAAAAGGGAAGATCAGCC
chr10_8127383_dist518_859	chr10_8127383	GGCCTGGCTGAACATCTAGTAACCAATTTGGTAAAAAA	GGCCTGGCTGAACATCTAG	TAACCAATTTGGTAAAAAA
chr10_8127383_dist527_860	chr10_8127383	GGCCTGGCTGAACATCTAGAAATTGGTTATTTTCCTGC	GGCCTGGCTGAACATCTAG	AAATTGGTTATTTTCCTGC
chr10_8127383_dist177_861	chr10_8127383	GGCCTGGCTGAACATCTAGTGGACTGCTGTGCTAAGAG	GGCCTGGCTGAACATCTAG	TGGACTGCTGTGCTAAGAG
chr10_8127383_dist287_862	chr10_8127383	TACTTAACAGTCTATGCAACAGATGCTCACACTACGCC	TACTTAACAGTCTATGCAA	CAGATGCTCACACTACGCC
chr10_8127383_dist444_863	chr10_8127383	TACTTAACAGTCTATGCAAAAAAAAGGGAAGATCAGCC	TACTTAACAGTCTATGCAA	AAAAAAGGGAAGATCAGCC
chr10_8127383_dist457_864	chr10_8127383	TACTTAACAGTCTATGCAATAACCAATTTGGTAAAAAA	TACTTAACAGTCTATGCAA	TAACCAATTTGGTAAAAAA
chr10_8127383_dist466_865	chr10_8127383	TACTTAACAGTCTATGCAAAAATTGGTTATTTTCCTGC	TACTTAACAGTCTATGCAA	AAATTGGTTATTTTCCTGC
chr10_8127383_dist116_866	chr10_8127383	TACTTAACAGTCTATGCAATGGACTGCTGTGCTAAGAG	TACTTAACAGTCTATGCAA	TGGACTGCTGTGCTAAGAG
chr10_8127383_dist284_867	chr10_8127383	TTAACAGTCTATGCAAAGGCAGATGCTCACACTACGCC	TTAACAGTCTATGCAAAGG	CAGATGCTCACACTACGCC
chr10_8127383_dist441_868	chr10_8127383	TTAACAGTCTATGCAAAGGAAAAAAGGGAAGATCAGCC	TTAACAGTCTATGCAAAGG	AAAAAAGGGAAGATCAGCC
chr10_8127383_dist454_869	chr10_8127383	TTAACAGTCTATGCAAAGGTAACCAATTTGGTAAAAAA	TTAACAGTCTATGCAAAGG	TAACCAATTTGGTAAAAAA
chr10_8127383_dist463_870	chr10_8127383	TTAACAGTCTATGCAAAGGAAATTGGTTATTTTCCTGC	TTAACAGTCTATGCAAAGG	AAATTGGTTATTTTCCTGC
chr10_8127383_dist113_871	chr10_8127383	TTAACAGTCTATGCAAAGGTGGACTGCTGTGCTAAGAG	TTAACAGTCTATGCAAAGG	TGGACTGCTGTGCTAAGAG
chr10_8127383_dist283_872	chr10_8127383	TAACAGTCTATGCAAAGGACAGATGCTCACACTACGCC	TAACAGTCTATGCAAAGGA	CAGATGCTCACACTACGCC
chr10_8127383_dist440_873	chr10_8127383	TAACAGTCTATGCAAAGGAAAAAAAGGGAAGATCAGCC	TAACAGTCTATGCAAAGGA	AAAAAAGGGAAGATCAGCC
chr10_8127383_dist453_874	chr10_8127383	TAACAGTCTATGCAAAGGATAACCAATTTGGTAAAAAA	TAACAGTCTATGCAAAGGA	TAACCAATTTGGTAAAAAA
chr10_8127383_dist462_875	chr10_8127383	TAACAGTCTATGCAAAGGAAAATTGGTTATTTTCCTGC	TAACAGTCTATGCAAAGGA	AAATTGGTTATTTTCCTGC
chr10_8127383_dist112_876	chr10_8127383	TAACAGTCTATGCAAAGGATGGACTGCTGTGCTAAGAG	TAACAGTCTATGCAAAGGA	TGGACTGCTGTGCTAAGAG
chr9_135869164_dist277_877	chr9_135869164	AGGTTTGAGCTGCCCACAACAAATCCTCCCCTTGGGGA	AGGTTTGAGCTGCCCACAA	CAAATCCTCCCCTTGGGGA
chr9_135869164_dist265_878	chr9_135869164	AGGTTTGAGCTGCCCACAACGCATGTGTCCATCCCCAA	AGGTTTGAGCTGCCCACAA	CGCATGTGTCCATCCCCAA
chr9_135869164_dist266_879	chr9_135869164	AGGTTTGAGCTGCCCACAAGCATGTGTCCATCCCCAAG	AGGTTTGAGCTGCCCACAA	GCATGTGTCCATCCCCAAG
chr9_135869164_dist269_880	chr9_135869164	AGGTTTGAGCTGCCCACAATGTGTCCATCCCCAAGGGG	AGGTTTGAGCTGCCCACAA	TGTGTCCATCCCCAAGGGG
chr9_135869164_dist317_881	chr9_135869164	AGGTTTGAGCTGCCCACAAGTTAATTTGGGAACCAGAG	AGGTTTGAGCTGCCCACAA	GTTAATTTGGGAACCAGAG
chr9_135869164_dist258_882	chr9_135869164	ACAGCTTCTAGTTTGACCCCAAATCCTCCCCTTGGGGA	ACAGCTTCTAGTTTGACCC	CAAATCCTCCCCTTGGGGA
chr9_135869164_dist246_883	chr9_135869164	ACAGCTTCTAGTTTGACCCCGCATGTGTCCATCCCCAA	ACAGCTTCTAGTTTGACCC	CGCATGTGTCCATCCCCAA
chr9_135869164_dist247_884	chr9_135869164	ACAGCTTCTAGTTTGACCCGCATGTGTCCATCCCCAAG	ACAGCTTCTAGTTTGACCC	GCATGTGTCCATCCCCAAG
chr9_135869164_dist250_885	chr9_135869164	ACAGCTTCTAGTTTGACCCTGTGTCCATCCCCAAGGGG	ACAGCTTCTAGTTTGACCC	TGTGTCCATCCCCAAGGGG
chr9_135869164_dist298_886	chr9_135869164	ACAGCTTCTAGTTTGACCCGTTAATTTGGGAACCAGAG	ACAGCTTCTAGTTTGACCC	GTTAATTTGGGAACCAGAG
chr9_135869164_dist204_887	chr9_135869164	AACCACGAACATGAGTCTGCAAATCCTCCCCTTGGGGA	AACCACGAACATGAGTCTG	CAAATCCTCCCCTTGGGGA
chr9_135869164_dist192_888	chr9_135869164	AACCACGAACATGAGTCTGCGCATGTGTCCATCCCCAA	AACCACGAACATGAGTCTG	CGCATGTGTCCATCCCCAA
chr9_135869164_dist193_889	chr9_135869164	AACCACGAACATGAGTCTGGCATGTGTCCATCCCCAAG	AACCACGAACATGAGTCTG	GCATGTGTCCATCCCCAAG
chr9_135869164_dist196_890	chr9_135869164	AACCACGAACATGAGTCTGTGTGTCCATCCCCAAGGGG	AACCACGAACATGAGTCTG	TGTGTCCATCCCCAAGGGG
chr9_135869164_dist244_891	chr9_135869164	AACCACGAACATGAGTCTGGTTAATTTGGGAACCAGAG	AACCACGAACATGAGTCTG	GTTAATTTGGGAACCAGAG
chr9_135869164_dist278_892	chr9_135869164	ATTGTGGGCAGCTCAAACCCAAATCCTCCCCTTGGGGA	ATTGTGGGCAGCTCAAACC	CAAATCCTCCCCTTGGGGA
chr9_135869164_dist266_893	chr9_135869164	ATTGTGGGCAGCTCAAACCCGCATGTGTCCATCCCCAA	ATTGTGGGCAGCTCAAACC	CGCATGTGTCCATCCCCAA
chr9_135869164_dist267_894	chr9_135869164	ATTGTGGGCAGCTCAAACCGCATGTGTCCATCCCCAAG	ATTGTGGGCAGCTCAAACC	GCATGTGTCCATCCCCAAG
chr9_135869164_dist270_895	chr9_135869164	ATTGTGGGCAGCTCAAACCTGTGTCCATCCCCAAGGGG	ATTGTGGGCAGCTCAAACC	TGTGTCCATCCCCAAGGGG
chr9_135869164_dist318_896	chr9_135869164	ATTGTGGGCAGCTCAAACCGTTAATTTGGGAACCAGAG	ATTGTGGGCAGCTCAAACC	GTTAATTTGGGAACCAGAG
chr9_135869164_dist277_897	chr9_135869164	TTGTGGGCAGCTCAAACCTCAAATCCTCCCCTTGGGGA	TTGTGGGCAGCTCAAACCT	CAAATCCTCCCCTTGGGGA
chr9_135869164_dist265_898	chr9_135869164	TTGTGGGCAGCTCAAACCTCGCATGTGTCCATCCCCAA	TTGTGGGCAGCTCAAACCT	CGCATGTGTCCATCCCCAA
chr9_135869164_dist266_899	chr9_135869164	TTGTGGGCAGCTCAAACCTGCATGTGTCCATCCCCAAG	TTGTGGGCAGCTCAAACCT	GCATGTGTCCATCCCCAAG
chr9_135869164_dist269_900	chr9_135869164	TTGTGGGCAGCTCAAACCTTGTGTCCATCCCCAAGGGG	TTGTGGGCAGCTCAAACCT	TGTGTCCATCCCCAAGGGG
chr9_135869164_dist317_901	chr9_135869164	TTGTGGGCAGCTCAAACCTGTTAATTTGGGAACCAGAG	TTGTGGGCAGCTCAAACCT	GTTAATTTGGGAACCAGAG
chr14_38066915_dist168_902	chr14_38066915	GCCATCACGCTATGAAAAGTGCTCCCCGGAGGCGCCTG	GCCATCACGCTATGAAAAG	TGCTCCCCGGAGGCGCCTG
chr14_38066915_dist190_903	chr14_38066915	GCCATCACGCTATGAAAAGTCAATCCAGTATCGCCTGG	GCCATCACGCTATGAAAAG	TCAATCCAGTATCGCCTGG
[truncated: 5,498 more rows]
