# Supplementary material for: Deciphering essential cistromes using genome-wide CRISPR screens
Source: Proc Natl Acad Sci U S A. 2019 Nov 14;116(50):25186–95. doi: 10.1073/pnas.1908155116 (PMC6911175; doi:10.1073/pnas.1908155116)
Supplement: Supplementary File [file pnas.1908155116.sd08.xlsx]

## Sheet: gene_summary
id	num	Day_30_cell2_full_Q5_vs_Day_0_cell2_Q5_1,Day_0_cell2_Q5_2|neg|score	Day_30_cell2_full_Q5_vs_Day_0_cell2_Q5_1,Day_0_cell2_Q5_2|neg|p-value	Day_30_cell2_full_Q5_vs_Day_0_cell2_Q5_1,Day_0_cell2_Q5_2|neg|fdr	Day_30_cell2_full_Q5_vs_Day_0_cell2_Q5_1,Day_0_cell2_Q5_2|neg|rank	Day_30_cell2_full_Q5_vs_Day_0_cell2_Q5_1,Day_0_cell2_Q5_2|neg|goodsgrna	Day_30_cell2_full_Q5_vs_Day_0_cell2_Q5_1,Day_0_cell2_Q5_2|neg|lfc	Day_30_cell2_full_Q5_vs_Day_0_cell2_Q5_1,Day_0_cell2_Q5_2|pos|score	Day_30_cell2_full_Q5_vs_Day_0_cell2_Q5_1,Day_0_cell2_Q5_2|pos|p-value	Day_30_cell2_full_Q5_vs_Day_0_cell2_Q5_1,Day_0_cell2_Q5_2|pos|fdr	Day_30_cell2_full_Q5_vs_Day_0_cell2_Q5_1,Day_0_cell2_Q5_2|pos|rank	Day_30_cell2_full_Q5_vs_Day_0_cell2_Q5_1,Day_0_cell2_Q5_2|pos|goodsgrna	Day_30_cell2_full_Q5_vs_Day_0_cell2_Q5_1,Day_0_cell2_Q5_2|pos|lfc
CTCF_24841	25	8.833e-11	1.379e-05	0.002475	1	20	-2.8001	1	0.99999	1	358	0	-2.8001
HALFCTRL_SUPT5H	5	8.7235e-06	1.379e-05	0.002475	2	5	-5.9432	0.99999	0.99999	1	356	0	-5.9432
HALFCTRL_SFPQ	5	4.2569e-05	4.1369e-05	0.003713	3	4	-2.6403	0.93127	0.97293	1	298	0	-2.6403
ESR1_p152128813	25	4.3349e-05	9.6528e-05	0.00495	4	19	-1.9418	0.99838	0.99999	1	346	2	-1.9418
HALFCTRL_RPL13	5	4.4665e-05	4.1369e-05	0.003713	5	5	-6.4433	0.99933	0.99982	1	351	0	-6.4433
HALFCTRL_USP39	5	7.6808e-05	6.8948e-05	0.00495	6	5	-2.2689	0.99246	0.99728	1	336	0	-2.2689
HALFCTRL_RPS9	5	9.3252e-05	9.6528e-05	0.00495	7	4	-5.1309	0.88248	0.9496	1	282	0	-5.1309
HALFCTRL_PSMA2	5	0.00013391	0.00015169	0.005304	8	4	-6.1408	0.96586	0.98766	1	320	0	-6.1408
CTCF_14177	25	0.0001555	0.00017927	0.005304	9	19	-1.3466	0.87046	0.99784	1	273	1	-1.3466
CTCF_69346	25	0.00017376	0.00017927	0.005304	10	21	-1.4691	0.99899	0.99999	1	350	2	-1.4691
HALFCTRL_CCT7	5	0.00017506	0.00017927	0.005304	11	3	-2.8303	0.73448	0.88664	1	235	1	-2.8303
chr6_151980075	25	0.00020776	0.00020685	0.005304	12	21	-1.5485	0.92812	0.99921	1	296	3	-1.5485
HALFCTRL_RPL35A	5	0.00020954	0.00017927	0.005304	13	5	-3.0806	0.99527	0.99872	1	339	0	-3.0806
peak_14890	25	0.000222	0.00020685	0.005304	14	20	-1.484	0.98321	0.9999	1	330	2	-1.484
peak_19579	25	0.00032339	0.00048264	0.008045	15	20	-1.9931	0.99857	0.99999	1	347	2	-1.9931
FOXA1_20252	25	0.00035996	0.00051022	0.008045	16	10	-0.029975	0.16844	0.74292	1	109	10	-0.029975
CTCF_69261	25	0.000382	0.0005378	0.008045	17	20	-1.1578	0.99994	0.99999	1	355	1	-1.1578
HALFCTRL_SF3B3	5	0.00039324	0.00037232	0.008045	18	5	-2.7011	0.99961	0.99988	1	354	0	-2.7011
HALFCTRL_EIF4A3	5	0.00039577	0.00037232	0.008045	19	5	-2.6564	0.9996	0.99988	1	353	0	-2.6564
HALFCTRL_PRPF31	5	0.00044467	0.00048264	0.008045	20	4	-3.4995	0.97187	0.9892	1	323	0	-3.4995
HALFCTRL_CLTC	5	0.00046462	0.00048264	0.008045	21	5	-2.5186	0.99954	0.99988	1	352	0	-2.5186
HALFCTRL_AQR	5	0.00053748	0.0005378	0.008045	22	5	-3.9381	0.98283	0.99439	1	329	0	-3.9381
HALFCTRL_RINT1	5	0.00053845	0.0005378	0.008045	23	5	-2.946	0.99176	0.99698	1	334	0	-2.946
chr6_152135259	25	0.00067131	0.00097907	0.012462	24	19	-3.5338	0.99999	0.99999	1	357	0	-3.5338
HALFCTRL_RPTOR	5	0.00070534	0.00075843	0.010891	25	3	-1.1677	0.03258	0.14919	1	57	1	-1.1677
chr10_8102271	25	0.00078263	0.0010066	0.012462	26	19	-1.3592	0.94417	0.99941	1	303	2	-1.3592
HALFCTRL_NUP98	5	0.00085185	0.00084117	0.011551	27	3	-2.9204	0.20843	0.52386	1	120	2	-2.9204
HALFCTRL_RPS7	5	0.00092791	0.00086875	0.011551	28	4	-3.7667	0.89202	0.95332	1	287	0	-3.7667
HALFCTRL_KARS	5	0.0011678	0.0011997	0.013769	29	5	-4.6375	0.99883	0.99974	1	349	0	-4.6375
HALFCTRL_ETF1	5	0.0011848	0.0012273	0.013769	30	5	-2.1018	0.98741	0.99555	1	331	0	-2.1018
HALFCTRL_RPL6	5	0.0011914	0.0012273	0.013769	31	5	-4.0857	0.99739	0.99916	1	344	0	-4.0857
chr8_128750093	20	0.0012093	0.0027717	0.02764	32	16	-1.2314	0.94248	0.99875	1	302	3	-1.2314
HALFCTRL_RPL11	5	0.0012882	0.001641	0.017852	33	5	-4.4391	0.99871	0.99974	1	348	0	-4.4391
chr8_128746469	15	0.0013098	0.0029372	0.028499	34	12	-1.2206	0.66598	0.9667	1	218	2	-1.2206
HALFCTRL_RPL37	5	0.0013846	0.001834	0.019365	35	4	-2.9484	0.95316	0.98542	1	312	0	-2.9484
HALFCTRL_RPS15A	5	0.0014536	0.002358	0.024187	36	2	0.29429	0.14102	0.40204	1	100	2	0.29429
HALFCTRL_PSMC4	5	0.0016662	0.0038749	0.035923	37	4	-1.1032	0.77311	0.89767	1	245	1	-1.1032
HALFCTRL_TUBGCP3	5	0.0017369	0.0039025	0.035923	38	4	-2.5919	0.86956	0.94342	1	272	1	-2.5919
HALFCTRL_HNRNPM	5	0.0023012	0.0044816	0.039483	39	3	-0.53641	0.47421	0.75577	1	189	2	-0.53641
HALFCTRL_PSMD7	5	0.0023321	0.0045092	0.039483	40	4	-1.5599	0.72154	0.88164	1	231	1	-1.5599
HALFCTRL_RPL37A	5	0.002576	0.0053366	0.040917	41	5	-1.6439	0.99742	0.99919	1	345	0	-1.6439
HALFCTRL_RPL18	5	0.0027743	0.0055297	0.040917	42	5	-4.5299	0.99723	0.99913	1	343	0	-4.5299
HALFCTRL_FTSJ3	5	0.0028384	0.0055572	0.040917	43	4	-4.5925	0.91098	0.96071	1	291	0	-4.5925
HALFCTRL_RRM1	5	0.0029173	0.0055848	0.040917	44	4	-2.8884	0.95608	0.98642	1	315	0	-2.8884
HALFCTRL_EIF3C	5	0.002925	0.0055848	0.040917	45	4	-2.7881	0.72725	0.8844	1	234	1	-2.7881
HALFCTRL_PHB	5	0.0030038	0.0055848	0.040917	46	5	-2.1417	0.997	0.9991	1	342	0	-2.1417
HALFCTRL_ARCN1	5	0.0030166	0.0055848	0.040917	47	5	-5.3626	0.99698	0.9991	1	341	0	-5.3626
ESR1_p152126807	25	0.0030192	0.0055021	0.040917	48	14	-0.8965	0.6913	0.98735	1	224	4	-0.8965
CTCF_70642	25	0.0031202	0.0057503	0.041287	49	17	-1.1294	0.25937	0.84709	1	138	3	-1.1294
chr6_151985715	25	0.0033358	0.0060537	0.042613	50	19	-2.1318	0.97471	0.99982	1	325	3	-2.1318
HALFCTRL_SF3A2	5	0.0035359	0.0063019	0.042686	51	4	-2.6227	0.95425	0.986	1	313	0	-2.6227
HALFCTRL_RPL34	5	0.0036082	0.0063019	0.042686	52	4	-1.5282	0.88188	0.9496	1	281	0	-1.5282
HALFCTRL_EEF2	5	0.0041344	0.007212	0.047946	53	4	-2.3718	0.25861	0.57171	1	136	1	-2.3718
HALFCTRL_SNRPD2	5	0.0042436	0.0074051	0.048246	54	4	-3.8739	0.72298	0.88167	1	232	1	-3.8739
HALFCTRL_PRPF18	5	0.004611	0.0075705	0.048246	55	5	-1.6741	0.99539	0.99875	1	340	0	-1.6741
HALFCTRL_RPSA	5	0.0046617	0.007736	0.048246	56	3	-1.0045	0.8004	0.9119	1	257	1	-1.0045
HALFCTRL_POLR2A	5	0.0047172	0.0079291	0.048246	57	3	-1.3833	0.26029	0.57755	1	139	2	-1.3833
HALFCTRL_PSMA3	5	0.0047386	0.0079291	0.048246	58	5	-3.7753	0.99526	0.99872	1	338	0	-3.7753
chr9_135777411	25	0.0049552	0.0084807	0.049911	59	18	-3.2667	0.86541	0.99761	1	270	6	-3.2667
HALFCTRL_RPL14	5	0.0050354	0.0084531	0.049911	60	4	-2.0781	0.95129	0.98377	1	311	0	-2.0781
HALFCTRL_TUBA1B	5	0.0052074	0.0087013	0.050383	61	4	-4.886	0.88416	0.95078	1	284	0	-4.886
HALFCTRL_EIF2S2	5	0.0056118	0.0095287	0.054298	62	3	-1.4958	0.28244	0.61134	1	142	2	-1.4958
HALFCTRL_PSMB3	5	0.005948	0.0099699	0.055925	63	3	-0.96418	0.71647	0.88062	1	230	1	-0.96418
HALFCTRL_U2AF1	5	0.0063198	0.01077	0.058881	64	3	-2.6724	0.94923	0.98131	1	308	0	-2.6724
HALFCTRL_RPL4	5	0.0065246	0.010825	0.058881	65	4	-5.5616	0.94426	0.97879	1	306	0	-5.5616
HALFCTRL_RPL18A	5	0.0071775	0.0119	0.063765	66	4	-1.2157	0.069669	0.27098	1	75	1	-1.2157
HALFCTRL_EIF3G	5	0.0074174	0.012342	0.065157	67	5	-1.4243	0.99258	0.99728	1	337	0	-1.4243
HALFCTRL_XRCC6	5	0.007685	0.012562	0.065361	68	5	-0.7697	0.99231	0.99726	1	335	0	-0.7697
HALFCTRL_PSMB2	5	0.0082247	0.013362	0.068529	69	3	-0.87456	0.4103	0.70908	1	162	1	-0.87456
FOXA1_30818	25	0.0083517	0.015182	0.074324	70	18	-1.3502	0.10891	0.64112	1	92	5	-1.3502
chr15_75100653	25	0.0083517	0.015182	0.074324	71	15	-1.7065	0.38165	0.92105	1	155	7	-1.7065
CTCF_148540	25	0.0085366	0.01532	0.074324	72	18	-1.6435	0.9751	0.99982	1	326	4	-1.6435
chr14_38058297	25	0.0087531	0.015762	0.074453	73	17	-1.3366	0.25371	0.84361	1	132	4	-1.3366
HALFCTRL_RPS13	5	0.0093533	0.014879	0.074324	74	4	-4.5922	0.93789	0.97583	1	301	0	-4.5922
HALFCTRL_RPA1	5	0.0099472	0.015734	0.074453	75	3	-5.4383	0.94426	0.97879	1	305	0	-5.4383
chr10_89590797	25	0.010403	0.021912	0.092545	76	18	-1.0901	0.43417	0.93865	1	168	5	-1.0901
HALFCTRL_SNRNP200	5	0.010793	0.017554	0.080922	77	5	-1.1752	0.98921	0.99607	1	332	0	-1.1752
FOXA1_30385	25	0.010818	0.023649	0.098722	78	14	-1.2434	0.46544	0.94872	1	183	8	-1.2434
HALFCTRL_NUP93	5	0.010882	0.017582	0.080922	79	4	-1.8445	0.90716	0.95779	1	290	0	-1.8445
HALFCTRL_RPL10	5	0.011552	0.01874	0.08422	80	3	-3.0526	0.064647	0.26447	1	72	2	-3.0526
HALFCTRL_RPL7	5	0.011631	0.018768	0.08422	81	4	-4.4191	0.79142	0.90831	1	255	1	-4.4191
chr8_128747581	15	0.012053	0.024835	0.102481	82	12	-0.66775	0.4564	0.90291	1	181	3	-0.66775
FOXA1_30038	25	0.012658	0.027759	0.108751	83	16	-0.87915	0.8291	0.99604	1	260	4	-0.87915
HALFCTRL_EFTUD2	5	0.01307	0.020202	0.08905	84	3	-0.67534	0.74179	0.88917	1	237	1	-0.67534
HALFCTRL_RPS27A	5	0.013429	0.020643	0.08905	85	3	-1.2933	0.56799	0.82698	1	203	1	-1.2933
HALFCTRL_WDR5	5	0.013598	0.020671	0.08905	86	3	-0.29559	0.74893	0.8903	1	239	1	-0.29559
HALFCTRL_RPL7A	5	0.013653	0.020836	0.08905	87	3	-2.9711	0.9195	0.96157	1	294	0	-2.9711
FOXA1_30436	25	0.014068	0.030103	0.114222	88	15	-0.6623	0.89309	0.99825	1	288	6	-0.6623
chr6_152012468	25	0.015689	0.031868	0.115234	89	14	-0.9224	0.87896	0.99795	1	278	6	-0.9224
HALFCTRL_PRPF19	5	0.016408	0.025194	0.102779	90	3	-1.9456	0.45108	0.74201	1	178	1	-1.9456
chr14_38072237	25	0.016482	0.032392	0.115234	91	13	-1.0092	0.14067	0.7053	1	99	10	-1.0092
chr15_75109858	25	0.016741	0.033081	0.116384	92	11	0.03316	0.070953	0.53792	1	77	10	0.03316
HALFCTRL_EIF5B	5	0.017674	0.027317	0.108751	93	3	-1.5339	0.18044	0.47989	1	110	2	-1.5339
FOXA1_1954	25	0.017699	0.033633	0.116384	94	17	-1.5955	0.98948	0.99993	1	333	1	-1.5955
HALFCTRL_RPL36	5	0.018524	0.027566	0.108751	95	4	-5.2584	0.83343	0.92285	1	263	1	-5.2584
HALFCTRL_CCT3	5	0.018607	0.027952	0.108751	96	4	-2.4809	0.67642	0.86214	1	223	1	-2.4809
HALFCTRL_RPN2	5	0.018864	0.028172	0.108751	97	4	-2.2032	0.19904	0.50899	1	116	1	-2.2032
FOXA1_p38064489	9	0.019138	0.036115	0.121171	98	6	-1.5505	0.43622	0.82527	1	171	1	-1.5505
FOXA1_17820	25	0.01966	0.035371	0.120934	99	15	-1.0056	0.62536	0.97966	1	212	4	-1.0056
HALFCTRL_HNRNPU	5	0.019885	0.030406	0.114222	100	4	-3.2439	0.88042	0.94844	1	280	0	-3.2439
HALFCTRL_INTS9	5	0.020177	0.030544	0.114222	101	3	-1.0373	0.37174	0.67998	1	152	1	-1.0373
chr14_38067598	25	0.020483	0.036088	0.121171	102	12	-0.20075	0.017941	0.27655	1	40	11	-0.20075
HALFCTRL_RPL12	5	0.020577	0.031978	0.115234	103	4	-2.2933	0.55068	0.81642	1	200	1	-2.2933
HALFCTRL_SNRPD1	5	0.021249	0.03242	0.115234	104	4	-2.865	0.62927	0.84607	1	213	1	-2.865
HALFCTRL_RPLP0	5	0.021311	0.03242	0.115234	105	4	-2.2813	0.83231	0.92282	1	262	1	-2.2813
HALFCTRL_NAPA	5	0.022404	0.033716	0.116384	106	3	-2.1961	0.41836	0.7187	1	163	2	-2.1961
HALFCTRL_KPNB1	5	0.023174	0.036501	0.121333	107	3	-4.028	0.80924	0.91295	1	258	1	-4.028
HALFCTRL_RPLP2	5	0.023453	0.037963	0.125034	108	4	-3.9331	0.78252	0.90291	1	253	1	-3.9331
HALFCTRL_HNRNPC	5	0.023824	0.039039	0.127408	109	5	-2.911	0.97618	0.99069	1	328	0	-2.911
chr6_152011116	25	0.024101	0.042293	0.132028	110	17	-1.656	0.56065	0.96866	1	202	5	-1.656
HALFCTRL_PSMD11	5	0.024576	0.0421	0.132028	111	4	-1.2779	0.70233	0.87552	1	226	1	-1.2779
HALFCTRL_U2AF2	5	0.024674	0.0421	0.132028	112	4	-1.9847	0.61176	0.83335	1	211	1	-1.9847
HALFCTRL_BRIX1	5	0.024743	0.0421	0.132028	113	5	-0.70418	0.97526	0.99003	1	327	0	-0.70418
HALFCTRL_SF3A1	5	0.024761	0.0421	0.132028	114	3	-1.4212	0.38273	0.68453	1	156	2	-1.4212
CTCF_69348	25	0.024961	0.043948	0.136011	115	13	-0.63195	0.050425	0.45758	1	65	7	-0.63195
chr10_89602228	25	0.025257	0.044499	0.136541	116	16	-0.84509	0.33247	0.90004	1	148	6	-0.84509
HALFCTRL_TAF2	5	0.025675	0.045437	0.138236	117	3	-1.7136	0.43427	0.72725	1	169	2	-1.7136
chr6_151990181	25	0.026236	0.046981	0.141734	118	17	-0.85987	0.73924	0.99077	1	236	6	-0.85987
HALFCTRL_RPL13A	5	0.026721	0.051449	0.152647	119	3	-1.4032	0.94426	0.97879	1	304	0	-1.4032
HALFCTRL_CDC5L	5	0.026832	0.053076	0.154914	120	5	-4.1928	0.97274	0.98967	1	324	0	-4.1928
chr6_152156488	25	0.026908	0.050705	0.151691	121	15	-1.9852	0.87599	0.99795	1	276	4	-1.9852
chr6_152027631	25	0.027617	0.052194	0.153587	122	16	-1.0014	0.96221	0.99963	1	318	5	-1.0014
HALFCTRL_SHFM1	5	0.027929	0.055366	0.160016	123	3	-1.8475	0.51209	0.78575	1	194	2	-1.8475
HALFCTRL_RPL27	5	0.029218	0.056386	0.160016	124	4	-1.584	0.23091	0.56528	1	127	1	-1.584
CTCF_165168	25	0.030457	0.058261	0.160016	125	15	-0.70601	0.55282	0.96816	1	201	7	-0.70601
HALFCTRL_CDK11B	5	0.03063	0.05782	0.160016	126	3	-1.2254	0.83422	0.92285	1	264	1	-1.2254
chr10_89603037	25	0.031028	0.059061	0.160016	127	16	-0.9605	0.79207	0.99447	1	256	6	-0.9605
FOXA1_24757	25	0.031096	0.059172	0.160016	128	17	-1.2951	0.59074	0.97326	1	207	3	-1.2951
chr10_8117520	25	0.031409	0.059282	0.160016	129	11	0.047091	0.22133	0.81948	1	124	9	0.047091
HALFCTRL_YY1	5	0.03367	0.058896	0.160016	130	4	-2.9866	0.91232	0.96071	1	292	0	-2.9866
CTCF_14678	25	0.033683	0.060744	0.162613	131	14	-0.71883	0.75492	0.99182	1	242	6	-0.71883
HALFCTRL_PRKAB2	5	0.034196	0.059227	0.160016	132	3	-2.7213	0.44943	0.74011	1	176	1	-2.7213
peak_10563	25	0.034432	0.062343	0.162613	133	12	-0.26438	0.25866	0.84709	1	137	8	-0.26438
HALFCTRL_PSMD6	5	0.035086	0.059254	0.160016	134	3	-5.0334	0.86666	0.94113	1	271	1	-5.0334
chr6_152085235	25	0.036404	0.064963	0.165326	135	14	-0.65605	0.39857	0.9248	1	159	8	-0.65605
chr14_38065419	25	0.036575	0.064991	0.165326	136	14	-0.92856	0.1443	0.71291	1	103	9	-0.92856
HALFCTRL_SF3B4	5	0.037765	0.062205	0.162613	137	2	-0.57047	0.14286	0.41224	1	101	2	-0.57047
HALFCTRL_ICK	5	0.03819	0.062205	0.162613	138	3	-0.51934	0.54998	0.81642	1	199	2	-0.51934
chr6_151969329	25	0.03846	0.06568	0.165326	139	17	-0.53203	0.78016	0.99378	1	252	5	-0.53203
chr10_8104090	25	0.039347	0.070865	0.174251	140	15	-0.72846	0.37018	0.91568	1	151	9	-0.72846
HALFCTRL_POLR2I	5	0.039572	0.062509	0.162613	141	4	-1.8546	0.96104	0.98644	1	317	0	-1.8546
chr6_151998853	25	0.039694	0.071527	0.174682	142	16	-1.1764	0.96417	0.99971	1	319	4	-1.1764
CTCF_104781	25	0.041622	0.078367	0.186316	143	15	-0.82336	0.67366	0.98603	1	221	7	-0.82336
HALFCTRL_SF3B5	5	0.044215	0.066287	0.165326	144	2	0.059069	0.57644	0.82701	1	205	1	0.059069
HALFCTRL_CHMP2A	5	0.044254	0.066315	0.165326	145	4	-1.4133	0.92528	0.96957	1	295	0	-1.4133
chr9_135870007	25	0.044407	0.096486	0.227886	146	13	-0.34048	0.15397	0.72541	1	107	10	-0.34048
HALFCTRL_RPS11	5	0.044449	0.066315	0.165326	147	4	-1.6014	0.85637	0.93479	1	268	1	-1.6014
HALFCTRL_RFC4	5	0.045169	0.067969	0.168283	148	4	-1.5472	0.011617	0.064329	1	33	1	-1.5472
HALFCTRL_DDX51	5	0.045806	0.077401	0.186316	149	3	-1.1021	0.88745	0.95216	1	286	0	-1.1021
HALFCTRL_RPL5	5	0.047426	0.077953	0.186316	150	4	-3.235	0.96842	0.98901	1	321	0	-3.235
HALFCTRL_RAN	5	0.048068	0.077953	0.186316	151	4	-3.3949	0.86056	0.93815	1	269	1	-3.3949
ESR1_p152128453	25	0.05272	0.11345	0.257395	152	16	-0.67375	0.24888	0.83752	1	130	8	-0.67375
chr8_128754593	25	0.053346	0.11367	0.257395	153	16	-1.8034	0.57511	0.97028	1	204	3	-1.8034
chr6_151987770	25	0.053421	0.1137	0.257395	154	13	-0.30306	0.59267	0.97406	1	208	7	-0.30306
chr10_8068942	25	0.054513	0.11414	0.257395	155	11	0.032009	0.25807	0.84706	1	135	10	0.032009
chr10_89608978	25	0.056405	0.11472	0.257395	156	15	-1.4314	0.72518	0.99011	1	233	4	-1.4314
chr6_152024577	25	0.056432	0.11472	0.257395	157	13	-0.34674	0.056031	0.49211	1	68	12	-0.34674
HALFCTRL_VCP	5	0.057852	0.098803	0.231832	158	4	-3.3429	0.77575	0.89769	1	247	1	-3.3429
FOXA1_1961	25	0.057902	0.11593	0.258502	159	15	-1.1549	0.85407	0.99726	1	267	6	-1.1549
chr6_151982816	25	0.060115	0.11891	0.263507	160	16	-1.3646	0.71194	0.98923	1	228	4	-1.3646
chr8_128738989	12	0.060984	0.10462	0.243892	161	7	-0.88898	0.76211	0.97177	1	244	2	-0.88898
chr6_151979329	25	0.061413	0.12953	0.279629	162	15	-0.68537	0.48226	0.95205	1	190	6	-0.68537
HALFCTRL_EIF3H	5	0.063583	0.12098	0.266446	163	4	-0.99988	0.67344	0.86212	1	220	1	-0.99988
MYC_p128748314	25	0.069107	0.13827	0.295468	164	15	-0.82018	0.82959	0.9961	1	261	6	-0.82018
HALFCTRL_COPB1	5	0.072813	0.12707	0.278038	165	3	-4.6901	0.93009	0.97232	1	297	0	-4.6901
HALFCTRL_PSMA1	5	0.073162	0.12779	0.278038	166	3	-1.4178	0.8742	0.94486	1	275	1	-1.4178
HALFCTRL_HEATR1	5	0.073439	0.13008	0.279629	167	2	-0.25611	0.9144	0.96074	1	293	0	-0.25611
chr10_89605965	25	0.073527	0.14555	0.309186	168	11	-0.22633	0.069807	0.5323	1	76	9	-0.22633
chr10_89610709	25	0.078574	0.14836	0.313308	169	12	-0.30285	0.43427	0.93865	1	170	9	-0.30285
chr10_8110842	25	0.081961	0.15336	0.320047	170	13	-0.67316	0.35315	0.90864	1	150	8	-0.67316
FOXA1_30419	25	0.088524	0.15774	0.323593	171	13	-0.42603	0.25686	0.84502	1	134	6	-0.42603
HALFCTRL_EIF3D	5	0.090245	0.15189	0.318887	172	3	-1.9835	0.54431	0.81449	1	197	1	-1.9835
FOXA1_18329	25	0.090513	0.16665	0.338004	173	15	-0.66117	0.20936	0.80574	1	121	9	-0.66117
chr9_135869164	25	0.090655	0.16665	0.338004	174	15	-0.66889	0.88319	0.99803	1	283	5	-0.66889
HALFCTRL_RPS26	5	0.092749	0.15449	0.320047	175	4	-3.0379	0.048068	0.21825	1	64	1	-3.0379
HALFCTRL_RPS17	5	0.09502	0.15512	0.320047	176	3	-1.1571	0.18526	0.48861	1	112	2	-1.1571
HALFCTRL_PELP1	5	0.098881	0.16783	0.338497	177	2	-0.15179	0.15094	0.42057	1	106	2	-0.15179
HALFCTRL_COPZ1	5	0.11048	0.1771	0.355191	178	3	-0.29511	0.016892	0.084655	1	39	2	-0.29511
chr10_89673057	25	0.11076	0.18535	0.36722	179	14	-1.0008	0.75943	0.99215	1	243	7	-1.0008
chr9_135848158	25	0.11217	0.19067	0.368013	180	14	-0.75187	0.45065	0.94353	1	177	5	-0.75187
chr10_8095451	25	0.11303	0.19268	0.369911	181	9	0.082665	0.18238	0.76065	1	111	11	0.082665
peak_22830	25	0.11743	0.19384	0.370082	182	15	-1.0537	0.16673	0.74124	1	108	9	-1.0537
HALFCTRL_KRAS	5	0.11782	0.18921	0.36722	183	3	-0.98361	0.77392	0.89767	1	246	1	-0.98361
HALFCTRL_RPL32	5	0.11939	0.18924	0.36722	184	4	-1.8691	0.03128	0.13937	1	54	1	-1.8691
HALFCTRL_LSM4	5	0.12065	0.18924	0.36722	185	4	-0.66334	0.95791	0.98642	1	316	0	-0.66334
HALFCTRL_RPA2	5	0.12076	0.18924	0.36722	186	1	-1.0554	0.43037	0.72077	1	165	2	-1.0554
HALFCTRL_ACTR1A	5	0.12103	0.18924	0.36722	187	4	-3.8503	0.47101	0.75166	1	187	1	-3.8503
CTCF_14447	25	0.12372	0.20713	0.391376	188	13	-0.78412	0.25435	0.84463	1	133	7	-0.78412
HALFCTRL_RPL23	5	0.12553	0.19483	0.370082	189	2	0.24378	0.2173	0.53657	1	123	2	0.24378
chr6_152154951	25	0.13141	0.21497	0.404049	190	13	-0.84438	0.64991	0.98231	1	215	8	-0.84438
chr14_38026994	25	0.13881	0.22812	0.423012	191	15	-1.7446	0.3726	0.91623	1	153	7	-1.7446
HALFCTRL_RUVBL2	5	0.13934	0.2161	0.404058	192	2	-0.055764	0.03193	0.14235	1	55	1	-0.055764
chr10_8105032	25	0.14242	0.23538	0.428934	193	14	-1.2441	0.19156	0.77386	1	113	6	-1.2441
HALFCTRL_SDAD1	5	0.14546	0.22859	0.423012	194	3	-2.6474	0.1475	0.41632	1	105	1	-2.6474
chr9_135848378	25	0.14569	0.249	0.45147	195	11	0.016311	0.027998	0.34906	1	48	11	0.016311
chr9_135853227	25	0.14782	0.25769	0.45797	196	12	-0.32	0.2647	0.85255	1	140	10	-0.32
HALFCTRL_TUBB	5	0.14975	0.23036	0.424092	197	4	-0.6993	0.57979	0.82817	1	206	1	-0.6993
CTCF_226526	25	0.15154	0.27208	0.474166	198	14	-0.57365	0.71336	0.98926	1	229	4	-0.57365
FOXA1_30948	25	0.15182	0.27208	0.474166	199	14	-0.61334	0.7546	0.9918	1	241	6	-0.61334
HALFCTRL_EIF3B	5	0.15253	0.23449	0.428934	200	4	-0.75551	0.84976	0.93104	1	266	1	-0.75551
chr15_75045027	25	0.15547	0.28761	0.494031	201	10	0.85161	0.00092039	0.043534	1	12	13	0.85161
HALFCTRL_RPS3A	5	0.15893	0.25206	0.453886	202	4	-0.97644	0.9552	0.98642	1	314	0	-0.97644
chr6_152002456	25	0.15913	0.29269	0.500354	203	15	-0.75174	0.95096	0.99949	1	310	4	-0.75174
HALFCTRL_LSM6	5	0.15968	0.25286	0.453886	204	4	-0.99753	0.67398	0.86212	1	222	1	-0.99753
chr14_38057939	25	0.16115	0.30267	0.510645	205	15	-0.76933	0.21658	0.81443	1	122	6	-0.76933
HALFCTRL_SNRPE	5	0.16196	0.25749	0.45797	206	4	-1.5056	0.87883	0.94706	1	277	0	-1.5056
HALFCTRL_EIF3A	5	0.16349	0.26127	0.462054	207	4	-1.635	0.88558	0.95214	1	285	0	-1.635
chr9_135821244	25	0.16433	0.30297	0.510645	208	13	-0.25908	0.34201	0.90514	1	149	9	-0.25908
HALFCTRL_RPS24	5	0.16727	0.2634	0.463526	209	3	-0.79625	0.74337	0.88917	1	238	1	-0.79625
chr10_8093973	25	0.17517	0.30689	0.51248	210	14	-0.33961	0.090826	0.59587	1	85	8	-0.33961
chr10_8111231	25	0.17566	0.30692	0.51248	211	12	-0.25611	0.030945	0.36202	1	53	11	-0.25611
HALFCTRL_CDK17	5	0.17895	0.28154	0.488281	212	2	-0.22096	0.0029976	0.020809	1	20	2	-0.22096
chr10_8110274	25	0.1805	0.31847	0.525272	213	12	-0.72552	0.95072	0.99949	1	309	4	-0.72552
chr13_48908270	25	0.18178	0.3185	0.525272	214	14	-0.72081	0.39357	0.92351	1	158	4	-0.72081
peak_24019	25	0.18335	0.31916	0.525272	215	14	-0.82135	0.44877	0.94315	1	175	8	-0.82135
HALFCTRL_EIF3F	5	0.18478	0.28665	0.494031	216	3	-1.108	0.49462	0.77626	1	192	1	-1.108
chr15_75092250	25	0.18611	0.32043	0.525272	217	6	0.12429	0.052439	0.47217	1	66	10	0.12429
HALFCTRL_COPS2	5	0.19499	0.29456	0.501173	218	3	-1.9025	0.51611	0.78934	1	195	2	-1.9025
chr14_38052133	25	0.20077	0.33229	0.539783	219	11	-0.11842	0.022986	0.31969	1	44	7	-0.11842
chr6_152130149	25	0.2055	0.33397	0.540072	220	11	-0.26422	0.59899	0.97439	1	210	5	-0.26422
chr6_152008510	25	0.20614	0.3356	0.54027	221	14	-0.63745	0.48342	0.95205	1	191	8	-0.63745
chr6_151980519	25	0.20832	0.36594	0.583872	222	14	-0.97737	0.93283	0.99924	1	299	5	-0.97737
chr10_89578841	25	0.21385	0.37405	0.590433	223	11	-0.13576	0.12971	0.69162	1	96	9	-0.13576
chr14_38042808	25	0.21434	0.37432	0.590433	224	14	-1.0254	0.45734	0.94505	1	182	9	-1.0254
chr13_48877469	25	0.21751	0.37498	0.590433	225	11	-0.19877	0.01818	0.27658	1	42	9	-0.19877
HALFCTRL_PHF5A	5	0.21754	0.32225	0.525855	226	3	-1.0775	0.8358	0.92409	1	265	1	-1.0775
chr6_151964491	21	0.22017	0.38331	0.600912	227	11	-1.2633	0.26644	0.82726	1	141	6	-1.2633
chr9_135865576	25	0.22634	0.40474	0.627454	228	12	-0.36089	0.45246	0.94356	1	180	9	-0.36089
chr6_152147176	25	0.22677	0.40549	0.627454	229	14	-0.7234	0.37473	0.91678	1	154	6	-0.7234
chr6_151973700	25	0.22955	0.41216	0.630767	230	13	-0.54324	0.40131	0.92594	1	160	8	-0.54324
CTCF_67801	25	0.22985	0.41379	0.630767	231	14	-0.7135	0.46647	0.94872	1	185	5	-0.7135
chr8_128764142	25	0.23129	0.4142	0.630767	232	14	-0.45471	0.71137	0.98915	1	227	5	-0.45471
HALFCTRL_EIF3I	5	0.2357	0.34848	0.5585	233	3	-0.60926	0.54289	0.81449	1	196	1	-0.60926
chr6_151997066	25	0.237	0.41897	0.630767	234	12	-0.186	0.22357	0.82044	1	126	9	-0.186
FOXA1_24900	25	0.24519	0.423	0.630767	235	11	0.11643	0.30668	0.88512	1	146	10	0.11643
chr14_38029363	25	0.24765	0.42344	0.630767	236	14	-0.80719	0.77965	0.99378	1	251	5	-0.80719
chr10_8142407	25	0.24816	0.42344	0.630767	237	11	-0.27666	0.40697	0.92651	1	161	9	-0.27666
chr10_8127383	25	0.24829	0.42344	0.630767	238	14	-1.1628	0.87924	0.99797	1	279	6	-1.1628
CTCF_244082	25	0.25322	0.43116	0.636984	239	13	-0.64357	0.63122	0.98101	1	214	4	-0.64357
chr8_128738145	20	0.25895	0.44501	0.646791	240	11	-0.38559	0.090684	0.53687	1	84	6	-0.38559
chr10_8119161	25	0.2605	0.43996	0.646791	241	11	-0.4494	0.04086	0.41823	1	61	6	-0.4494
chr10_8096596	25	0.26371	0.44308	0.646791	242	12	0.14273	0.19652	0.78592	1	115	11	0.14273
chr9_135849306	25	0.27098	0.46393	0.668874	243	13	-0.28035	0.14684	0.71415	1	104	8	-0.28035
chr6_152086750	25	0.2771	0.47606	0.68303	244	14	-0.80455	0.74966	0.99149	1	240	7	-0.80455
chr14_38066915	25	0.27749	0.47755	0.68303	245	12	-0.28178	0.10354	0.63216	1	89	10	-0.28178
HALFCTRL_CCT4	5	0.27922	0.40248	0.627454	246	3	-1.4358	0.78951	0.90828	1	254	1	-1.4358
chr9_135812916	25	0.28154	0.49435	0.696234	247	14	-0.40717	0.4676	0.94874	1	186	7	-0.40717
FOXA1_12616	25	0.28501	0.49454	0.696234	248	7	0.64053	0.00053957	0.032888	1	8	16	0.64053
chr14_38028811	25	0.28966	0.50066	0.699407	249	13	-0.41779	0.45203	0.94356	1	179	8	-0.41779
chr10_8118014	25	0.29034	0.50069	0.699407	250	14	-0.974	0.30414	0.88451	1	145	6	-0.974
HALFCTRL_RPS14	5	0.30728	0.41842	0.630767	251	3	-0.80308	0.77735	0.89769	1	249	1	-0.80308
CTCF_164829	25	0.31317	0.52079	0.724672	252	11	-0.10895	0.10463	0.63497	1	90	9	-0.10895
HALFCTRL_POLR2D	5	0.31606	0.42609	0.632088	253	1	-0.082872	0.69207	0.87307	1	225	1	-0.082872
CTCF_207648	25	0.32002	0.52984	0.728838	254	10	-0.16129	0.027283	0.34404	1	46	11	-0.16129
chr6_151986663	25	0.32168	0.53053	0.728838	255	12	-0.10235	0.087778	0.5823	1	83	10	-0.10235
chr14_38110587	25	0.32995	0.53191	0.728838	256	13	-0.52637	0.066164	0.51674	1	73	10	-0.52637
GATA3_p8096666	25	0.33143	0.53856	0.732354	257	13	-0.48281	0.43767	0.94053	1	172	8	-0.48281
CTCF_27572	25	0.33534	0.55593	0.749352	258	8	0.1727	0.20749	0.80423	1	119	11	0.1727
chr9_135812165	25	0.34115	0.5593	0.749352	259	8	0.37887	0.018006	0.27658	1	41	14	0.37887
CSK_p75074424	25	0.34429	0.56368	0.749352	260	6	1.1464	1.5928e-05	0.0025511	0.305281	4	18	1.1464
chr10_8105659	25	0.34553	0.56459	0.749352	261	9	-0.20057	0.22322	0.82044	1	125	10	-0.20057
HALFCTRL_SNRNP70	5	0.34562	0.44473	0.646791	262	3	-0.84755	0.66435	0.85503	1	217	1	-0.84755
CTCF_218433	25	0.34707	0.56462	0.749352	263	12	-0.47426	0.97161	0.99979	1	322	4	-0.47426
chr6_151991443	25	0.35281	0.56567	0.749352	264	10	-0.1267	0.1273	0.68387	1	95	10	-0.1267
HALFCTRL_RPL31	5	0.35796	0.45474	0.658276	265	3	-1.1405	0.93651	0.9753	1	300	0	-1.1405
CTCF_63620	25	0.35987	0.57844	0.758835	266	12	-0.15286	0.20136	0.78991	1	117	10	-0.15286
FOXA1_20424	25	0.36217	0.5794	0.758835	267	12	-0.32997	0.028186	0.3503	1	49	9	-0.32997
chr8_128774948	25	0.37163	0.59046	0.758835	268	12	-0.53192	0.096028	0.60852	1	86	9	-0.53192
chr14_38092950	25	0.37472	0.59352	0.758835	269	10	-0.13506	0.38789	0.92191	1	157	9	-0.13506
chr10_8081781	25	0.37634	0.59394	0.758835	270	12	-0.39159	0.49847	0.95677	1	193	7	-0.39159
FOXA1_6304	25	0.37668	0.59394	0.758835	271	13	-0.47988	0.24316	0.83492	1	129	4	-0.47988
FOXA1_365	25	0.37707	0.59394	0.758835	272	8	0.43545	0.0089793	0.18507	1	27	14	0.43545
ESR1_p152011630	25	0.37896	0.59396	0.758835	273	13	-0.58018	0.02937	0.35819	1	51	7	-0.58018
HALFCTRL_RBM17	5	0.39291	0.48649	0.69305	274	3	-0.63673	0.8728	0.94345	1	274	1	-0.63673
FOXA1_26710	25	0.39344	0.61856	0.787462	275	11	-0.036182	0.027962	0.34906	1	47	10	-0.036182
chr10_8081558	25	0.3948	0.62361	0.791082	276	11	0.1234	0.066568	0.52011	1	74	11	0.1234
HALFCTRL_RPL10A	5	0.39949	0.49242	0.696234	277	3	-1.0803	0.77635	0.89769	1	248	1	-1.0803
chr10_8092769	25	0.40377	0.64948	0.820998	278	8	0.099767	0.10292	0.63147	1	88	9	0.099767
chr15_75052877	25	0.40657	0.65213	0.821452	279	12	-0.44498	0.13382	0.69639	1	98	10	-0.44498
chr14_38068843	25	0.41868	0.66363	0.833016	280	12	-0.54488	0.008841	0.18452	1	26	10	-0.54488
chr14_38111933	25	0.4257	0.66865	0.836392	281	13	-0.8317	0.0006895	0.037798	1	10	6	-0.8317
HALFCTRL_PAPOLA	5	0.43162	0.52728	0.728838	282	2	0.23304	0.43065	0.72077	1	166	2	0.23304
HALFCTRL_RPL26	5	0.43564	0.53431	0.729342	283	2	0.52688	0.20155	0.51178	1	118	3	0.52688
chr10_89578000	25	0.43928	0.67433	0.84057	284	11	0.026214	0.23216	0.82397	1	128	10	0.026214
chr14_38063522	25	0.45097	0.68804	0.854688	285	11	-0.51891	0.082224	0.57402	1	82	9	-0.51891
HALFCTRL_LUC7L3	5	0.4552	0.55146	0.747076	286	1	-0.25611	0.46584	0.75163	1	184	2	-0.25611
chr13_48908851	25	0.48159	0.69758	0.863554	287	12	-0.7688	0.94688	0.99943	1	307	2	-0.7688
chr9_135820282	25	0.48697	0.70249	0.866643	288	10	-0.11249	0.25366	0.84361	1	131	10	-0.11249
chr10_8087218	25	0.49473	0.71471	0.877138	289	9	0.061157	0.12628	0.68277	1	93	10	0.061157
HALFCTRL_LSM3	5	0.4978	0.58337	0.758835	290	2	-1.3793	0.90596	0.95776	1	289	0	-1.3793
HALFCTRL_DYNC1H1	5	0.50383	0.58489	0.758835	291	2	0.28574	0.10683	0.35069	1	91	3	0.28574
chr15_75121480	25	0.50434	0.72188	0.877138	292	10	-0.021183	0.036328	0.38919	1	59	12	-0.021183
FOXA1_39996	25	0.50585	0.7219	0.877138	293	12	-0.48161	0.059838	0.50028	1	70	10	-0.48161
chr14_38053049	25	0.50977	0.724	0.877138	294	4	0.52123	0.0023467	0.086558	1	19	15	0.52123
chr14_38036327	25	0.51269	0.72565	0.877138	295	9	0.083155	0.011606	0.21237	1	32	10	0.083155
FOXA1_25218	25	0.5245	0.73158	0.881338	296	12	-0.22639	0.012747	0.22388	1	34	9	-0.22639
peak_21522	25	0.53489	0.73928	0.88467	297	12	-0.080987	0.42712	0.93592	1	164	9	-0.080987
chr14_38070397	25	0.53876	0.74284	0.885974	298	9	-0.025932	0.12634	0.68277	1	94	11	-0.025932
CTCF_22300	25	0.54767	0.75257	0.894613	299	9	-0.25611	0.029846	0.36031	1	52	10	-0.25611
chr14_38085317	25	0.55128	0.75729	0.897249	300	12	-0.32901	0.010687	0.20212	1	29	10	-0.32901
chr13_48878749	25	0.57114	0.76757	0.905291	301	12	-0.23888	0.032254	0.36985	1	56	11	-0.23888
chr15_75055977	25	0.5751	0.76912	0.905291	302	9	0.20783	0.010004	0.19718	1	28	12	0.20783
FOXA1_37881	25	0.58642	0.77841	0.912842	303	12	-0.49505	0.47124	0.94998	1	188	9	-0.49505
chr10_8079995	25	0.60915	0.79107	0.916936	304	8	0.063288	0.44223	0.94163	1	174	9	0.063288
chr15_75109236	25	0.60974	0.79129	0.916936	305	11	-0.14847	0.29509	0.87701	1	143	7	-0.14847
chr15_75113942	25	0.61437	0.79207	0.916936	306	6	0.50331	0.016523	0.26665	1	37	14	0.50331
peak_12741	25	0.61683	0.79667	0.916936	307	10	0.14847	0.076619	0.55673	1	79	11	0.14847
TSC1_p135820020	25	0.62372	0.8013	0.919068	308	8	0.061197	0.14406	0.71289	1	102	9	0.061197
chr14_38085624	25	0.62896	0.81187	0.921651	309	11	-0.38303	0.43892	0.94061	1	173	8	-0.38303
CTCF_58454	25	0.63408	0.8138	0.921651	310	7	0.75116	0.0012485	0.052387	1	15	15	0.75116
chr14_38033393	25	0.63536	0.81383	0.921651	311	11	-0.54838	0.016741	0.26825	1	38	9	-0.54838
chr15_75081849	25	0.65387	0.828	0.934756	312	7	0.41056	0.0034131	0.10057	1	21	13	0.41056
chr14_38057574	25	0.66321	0.83236	0.93673	313	9	-0.056936	0.047157	0.44936	1	63	10	-0.056936
chr15_75107636	25	0.68338	0.84011	0.939718	314	9	0.018978	0.056836	0.49457	1	69	12	0.018978
chr15_75101437	25	0.68503	0.84107	0.939718	315	10	-0.23616	0.0051899	0.1306	1	22	11	-0.23616
HALFCTRL_GRPEL2	5	0.68762	0.71636	0.877138	316	2	1.1243	0.026156	0.12205	1	45	3	1.1243
FOXA1_48299	25	0.6884	0.84287	0.939718	317	10	-0.084549	0.29946	0.87982	1	144	8	-0.084549
PTEN_p89623194	25	0.69223	0.85133	0.943609	318	9	0.35907	0.061488	0.50458	1	71	12	0.35907
chr15_75080283	25	0.70001	0.85633	0.943609	319	6	0.89894	0.00017425	0.01419	1	5	14	0.89894
RB1_p48877882	25	0.70063	0.85688	0.943609	320	6	0.78207	0.00053734	0.032861	1	7	16	0.78207
chr14_38094966	25	0.71204	0.86658	0.943609	321	10	0.56302	0.010865	0.20496	1	30	13	0.56302
chr10_8068493	25	0.71727	0.86738	0.943609	322	7	-0.17341	0.432	0.93774	1	167	9	-0.17341
chr14_38064498	25	0.71749	0.86738	0.943609	323	8	0.47711	0.03272	0.37203	1	58	13	0.47711
chr15_75084150	25	0.7176	0.86738	0.943609	324	11	-0.49246	0.078574	0.56261	1	80	6	-0.49246
chr8_128794962	9	0.71804	0.81159	0.921651	325	4	-0.52725	0.65195	0.93264	1	216	2	-0.52725
HALFCTRL_CCT8	5	0.73018	0.73795	0.88467	326	2	0.16868	0.77855	0.89907	1	250	1	0.16868
chr6_152003061	25	0.73637	0.88393	0.951518	327	8	0.36626	0.0068553	0.15909	1	23	15	0.36626
chr15_75075802	25	0.73685	0.88504	0.951518	328	6	0.69743	1.0352e-05	0.0015582	0.279703	3	18	0.69743
chr14_38088116	25	0.73745	0.88526	0.951518	329	8	0.035153	0.19272	0.77488	1	114	9	0.035153
chr8_128775852	15	0.74822	0.86485	0.943609	330	6	-0.21803	0.59872	0.95128	1	209	5	-0.21803
FOXA1_48507	25	0.75302	0.90509	0.969928	331	10	0.43036	0.020545	0.29862	1	43	13	0.43036
FOXA1_35737	25	0.75959	0.90873	0.970931	332	7	-0.042741	0.099638	0.61909	1	87	9	-0.042741
chr8_128755671	15	0.77653	0.88211	0.951518	333	5	-0.055978	0.5476	0.93449	1	198	5	-0.055978
CTCF_228750	25	0.78685	0.91846	0.978421	334	7	0.34359	0.013665	0.22859	1	35	14	0.34359
HALFCTRL_PSMD1	5	0.79726	0.79689	0.916936	335	1	-0.15233	0.81224	0.91397	1	259	1	-0.15233
chr10_8121280	25	0.80012	0.92188	0.979158	336	7	-0.25611	0.12984	0.69162	1	97	9	-0.25611
chr15_75081577	25	0.81895	0.92963	0.984477	337	6	0.61808	0.0022424	0.081511	1	18	15	0.61808
chr14_38034953	25	0.84872	0.94185	0.986422	338	6	0.18034	0.037919	0.39583	1	60	11	0.18034
chr15_75080844	25	0.85532	0.94303	0.986422	339	10	0.33939	0.0019116	0.071389	1	17	13	0.33939
CTCF_91913	25	0.85722	0.94417	0.986422	340	9	-0.055517	0.028386	0.35033	1	50	11	-0.055517
chr15_75069650	25	0.8652	0.94756	0.986422	341	4	0.77579	3.9132e-06	0.00092391	0.279703	2	18	0.77579
chr10_8114377	25	0.86591	0.94822	0.986422	342	9	0.35789	0.011181	0.20617	1	31	14	0.35789
CTCF_50399	25	0.86629	0.94825	0.986422	343	9	0.22325	0.014008	0.23397	1	36	10	0.22325
chr10_8127031	25	0.87452	0.9507	0.986422	344	8	0.30166	0.041058	0.41825	1	62	13	0.30166
chr15_75061338	25	0.89536	0.95986	0.990705	345	7	0.76716	0.0014913	0.059502	1	16	15	0.76716
chr6_151969862	25	0.90288	0.96568	0.990705	346	8	-0.095605	0.67329	0.98603	1	219	7	-0.095605
chr15_75120166	25	0.91069	0.96863	0.990705	347	7	0.77745	0.00065194	0.037439	1	9	15	0.77745
peak_23295	25	0.91102	0.96863	0.990705	348	3	0.57809	0.00097411	0.045575	1	13	16	0.57809
chr14_38054442	25	0.92898	0.97613	0.995542	349	9	-0.075924	0.30777	0.88515	1	147	9	-0.075924
FOXA1_18059	25	0.94933	0.98211	0.998808	350	6	-0.037516	0.075487	0.55367	1	78	10	-0.037516
chr15_75063582	25	0.96616	0.98782	0.999735	351	8	0.80981	0.0008997	0.043396	1	11	13	0.80981
CTCF_246031	25	0.96829	0.9886	0.999735	352	8	-0.221	0.080346	0.56964	1	81	11	-0.221
chr10_8103349	25	0.9877	0.9959	1	353	7	0.67316	0.00033663	0.021443	1	6	17	0.67316
HALFCTRL_RANGRF	5	0.98784	0.96331	0.990705	354	0	1.0834	0.0079208	0.048057	1	24	3	1.0834
chr10_8091708	25	0.99545	0.99828	1	355	5	0.38784	0.008694	0.18419	1	25	14	0.38784
HALFCTRL_NACA	5	0.99891	0.99538	1	356	0	0.87112	0.001086	0.008067	0.72401	14	5	0.87112
